# Supplementary material for: Landscape of immune cell gene expression is unique in predominantly WHO grade 1 skull base meningiomas when compared to convexity
Source: Sci Rep. 2020 Jun 3;10:9065. doi: 10.1038/s41598-020-65365-7 (PMC7270140; doi:10.1038/s41598-020-65365-7)
Supplement: Supplementary file 2 — Supplementary Dataset 1. [file 41598_2020_65365_MOESM2_ESM.csv]

	GSM2046758	GSM2046759	GSM2046760	GSM2046761	GSM2046762	GSM2046765	GSM2046766	GSM2046767	GSM2046768	GSM2046769	GSM2046770	GSM2344693	GSM2344694	GSM2344695	GSM2344698	GSM2344699	GSM2344700	GSM2344701	GSM2344702	GSM2344703	GSM2344704	GSM2344705	GSM2344706	7911739003_D	7911739003_E	7911739005_I	7911739005_J	7754315014_A	7754315014_C	7754315014_F	7754315014_K	7754315086_B	7754315086_D	7754315086_E	7754315086_H	7754315086_I	7754315088_B	7754315088_C	7754315088_I	7911739001_B	7911747016_B	7911747016_F	7911747016_H	7911747016_J	7911739023_L	7911747005_A	7911747005_E	7911747005_I	7911739007_A
A1CF	-0.275382191460449	-0.264666836008452	-0.262264912410651	2.05186463959838	-0.122687137342569	-1.21390996716712	0.779575402748296	0.832813407657576	-0.451795237290504	-0.539675616014021	-0.434162537517372	0.617642256822757	-0.863178396656116	-0.265689910601666	-0.0724743005770883	-0.601688624434785	2.21426015563957	-0.837421850988223	0.756462492307843	-0.653270170415337	-0.585026328571742	-0.944415538473634	1.71416284773406	0.174992317741127	-0.498083657194271	0.405083503018297	-1.19124499100229	-0.579349671179826	0.0734751689786753	-0.825237550609988	-0.195549002605331	0.322359459016397	-0.525220889330914	-0.276540839327058	-0.0228830564464821	-0.0382835542339393	2.00020742941978	-0.363421453365734	-0.461137848618375	-1.12204145306172	-0.805529233515006	-0.524185408547397	-0.84378858406978	0.132476873803754	0.143152663694025	1.68584022445777	-0.614600026488973	0.779897529512422	-0.525367409056875
A2M	-1.4554040785315	0.677327302766985	0.222794562933088	-1.57502885999705	0.157048660804074	0.481855803461652	-0.0440736773098761	0.385870476011624	1.29137837621489	-0.482804306755202	0.752867846041497	-1.32300319093061	-1.27689041223512	-0.728116877794265	0.192463037923242	-0.0602633988915578	0.206654526576794	2.05376758229964	-0.497630886179136	-0.513360367074342	0.0517383038758193	1.10975634410742	1.32663258851256	0.496298115113434	0.792747549362091	1.13366962795956	-0.394882511983634	-1.99349281008361	-1.436822201259	-0.20580381080455	1.07278516857014	-1.57346746299661	1.12844507240389	0.305540606502938	0.0887777463702537	-0.819463276539452	0.886331443085655	-1.17029582866848	-0.797528760764079	-1.04664468225623	0.436024082192346	0.504665382001481	0.195298929117272	0.162413882085126	1.34566230237452	-0.93417790499739	-0.603914845794462	-0.266683264763018	0.766793061311991
A2ML1	1.89978924561919	-1.3613573896326	-0.0749625015241433	0.650710538518152	0.0114768687709151	-0.660769790258741	0.505155058119361	0.641002428070716	-1.11159566152309	-0.130060785093256	-0.6834152748086	-0.424062515999643	-0.617748599473435	-0.804362365929825	0.827175275481674	-0.729428905586397	-0.281627622230482	-0.974491028622586	0.807549410033064	-0.437129495373305	2.02080846533476	-0.481945642689909	0.142100272443103	0.676138704238091	0.0382547751460191	-0.0711098092286235	-0.341892280692997	-0.250925899627825	-0.1950473679949	-0.233238933044327	0.00937985221428683	-0.153216432955351	-0.18501178035014	-0.10508553832039	-0.119955810807425	-0.0769082743325421	-0.290064474554641	-0.0623857452863238	-0.36369019656918	-0.393923701554205	-0.372020486717611	-0.189536601108041	-0.358550729765266	0.18532421246814	1.27486815053119	-0.186232401202253	-0.251147387751361	-0.210102808950423	0.182995810328457
A4GALT	1.87485730937507	-1.4869163593819	-0.976174234506443	0.830877416896057	-0.250322061650168	-0.222599398687054	0.858152769079666	-0.728820207778326	-0.353786708455478	0.201354304684238	-0.513122327816316	0.407447372774089	0.937479284401292	1.45617440387896	0.00867101838262658	1.09716515348773	-0.679217551757647	-1.8686899933339	-1.16158732084514	-0.376676433275484	0.18366110266732	-0.562620425552642	0.468404964821786	-1.4106566481798	0.222173599733661	-1.64171517418335	-0.811919546337532	0.864078758405772	0.173891495622085	-2.42787151664053	-0.67254498788164	1.42696353512742	0.089199797626758	-0.524797748921138	1.09955415091712	0.925802131252031	-0.795576685944765	1.12636691871006	1.29170408614363	0.771551900807265	0.278412563448529	0.0444369190799786	0.0331185931460824	0.0883990986168381	0.532136641331987	1.58484027807291	1.39586445871934	0.0113324837222609	0.65283597411226
A4GNT	-0.217642859049956	0.0220083301481259	1.16068158305935	0.458211527256718	-0.359340826683508	-0.262712339208954	0.261386934604838	0.906139245550799	0.629122787015117	0.0595513960542962	-2.88320578894533	0.403609300719404	-0.162098359621912	-1.01855975840699	0.643451290731706	1.47305554102838	-0.437566231757379	-1.40027685783155	1.55418869504393	-1.00038913032573	-0.106146508455565	0.205477074260054	-0.821302747750179	0.0462528479160051	0.983075714574215	-0.658541168132677	-0.87295492960385	0.365767063173778	-0.677045345977729	1.39950613530893	-0.639209970848822	-0.558071020473568	-0.941640879827305	-0.157048338611769	-0.370972568855468	1.13147770528398	-0.346138469173385	0.173935404951007	0.796471091992007	-0.740673164097362	0.249407974057549	0.529688120633551	-0.446720824603011	-0.329695428605767	2.35351290300946	-0.95017181101918	-0.615077782488343	1.64693649164003	0.912950396971123
AAAS	-1.10641045071174	-0.919921565109833	-0.963181209346325	1.38367292118912	0.32417111037187	0.946345673877416	0.352327274217292	-1.46511763158849	0.028947998220017	0.106913702499165	0.615004224574649	0.738074435725864	1.01536820507895	1.39500056585295	0.482282339974072	-0.0297267432420717	-0.800384012243818	0.305313411821275	-0.859864852322262	0.297877267356195	-0.854159197061934	-1.61253902827018	-0.211552820675065	-1.31442633917656	1.23315160817081	-0.72203664437364	0.932403313820876	-0.918016308556856	-0.438516538048155	-0.705604169618203	-0.966322092786156	-0.168673497261085	-0.504187668544898	-0.31570228584867	-0.758370740684872	0.0898293391218484	-0.349461879994152	-0.32421747183926	-0.834599284808356	-0.233974173032189	1.07734395336675	0.794723393401572	-1.00466771538505	1.09061482825625	0.100841073591393	0.437150351356541	0.792576963745472	1.19343649424072	0.503152441701296
AACS	1.16568015731408	-0.561375237233316	-0.55796595144387	0.245852029403785	1.60798186205532	0.0755818784436344	0.246753577594415	-0.859036613427099	-1.52489724934279	0.400752447554569	-0.707167553648388	0.245829407560531	0.370126961743683	0.243191247622605	0.329404531123651	0.323391368600395	1.57866203101651	-1.16384569365128	-1.38789712321448	-0.425618068414831	0.989806972623909	-1.4914298071085	0.583320671017348	0.568679611002958	-0.841381732433701	-1.1601401356075	-1.25872216149999	0.353786928596919	-0.396782018440468	-1.43531502750015	-0.970878403797608	1.25302859580729	1.17338708027865	1.00047394058177	0.627510969524494	1.34957302023356	-0.280974899104963	0.541619286796337	0.89499194202386	0.698664262325578	0.921956491222822	0.373437428534893	-0.836507741875763	0.460464340476768	0.16395057886345	0.486891139958324	0.990699476623556	-0.421383640226029	1.24936989176459
AADAC	-0.614103422972097	-0.102746040008455	-0.355279480289769	-0.303929935126435	-0.880211745863489	1.72866778391271	-0.504844743914881	0.700282149719305	1.26829113078487	-0.660532016558719	-0.73235271473087	-1.4230671449893	1.39663425312155	-0.723333897395997	0.220101462969028	-0.0831352694930739	-0.010447015769695	-0.579722969006928	1.454328956902	-0.116573978264583	0.0598631764222111	0.699696882446563	-1.75080351948625	-0.0127750379239037	1.48625735990401	0.237982438445792	0.75835662706642	-1.24582447285932	0.735391272712508	0.333499376752398	1.26271162579478	-0.200809243172387	-0.683777554781976	1.13724657459741	-1.15580033979542	-1.10100372905792	-0.0392878502033181	1.17394698531072	-0.809390573161477	1.14374257787544	-0.920801472483038	0.119503737548055	-1.26742921794006	-0.175278947804311	-1.22060473103459	2.17621728371887	-0.197647665933211	-1.3559028585488	-0.334827944101819
AADACL2	-0.294812199235565	0.497578566489938	-2.02951434757626	1.14698408990131	-0.443938185636087	0.977394741229894	-1.12995614896177	-0.113041328074543	0.962273773452718	0.0205616962586607	-0.235807163767039	-0.126708239493028	-0.493064464777819	-0.869619294576719	1.37459695419449	-0.0777406905451717	-1.24997397297508	-0.402403039537552	1.58952680238806	-0.158063591606834	-0.549403751548537	-0.402798265890885	0.688838540163129	1.27634173168942	-0.459134882919328	-0.779831764615972	-0.670670312908647	0.76725985618309	1.99803208413966	1.36926575696076	1.11054580759168	-1.06249102840466	-1.0540161745327	-0.602267290183417	-0.165554750902708	0.175481338286751	0.00686271422447347	0.601247786455323	-0.841126072482169	-0.561401175219913	-0.283849391668431	0.396997757235644	-0.809855021911872	2.1121098087379	-0.803838001783696	-0.307108603687671	-0.893070350444079	0.0314426859382223	1.15456609147744
AADACL3	0.53387936443837	-0.546630353045754	-1.08229703256994	1.20324386758928	1.61540164629931	0.313786013642361	-0.0503604494469431	-0.0384115556191979	-1.28330803013951	-0.211746243658384	-1.06091446893498	-1.50783599419542	0.626536054191229	-0.52327855132344	0.710581621194552	0.605337617880514	1.41091197492246	-0.603086025776855	1.00354704163896	0.202411132439333	0.144065676753755	-1.51612686641571	-1.04689201745301	-0.0999222476593815	-0.50057386283504	0.459037738491518	-1.1979299569158	-1.0110888462183	0.204335822206766	-0.358419412092434	-1.12094844390187	-0.778041022258567	1.9564351862127	0.227589495062215	1.36386244719333	0.0971270896964804	-0.243562603862996	-0.0241001570004949	0.172470237805532	0.717997244915924	1.06498617173391	-0.991676021185156	0.480314435826855	-0.844308875557767	-0.382290847561087	0.461156660806283	0.579591141184601	-0.261027782828605	0.973505218221578
AADACL4	0.673018275751202	1.02055919100521	-1.73725700483301	-0.194489382326025	-0.270894183473903	0.910330753372658	-1.60625779191686	-0.135033876062846	1.21196867819891	-0.0273263295780556	-0.350158764687687	-0.545831223995367	-0.427185569850306	0.13636369086044	1.38559425578512	0.403594228620496	-0.987786996559985	-1.37770421779571	1.02154312431533	-0.916830398094757	-0.716252391430045	-0.0904602771203902	1.49475456878908	0.690338095775152	-0.809681691354946	-0.0513743692572305	-0.239847343135817	-1.16249827292301	-0.241543933359249	0.120075705424206	-0.255300186279895	-0.1981212221007	-0.425960322091382	0.917965840328508	2.29116450858083	-0.540587304404013	-0.473909581798645	1.27282231910319	0.261049832205656	-0.402481874799967	0.985890606207382	1.21522462119043	-0.319808607408827	-0.609821755682416	-0.878896202368088	0.227218283531409	-0.240569051340488	-0.0106300261907838	-0.321253138060106
AADAT	1.09355083372689	-0.170311240343602	-1.3090491730581	1.0764617786745	-0.0989011659331754	0.588327674533719	1.30040561164511	-1.08293500046031	-1.05035121004838	-0.543436343801792	-0.434046065347024	-0.784783168065399	1.24145201744403	1.45407934395994	-0.174848699728485	-0.353349184700005	-0.347794841964019	-0.516320779181294	0.0963836802067879	0.877905427916859	-0.0322027336697437	-2.05110993297152	0.351773758924888	-1.19736701942863	0.893017603525178	-1.1518196690998	-0.257337635221171	0.730628811916826	-0.883492095746275	-0.892426932436408	0.283519700853536	0.123673764705515	-0.338029562079477	0.879623598393873	-1.56296943333937	-0.030197569790803	-0.775079299323258	-0.929603377353134	0.113085616268888	-1.55476259111545	-0.614606186766887	-0.86375907735724	-0.940137646082281	-0.0166817715465526	0.635422740722132	0.63633391935247	-0.372253478907465	0.663748955423697	0.591417071240396
AAGAB	1.21115269250809	0.195400674874727	0.176364273466651	0.104430522424048	0.753390014195691	0.880094599866351	-1.12933287437182	-0.210857430575342	-0.56524487779042	0.129268693163893	-2.24204894836745	1.148621987801	0.118292427049575	-0.907169026383567	-0.906012554312612	0.117246701718922	0.733351166492938	-1.953145708881	-0.110663610143796	-0.188894762110351	1.24570873605926	-0.161583129918092	1.19655699174942	-0.370137113391158	2.43832522967427	-1.1968529461062	0.161448073778546	-0.419834180296053	-1.33216739974518	-0.850611182645891	-1.12801003835791	-0.721942198358897	-0.136995162275703	0.652131570416829	-0.891717289092653	-0.328425327092696	-0.76882095094666	-1.3398821502001	-0.978294928607129	0.413956948677795	0.878082891877676	1.23052492857967	-0.42646776161302	1.08188055188124	0.156834446350286	-0.615288316825394	0.431439215583865	0.409738879322977	0.50209127227021
AAK1	0.618770344587669	0.467137312951255	0.0765348685799355	-0.796584840318998	1.38343055804171	-0.540909394276566	-0.134598133023271	0.128714471751581	0.830944349699732	-1.9376310684947	0.157355533473708	-0.435926248650322	1.27793451654312	0.880687473165977	0.0567374959839453	-0.232319224983295	-0.516052064933386	1.61372845567072	-1.54812049509918	0.658048312539342	-0.722826333154591	-0.528291591451992	0.095584087157747	-1.36087817851266	0.0506151435588743	0.139699411170814	-1.07020653091043	-0.133967447706664	0.318983361501664	0.870241098281278	0.395546768527051	0.284364916791408	-0.84822339882882	0.563293102518267	0.117843296915233	-0.788980168514289	-0.581071057766857	-1.11554760749468	-0.747072894049439	0.406578592281826	1.02226659640147	0.0624185085259839	1.28302179222588	-0.384100250717665	-0.75005952446133	-1.3005846703548	-0.621308786102376	-1.3028552481229	-1.06585185658841
AAMDC	-1.36015703789476	0.206447185261289	-0.251420585119474	-0.795173013412635	-0.559778075764041	0.869691894542284	-0.468845161710629	1.06842538364846	-0.532309974713402	0.510231466882782	1.88330519923906	-0.898112627515459	-0.0867811452261275	0.162377069736147	-0.146437774385521	-2.42207851932953	0.239726458346252	-0.15472312620804	1.60940513649824	0.255606003774871	0.726053067647674	0.33315872539936	-0.376883434973924	0.860852609322435	-1.33546853891827	0.400068255538889	-1.16562729769585	0.324817083103027	0.20893165430079	1.06312327499592	0.342752316929738	-0.597168407480188	0.271079346442993	-0.138888156961478	1.85886267888318	1.01601024565261	1.07459965179909	0.704331722668536	1.15267335576138	0.832384566027586	-0.641969478795706	-1.1169929034552	0.693424345759579	0.0594176302418563	-0.367509041967036	1.48250522723056	-0.417316126100588	-0.288259606119358	-0.627338134339271
AAMP	-0.548140090343165	0.690936060456201	0.696946894690288	0.555109511380349	0.543437363070912	0.0514027991615003	-0.166355284481961	-0.162178959293105	-2.2319586025914	1.06610704280139	-0.107776741925971	0.124467849091668	0.71282414663025	-0.318980085823665	1.26795548135762	-2.19998391036193	-0.145067840863309	0.540604600950728	-0.752938729096909	0.509178491160281	0.385828830469783	0.581167576526473	-1.36745726964133	0.897576514111251	-0.175744431529307	0.676068235742881	-2.39353823510989	-0.338018241926186	-1.14531220645895	0.324050313951098	-0.133877644353932	1.88488812712286	0.328848637351804	0.118888013497953	-0.162372929994009	0.6803678831528	-0.580639857498753	-0.0436543652559925	-0.858904913125809	0.706212312994177	-0.995017725673665	0.307169675760319	1.19685427105108	0.121152318136719	0.709745691182624	0.486621146931198	-0.152145796128178	-0.590377347329656	-0.469822840636707
AANAT	0.658319381219065	-0.0200075687784022	-0.28242775582268	1.47783173074848	0.130903641812558	-1.40255710666939	0.166415429968962	0.861834789409258	-0.188611627501899	0.260549495966833	-1.81669503861	0.221560356114094	0.570262372883324	-0.441490805379168	0.916752364548121	2.37619346838308	-1.60581041563803	-1.21142600401043	0.29008311298101	-0.227980247629865	-0.529644543946161	-0.540250608098384	-0.0767250275255332	1.02999604473338	-0.259162471144242	0.894193392275635	-0.427050159145037	-0.0617715811767949	0.879927888800472	-0.625971990496442	0.467134567023726	-0.402533378350759	-0.0610787187216779	1.06400851583516	0.244104241328651	-0.145385824654925	-0.0406420074959109	0.128270889769939	0.232191900410649	-0.507848374264323	-1.34444047976733	0.11212437931293	-1.24084091832018	-1.26760865550499	-1.17894412514227	-0.608787074300098	-1.39912712766531	0.0303828068581267	1.47066290424572
AAR2	-0.18634498729085	-0.31659746191852	-0.659532606955326	-0.305678313075103	-0.190273737189701	1.32470974708012	-0.55815921208876	-0.160278608409607	-1.06881109471422	-0.040483153839294	2.30868142197541	-2.42563197616355	-0.102008266161784	0.445474580506603	1.42584911184352	-0.317612927383232	-0.307582887675159	0.0701116625645613	-0.138577638316024	0.446313106269564	-0.495492620867418	0.466753829033705	0.501694388042471	-0.619947907938203	-1.55644482881419	1.11933000516816	1.15649231788307	0.0777904200368156	-0.218213499660903	0.585249663342856	0.519165854760386	-0.422520842913043	-1.13498057104516	0.668639569302239	0.129370456997576	0.194796815426877	1.47415640771815	0.994899465557674	0.231573858298718	-0.31677979698587	-0.753121599560765	-1.10843712451748	1.01883968390195	-0.313634621037791	-0.393127974228251	0.719145337619555	-0.850404855427346	-0.75769351135854	-0.459208585937776
AARD	-1.29310192119546	-0.429101138080195	-0.445183308913535	0.873132110300527	-0.400516865040323	-0.61058151611936	1.0594336692887	-0.163850855613085	-0.822168903888332	0.741510497475046	1.88336387512225	-0.502797122687347	-0.522325113382126	0.0655381384060283	0.780202453192245	-0.717627747407294	0.132710925844923	-0.214742370732208	1.68980349296804	1.28747867175083	-0.605461526142318	-1.51612184330369	-0.432134567135646	-0.18820749870144	-0.46888300421385	-0.272217824059516	-0.279218430882804	-0.151106655668354	0.398546101658688	-0.342972767110113	-0.359189884549408	-0.60644532487838	-0.13568269246715	-0.405652055757412	-0.600873947157289	2.93492656467734	0.0610485457241127	1.65022932980157	-0.151669769883134	-0.107548233210572	-0.338195398754616	-0.134083384613831	-0.523816170448126	-0.479015033391424	-0.693469247551162	-0.449366391574045	-0.0236629775803373	-0.322758926200246	0.498870047465313
AARS	-0.768923422680209	0.939227396123678	0.757936282337943	-1.21364118136104	1.66001870045168	0.0614631516375772	-0.202731513830075	-0.898256777323257	-0.778148810301147	0.989602415686681	-0.245452571416017	-1.37144889435843	0.916187731900442	1.57527114768785	0.214211902382467	0.260120340467661	0.0113576632000853	0.402858136703433	-1.72221302395649	-0.475544426083893	0.208496157627096	-0.0787885618713243	0.0657795588581294	-2.28060086257804	0.30886293271455	-1.63979544029987	0.261757302248003	0.200429688292247	-0.477500554077139	-0.104051445294593	0.675230772492015	-0.123779032626387	-0.956719732318701	1.17117501673198	1.13232051737402	-0.654997881347135	1.34742959330476	-0.854732538935755	-0.493140962146212	-0.44634910814501	0.725114632972873	-0.153799432424652	0.191919786241468	-0.241206419852323	-1.863498284249	1.15034550360414	0.847304943491818	-0.221201812156015	-0.00595683466021243
AARS2	-0.639185610501686	-1.06445960577722	1.11340307730351	-0.875565489907393	-0.847134791452896	1.23880844602144	1.33807556094333	-1.01822656752143	0.272307792006834	-0.254855675311597	0.530245858247869	0.368576244900826	-0.275739664515995	1.1894531975229	1.11003692651276	0.882100165075132	-0.784379961423419	-0.213019577228289	0.677427337598093	-0.432727303179544	-0.678990598600269	-0.852320165879354	-2.02011281662809	-0.406580280399455	1.02596544373884	-1.11092898585133	0.157308084724021	0.592067440827224	1.02354878878359	-0.770718710202253	-1.13787271794261	-0.419440839902451	-0.588846572841458	-1.65553567838832	-0.89814427347012	0.676412020205184	-0.286978603055843	-1.04058354974521	-0.837930233724771	-0.681558164657925	1.45950728161623	0.564375277112748	-0.740516540123913	0.921686824055484	-0.897601545764388	-1.21517239922413	0.642820838491071	1.0195416849093	0.579711655372829
AASDH	-0.618777066293232	0.503300279416333	0.145609276290451	-1.2220676310387	1.19316321943744	1.21893521881883	-1.11393631726642	-1.20099274361248	0.0658346622413451	0.705977284740937	0.183187554775928	1.18853980661882	0.216448647900959	1.37757769975133	-0.518836247200311	-1.72239944352677	0.0180149633601373	-0.756751337900743	-0.106240427116486	0.196149148597868	1.16918952106594	-1.09336623766264	-0.383152156471154	0.0193725489083773	-1.44453780018014	-0.147437147596563	1.13564491804838	-0.0502361057039688	0.468353326342307	1.14575454267086	1.39947851184826	-0.477958039387701	-0.882904796232704	0.428591368270659	-0.490531051882968	0.745702195547562	0.354317243356761	0.457991850952252	0.129006912492784	-1.34907305631536	-0.80749244177703	-0.446942080169812	-0.843052253536358	-1.33607631069051	-1.00165576397464	-1.84819434421197	-0.649217766732576	-0.72705783544467	0.594107897677581
AASDHPPT	-0.248472916810597	0.037222040356632	0.377520359905419	-0.554638088715038	1.08905254125936	0.698886288947404	-1.82946298445874	-0.32579677921351	-1.06420733270074	0.695125456718577	1.32168090550674	-0.395618155232251	-0.0701969089745525	0.275330724806337	-0.131957474699694	0.403441410072589	-1.49224898693848	0.672909192607539	-0.776354320723943	-0.863154609434792	2.13954685538748	-0.200477727118594	0.166081656485867	0.200874580150307	-2.14133533062453	-0.605615983139273	-0.913444701446838	0.879642763355594	0.0422154513623785	0.731470244235405	1.3043953653714	0.0653739133435043	0.575230349501724	1.21723012741257	1.45866763227644	0.555943944691451	0.565446947949554	1.42972972931809	1.43749887834437	-0.625814607654789	0.330187433742867	-0.0231061329739514	1.67859769877918	-0.223073615673125	-0.985938956766386	-0.594137106559994	-0.136697064063217	-0.572126094533031	0.188287231497681
AASS	-0.724383146763136	-0.00222899637456734	1.13735275636664	-0.828147285196853	-0.516598301234974	-0.315371204595199	-0.795703537405049	-0.973774132467452	0.261157142356943	1.6146983381818	1.58328487569845	0.583102135041447	-1.09672223637593	-0.280809652770733	0.303926849715814	-0.759919818105283	0.064366979360721	-0.411396288902628	-1.115570584014	1.70414557613078	0.480424446209518	1.59710441409233	-1.05748873514335	-1.00469008689751	-0.00720882787051925	0.529305322374468	0.651874198119107	0.898680877877658	2.48498580719137	1.40328178255934	-0.600072171915304	0.0391375633059081	-0.383793567367183	-1.33918715751336	-0.605493308150822	0.0723113687085393	0.484921967439699	0.405544780828728	0.243375191753599	-0.235129587031696	0.11810516819232	1.28181165665219	-0.525247971483252	-0.661544706177037	-1.15954752597926	0.461133052823853	-0.0662808036652832	-0.384010191491895	-1.10584380544317
AATBC	0.196583551694541	2.35257290900356	-1.11239818512337	0.20992872477885	0.518699716514983	-1.23371452407055	0.178176507097333	-1.37959415081485	0.200349429543708	0.337198525492876	-0.0133487152214494	-0.684007848987393	-0.966152275735022	-0.862236724159638	1.42993851150221	0.473985728790026	-0.00900463350654029	-0.149975384602029	1.38259993137087	0.383007812712125	-0.297273516318114	-0.0693569812084038	-1.43678033836636	-0.384823610541222	-0.593097941051874	0.627234733231716	0.774242066673824	0.0437929085270045	0.0986218315320952	0.0233247997377529	-0.415446885700975	-0.515597465992892	-0.517813871755005	-0.108049209595542	-0.268133391182203	-0.759986045445841	0.479076400933414	-0.363337446221771	-0.545207451423785	2.42156516840156	-0.356245989259097	1.58903486970671	-0.6664435250822	0.40117352317587	-0.507436519386685	-0.0200978788027591	-1.02445256210365	0.531173997770807	-0.201685577987335
AATF	1.13259238438282	-0.0190886029995347	-0.160994990579909	0.148174725785038	0.0140704416444516	0.837651873814877	-2.0177017082537	-0.0098002030964474	-0.93074016256004	1.09990878207113	-0.534753983034776	-0.440385008624204	0.714092553287399	0.50730296710088	-1.46657825585856	-0.819113183389009	0.479507082369107	0.854703605772103	-1.02514001948009	-0.699852816305079	0.589986052100655	1.26458318187267	0.62532094832618	-1.23901540481943	-0.198481936962703	-0.641190532332964	-0.112277258267266	-1.232087318749	-0.949993748138589	0.0466563587169536	-0.297705169054251	-0.100569112456238	-1.70143761512206	1.15661774785511	0.14072472909498	-0.190649528768088	0.16165470589697	-1.09235460174387	-1.15368968807682	2.04001599742388	-0.16976103695533	-1.09129101662238	0.631417374865061	0.975718610868586	1.63783404054758	1.45748249170273	1.16454823351401	0.686014172411091	0.232263521049264
AATK	0.796540998453489	0.15722975085254	-1.07491918013041	-1.61665676026348	0.68688141370489	0.807140805829263	1.27845318377522	0.410514449584719	-0.359156787527675	-0.308551549184007	-1.09934204147068	-1.55434634968809	2.37418138117581	-0.476865106441578	-0.207154904800855	1.20676387435538	0.0837295005527126	-0.278236107790002	0.181105679883866	-0.966784042064194	-0.0211932496908876	-0.299516473530043	-0.123998333921718	-0.856680410695782	0.990788533076237	0.00461308805857454	-2.39219584307903	-1.13897520125437	1.1266442539317	-0.760670148351339	-1.08035709225679	1.04340162690002	-0.412962915869336	-0.760095735020296	-0.670378883927083	0.641707809106503	-0.323801920547194	-1.16731405054795	0.163754667209751	0.180169342340973	-0.130581688158637	1.09008061919665	-0.820661126757244	1.20435898079345	0.565198451452385	-0.599563728984076	0.278729630819705	1.16042888101607	0.215982586972877
ABAT	0.11971484238348	0.633207091522405	0.733179467749785	-1.49366021535017	0.739298806547776	-0.106693430122978	-1.78977670565974	0.336132631025381	-0.305174448249876	1.2768899631586	0.267659502754542	-1.92387228411501	0.285521236252341	-0.209668611402401	-0.282521856968012	-0.0447348486060289	0.73229531118403	0.0446787356609767	0.429261337847836	1.51175345786601	-0.709153819641031	1.52395358591211	-1.24116814994079	-0.804929437923308	-1.06490991519002	0.277279604141875	1.11307177500166	-0.327676420702895	0.441953181279833	1.35756427756911	-0.940732883985825	-0.57999080551166	-1.01889686742189	1.21177525255516	-0.764635226258533	-0.362895182527991	0.504274959876386	0.471567390444107	1.31020168764937	-0.759115307716366	0.511187468905249	0.424112625566627	-0.220496327759584	-0.703891644643756	-1.35945797605985	1.65847694136166	0.50399319221283	-0.579209191259991	-0.706856239692489
ABCA1	-1.04932319773828	-0.159061541375396	0.130381674558146	-1.07155373089362	-0.124548521444623	-0.280981363988452	-0.589843825889671	0.0138439757087766	2.08761066266134	0.335801711157944	0.819421425601881	-1.00528958989327	0.996639785710586	-0.262593008111771	0.866098298604551	-1.36354629132691	1.0119978143218	0.99631045881909	-0.313948535622662	-0.391388800021414	-0.70128891284075	1.25563196729239	-1.48764550208531	-0.242164210920239	1.29165988957454	0.0879712057330956	-0.160254634967727	-0.287388033719229	-0.226787250088163	-0.628463972155104	-0.0673941556664946	-2.26155520048489	-0.356807877897637	-0.269146209387305	1.01658909616352	-1.40240085858726	1.48630184455165	-1.02405120568055	0.502391775575519	0.709110177217835	-2.08045306606535	0.525858739288991	-1.05142695155865	1.13120112669958	-0.402536078475729	1.0681353113075	0.119970025310912	1.07213794679103	0.204597121517097
ABCA10	2.19849315146526	-0.898391302811719	-0.324093102647139	0.426277530118321	-0.462087700235462	-0.442112742629465	0.228179114552541	-0.785696218954432	0.487752793209523	-0.844122930724062	-0.122744797699745	0.64966634303214	-0.512797682424356	-0.52998843665688	-0.438344286537247	0.724876090666285	-0.142063716969951	-1.0882951189164	-0.184191544557437	-0.686213567455176	2.23368422562018	-0.42578167625158	0.239505072948949	0.679629833474031	0.466801455928904	-0.183231273174547	-0.44043044808215	1.13782943433327	0.412418584620069	-0.992059591049764	-0.53734189097406	-0.385297344320919	-0.7468543507071	0.30500642499767	-0.556936054837959	-0.888990773323106	-0.851915241584811	-0.694065558993673	0.442744900860763	-0.838105769002662	-0.15300193674037	0.481948963986137	-0.845256256362758	-0.406242918252031	0.0842790648830748	-0.785122262100554	0.636742632876029	-0.158110959254897	0.510327588212542
ABCA12	-0.186668466345228	-0.329545577638006	-0.539831255270881	2.34145012399901	0.880011789800636	-0.334982967156096	-0.178565867595373	-0.245450765907722	-0.392100722705305	-0.58557014674343	-0.849980014059779	-0.691221999598563	-1.07331326876565	-0.919881325891899	-0.00332292279306201	-0.0420566463990901	0.499226863089581	-1.11124656381234	1.05106544690675	2.32667498690569	0.441226411366684	-0.040880720198916	-0.564631396762056	0.469861217026469	-0.540341131895817	0.499832593378241	-1.49862902192407	1.05617317920977	-0.177024298215036	0.920267936161137	1.18651547268849	0.312807281721223	-0.890176843765227	1.23906652749085	0.275685269560098	0.191965171359885	1.14010303847375	0.841506777899037	1.33617867895001	-0.847537558238484	-0.624653903581116	-1.56917447646298	-0.672289494423691	-0.73656970670451	-1.23588096202533	0.040221874037876	-0.632234656552166	-1.0148670342014	-0.081317015183224
ABCA13	-0.684868198673744	-0.667561165151084	-0.0875006057473523	1.48104953909765	0.4874584170827	-1.54339627802684	0.0382877930093899	0.677699704280701	1.01120100027702	-0.502060283773087	-0.236220107245367	-0.234809897508727	-1.50119943909786	-0.189312575430922	0.518880689847301	-0.67717263824142	-1.43751332462281	0.224849166871922	1.73788561784573	-0.231869984612795	0.388757087064824	0.857068576724027	-0.405901178176803	-0.507704874091309	0.0368689166694913	0.165257006557699	-1.90062823529704	0.00469483217253416	0.470093543903763	1.16644809054816	0.310360622961253	2.3773610719156	-0.201108938337805	0.0186724111290915	-0.0374066472669927	0.0233876462440142	1.07080496762844	0.326256788462289	0.829078024016786	-1.32077548967494	-0.139789281767463	0.243852314006314	-1.21906743557685	-1.5791494553127	0.211648568947524	0.598833202871115	-1.25138053192323	0.907431093885662	-0.253083355011305
ABCA2	0.50275946588089	1.0661786174723	1.28944571365929	-1.30122319907202	0.782376553679166	-0.93861842201364	0.211270736417511	0.213641509012286	0.622059256022613	-1.15253204256726	-0.91079109885731	0.0041378942353742	1.47705736537905	-0.413137899570373	1.13933370647262	-1.38304569781126	-0.460247955966695	0.838381062963575	-0.148493799306658	0.596888784876625	-1.4491365005231	-0.0930069763092169	-0.329797034974358	-0.92218300470789	1.28396134611506	-0.552457593228369	1.62655597422206	-0.916298364283213	-1.53260851837094	-0.298460193058009	-1.20059963344981	0.865332181623656	-0.118397241009791	-0.466059059710856	-0.474955822530793	-0.653724811056752	-0.792541195337101	-1.30103638466352	-0.0714398217724385	0.89341643976395	1.13221184591451	0.804736524440095	-0.435290827464897	0.152708035600322	0.627938516245063	1.07036488175848	1.02780904846698	1.16553611640871	-0.951480637283331
ABCA3	1.06430408265126	0.25884370765364	0.187947604912522	0.473780055070602	0.897060693983758	-1.3722312999004	0.881588967157649	-0.825988611142924	-0.0160758824362351	-0.00973143051785057	-1.80879629269176	0.563162189002342	2.04422353826559	0.336573375909204	-0.137817968290887	0.703292024392432	-0.323654027874132	-0.253154538312899	-0.399188313616811	-0.480316610123694	-0.309215327429141	-2.03209580451816	0.490226177126587	-1.19773343541422	1.19998331463595	-1.91574799438601	-0.576259546323396	-0.248866219785964	-0.638419860805547	-0.697919891785894	-0.583396369561806	0.577077281578502	-0.0696393008402589	0.431731115226031	-0.572871310319631	0.125229178133817	-1.82615225193534	-0.814453125937085	-0.422462409690467	0.295048002480065	0.734535149658898	-0.028167644799734	1.19827276728875	1.40277705245228	1.41094370654087	-0.170030666426288	0.736551093880992	0.827209161893637	-0.16171955636897
ABCA4	0.956640759240768	-0.387250781693708	-0.375333564629182	-0.487539840259361	0.630304611760195	-0.254007231490757	-0.917001975727251	-0.296056590127877	2.0005144239845	-0.401066420768967	-1.12802754416074	-0.88946766623029	-0.447353439918555	2.2476256941402	0.441303783564936	-0.347684467750711	-0.454472441726365	-0.257588058113728	0.822076524393587	0.0523206909177127	-0.664025683100088	-0.610379276459597	-0.760194687364639	0.00991601445812447	1.66068402086446	-1.03536685079454	-0.0203232836500185	-1.37732841254769	-1.3299782660584	-0.243190311303694	-0.881988962695194	0.795482799068731	0.727772514537837	0.57180406883791	0.486326515938256	-1.42044054372242	-0.786595670977246	-0.867246487441682	-0.143242204314879	1.87553758853632	-0.0972095313612511	1.54588328197129	0.533027448580388	0.877898687465541	0.172987610755153	0.775027258041293	1.59941068669603	0.430629850569787	-1.36082788764248
ABCA5	1.65645983940798	-0.710906923697842	-0.00743009611844701	0.323073134821933	0.498834435757087	-1.35913541461826	0.950015747178884	-1.17460514521381	0.27097288838199	-0.57840350400185	-0.135303554988057	1.16715934497314	0.00917070037685523	0.020823216071169	-0.816064165738775	0.752333358647793	0.18195864511324	-0.694039783539968	-0.72689058593479	-1.57965299074314	1.63621415939492	-0.514066461317646	0.825369808289002	0.713157389542565	-0.594169725986556	-0.784217953699658	-0.108727681811801	0.55395699386144	0.730596804319374	-1.16847076199766	0.202972240806805	-0.470841534744707	-0.142557681468158	-0.479265168789044	-0.83262930466851	1.29355984218777	-0.929575111564181	0.585032971034006	-1.24251046368191	0.62875270684716	-1.43374015359692	-1.17783726919614	-0.360811484256998	1.34987172889443	1.49253934725248	1.4839879221555	-0.536251409266535	-0.352754783506821	0.648761456013314
ABCA6	1.36415764110876	-0.43877965455717	-0.80144192205766	-0.0836767342896006	-0.882605108519245	1.00404009666787	-0.123355436560937	-0.148023829375964	0.921812648886622	-1.61406857092455	0.267532929564524	0.764885662887614	-0.662552790674294	-0.85186404355249	-0.631631168353813	0.525707354869756	-0.627949018942315	-0.194916237188221	-0.51152888230985	-0.701768912914693	2.11271066666975	0.213791030673476	0.711298619152134	-0.488569182824286	0.600548236104732	-0.434304140506938	-0.759925096410795	0.101818944855589	-0.556814242200567	0.242429825574856	-0.474059830700116	-1.10069318631814	-0.573370358975353	-0.758632345922678	-0.118914506275271	0.41149809195839	-0.219758181368479	-0.449092937285642	-0.951471612866947	0.288886158170216	0.170769816956462	-0.807702063209506	1.21079389114186	-0.354762768217444	1.74257666050996	0.13118047696151	0.859846590346698	-0.601431991194875	-0.368031517628682
ABCA7	0.00738906807552001	-0.0581475540068386	-0.557066879361083	-0.781880416395262	0.0319494563727528	0.0220706064744129	0.974461565536158	-0.128722630298391	2.04672293979948	-1.23582759669638	-0.652418186446021	0.389011576492737	0.552365007052227	-2.01171836128616	0.749577359241645	1.01198216453231	-0.106913597387021	-0.578773034912687	0.488016588286549	0.609170554126868	-0.169665881281652	-1.27941769041128	0.491201238303702	-0.995160230102458	1.92161557307017	-1.18397154603239	0.43995694143834	-1.52661366102234	-0.709036020500168	-0.608748511221811	-0.756395416510253	0.261916860950244	-0.309508740532228	-0.21659292352752	-0.526632299087451	-1.03309763996012	-1.05301946987702	-1.166973002679	-0.9197444634017	0.825291659070871	1.31405507297009	1.34112042891448	-0.250389607501462	0.981052373535596	0.947074591617286	-0.35003707242485	1.38590683519599	0.382243921062474	-0.829187293406203
ABCA8	0.472280192444569	-2.15790156055062	-1.48629158058055	0.232253116360541	0.593492868957674	1.01298709403041	-0.882393691680649	-0.385644234042244	0.393260391496394	0.896483777867534	0.360168634099506	-0.090369833017291	1.20888691279635	-0.0765198499202419	-0.211395163967036	1.80223981270878	-0.433898021730328	-0.976655356556795	-1.59190612095722	-0.637513784762016	0.627076935052914	-0.192010614565001	1.10557383185378	0.352362348359132	-0.907641168334121	0.957975873844895	-0.996448918796385	1.24285883374348	1.42255756837599	-0.28363331383247	0.517114585572733	0.24414265977439	-0.79028400470252	0.405310378964214	0.612374545754999	-0.208044852693988	1.43944505580855	0.549559884946677	0.339248797770301	-1.14239071647461	-0.650374053439994	-0.467519972106814	-0.0291274111198474	-0.417897947331894	-0.373078439622359	0.562786160403817	-0.706726507669601	-1.25149175118623	-1.04731296143476
ABCA9	0.133312228059977	-0.895581084072983	-0.596400355810031	-0.443720881698315	-0.499935351551359	-0.208298162924201	-0.238954487838809	0.0723397046457977	1.64072430051196	-1.02170487066402	2.06468762856353	0.444005995448433	-0.77303489277171	-1.1055797754268	1.19399810766101	-0.424853420599157	-0.908308419187475	0.99579446151704	-0.435158760772795	-1.16956962201636	1.37752357810077	0.0559750716143353	0.30744901551762	-0.764774561019851	-0.52488663651963	0.975284227736914	-0.613312340036847	1.51038380828493	1.47571494771231	-0.571222083183281	0.468957524598878	0.012021294858965	-0.590609116308344	0.285073132848951	1.18172506217497	-0.00827926378531633	1.81588238155035	1.11456652239345	0.674430942812961	-0.363430013938245	-0.0870284757711748	-0.533499182502991	-0.225265636604846	-0.450727574582552	-1.61532584654544	0.42215943789924	-1.39594432317057	-0.439340060854357	-0.511412762688667
ABCB1	0.782789484583983	-1.33652994224692	-1.29933527145183	0.951427006668821	-0.745301069053684	-0.150629056924527	1.1864463647305	-1.16504852082709	-0.357749674738536	1.13771678565219	0.472742695347178	0.788591693087892	0.472816207473492	-0.994184050513567	-0.825661682939895	0.957772671950576	1.31148113546513	0.415721680759295	-0.831429355420943	-1.11984065679038	0.757677813584058	-1.10039427899901	1.21599600216204	-0.285959284629592	0.106927768566337	-0.689330555849604	-1.74986558470783	0.891328340097235	0.714061667769135	-2.11459484740916	0.0917770180113671	0.91216068906122	0.860218477960485	0.44843256328307	-0.0138657550609317	0.95595595177723	-1.14061672618634	0.826518398496526	1.09601529796613	0.706910931188806	0.951944012472712	0.77146244817386	1.22719774307342	0.471177352095495	0.64643788094029	0.459948052622977	1.04780608597537	-1.26416200128516	0.405323938282893
ABCB10	-0.206226791858836	1.17430892068404	-0.793239234328898	-1.24949438463942	-0.555960047029708	0.535506019632467	-0.926633861758148	1.73570653760361	0.0781210027609709	-0.350677050276837	1.15325176243486	1.07162014514866	0.667503886588462	0.556008664108572	0.112028185841848	-1.89973690994829	-0.834441301390263	-1.05274232377704	-0.374940318460495	1.66452690610913	0.606025660444126	-0.425578389902803	-0.45103096917999	1.16119335192064	-1.19660423055067	-0.108597199298384	0.356232297153417	0.80749395119078	0.0946287103814786	0.508704323797737	1.18884538908223	-0.369345080515592	0.429426658834772	0.0839796064847621	0.230804915922236	0.848734260103946	0.735937489612553	0.109024016197912	0.46565127939651	-0.825855866049128	-0.423573013422629	-0.455528258787662	-0.786989654113604	-1.20513875463153	-0.748236430674237	0.486465665879673	-0.98607105428377	-0.541154127540693	-1.23283608719913
ABCB11	-0.627229800652874	-0.217680751450383	0.0583282558702335	1.90598954034799	0.130008385759172	-0.0735656013704605	-1.3556817018734	1.22506393734863	0.124897882403611	-0.209998381526511	-1.23424791689401	-1.36969836767154	-0.955041877425567	-0.850679809289224	1.3008521092276	1.34088681626738	-1.02735560047232	0.301290622750498	0.802107267170792	-0.791131674445194	0.0316652596927246	0.418090598933016	0.24995638984932	0.376328116999159	-0.406719508245057	0.724412673569903	0.753899562409205	1.82752731340956	1.9787970459334	0.0100302179209708	1.85710677655512	-1.02668655393778	-0.937407103346677	-0.197390558455154	0.276008175903652	-0.280963802925912	0.0642271966885458	-0.365242569989901	-1.00388026432763	-0.688401148966179	0.147596560866445	2.31961975523043	-0.0652419211413788	1.19771911538747	-1.29931599083467	-1.087314090999	-0.490170721938107	-0.92518103489983	0.585157079401418
ABCB4	0.491270193939128	-0.0284202558175157	-2.09811834495516	-0.149300893843569	-0.230655620846375	-0.387705289549835	2.11322066911326	0.868151390013975	-0.173078417916295	0.0708125054872834	-0.587040083286888	2.11523182098458	-1.76694629920664	-0.735086604001474	0.168223059972689	-0.757376572433828	0.533527073680493	0.295077609207582	0.34604562743056	-0.316946243335177	-0.22017679872543	-0.523436678845842	1.34100027711931	-0.637014555216723	0.391089954469356	-0.692607051522346	0.720205696619776	0.137989383345918	-0.733031093310579	1.2915287839596	0.0642373808855044	-1.48021765363174	-0.795721732089221	1.26516965490445	-1.0281306228572	0.335918041832003	1.26942622867137	0.142286871583214	0.241916571210048	0.05335363120709	0.468897015004809	0.1185125753527	0.802119857170593	0.967584195002912	-1.05905425000744	-0.556362874181595	0.194359502084551	0.451791210757918	-0.595232668755467
ABCB5	-0.203359079419644	-0.802724496229043	-0.946187456069787	1.41972886932334	0.610558263464316	-0.286707102713744	-1.10090992459571	-0.0442440404924837	1.66808122675217	-0.613101887732645	-0.342598748673257	-0.462216243745094	-0.596886275220069	-0.198584630509631	0.961007969538278	0.191139183488443	-1.09071854782797	-0.846666574578239	1.83421740724474	0.705798100649208	-0.800633631705509	0.347356063532537	-0.926045388506337	0.013138834638711	-0.44202611449351	1.42339275716687	-1.21133165198715	0.608559222111051	2.31709015457011	-0.834125197960925	0.605921464845349	0.0375420468276873	1.19008645041434	-0.0138221925346356	-0.219020933613535	0.758116703585404	-0.391362456050871	-0.424469511819834	1.20150434522008	0.100620403635954	-1.57912717916859	-0.521310013626526	-0.485301207948299	0.867187190029146	-1.77948504883861	-0.729874112887606	-1.57482420756308	-0.393401059665177	0.145437061184753
ABCB6	-0.696571929663877	0.139292565171269	1.18394090909511	-1.07542030889815	1.47534173564325	0.303793249472541	0.360867361028833	-1.20905014954463	-1.18158298309295	0.251068231033392	0.769967527977211	0.0436300102650945	0.175007631824099	0.482641567244216	0.0880673303387941	1.61056734976901	-0.133260115550913	1.8530939861742	-1.03522522459047	-0.261963311896732	-1.57961687742356	-0.521597363485342	0.1012606494732	-0.651912060094934	2.3826340891982	-0.701767113915103	0.369673328583268	-1.07391505783142	-0.700219634353045	-1.2918658183162	-0.431957983381516	-0.394777922602129	0.608752130631494	0.0260983879801181	-1.87327716575247	-0.255530778475114	-0.326470246926849	-1.38942164870556	-1.57463357353383	-0.591875772942791	1.48552075137331	1.31199241645109	-1.21764383194281	0.395166016781368	-0.176938486691237	-0.937899292334527	0.508633640614844	0.349977811025662	-0.183314245581928
ABCB7	-0.975072267419891	-0.218662177262554	0.440664473434037	-1.21981666929947	0.824388500928614	1.33212078989442	-0.628350788884786	-0.975550913950342	-0.302474498603229	0.72967227739826	0.896877012696709	-0.884452128660848	0.932120621387111	0.393551291599294	-1.87826432345798	-0.336946758503302	0.353758673781914	0.232226770869988	-0.362595230702379	0.0381751932492311	0.883716519926248	0.239526757030969	0.985992485846357	-0.0769186337354903	1.82075244760179	-0.747747780070616	-0.997050485515434	-0.634441632179913	-0.223100404849611	-0.713486191508846	-1.10609369928191	-1.05123526174512	0.251971126339478	-0.302754113356702	-1.22380972475475	0.164718902197101	-1.06899843275433	-0.917046150857132	-1.45054772254836	-0.248478328881329	-0.558087628258789	0.494424425223888	-1.0791818973173	-0.0149282816673055	0.536609961236913	-1.03523146209237	-0.0031517455541708	0.580231928546386	0.908295405126398
ABCB8	0.309150356513461	-0.0108190258345424	1.87469801553089	-1.27685834137311	0.220110054105932	0.675356634365707	0.971942821950676	-1.34255194907812	-0.946080971467959	0.0172558124331144	-0.315745165909314	0.542807569019303	0.836854066713169	-0.342448391504155	0.276849648223761	1.68519770642946	-0.287768491696566	0.902777050538675	-0.099012235095821	0.687215781579049	-1.67667021999306	-1.21406638121787	-0.683707350978111	0.812542018094141	-1.30619015420089	1.00424030070965	0.928638291003149	0.246495252443107	-0.810300890642771	2.22121704874912	-0.52332819905569	0.228301873447745	0.0790727264750656	0.55687345351865	-0.202709449634728	-0.0444238293156188	0.0735487611988431	-1.04111189536419	-0.749679515482932	0.345155067323963	-0.10778872701162	-0.22644281200696	1.93417690064875	0.422212720572524	-1.0222808573629	-0.303513620058041	-0.311206341185087	-0.716138937554724	-0.60517567894876
ABCB9	1.55329372780591	-0.0428663674931397	-0.0558042548347096	0.200439847804257	1.28161506156177	-0.925826173050991	0.0913858130899045	-0.169182613401964	-0.833893758828989	-1.39905776528564	0.334177340760241	1.44851063623219	-0.689460681316759	-0.558046679531818	0.415369237575192	-0.192711560258617	-0.984688230082564	1.84014212172828	0.625034467570726	-0.656167247374662	-0.01899731562303	-1.62552789671548	0.414011474212006	-0.744038171592147	1.56877827606472	-1.1646082380935	-0.333639628235766	-0.360032664483334	-1.47727106343189	-1.03840400555844	-1.3352892623885	-0.863304297037908	0.672133780608896	1.50296458924876	-0.539437649582147	0.442780882478566	-0.647431193778743	-0.172914787803378	-0.178267553567009	-1.40345719255101	0.161132074662997	0.885659804531927	0.33383846413391	0.40945667005843	0.509368051484584	-1.199659851184	1.04563701097826	0.492895452961138	-0.26878415110811
ABCC1	1.66554143269125	0.386332919166999	0.386325757899811	-1.11738368504325	-0.945364065463403	-0.799135217439863	-0.48264070512952	0.598547302336819	1.00885246468406	-0.640922358016949	0.186381516315655	-1.35541073076493	-2.00979035782698	0.796268426681472	0.325102586774359	-1.00728237653016	1.55336462270326	0.441429913178748	0.043376492630973	0.684671703504703	0.534314552990918	0.207345350278735	-0.441421262914578	-0.0724679036678592	-0.84092125201597	1.44572901314492	-0.166594636479197	0.054213412750631	1.91440855655141	1.12221146074202	-0.569927119556066	0.577314832199503	-0.454977622589304	-1.15835326595505	1.29363543343098	-0.776424769119466	0.16864063226323	-0.779317828031089	1.34576816033199	2.3745776688303	-0.305225093042165	-1.24416676881272	-0.527010299886914	0.804229726940976	-0.51208992277498	-0.606166663462616	-0.449109549367437	-0.80113382695138	1.15242705742248
ABCC10	0.514665601961433	-1.03060934134468	-0.683916231712203	-0.0531311987706158	-1.66929596860207	-0.043508575457465	1.4530995025819	0.0442742718345163	0.768950429935256	-0.698319535642165	1.24393012321966	1.70836385897885	0.482587508840643	0.80244285543163	-0.271320245528898	0.819509082752925	-0.950636587373292	0.549314731177467	-1.00330903518696	0.725304467673641	-0.552213642456869	-1.55647331091826	-0.321786436730597	0.0973177311630925	1.29554575228218	-1.09216164223681	1.34309282645402	0.0567525101826333	-1.11840825229989	-0.397305730681036	-1.0896623656597	-0.196889293216975	-0.092912029817024	-1.31393640726636	-0.878313145091253	-1.05653239577524	-1.08433065179274	-0.51364599421967	-0.879681941434551	0.0390512566328289	1.1248565111819	0.700232447932056	-0.182172623951531	1.02676762078855	0.703565534545624	0.36307052509907	1.0607316909949	0.701957335872066	0.229642353966124
ABCC11	-0.0797121815785741	0.038932114659051	-2.65322455301909	0.965400606623272	1.18567159989853	-0.193508791386253	0.529918899730939	0.528383332529999	-0.524181198470215	0.0640211126443837	-0.251926826760074	-0.700807936492804	0.760134824966941	-0.815539859492595	0.696476163074071	1.27577778872785	-0.976713531771322	-1.38792728521488	1.18890042528451	-0.558735760501694	0.904684468602305	-0.477527148267121	-0.862566424653064	-0.539457383037099	1.36387862803407	-0.178735681280344	-0.159498249351987	-0.120444109568827	-0.26938597517836	-1.0325725185373	0.254276633088081	-0.176942538044128	2.28693031676553	-0.583273571120405	0.525630704092125	-0.638099397381371	-0.222643547494524	0.229175461046664	0.135747683728387	1.46085564498636	0.695466852611432	1.26435824014563	-1.12065630516377	-0.182806135575788	-0.762681387886554	-1.25028315074302	-1.45155663062222	0.249674010174609	0.894799044803022
ABCC12	0.276755144473988	-1.39238218750566	0.165524663780905	2.04796952190671	-0.302952387131986	-0.129778322179031	0.411116494496105	0.345139901227051	-1.24810940347375	-0.59433229498645	0.15915906492086	-0.453742995353393	-0.586258324706267	0.381734869067784	0.989909428856418	-1.57461379223778	-0.539276091012109	-0.626298434063716	1.15243909439008	0.924374533320027	-0.26729090709101	1.02939645170967	-1.62821036666761	-0.497825734348608	0.170239259048191	-0.707833569788085	-0.837993864862479	0.418332983417653	-0.380631781040399	0.240615833416975	-0.285713268027948	-0.548383159840305	1.86499201421252	-0.370354019420701	-1.17271950916634	0.0331292644485529	0.698734016431876	0.0541097424868179	1.42667574273486	-0.368345723677178	-1.23499253064016	0.787153549979254	-0.785275810012022	-0.929400618772864	0.413572233053618	-1.21011102572768	2.15785452966136	-0.143428748993004	1.88304457328189
ABCC13	0.332392005093329	-0.0599638352590503	-1.91507402659805	1.86143486924023	0.0229271326228866	-0.354878553215082	0.546318990817568	0.366616621327362	0.236365883700046	-0.522060353566735	-1.09893828656299	-0.396270173514862	2.66075234329929	-0.876652316787096	-0.153061305664986	-0.0439903721696668	0.80909861641567	0.0805140332675595	0.0589900072765101	-0.394750396111982	-0.628369363231212	-0.0597023687496009	-0.986166539458013	0.558181305631345	-1.21441972897032	-0.00183252072371674	-0.671391062639384	1.58134455342839	-0.362372100263991	1.73577119985563	1.55510785075019	1.02750717744855	-0.540714676211183	0.789859658360477	-0.316363146790198	0.448068521949099	0.263043287621256	0.192064197864373	-0.800065502006204	-0.38456815852975	-1.27064200277247	-1.18086991907028	0.882024893552709	-0.942397586917674	-0.779045441391783	-1.44803545666516	-1.18683969796855	0.885069070650124	0.188718724482794
ABCC2	2.34815003402931	-0.253107438250116	-0.248603650494866	-0.010134756970019	-0.129844087285983	0.0862152924643149	-1.49867281219169	-0.335299135796675	-0.208929378314699	-0.181799876644653	0.00680452340892676	-0.0486593027647655	0.440538014883945	-0.894992965471098	-0.26670028619052	0.545557033054405	0.510364427079847	-0.50280373310066	1.0604491045863	0.233951125981077	-0.86657230587396	1.69225160627795	-2.05713332486047	-0.578489619319515	-0.434614980077031	-0.636326519343114	-0.590787378452477	0.233407142546054	-0.0707385066453517	3.83323368487525	0.405282378735752	-0.491280147524717	0.540150174933296	0.0294419867490912	0.0295247536237884	-0.229642723822458	-0.536906953877519	-0.329834569590025	1.28740007104263	0.924319488085942	0.222585788871853	-1.401097711384	-0.722342300013763	0.528386077272278	-0.693589699348939	1.57983834976708	-0.429232724176428	0.0387019497355726	-0.12704842863751
ABCC3	-1.32588653131184	-0.637289227381932	-0.654114669666082	-0.245255814272048	0.523684135942583	0.292875509515848	-0.789539747747538	1.23768990066832	1.62541305166893	-0.682304973690082	0.54927281954443	-0.858688994735115	0.377250198653534	-0.515189029611489	1.30449954031261	-0.542113259518522	-0.186342131672781	2.04992673831845	0.27243733571177	-0.606656183116434	-1.11407449969418	0.274710105534908	-0.816607637298843	-0.56458766698936	0.41271741524723	0.697229596433142	1.807192085711	-1.30372679649314	-0.665900633243451	-0.443845660085685	0.878201420150009	0.925583173009532	-0.236916016709126	0.645890554631294	-0.468923441290316	-1.48430987498733	1.39445343666248	-1.08497869871047	-0.76434218800635	0.864600250002276	1.1089775764163	0.934314404436312	-1.09837088001578	-0.899201842810991	-0.923837664689171	-0.0609353574514207	0.224445992542788	0.328863173007392	1.11810829854925
ABCC4	-1.02158496615728	-0.329577630308447	-0.541336686131221	0.769874627250396	0.835001142646157	-0.775439218125619	1.73337968897691	-0.566173905797521	-0.487673994335434	1.15152129665714	-0.80079370039788	1.64505189811071	-0.0705854777748322	-0.860926232346325	-0.588381488275118	1.3696447253356	0.446593868609517	-0.862508503009383	-0.664374572569613	-0.727644797355732	-0.00290464309029522	-0.609461759645853	2.04213617116052	-0.894506824023343	-0.456656238832224	-0.16130553534886	-0.293461187678757	1.58148891810486	1.74194034575723	-0.800992715966591	0.223239993400962	-0.0777547144991561	0.543260140021622	-0.00339962537552187	-1.07554924395169	1.89963555764995	-1.29651229443044	1.2966998496026	0.859120649265419	-0.827534503855683	1.47401061966135	-0.58241014137622	0.970883988382452	-0.44599313496215	-0.257833761282323	-0.212977056342766	-0.478177059675005	-0.816343999103251	1.15258589034279
ABCC5	-0.559476495261425	-0.048342562016546	-0.0524142417944397	-1.42076679062068	0.120762183722101	0.300198004666839	-0.11533442823582	-0.790802283354411	2.09758891579112	-0.188149473098718	0.487656102538839	0.47178779138637	0.592576579715218	0.302388568559457	1.49540806069825	-1.25428816075368	-1.13188393735038	1.17365642371416	-0.283099854600996	0.346915264220689	-0.334821209087346	-1.25946742773951	-0.803973013079164	0.0689704577100839	0.73375570530867	0.423351181910691	2.0316944663655	-0.225588751281516	0.652461679071639	-0.137674436584792	-0.491208958277441	-1.42161796091453	0.125479750869049	-0.926078445587953	-0.708329325509338	-1.65122044821859	-0.0544971144277549	-1.54141704415727	-1.95986933977096	-0.57646027438324	-0.583868198938781	-0.177354133241469	-1.26271190195278	-0.129049499045698	-0.660049029430201	-0.546855493624934	-0.332683246458195	0.410328484925653	-0.573646447499741
ABCC6	1.82560144886851	-0.0612698099670966	-0.53690989471531	-0.48079845640878	-0.257878574578766	-1.15040292689849	0.658933432693764	0.117023608858869	-0.610512333772053	1.0617627241198	-0.661296363249065	-0.656923450560295	0.619151405880065	-0.226338719264145	1.83447177226779	-0.635027071875688	0.969033325653799	-1.01828399290086	0.0521296307898841	-0.33183091454791	-0.759381746885083	-0.822170815885421	0.411869277403646	1.3178010087621	0.769128869924487	-0.888420637927884	-1.00066967451023	0.914307259097547	0.500188745082726	-1.0849401513649	0.489197306087642	0.216791207081015	-0.0658406777338298	-0.80113321188034	-0.1203525964331	1.47160318793459	-1.00125240923855	1.059716988131	1.22529473650015	-0.628107436231907	-0.926883529099618	-0.319436430378713	0.779076753487897	-0.186158007199949	-0.132723563755622	0.236545027123355	0.91328470080684	1.21790145749804	0.0326511699286192
ABCC6P2	0.277674019263907	-0.826406965849193	-1.67625287674145	1.25649826345583	-0.0635511374214429	-1.25782572370882	1.04247324353442	1.03993917224804	-0.285516115230291	0.379202716072529	-0.0247565337296485	-0.487009743353649	-1.12361628300433	2.11273696726056	0.304220951460068	1.15647418129265	0.440773005024824	-1.09398917516744	-0.220423634704829	-0.603046045625739	-0.572759601178043	-0.0619416731775603	-0.11727157750086	0.807711122596613	1.82850780476458	-1.07117536503449	-0.220589278663382	0.127946208305376	-0.433657396341734	-0.671151492273018	0.374406181919999	-0.1286922869107	-1.3316070003463	0.192501629313789	0.181488781578174	1.76143180141323	-0.126383844228438	0.814439562024786	0.413918761588751	0.0908206387276892	0.117867876547295	0.369001405552026	1.32011188533383	-0.625107694093275	-1.19516414621107	0.521153346730273	1.19806500713688	0.25013944237241	0.610388655488584
ABCC8	0.771704127920261	-0.782747142413456	1.58812374962581	-0.326975023464325	-0.16105377757982	-0.996728100274121	1.68745077823465	0.328417488766509	-0.0661683309532982	-0.824246347902269	-1.07495420044568	-0.503945587748761	-0.213390356924198	-1.40058925136351	0.737822764476127	0.159406931928958	-0.216452213546738	-0.946259221120975	1.01095298248887	2.15777191735713	-0.155978878555872	-0.128388184599498	-0.84342574810113	-0.393658941437332	3.14469672412964	-0.463828873528763	-0.276189189344373	-0.463597771432235	-0.441649361582128	0.39392452657436	-0.392510251233497	-0.367405089980904	-0.574995735812854	-0.28705853798918	-0.213345936236516	0.202066996641606	-0.29586869370699	-0.173275954950632	0.311309956625799	-0.643033260713232	1.16358874574709	-0.524895794532533	-0.595982015280601	-0.372910010545593	-0.491916599340926	1.93633135053707	-0.481760557954779	2.07600141599269	-0.284573928312704
ABCC9	-1.32629789127824	1.09347457680913	1.15747592477364	-1.01208796886561	1.02883613073905	0.448673598248755	-0.878744546008934	0.342821096556199	0.377523696404588	-1.09455660758156	0.371554254531586	-0.753204974327198	1.43000982691721	-1.46222507697398	0.515162769321869	-0.783609616159084	-0.68689833650608	0.746275760154325	0.568358882594712	0.92770628111727	-1.05813418417735	0.758119829791563	-0.222104202863077	-0.691638535577341	-0.392918438061859	0.0330392336969626	-0.364482992406147	-0.84264671183395	-0.346907998427826	0.95790162121196	1.01054727841554	-0.642013263892519	-0.389482844685327	3.16520041818855	-0.53622817506219	-0.156681637752488	0.748993016111867	-0.0977067583925333	0.0418160797242541	-0.602883366200347	0.401574188970774	-0.184203949496386	-0.76347961897693	-0.415344416882904	-0.698147937489021	-0.815439212316563	-1.10365312667238	0.737224024764293	1.07095938267496
ABCD1	0.0154576334332262	0.175367927588686	-0.296322676048689	-0.0216577374229904	-0.55471602649918	-0.274248138721997	0.00666523519130433	0.276210253556215	2.17378081490903	-1.56897371413492	-0.0933330262698291	0.113921169720113	-0.0199572497539432	0.903363126524943	0.964874612047018	0.197255814957724	-2.18618488201383	0.854945469766623	-0.255016164845139	-0.0751513614047738	-1.18120856551977	0.878761894791419	-0.725357390956262	-1.43229429652658	0.936155620377459	0.159406897599943	0.921069930373484	-0.809004090945298	-0.798563559963423	0.100449641091429	-1.35028151005663	-1.29702193600108	-1.19445212503158	-0.534460409183849	-0.867784623574725	-0.909364419793053	-0.0226982381851159	-1.24307224778191	-1.37674196382314	-0.153059061960388	0.840227986567776	-0.0863679676230283	0.116544568665171	0.791711823043483	1.07493592802222	-1.24324448003848	0.514428331381031	1.4399094571508	1.34072958859624
ABCD2	0.022278877414477	-0.136617076745902	-0.164155121624543	-0.260588500765668	-0.283956028496472	-0.413566109681582	-0.878417506648831	0.613637961642599	2.3782663293659	-0.804862119990307	-0.282158851375125	-1.40531542146882	-0.413063611982522	-0.424026969940025	1.11847119106987	-0.161532289592836	0.654864831003038	0.744834703385032	0.752097234996619	0.389523937488685	0.803407463209928	-1.22611087583584	-1.67006087047822	-0.799347136416806	0.135048354792616	-0.075896379603838	-1.77350924600601	1.33064762822985	-0.221905406625998	-0.234447033026214	1.31261132217109	-0.399990626885075	-0.180235085919172	1.55196631469069	-0.370966137873241	0.632183391085179	0.607177992006362	-0.398048319071082	0.81752191286216	-0.272020262637573	-0.67603557532036	0.0887932747463237	-0.691749690711403	-0.633389654505972	0.134473408378227	-0.637624311707949	0.257688625951134	-1.02573108749658	0.510036218204057
ABCD3	-0.743125854277844	0.815961635390767	2.01389775779924	-0.820388516455659	1.1253766067598	-0.286457797171655	-0.816308929389425	-0.474621276441371	-1.0128343511047	0.565068434589179	0.310837642347816	-1.06611704042562	-0.233307730288511	1.50129799689832	-0.877693855704987	-0.999657611799167	0.737257801385202	-0.422435654181775	-0.097591305613318	1.75095172465934	0.707624268323494	-0.25839208035656	-0.816648367186097	1.50261783061033	-0.708272722828145	0.574876310339327	0.228262988191578	-0.953000886457326	-0.25341141255124	1.19347884731179	0.857399538047715	0.112801220482952	0.863683350236601	0.0878399390522559	2.0157366776727	-0.448770056215816	0.34088139696764	0.730786741704152	0.817401018943244	0.643482934040408	-0.00520281362874099	0.0254155785815369	-0.775995658986637	0.371843462593711	-0.588902572420932	0.573123188734001	-1.49356798175769	-0.471928818751583	-1.10129016309469
ABCD4	-0.141677810072736	-0.551183637972067	1.12989586394775	-0.47393209146554	-1.82189568323741	0.153218489245717	1.35186902183461	-0.555817987972407	0.406865126685132	-0.581963921688038	1.36476479914289	0.185587146150718	-0.652758553978778	0.130665763053961	1.53283539485472	-0.278718277308244	-0.764769424511648	0.0444954227895974	-0.472924349556922	2.00661033534286	-0.642259090912787	-1.00511768449804	-0.364396406109722	1.65248371715182	1.20336708868899	-0.709806927765001	1.37680834458058	0.638845891242871	0.459273561525686	-0.163166092767567	-0.630823103773605	-0.773851877017575	-0.535845624780274	-0.247300071767327	-1.06374840873594	-0.871520517108296	-1.14906277250169	-0.925606642927437	-1.14390684258607	-0.200631663833303	-0.379249824930019	-0.145023674219815	-1.66117490375777	-0.407746054852316	-0.0692834530309753	-0.0766388599037505	-0.0241349811626577	0.90425955807588	0.440628805716206
ABCE1	0.45171013775385	0.975824230410349	0.522440337135937	-0.368170640587006	-0.0434020922801634	0.593430685571264	-1.85906196471353	0.113219410708548	-1.32625563269069	1.18835408016424	-0.0164525640774662	-0.407899577566197	0.303417820023785	0.436604739536335	-1.74540641883557	-0.175532912475598	-0.166197647316927	0.575310788741428	-0.999077456454783	0.467825658346336	0.489105517487899	1.0074124877401	1.19274699074561	-0.321319624135179	-1.42074498622415	0.165565630279419	0.697498814731907	-0.233936507698523	-0.585346512541738	0.522251539508256	1.00244927659121	-0.447452509098132	0.0861021195884487	0.944206623621153	-0.342098445927017	-0.329568475430463	1.04602419467888	0.108646215654548	-0.228845113267722	-1.03835253557412	-0.419947453038315	-0.71985669381763	0.31574566954711	-1.15879213151669	-1.66858462182526	0.572559692301593	-0.986155618601999	-0.202450359806719	0.347348115067184
ABCF1	-0.0397802510645564	1.07834811643251	0.280538414469634	-0.344625134403877	-1.78303409551884	1.42090415976008	-0.139532828192077	0.13933313781962	-0.215773122568953	0.679517081784217	-1.21977088081043	-0.0633201406889565	1.12680462079765	0.518126599477092	0.466854519108413	1.60583376288523	-1.75148974446154	0.512111741700594	-1.21037297434888	-0.839973910851132	-0.719789871204125	0.0119437633855199	0.489845953772029	-1.84326759860346	1.41234388715841	-1.25084793949511	1.59067603831234	0.0810506831309825	-0.277465915775504	-0.824467202549403	-0.433520421421937	-0.0606864834101081	-1.95319755644117	-1.6160593197965	-0.191916360063744	-0.302720397336395	0.469392046463277	-0.829022592005396	-0.655024152486558	0.362605111845576	-0.0861575154538071	-0.823627506701722	-0.67900438962293	0.699579739282389	0.266374788540857	0.314254033164255	0.317838768850304	1.03622049718533	0.0871719471766587
ABCF2	1.50809085225447	1.11378483025355	-0.481191659073679	-0.817605227064767	-0.092116974072152	0.316266144691413	-0.992975788159039	-0.11822234919294	-0.681338214530398	1.2424089399979	-1.09036666707494	-1.09576000855562	0.714738647625497	1.05017987674668	-1.5197149964343	1.01274440295903	0.347135295860699	0.405740486978595	-0.979696576722356	0.627126074351193	-0.0524795053683549	0.613808478643276	-0.303316740256819	0.707021435047685	-2.1815894940789	0.914340731109192	0.169677325946186	0.0905554671743538	0.319631173355361	1.81419259362633	0.856401035114446	0.217011159275394	0.500589818631302	0.717858798955586	1.11027546660132	1.04768160810053	0.463024747488233	1.20292418140116	1.30781404655104	0.913807074148954	-0.438025177199646	-0.90447092141796	1.31884885005361	-0.202737587676916	-0.351468854043708	0.501778768000941	-0.601337866865848	-0.883537736640688	-0.267155818836873
ABCF3	-1.54760612465492	0.842367735120697	0.552392544507248	-0.978055177471496	1.24135820416943	0.44245038225398	0.463220649979446	-1.01583747852356	-0.653552925860036	0.819414461552464	0.172975312270784	0.106489526871914	1.62997613360915	0.486394059005846	0.802298223507887	1.17928669604884	-1.12780318159498	-0.436316495475086	-1.49891370413172	0.199301300353756	-0.636386374252632	-0.298054222806889	-0.386916966180209	-0.345573995027701	-1.06229014818151	0.131476884222557	1.36912718707432	0.399005031318794	-0.0100306715145734	0.245269483415341	-1.90837437774226	0.450620367712171	-0.129851261271954	-0.112914967355492	-1.77650882050089	-0.90674458651252	-0.108716680242626	-0.701172077166028	-0.913735541697855	1.51874993914871	0.198178431679688	-0.122210231405293	1.11678421568078	0.413742363027493	0.560562057078429	1.56054174163173	0.900663722174121	0.630673326826594	-0.588496078719115
ABCG1	-0.162032737052929	-1.11467378213781	-1.15464215187548	-0.14621396760404	0.711485640189139	0.414577932797798	-0.330383152532184	-1.308035749497	1.93208921111474	-0.24328145645488	0.666747843258452	-0.278127069414877	2.27470644970945	0.426518586619039	0.209975816892978	0.908646128784496	-0.726584771018146	0.807151566748056	-0.800977374265711	-0.860450559242661	-0.300228823923753	-1.16793237625242	-0.49797162211239	1.35157618522108	0.49070232941784	0.701768709781858	-0.971921607535015	-0.0884402367089306	0.709213613796044	-2.24530493264195	-0.398674619108665	-0.498073425150216	-0.192871668860193	1.15253202230065	0.301036169553926	0.911531708300938	-0.0258844602316065	0.0406459118488112	-0.384386237143719	0.15534115927616	-2.15260110147214	0.596779524208055	0.988218755016453	0.931136645045683	0.0954851990235665	0.23537688524035	0.175958250870193	-0.286747200092956	0.177154711912617
ABCG2	-0.599286662693067	-1.32254185026845	-0.817911978815763	-0.118012465823318	-1.01406043534498	1.47180408673744	0.822584441663458	-0.306918923313455	-0.458967920188607	1.0152286110181	0.99774392805255	1.78754552752849	-0.92262974126273	1.32381295492029	-0.241124487199775	0.140843432589464	0.332996055304138	0.625509298671172	-1.22490437679425	-1.34066021915401	0.0976999867754667	-0.550930060205442	0.390261858446224	0.754656985264494	-0.665424766279203	1.05128383022245	-1.45402016603406	0.0888914037239193	1.2515367756735	1.64785250968016	0.264871060534896	-1.23020774732218	1.01280921291958	-1.00339173409472	-0.592690830646215	1.72856109143939	0.939127314527008	1.38524696957239	-0.266777230535006	-0.963797912897982	-0.121761916947299	0.461686167820344	1.7259559021278	0.472145554373778	0.155248335871866	-0.103283103329431	-0.220444209483684	-1.1638463029211	-0.574627030171007
ABCG4	2.35930145643114	-0.452261028419711	-0.649565093163622	0.1833988427026	0.233407371987351	-0.508841415596464	0.429411985768179	-0.415283423497362	-0.169340505961179	-0.751017711229332	-0.754297034963256	2.06783306046228	0.12681527218352	-0.709606117972166	0.8041865213607	1.62929582710773	0.271685318788016	-0.705851098462816	-0.543622956794912	-0.569179711517614	-0.749693823585182	-0.816467447458787	-0.582781867507993	-1.02193828422839	0.588047187715022	-0.863826954889111	-1.2969309259721	2.79192535635884	-1.02749557240136	-0.3531435916363	-1.06223372620354	1.59987482950848	0.234254541740485	0.491303698616546	-0.467470597350556	-0.066609221165437	-0.175833772126567	1.36995088805772	0.878248955827188	-0.903900721523404	-1.28642431464844	0.763341705701029	1.0556746404632	-0.892840640324609	-0.850026238677661	-1.55494522700357	0.915864067943673	0.157746411255522	0.0860706804207292
ABCG5	0.257058253308502	-1.14553761891064	1.50590194917071	1.00958004246911	0.257945798942265	-1.18143345114914	-1.63973358932109	0.308286580738826	0.47383649868282	0.195252142994842	-0.119147227571145	-1.64319570483122	-0.819959349848959	-0.440798647819415	1.42680413413113	1.27308320190617	0.252524890238486	-0.695751480336111	0.812770495039014	-0.16508262871401	-0.725382800425212	0.195666277750822	0.0395357859806875	-0.22974721298827	-0.232906841422137	-0.586678056662084	1.20361136092367	0.121423135278152	-0.26964561390738	-0.877154216273468	-0.20583748553865	-1.00621089928232	-1.01835804879716	0.120782956995701	-0.0955037430547738	-0.348601507639871	-0.0197146666621777	-0.263948952108724	-0.683443649944865	0.373902292757804	-0.476154642944698	-0.554800329231673	-1.04708296701222	0.361848319368681	0.542693035025511	-0.537663929069515	1.81492822371257	-0.0140700071805927	-0.0154186335270651
ABCG8	0.266183827389914	-0.719159180445143	-0.0189071715703647	1.22297923565216	0.345207207606615	-2.15129650972081	0.312469535908332	0.272262089982957	0.303640617408349	0.088576684570014	0.152720336091474	0.585455172624003	-0.095484349126833	0.295305344627162	0.804130170821056	0.246643913114044	1.01296440883784	0.366987196194705	0.394210298921597	0.0182441470036198	-1.8464224399793	-1.72118132993653	0.157099656270495	1.06239175337036	-0.630383131937046	-0.710480577943501	-0.594216286973865	0.449316505224555	0.562800139116015	-0.0188838938823098	0.975536007390167	-1.16903813072587	-0.473421417518405	-0.22850911301687	0.00105713414550022	-0.148257238640723	1.92741878931019	-0.100257330638552	-0.677026582704157	-0.43393762984726	-0.725183326086307	0.381043340780751	-1.25988232511452	-0.721315754352747	0.404530545698895	-1.34672363554951	1.08149452076347	-0.768719707220472	0.612914961795775
ABHD1	1.28094164572685	0.741182129069876	-0.0376160305925843	0.536411557555144	-0.798915212146721	-0.206327341251958	-0.0659467578326266	0.660753535815832	0.0779193694711201	-2.19992048666144	0.113053442416179	1.9688056775263	-0.949329703933541	-0.271111897723131	-0.113518363349889	1.44958127249869	-0.693985376123872	-0.656823195280392	0.929700562032724	0.596396154175646	-0.282038310500461	-0.876878047620601	-1.19333420356049	0.130023936206966	1.97604492818671	-0.902621578901562	0.855461607921171	-0.774078175072652	-0.441631615537793	0.462410906203169	-0.511715274424827	0.0288918087451092	-0.962453252741347	-0.515876757494531	0.083434982327544	-0.907824269647349	-0.524456894973267	0.704250090023475	-1.07930057312785	-0.64303098738427	1.97397422445438	-0.367155270654941	-0.971776675936574	0.179485213323369	-1.22477969317485	1.98563448434545	1.48558328032717	0.775055845974971	1.1686995949224
ABHD10	-0.944800017557984	1.14081191709266	0.882910273108486	-1.10375890932973	0.739058931871972	0.925610844903896	-0.493506698074084	0.162727715914184	-1.44915901013304	0.120071386825644	0.523458093734148	0.529514405782437	-1.17094730220742	-0.434043734884283	-0.426874718224062	-1.98756093727459	0.363778441824205	1.02572088686218	-0.713346300589979	0.162025471645192	0.914107484668631	1.14571572602931	0.874987793798213	0.626126891480092	0.398559286024161	-0.725925834115086	0.658370532313118	-0.865564588853502	-1.40855508501877	0.585618397786319	-0.250481305742215	-0.934638144221517	2.10499958292363	0.566511460407494	-1.01911773554691	-0.339496416950551	-0.381502848486336	-0.361228645441899	-0.0749047140993895	0.825290285528199	1.9803462617575	-0.269310587885537	0.477600174444929	1.02558832932395	-0.210658578205162	1.4199699220351	0.822140498634925	1.1199742360336	0.339200674601922
ABHD11	-0.735736960409996	-0.179712191918149	-0.175562537956945	-0.316518281758353	1.83163548009364	0.21690775985054	-0.986529121365277	1.02681861384989	-0.861962242072838	-0.752224939551465	1.21326841518898	-1.15393637967401	0.699507164043697	-0.0899417740975944	1.43670451864633	-0.144377112968751	-1.35477393892179	0.794882693417178	1.03433877035013	-0.240272752588719	-0.899988962334163	-0.513119819328673	-0.369910868062489	-0.359438232797606	-1.1428982905852	1.54819314573754	-1.04272458632623	-0.140252666418129	0.183768790369935	-0.172519042304259	1.06237155827526	-0.316313568362329	0.385476822917262	2.23498097084261	0.696732741636017	1.21234944946353	1.09169474364798	0.996778594620524	0.999953502479403	-0.648074141719099	-0.766340094909724	-1.12037938682449	-1.01385169946157	-1.0263201458066	-0.924421930972727	0.277297417321881	-0.220313402124813	-0.866407302590715	0.585050977492987
ABHD12	-0.193513989857319	0.425599497851767	-0.772958272640816	-0.87992917880796	1.2679867905583	0.0329146570812033	-1.46772231685132	-0.139141168202816	1.33349971768802	-0.734938822048781	1.07480909292633	-0.811179473768112	0.768237935401481	-0.598451432162202	-0.571440669103802	0.298835051417619	-0.415904159544317	0.845876282216741	-1.13617045493686	-1.13050603464838	1.58106480883217	0.389999062954512	1.08497777295802	-1.03981292438956	0.887867759673088	0.285839338089153	-0.460897565599587	-1.48224084294895	-1.68228717878748	0.446997834617662	-1.20572373560296	1.08678881145564	0.425204544340303	-0.594646442953584	-1.08421922509456	-0.668461910208257	-0.258481352275282	-1.26835381402992	-0.833357670255116	1.0167973671552	1.519728042245	0.75830643845717	0.962321115467064	1.14131214979376	0.808674942026072	0.905034411265856	0.94210002898372	0.953054615705615	0.793930731427553
ABHD12B	-0.451037769871674	0.699958132471304	-0.14325546107481	0.202309937606583	-1.36551893273066	0.555996134213023	-0.442493792616485	2.1428358941315	-1.17323032802689	-0.183944788671059	0.684891885188555	0.103655877745399	0.127019484015214	-0.984593647335922	1.0355500661716	1.3612478451249	0.411040685341012	-1.64350800345147	0.976123848633245	0.339971914651193	-0.270293633815616	-1.30764203603734	-0.536649240661213	-0.717278902191016	-0.274255445302378	0.199584855064861	-1.48393873941995	-0.242839706326203	1.36849148105685	0.0272670643952145	-0.40273472453257	-1.75756074289607	0.434064771001261	0.204437377088887	0.210204329118788	-0.647123518468595	0.549210277089697	0.646895546763108	-0.555836039025249	0.519093812017113	1.03594114016403	2.03040621620674	-0.995131359364462	-0.488923165299489	-0.269223576114662	-0.525293537685293	2.21789824770439	-0.185537024035133	-0.0869253976251331
ABHD13	0.333251649849518	-0.824825831380368	-0.956545587717853	0.887069239239661	-0.968476872807774	1.52053884993097	-1.17624141668604	0.37116972954159	-0.61464998970193	0.787480849199624	-0.00714894824775706	0.00610576114701609	-0.102688997779302	0.581162075758111	-1.07015137934493	-2.46925428546473	0.458832287554914	0.340793937811876	0.0798196267288422	0.0599893748786521	1.30549027980408	0.689038230777056	-0.0901616389553786	1.53074448049602	-0.0338658901909933	-0.340060731895736	-1.18399545793085	-0.394349284163711	0.397773245612299	0.248660403165114	0.843071865034274	0.261763576199295	-0.933752429800652	0.492915861590234	-1.026328403491	0.397953051855989	0.785712386087623	0.589745157649738	-0.865387960914196	0.54977861232967	-0.951371677743198	-0.954702581640277	-0.522328989334641	-0.830307545800835	-0.604387910312119	-0.461826550317866	-0.771448809193497	1.71527946935052	0.515913649300392
ABHD14B	0.490009555189985	-0.143297259737246	-0.963927077530343	-0.201573484638589	-0.221547982005664	2.19634767578479	-0.267887952258114	-0.233877923146389	-0.703901180467153	-0.54019594247615	-0.0441021863771045	0.303044495283549	1.44564361314192	0.321044546326626	-0.886919149650995	-0.269103925423872	-0.186345241802767	1.06720400342674	-0.137520167255464	0.692952617944959	-1.62534378990452	-0.826862900420892	0.938316036686493	0.0254096592532611	0.493906410484958	-0.608502402288882	0.67362795300101	-1.60630450923055	-0.777722828305629	-0.464661764270964	-0.851347021376653	-0.559533001943022	-0.0176413714206207	0.0782035332197276	-0.634067927462059	-0.0883113428206346	-0.446550681827857	-0.604661934032121	-1.5062712112098	1.46645964744471	0.924181552789596	0.0830430073671417	-0.0539150940849688	1.44479990414266	1.52698683429872	0.776758876425919	0.872588524403336	1.42244286903722	0.904749836215463
ABHD15	-0.894182333981889	0.481590421219579	0.0564823397628792	-0.771539268156021	-0.0977050500864818	0.543294225913866	-1.52603013688216	1.55696980922882	0.960012922117807	-0.862920469023377	0.844627466431775	-1.29671949226242	-1.1801845477905	0.559140633033202	1.20998076123621	-1.96701370987296	-0.465024514507828	0.517831462144774	0.145489796744671	0.314488776325269	0.458794626941025	0.650923304120078	0.148817636181337	-0.465108121528249	1.14078833541556	-0.283758877104382	0.298226074920632	-0.486399401113522	-0.188227260356817	-0.84103247058033	-0.726420142083694	-0.875008377052305	0.316072781541875	-0.831391095871555	-1.3988030575714	0.0786661767471512	-1.73705652701676	-1.61322725975208	-1.85125388152049	0.0474058591065553	0.712868403926633	0.726513217845811	-0.296589398144857	0.678925648734671	1.32941778941116	-1.02979944269326	0.354623929632088	0.722090542282521	0.35033022509931
ABHD16A	0.525565456487987	-0.0859555641656834	-0.896371665459484	0.311171450591176	-1.83715630427359	1.73279651434024	0.00974303093155402	-0.0609650451539454	-0.0421936874239644	0.0800334090455531	-0.176410010447098	1.40230530385511	0.0323045489245974	-0.182513588328895	0.555527785095672	1.18684821188986	-0.576614931744953	0.378015543999337	-2.09516732211127	-0.0530436994451911	-0.0640449311076505	-0.288543525482552	0.382421446357545	-0.49496573791399	-0.523183853084245	1.44221380517791	-0.0434312709558769	1.32557643841644	0.615430764031623	0.417257159793317	0.2346293646821	0.191835230274216	-0.761904025078562	-2.02015538919287	1.4602108434394	0.0297886244999588	0.228707942981225	-0.0677518070709446	0.9699418517373	0.0273606014665554	-0.935395369362447	-0.456813027250826	-0.178283680535458	-0.762091150039677	-0.639773177090664	0.485516695402052	-1.1135594155674	-1.04108885788827	-1.2634555473474
ABHD16B	0.967609767933623	-1.32339456283458	-1.3996062922375	-1.01994235963742	1.5068466974492	0.153549061878711	0.120330901774426	-0.0652048870321532	0.960833547408632	0.0485566319036362	-0.686389564848605	0.331458554250691	-1.83752692481599	-0.419738484977759	0.347909915028609	-0.257137327698503	0.399702638316217	1.80618141446709	-0.097796643599275	1.56231759054723	-0.749807412041408	0.335134814601114	-1.05619304157721	-0.508275985455099	0.077112243824829	-0.0239412714884383	-1.37902893314642	-0.0223832513752294	1.50495208727814	1.0460836680686	1.96896909148525	-0.37118343048418	-0.668829171770739	-0.246924307421522	2.19372391951015	-0.114875997802916	1.03288466311638	0.617582045815289	0.381850526875865	-0.216184173439111	0.580151450647513	0.336087352485199	0.790400610997971	-0.742541788121716	-1.32545884505305	-1.54951518185105	-0.902628693555593	-0.884803532326749	0.00694934298271218
ABHD17A	1.33209903745047	-0.454031217712298	-0.677376152898561	1.13962435262136	-0.644983932311455	-0.466455479190733	0.213973970764482	1.30530127542946	-0.255026828465379	-1.55511862322491	0.0154587973488662	0.349802244403697	1.03593458580837	-0.760510005279739	-0.453345535512462	-0.245303645269226	1.0912641184566	0.440611482775311	-0.971522587046327	1.57779848384665	-1.51370426440775	0.627211086061079	-0.0598734977319785	-0.226337722875646	-1.41443502428133	-0.211956931420245	-0.461049141079554	-1.49489794705338	-0.999771626228644	0.49449643645829	0.144697309174701	0.26111425731021	0.254807758190966	0.685515883743857	2.01146999415522	0.543123800177869	-0.556372214671978	0.766384996781596	-0.111413031445545	1.32955380685715	0.129199655591389	0.0465251010978036	0.645487059683939	0.0817549657675267	0.888022868295706	1.32752880555524	1.0699436146137	-0.257615139591378	-0.81021325020341
ABHD17B	-0.811795586817782	-0.193919448534408	0.991452618253904	-0.146014832340048	0.120416142690439	1.53641472264086	0.137353853353816	-1.22987924200054	-1.33319617376105	0.737803960500486	0.0235682803084901	-1.38521476447715	-0.564469516606311	0.807623344387234	-0.539795147814139	0.260472173191402	-0.0373980779288137	-0.110822201022536	0.185597143855676	-1.81093176077806	1.08752277854091	1.48103050718606	0.184275365977806	0.742870200035296	0.862465684392684	-0.558619940668463	-1.31423968138531	-0.542101450546126	-0.542261813616342	-0.441777052190991	0.906454341284561	-0.522012399202396	-0.0293807329865382	1.08266646298041	0.0988868286329409	1.60737657837831	0.0158673106325573	-0.191010719017182	0.20263869976483	-1.60783114564587	-0.0267557770919475	0.657291772809274	0.174759935424171	0.952165900172061	0.350518552116674	-0.919561536589004	0.172535241253337	-0.879367662503749	1.54497146549018
ABHD17C	1.42508129372642	0.084783048834218	0.879762583364689	0.0346882115649697	0.118826635811804	0.447874881800906	-0.190373728742972	0.565584911075205	-0.40248489588491	-1.99748188760903	-1.14540205997367	-1.23059183152018	0.888035639567982	-0.74770297040872	-0.872156204290978	0.115313194217448	-0.140081781842877	0.551587241014588	-0.175986084004992	0.788757302110072	1.87690685035641	-0.143496509706975	-0.974016471500363	1.43607481332777	0.646910118541643	-1.21468937716529	0.481098127293437	-0.0433829403916879	-0.416223669472818	-0.0565091017983308	0.315356204861522	-1.0938468439076	-1.83797852958789	1.00124026005397	1.7270869165705	-0.850508197707598	-0.358071125701781	-0.468312875261161	-1.55209098588306	0.0285423868928968	-0.498225008407415	0.0114338115100982	-0.330012098402755	1.18313072841562	0.821336116004078	-1.49782151771683	-0.118879455628137	0.832567212495796	-1.13263402503931
ABHD18	0.179441271477117	-1.19416519065894	-0.711793996352038	0.24244096016185	-0.376430910822181	-0.180716643381277	-1.57479439382409	-0.0630507638750522	0.831439207515972	0.436572051139933	2.25806443932877	2.34435306089504	0.34915265396304	0.0816346219856589	0.342174553028432	-0.862100193704925	-0.0602330009074908	-0.883334691657682	-1.36197352782781	-0.208748442886609	0.83139510955949	-0.428400675545723	-0.240982466569087	-1.28754817085439	-0.445857759797448	-0.209557327014548	-0.904516885739226	-0.244883499178391	1.17929381262212	-0.519918125881046	0.236559166367434	-0.76230887472184	-1.42397592661888	1.2329312822007	-0.329135433494766	0.9587543134327	0.522689521708536	-0.196327591252873	-0.321682736726521	-0.0150921245511382	-0.669964270652641	0.393197559478146	-0.125566252964212	-0.9163937826179	-0.864146181181783	-0.3694281983414	-0.37744194760512	0.00473148688394625	-1.21300544692929
ABHD2	1.44871269221261	0.285366115142272	-0.315623990059608	0.212181035639732	-0.574772014951439	-1.17487738304629	-0.223954293607667	-1.17544659848892	1.47996542986844	0.0632310486699289	-0.37613433343796	-0.335660311604899	1.56924015672467	-0.436855271928249	-0.419866279569968	1.94274075796453	-0.155522202975018	0.679640879524735	-1.38193067966485	-0.412973508624939	-0.705827446733065	0.158048962104548	0.35654403827129	-1.65883936625465	0.220824434626695	0.248745844388916	-0.0188663620641199	-1.45527077742117	-0.978654758110623	-0.964054204928685	-1.46817702730825	1.58145965957456	-0.502856198739025	0.613674464577478	-0.581956281393508	0.537808143569888	0.331350598961787	-1.15077051434614	0.233931836168433	0.607072241004876	-0.192763770613726	0.425779214758521	1.24134855917802	0.645382687048587	-0.214255459182744	0.00394590762692484	0.711730071800457	1.11613578064319	0.136521820551191
ABHD3	0.436026454351626	-1.14186207359559	-1.00713462215527	0.449068173569643	-0.807108141702491	0.514899900509514	-0.48683565040003	-0.846834829357745	0.125634471639997	2.15271956816182	-0.074163940822826	-0.285836925054832	0.459531004362896	-0.108856759159913	-0.316252786056346	1.2441388217141	-0.281151207511779	0.205243114662808	-0.887220337133716	-1.18053513530831	2.04237843496344	-0.721062764232044	-0.208299847826347	1.45801038659115	-1.54860192649369	0.528456848320347	-0.673392703093786	0.29188542309738	1.03866555649886	-0.967549703071493	0.491731516563251	-0.0073876294142272	0.464247220965395	-0.13420906145051	1.40648140759681	-0.00235357197674634	-0.0304016192463924	0.200325578874198	0.123425691891111	1.00761757987419	-0.826067231217945	0.198593132468326	0.292330510651245	-0.0200398687494361	1.18675007127127	-0.500769297709676	-0.448464247700879	-1.14764291775466	-0.427979060880215
ABHD4	0.95869065369356	0.459168848442711	0.318449422147511	0.676247229560448	-1.49557530667083	-0.267416160187483	0.439044338229711	-1.00676644464973	-0.96409040201081	1.4063437148742	-0.614312635485089	-0.923843379942325	-1.21725921673792	0.700636266813485	-0.935115530851201	1.73876342296774	0.239285651720478	-0.190574659937969	-0.158513103985746	-1.01114363848963	1.00835448277777	-0.0853543382489783	1.21483283121942	-0.691389819111014	-0.452108080246713	-0.574030297519247	0.316661956376935	-0.415744375400123	-0.547439621100957	0.535414603233075	-1.56515013575893	1.5793981437747	-0.115269460719728	-1.03054317234661	0.690092679857221	-0.937115244754911	-1.04714622947691	-0.716159495905114	-0.0905440939026713	1.22997902128303	0.629504719818838	0.917232114113252	1.30484626540804	0.875905882591229	0.813971419622653	0.106357238966098	1.14749156553825	0.581231482940169	-0.826105467093593
ABHD5	1.83512685236048	-0.0874504257375738	-0.146651651668802	0.607346870229911	-0.500141158442364	0.106701281476181	-0.911450813855218	0.810724470185993	-1.27942178618748	0.243270011577102	-0.860961998601189	-0.644089188819353	-0.150374170484893	-0.933727360458175	-0.121096926504359	-0.80163298891861	1.22271998499896	-0.85331961608461	-0.33160353931532	0.336194905489546	2.09257308539599	0.139435598986941	-0.0821336259812718	0.0590002133744065	-2.19859218059779	-0.126686462737675	0.256292589478052	0.480991412713488	-0.152243071992973	0.338557350943098	0.492444494798691	0.405051998022573	-0.246191545327555	0.639094769390633	0.422640694432504	0.508990123477761	0.602717257347068	-0.113360820102749	1.04135991312811	-0.482835579847278	-0.810956672744925	-0.340252136985559	0.706986885511432	-1.45522969302428	-1.16534864716332	0.608986130037004	-1.02390432731255	0.344958565907852	-1.29545538910229
ABHD6	0.41204267867646	-0.91521070146894	-1.11638131243034	1.49692484483573	0.0109349133442591	1.50266189295189	-0.854302220037669	-0.60129503286885	-0.098911886980082	-0.713078819848546	-0.0325014043540313	0.0827814653630983	1.45357431364011	-1.32123229456115	-0.286726648532276	1.7529549777895	-0.798909456356516	-0.0727587826344775	-0.507369804291043	-0.158071821994542	-0.863128329028677	0.0986732944884773	1.50534582591366	-0.0891126283468322	0.869891852838866	-0.0575213575534229	0.0372514159490662	0.731550095487793	0.332188675933799	-1.08709641380922	-0.466150314041152	0.341899535809512	0.24043459344063	-0.499175380833931	-1.33011952330278	0.0338560934378637	-0.36958811784961	-0.391110481826242	-0.995055143763363	-1.39544390326312	1.41487564045781	0.728227926876809	-0.0344555644911795	-0.162746744798178	-0.911237183788179	-0.487403006484018	0.0749783825813316	0.809834005497504	1.50694400560661
ABHD8	0.155438610155628	-0.413246089776418	0.99848580872384	0.320124616416884	0.108020223683893	0.0692664927174097	0.86299860520745	0.493265659258527	-1.42589386167973	-1.84300153206624	1.03425677686457	-0.316831480598183	-0.12021316928477	2.33892396368254	0.152035159843218	-0.194452374662829	-0.0285413929709893	-0.126335632083452	-0.478446093389321	-0.218503730717683	-1.37318151159864	0.317103718668144	-0.131421872951767	-1.34193581339011	1.28158297928091	-0.683436948721127	-0.481634721385984	-0.184559048482339	-0.831175385429738	0.296972214772673	0.455899182695977	-0.686277912492982	-0.936120876553754	1.31161991431146	-0.271240909125769	0.513450876073788	-1.2670681599868	0.558441643593484	-0.191107604721293	-1.11903935280407	0.88903487175067	-0.133032105688853	0.39054098729548	0.152954316803919	0.208821550629188	-0.694024113874784	0.462762437031711	1.47906316477311	0.622862944581869
ABI1	0.671353590895514	-0.481607925185209	-0.0357576232236988	0.187731896302607	-1.59829400585112	-0.752651122092136	-0.927399121744248	-0.285873566828554	0.634736621277954	1.18027076453535	1.51192234531081	0.183237425344104	1.45851718830562	0.578078933890364	-0.954924257541529	-0.844175217637614	0.199704762858911	0.594496272250372	-1.46908388924261	-0.498060967491091	1.02072095071292	0.492918195496811	-0.499227393555701	1.44687478067362	-1.26993085256297	0.988982332188692	0.489481434490056	1.1675036123021	0.554834474623322	-0.615968039604297	0.747921619470687	0.163690844717426	0.469481225243002	-0.772019982621503	0.552687189415943	0.0716201588754996	1.31670671572615	0.0984306179825419	-0.879413987114699	0.328692888529405	-1.12847373369369	-0.094490981648477	0.396220367960091	-0.719703413698664	-1.39297939032587	-1.0713055232486	-1.11906461331758	-0.493359128495349	1.10881762839934
ABI2	0.835270267695114	-0.934817764444036	-0.86020871703389	0.499005362691561	0.564983338822269	-1.45315748228768	0.951910049201801	0.150013252373739	-0.326475634395958	1.26705816585273	-0.901499919152364	0.415639182538113	0.923596382199532	1.46443776617771	-1.42046192484789	-0.454483748249611	-0.234784160509966	0.247946657445321	-0.383651128570875	0.756812917577571	-0.385034614615569	-1.12053712689864	0.932998389262555	0.522696088300756	0.236050005240329	-0.121545759099415	-0.527736329296484	-0.0786111865777961	-1.09254348497805	-0.686341735178881	-0.369819114478982	1.36749721513926	1.35637979979564	0.154798178459515	-0.471328437860027	0.822441108515366	1.15547662503452	0.983726027243295	-0.508900945242192	-0.591678672046374	0.265653362986017	-0.383190915132341	0.902793583951817	-1.43892785435247	-1.12618483505302	-0.591730248643153	-0.388678241200045	-0.210226179354524	0.268837506163976
ABI3	-0.815472093377661	0.777950894055865	-1.31479086459058	-0.51244200186876	-0.0591274380586426	-0.215089393652274	-1.08117799768347	1.8266649628623	0.990129051026428	-0.35332664376233	1.12269839419445	-0.325197631265605	-0.36884501692873	-0.946721886718647	-0.0585700896145845	0.36948138734388	0.135233953926761	2.15929114804685	0.666061951404704	-0.182590025227571	-1.35975704050607	1.16233389705046	-0.894836815716858	-0.769942523421966	0.683113813497973	1.13845520704058	1.10181520470578	-0.82875718282512	0.00920572892097046	-0.448784834437074	1.03052320254621	-1.83889889550074	-1.23951130273983	0.751884647490529	-1.53829973690944	0.165603179239529	0.681756121461574	-0.749836978718166	-0.27791485992532	-0.659027525923927	0.49491077429359	-0.260305260263709	0.890747997471849	-0.13369502985673	0.778645562078689	-0.481427647645297	0.150110535319739	0.5808876170531	0.707935248649299
ABI3BP	-1.32596341984909	1.1316446271406	0.979952945588521	-0.0606528812928019	0.776672126733953	-1.71288308982359	-0.0293981271704895	0.698650288191992	0.378892398605949	-0.0486719472745599	0.0380188488802645	0.536042279223198	0.499473608799846	-0.701393734186238	0.190884659590079	0.18918898769837	0.0481591359999649	-0.278047140514764	0.50040396927568	0.718485700799008	-2.37311180496182	0.690868370103838	0.556780195727173	-0.445579379146053	0.113744092281147	-0.794823602404407	1.35621475820832	0.133237460826218	0.0564912887080909	1.37051020132437	0.809680447196157	0.669280632220498	0.158838652128177	0.063088665313174	-1.66541246473678	-0.141432689827026	-0.382053428428195	0.356414783461872	-0.482479247463285	-0.326478546517857	0.119457919055303	-0.639971176576576	-0.0102047482583816	-0.840064192866308	-0.632805103904618	0.0773883812764792	-0.510557731516244	0.975376786308433	-0.0801328363879906
ABL1	1.30595909099813	0.278251011755494	-0.56655878899525	0.970886927559308	-0.98759481918168	-0.420020161509654	1.12609340557191	-0.909249772711593	-0.831082925008246	0.71809569812341	-1.04027943356276	-0.130188941380006	-0.00073691310168842	-0.372991438824697	-0.2555614832084	0.122001244184653	0.941759278954343	2.36892918529115	-1.52286329843444	-0.52602917904962	0.44911423097635	-0.783151539917901	0.530165352380521	-1.53294520562642	0.3121214046239	-1.01111258492324	-0.251641712010393	0.856987117271769	0.722591875987758	0.013590300893551	-0.491459519584653	-0.621405595231682	-1.91214579628696	-1.09985118884344	1.21116804009256	-0.572709254325184	0.370827154062299	-0.510065120535543	-0.54918636735059	0.277903487182075	1.29757395265961	0.718995925278593	0.431482688683165	1.1666287650256	-0.0351476328399979	-0.354604985671179	0.362168203859794	1.47859067943647	0.969455128679618
ABL2	0.75153093262694	-1.07735979311835	0.955863496382087	-0.637695114208558	-0.428799263292717	-0.083859078086671	1.34100821790193	-1.8095136995073	0.310052136656898	1.02448600910665	-0.772495378924154	-0.969586341084677	-0.421774104047786	-0.411179427528922	-1.1645911924347	-1.4830018475541	0.126958046036456	0.818133774365273	1.2650610750062	-0.191782603097315	0.766677638528877	0.676954073540853	1.0807973420016	0.249486880197514	-1.18130305914915	-0.0135629583758608	1.73099731924884	0.693270709384005	0.20461758339401	1.20858221337633	-0.098033562352717	1.45978143894842	-0.413612265862984	-0.496236537770502	0.237321572643684	-0.578672633239392	0.114932238003835	0.133397047589156	1.29074682118153	-1.01640029185276	0.800538940497437	-0.709501954330856	0.0565963596239879	-0.47901058422013	-0.767751020105687	-1.27221446057816	-0.66214633563867	0.573321116810938	-0.622633522936934
ABLIM1	0.276316229437056	0.690609290521439	0.893366365324561	0.389995318432291	0.720096916056751	-1.99005927721091	0.0684672869469609	0.0834209648777102	-0.758176767533276	0.79064097472167	-0.688685689866758	-0.224168371730488	0.568489607046661	0.156890642598646	-1.51996594525149	0.438522183312568	0.856059952397864	-1.60183307431947	0.682561201858498	1.21129687392156	0.686266309628424	-0.781264804139629	-0.188930840625706	-1.42298223331427	-0.0366135238651524	-2.02737102648579	1.03701040244678	0.0403951365056235	-0.528593171795499	0.53544997511167	0.29085580390179	0.559260748845782	-2.00819081940224	0.0904957579950788	0.669580486355263	-0.461713324084358	-1.40886801413942	-1.1053703904948	0.075289663765361	1.31224597053601	-0.965665294588092	0.376307590591705	1.1561094928374	0.668180124731689	1.21771360596151	0.719266225888574	0.257000513362431	0.684547604871649	-1.12171558046787
ABLIM2	1.0997842040629	-0.20027304123068	-0.389672894971559	-0.608741680809922	-0.032460196023867	-1.14657737649358	2.23361942550679	-0.118063421117987	0.188850903192498	-0.575995116193252	-0.368713728666308	0.406702762044611	2.57284040562255	-0.574447379836222	-0.225416259023009	0.402605123316487	-0.59868396557206	-0.539690156754061	0.491126961786887	-0.172796472242495	0.149175104434675	-1.00838596187126	-1.15003569577215	-0.977299798438605	-0.527724915736152	-0.652649387671716	-1.25532851655293	-0.168078255631075	0.776156586217032	-0.903597217045855	-0.588137416012323	2.54532744607811	0.6036930759973	-0.156806119135498	-0.353183218812161	1.35640157495297	-1.20370650091852	0.82494880393771	0.703311119171681	0.372560479098439	0.0144981888440089	1.33287633212433	-0.117056768812554	-0.202235649897484	0.175178595173404	-0.0951028715491254	1.76387666608333	-0.705494432990862	0.489897393750769
ABLIM3	-0.77042212397156	0.10159930413868	1.01917145006736	-0.24246558594823	-0.660324351096148	0.567164382245377	0.741574992422341	-2.5154752882015	0.717840609410481	0.382906950905379	0.578714875779192	0.723886132437536	0.104164604684024	1.59214758904348	-0.349395190498402	1.15441007479891	-0.644302980772399	0.864840244256143	-0.570190614138994	-0.720059313724146	-0.622231672909292	-1.69472170513091	0.621126098982959	0.406982079853114	0.759584906798055	0.665850271770197	-2.50854778407325	-0.547644813018551	0.825041688695002	1.22308591221551	-0.58928418773945	-0.676841227328621	0.1994166798757	-0.908183514740027	-0.608905110859509	0.467130980872174	-0.634868488835897	-0.196184676591135	-1.60747758265957	0.030157980512266	1.54927064249294	-0.212238104252705	0.661262309208366	0.435140012615686	0.230017133018599	-1.65410780084713	-0.059850918597503	0.103441902254421	1.71415070460139
ABO	1.76234942886254	-0.0965784753365164	0.234590510029141	0.0854396069258148	-1.49509102612577	-0.315813592337153	0.765327884127103	0.58753481776508	-1.03781766752295	-0.648707335999089	0.375518769597548	1.75643408381309	-0.249739119683164	0.229305395958773	-1.14198480104118	-0.448133772108273	0.375058786696184	-1.20234948384897	0.42956283122762	1.19980933862091	0.814926820017475	-1.20342675828354	-0.359709492256167	1.11704250183973	-0.549654715576499	-0.0624494297326651	0.943571136521804	-0.604231318764062	1.67544739609898	-0.88928107682417	0.427127592745885	0.661758163142794	-0.747676923432124	0.417947139369803	0.868359385394162	1.15738410145063	0.0903911887044731	0.0811513116905641	0.177544224938588	0.407434468243951	-0.0840475017862642	-0.889887177856312	-0.678535767330878	0.166711908181255	-1.7392360703027	1.95123278451893	-1.08804396148785	-0.0426667235322076	-0.658581418844223
ABR	-0.395138084906943	1.86706123152327	-0.0672575035010108	-1.13081316251592	-0.232718048935864	-1.19577221082125	0.714429180126642	0.557899265900124	1.20799757908478	-0.38372058056396	-0.295514616153877	-0.181412971769004	0.40866221682466	-0.151013343972908	1.49583188109522	0.683443690938206	-1.1569188232723	0.518633272490614	-0.528727767562415	0.535834933905856	-1.65736008281693	-0.28458374842463	0.371542885359519	-2.07460776586221	0.036361591420913	-1.1859143804289	1.79805380872989	0.279115477346247	-0.580589571483586	-0.248571987552211	0.309594006592919	0.952614104696837	-1.9856680741037	0.114507753116007	0.762278305315372	-0.357012176776177	0.326183883293632	-0.0633063537132685	0.538638424813168	0.510071678543466	0.585242589556433	1.15469556912181	0.864126945009976	0.322413008543188	0.0975125210623176	-1.07360704497758	1.56348738328043	0.545878498640015	-0.284213344144345
ABRA	-0.0472737510127069	-0.136397631314937	-0.395949198738175	1.15783609752319	1.65509151399098	-1.18207253753807	0.580150700143192	0.394550485289032	-0.167320484708802	-0.784580717687355	-1.22948272569757	0.695576543587921	-1.12136073953609	-0.772666432387732	0.828584405035531	-0.510246259586061	0.585383608993751	-1.09219524582614	1.12044184905527	-0.570380329401573	-0.865084551382703	1.40925468394259	-0.14209840712845	1.92814892897551	0.530539544432587	0.852890135011357	-0.673542851275814	-0.0421314438140628	0.463151508510852	0.00793124630880363	0.853098433885198	0.371511026273027	2.8564741481307	-0.56647041416441	-0.0879076011290823	-0.639408762547357	1.73825711183555	1.05792228121347	0.441183888951218	-0.801702338931654	-1.11613333004107	-1.14732633342848	-1.39380166174434	-0.448048189827115	-0.418996560854412	1.16037860867029	-0.97780698780464	-0.614152482267924	0.517954253520243
ABRACL	2.01954111560288	-0.566456678766542	-0.869623598633975	-0.00269835762189004	-1.20736927999931	-0.0441212193644662	0.0854344109492175	-0.639672733424669	0.170716030041922	1.01898124243416	-0.608417732701292	-0.937150695759899	-0.234160645637357	-0.101404251649754	-0.196476337300267	-0.359089867149131	1.39895509148527	-0.464546965054405	-0.318928271572525	-0.308344841701784	2.26953016034102	-0.557239984638116	-0.586711176078211	1.850148305217	0.457945271714814	-0.533646572018936	-1.36756575244826	-0.137536821475358	-0.896264745467852	-1.72286869547085	0.166871960702727	0.596788649298942	1.7802671092571	0.114744916610662	1.19389350630037	-1.40930669883599	-0.382000460279814	-0.764107057531526	0.669534263937947	0.585424193456579	-0.741102750866505	0.614186654102203	0.472221565300172	0.760597149775013	0.609640874687147	0.611479528324867	0.726114590278162	-0.231673411140827	0.251045430795157
ABRAXAS1	0.549832030619515	-1.29418927537368	-0.0976826908012774	0.397601306700575	0.055138298889946	0.798033316417201	-0.935510185430258	-0.596433869037527	-1.51191869227215	1.05567004031449	1.18441400698362	-0.153391660951433	-0.50754290816927	0.786299263974111	-0.504523784577002	-0.254037498702643	-0.541823641684856	-0.994616733173884	-0.142449960089955	-0.148384447752246	2.31066768140711	-0.390378484674558	-0.101579772671493	-0.520729983025281	1.53577551188474	-0.276035610472105	-0.505213616520985	-0.690931266573007	-0.323601496291897	-1.03028848393536	-0.633708403195181	-0.938049841170979	0.127543153296479	-0.642117453105642	-0.996845736900342	-0.155339629125315	-1.16806500725755	-1.43237355434574	-1.69354138964913	-0.122106172462444	0.44134040210802	0.832403755901107	-0.821092627183546	0.298034680995338	1.22174050922097	-1.11528247009768	-0.121799593677521	0.889542206759002	0.258322157575161
ABRAXAS2	-0.163244830243724	0.150463784980433	0.439491892018802	-0.325610932889364	-0.0259890026659617	1.81042483171726	-1.12622208311863	-0.412385967587028	-1.38371475102658	0.13165449991319	0.849550451893831	0.30390705024032	0.464395050301334	1.26370327043402	-1.55567198467734	-0.0765354171902703	0.27085877168593	0.294704880706782	-1.31878220184247	0.47360238515658	0.459297996945586	-0.60578017173678	0.864217381188592	-1.58888276409043	-0.482342808301751	-0.831390368525795	1.02241608783644	-0.950935065098722	0.504793389972969	1.40090530816253	0.860470026039983	-1.95777863600496	-1.56202235751824	0.726728091845279	-0.599702491243291	1.01971193550505	1.11043951456802	1.08990081775594	0.680420501266265	-1.04972336221858	0.473504762091335	-1.10059467506711	-0.0244348859322537	-0.340505850062793	-0.656051204879731	0.181739254479823	-0.560396913779606	1.04216820961716	0.896763136343389
ABT1	-0.279908359356022	0.190680994261566	0.712235147112749	0.633733708493788	-1.94988513807158	1.26031717610561	-0.7188962693824	-0.210132597172712	-0.600325602084705	0.187432466659929	0.906143751547659	-0.623787915279253	1.52584251421729	-0.445149847927166	0.744146891665998	-1.08061343678228	-0.0390456443603433	0.962630517192424	-1.27143370624573	-0.87562395886343	-0.415186245687794	0.559821341202671	1.25712707836936	1.13508547086784	0.734295414403041	0.108359825803098	0.540733985747203	-0.308581776998218	-1.8747726133311	0.327810323804946	1.2290655979696	-0.13824809378512	0.0218461105994595	0.260823845042665	1.07625462778494	0.396321813305901	-0.479993199385218	0.243775912525338	-0.235718113917501	0.652473495917348	-1.50206978999765	-1.44155609106323	1.28703181632204	-0.948264249774571	-0.154475632050611	0.633255745100197	-1.73401045164521	-0.614296435435994	-0.82713553264315
ABTB1	-1.32169219217808	1.10371601405111	2.19048508240492	-1.10680743945489	-0.542862967985872	-0.438193312123817	-0.128635568660396	0.517447827883027	0.12368686932152	0.138032439339493	0.348318936314231	-0.847788746696198	1.58675993529492	0.326251936981321	0.271053859691456	-0.519842417423309	-1.04525962781054	-0.738433992502803	0.442772018361883	1.46519767278241	-1.01009267511662	0.859131964176003	-1.36073841184446	-0.703083349329937	0.315268875953194	-0.159014810849716	1.84848915808063	-1.32846393442311	0.680183257960963	0.895602711746654	0.353799355241115	-0.256197621238337	-1.62985246805188	0.383825138744855	-0.54349086797103	-0.766245369034436	0.558099610173885	0.473931100626613	-0.955761928494111	-0.594505812795818	-0.763352979947591	-0.0101532236166613	-0.991756803023803	-0.731448524745441	-0.24989452593798	-0.886299255479255	-0.888505600149371	1.01716196772049	-0.175312667191568
ABTB2	0.829151321474883	0.212093620644728	0.274181749877131	0.639841717654406	0.672363629215322	-1.11508374464401	1.04907750378454	0.494316494949186	0.00388962727845907	-1.7117811602536	-1.2013966815818	1.54956133581391	-1.22979562149054	-0.323704021945695	-0.345097178329878	1.36129714615741	-0.620117573964711	1.25400446231517	-0.829878165568615	-0.219969571727224	-0.215102126590062	-0.777393939099098	1.54108721145633	0.613888155135335	-1.08626599369126	0.834344604153313	0.632837336899112	2.96536163562915	0.974041641606877	-0.356929684453977	-0.76946369716874	-0.0102542760493451	-0.235358252723702	-0.711776923010504	1.34317500189599	0.352900780868565	-0.407247476530974	0.367216802201105	-1.1827382683527	1.17980646952706	-0.899153992635348	-1.13018944493641	0.21993169523991	-0.0392019935863097	-0.895724044067884	0.728453633861079	-0.665888713947989	-0.815149177700018	0.0167533741651904
ACAA1	-1.44253009587258	1.34464339810171	1.45061057443914	-0.71875426027163	-0.405987835943568	0.0474364886006227	0.045418124604735	0.963727878046281	-1.1905890652988	0.427383750190867	0.494135988017031	-0.149109503209793	-0.20568436345077	-1.7680791495306	0.736001527197809	-0.757969175876219	-0.108902276646324	-0.227689326732178	0.926884890798226	-1.1403117699998	1.30046732893269	0.207219470323796	0.692486822207079	0.386783946442479	-1.29680946176007	0.936891128637788	1.18781473691007	0.864525388889938	1.70929338051257	-0.13614346217006	-1.26070891443597	-0.574401477124413	0.785931209870363	-0.151211319806058	-1.16779339649245	0.237947169365464	0.0168523543543354	0.508771138842385	-0.0920205078094502	1.35400251779006	0.926288042704167	0.0862921070997726	-0.597642282548278	0.342858018751429	-0.556763028531786	1.22962209944564	0.64452640243513	-0.15405666768335	-0.79396432732038
ACAA2	-0.104244755672382	-0.135826933865205	-0.631748928181948	-1.52626741601485	-0.229457125272542	0.261697510773848	-0.661248267875016	0.314079751750634	0.150236988984076	0.370835938009943	2.61306842024337	-1.12516364559485	-0.957848180104641	2.10303376606588	-0.336580301441665	-0.511796642487697	0.705398893465015	0.511494800390808	-0.115770882880204	-0.95374476929385	-0.207333368118415	0.942827987367931	-0.229418600433996	-0.203212433897762	-1.27153973076765	1.58025997664741	0.569233492881843	-0.432291951971014	-0.591301127729607	0.33470563457402	0.652027229095518	-0.945432880209153	1.10428405616007	0.419735462559888	0.807517910371066	-0.340925034775282	1.63373689977487	0.55850968078923	-0.385323941095352	-0.191408451848655	0.450390201885941	-0.545443058190064	0.0996376490081825	-0.941170231042657	-0.0386603142622677	-0.0329387672561982	-1.05466625407824	-0.852834170063467	-0.425217863670172
ACACA	-0.890139063399133	0.413132181707359	-0.0486819776791955	-0.915900308086408	1.3832608592848	-0.105280544215913	1.37631084776479	-1.45118048094936	-0.288000309085875	0.985159500594864	-0.327782711558566	-0.318876748816194	0.46839267448063	-0.204073160061965	0.0262182239179556	1.1851357574584	-0.419594096650758	1.27472119032186	-1.03557906477552	1.71710717045415	-1.22249646124591	-0.960682648898927	0.575496346242929	-1.16055016199172	0.106744135439862	-0.526656021809613	0.472010664352321	-0.116763548663683	1.06379408840843	0.830783557699857	0.675190870866933	-0.172274295622841	-1.15483060127785	1.33721763626488	-0.552657324687737	-0.597442767094748	0.873349360762814	-0.161045045853793	0.0583479149174986	-1.68671414339585	-0.572155986296891	0.689091666625465	1.07890766049081	-1.01949332238123	-1.65391963083556	-0.750688119132538	-0.598024043293078	-0.740971721489201	-0.644278934433548
ACACB	0.0712714061670381	-1.65926965455457	0.156857584140896	0.165578456419894	1.95024316757253	-0.372129557976385	0.546078253041468	-1.36298283207831	0.612434990908798	-0.638781952261314	-0.084046884338552	1.21518837634515	2.00454247232742	0.0114390996728392	0.510195015523112	-0.539907011795397	-0.126402979520173	-0.970952387123214	-0.882742961421133	-0.20799005231286	-0.773671379548191	-0.968153307659743	0.815114324909571	-0.965567858941092	1.71741491046176	-0.508789037594093	-0.0220370246077307	-0.528339959029584	-0.284113780917464	-0.939538140709995	-1.76655866813296	-1.58573231465812	-0.887344332010468	0.548590718103583	-0.439225885575271	1.08738324708256	-0.595536350151047	-0.481890681086798	-1.16560684734299	-0.486805826020103	0.359585881410785	0.207383020796196	-1.34619071835894	0.261920026171866	0.419794007046108	-0.0409291950561222	0.815746059901998	0.651609566824906	0.334201555349908
ACAD10	-1.52234295520085	-0.0108422054529779	-0.0690393257341427	-0.667554254557352	2.07168364407771	0.296971343241566	-0.0168245792906661	-0.355398458367244	-0.144926752715338	-0.250225710487801	0.765462451189202	-0.0136985845393518	1.36568021281414	1.44337654274569	-0.024793099361556	-0.071942933044517	-0.210008586778934	0.430087153193741	-0.297420949961296	0.131314102296184	-0.587825114539902	-2.1190981087015	-0.102433214356942	-1.57439286411924	1.20119593845521	-0.650523914147464	0.592608518071114	-0.569234756466824	-0.859222963726243	-1.29144485386556	-1.07504369716513	-0.114248172572006	-0.265689733893231	1.32755448093878	-1.06250235852943	-0.348093967924413	-0.612252230063646	-0.673932098619219	-1.0918666517079	0.723254667699454	0.506116982228279	0.440755796453206	0.201436805750151	0.723782067103777	0.139448431249785	0.434284288370841	0.737821983486237	0.650384965631024	-0.275324411951128
ACAD11	-0.215397152080642	0.246084217717761	1.64918594042045	-1.80846661488216	0.459826745280471	0.317921698857288	0.2477997754549	-1.37461926038774	-0.461676317302173	0.66685006153877	0.57502292254501	2.39766197808449	-0.17646089789932	0.236772969767172	-0.281863028754938	-1.15200858952203	0.496188134438809	-0.191301234288134	-0.953465051039835	0.495631373213302	0.497555716767474	-1.35610636830696	0.341605740554481	-0.798797009972784	1.36253283269881	-1.44410837088193	0.527506924634762	1.53897315890342	1.18189495982455	-0.768996497662261	-0.254607691617	-0.325419272015843	0.269317891880876	-0.0616395022551695	-0.397835752302038	-1.2025169165474	-1.46980571398179	-0.459987054534984	-0.732614744952291	-0.828477082151213	0.42914016229018	1.08857801511717	-1.52053804122569	0.596538637562724	-1.13906648870624	-0.970631349583888	0.85393432294351	0.322236178777737	0.229760824984568
ACAD8	-0.267074526369619	-0.51624570312929	0.131758200194411	-0.491606333508891	0.73402489929014	1.03904396461536	-0.819384388594625	0.90373505022628	-0.841043693190964	-1.307494762931	1.73145574195526	0.0583506655682379	-0.0903153037771014	-0.751408579539756	0.648907203523066	2.34787613358118	-0.439664682649416	-1.05378649247654	0.608964625432306	0.448527180237563	0.145037367212989	-1.5101080214134	-0.492328555666517	0.443151338007214	-0.515735289238267	0.699809952605877	0.53305676782672	0.859456469800904	0.705352398604613	0.874865715317812	0.852110713304102	-1.27718081287589	-0.113090738926258	1.60730133703929	-0.903771917706328	0.407428015156432	1.11963270873695	0.602889492975997	0.195374124296472	-0.448938846621759	-0.356175538212455	-0.546910979283403	-0.810377655695593	-1.33974909531028	-1.27483288090139	-0.226407521058969	-1.09292760314471	-1.14163120568014	0.356725762475244
ACAD9	-0.246494202243454	0.737322588337471	0.169324873086878	-0.741362952824015	1.82178443707669	0.71218929909203	-0.890343499729644	-0.0566626325292323	-1.47431386886162	-0.134883474354627	0.240495837847477	-0.0731034850446742	1.17994248951467	0.544529802983204	-1.24511510497851	-0.106209283081688	0.869983368281848	0.50739405493341	-1.66056214211352	0.813683554162538	0.45462939374539	-0.362740150081451	-0.160134955957083	0.493327938800834	1.1005078474435	-0.888833764972129	-0.658082294678903	-0.567460236339933	0.0186923229091586	-0.309675113810632	-0.0221079362945066	-0.811609113974038	0.217739805718392	1.80111314592177	0.523245476507882	1.64717555366998	0.404935053116186	1.12930314645778	-0.131827979909354	1.35884296042555	-0.211390327682131	0.420234182062219	-0.417032658228312	0.0470562857670012	-0.0115897982766467	1.54084786901332	1.1274299994284	0.055312538837118	-0.82431999291537
ACADL	0.670169649281221	-0.915823364227883	-0.299936392237135	-0.100991250240011	-0.600346171231639	0.868337158412434	-0.200517155938363	-2.35123603506664	0.404383121656094	1.22305504889739	0.599352236204357	1.01421222581266	-0.046012695495375	1.158591946689	-0.306880715816574	-0.389808575367859	0.893022677663297	-1.71092612892734	-0.916413290053214	-1.41314406507712	1.15023580606243	0.0965136920038171	0.248159981979209	0.869691370646901	-0.426179011531988	-1.28529751405392	-0.627968099587874	1.49303511305145	1.25902961231675	-1.36861003014246	0.783838988011126	-0.0743244895178072	-0.74911551766074	-0.235442126809788	1.21602323984521	0.452782285039517	-0.913732436673524	0.560385351087521	-0.990855604519271	1.22317871540891	-0.799009466826585	-0.5615170159551	1.10151045537964	0.505721880112247	0.393102124042864	0.293132172196931	0.0613127290001319	-0.576230367987899	0.567243562645936
ACADM	-1.95905315760696	0.397098843943392	0.139567643977407	0.643317314446065	0.165057114986161	-0.698601960620108	0.191374132731107	0.592114262863561	-0.202607121512836	-0.344394381112722	1.81549103784763	0.0703593321566289	0.803539387930925	-2.04049488736321	-0.731998887883536	0.0230519076295928	0.179082735465921	0.441592254139956	-0.415757053213094	-0.192416144535358	1.26952278126208	0.190213865040023	1.06290136481171	1.91682159413103	0.176362659091035	-0.63657087311254	-0.188619163404872	-0.238488428071368	0.157341641910946	-0.250509064787297	0.315143919778525	-1.46629666454443	1.81840191924423	0.971341414760171	-0.916269588720786	0.0340258521591338	-1.65472990879428	-0.0777911516439666	-0.530091915036934	-0.0516534177561386	-0.667695411596877	-0.451140669096039	-0.500437212404013	0.941775261095937	0.870968608009256	-0.555477123691041	-0.16723475503012	0.500269913791896	1.02459153377185
ACADS	0.650641718338038	0.0586435910793662	-0.373875163580934	0.177312088653681	0.760201492002766	0.986674593855017	-1.0103331027891	0.435204107233078	-1.44669297829262	-1.27503108969547	1.03408079715645	-1.08310835408699	0.454641607202044	-0.0604143095453889	1.31822674300991	-0.497719833243243	-0.858597956617704	-0.637743962567743	0.174705533245186	1.22873753127093	-1.15303111858533	1.14490831647212	-0.627010485457162	1.54459847009763	-0.809359979468047	0.181606909591929	-1.06651365451518	0.116942156055507	-1.26386983684596	-0.549604633837068	-0.248383874187616	0.113586887317715	1.5803716792799	1.11325157587688	0.707231396932574	-0.247560108668876	0.573867052877205	-0.104374102068662	0.13699321031764	1.14828561782898	-0.411288265714307	-1.23920619580847	-0.0354301902866092	1.01107652353449	1.18236632359933	0.623453075429273	0.431210326919884	0.516033666042816	0.635592303774016
ACADSB	-0.232162386920634	0.673667133967153	0.982708455837482	-0.573808199090565	1.4432180975035	0.691545699705303	-1.3346882799409	-0.787314948177155	-1.13385745981325	0.80259222625675	-0.47477625844127	-0.569814119646839	0.346384855386992	1.2621642489887	-1.42755681187262	-1.63635655277155	-0.0458056796450998	0.47989991761654	-0.251910945247398	0.654009045603652	0.543413295302245	1.08644380905574	-0.33298537772268	0.591968711574215	-0.917586844980217	0.440335895080243	-1.07307964960404	1.51412322026424	-0.488862690508576	0.524916074190914	-0.421746957731958	-0.476096852709192	-1.30823771929838	2.45154852728604	0.093428922465949	1.01850160787429	0.807346362167868	1.34892517473494	-0.475623213012597	-0.439879641134476	1.46644402644027	1.61766392429623	1.14744148735304	0.637599776114715	0.0055134565045003	-0.24009900370133	-0.581543513076454	-0.553341974926874	-1.16415643384476
ACADVL	-0.872701050562965	-0.965365799282675	0.0395979829316917	-0.494984086349913	1.04492988191272	0.161336513568067	0.350658251234055	-1.88687411945499	0.190999314914473	0.405190163775882	1.89471381879592	0.431728316543902	0.226267785762047	-0.572709391142081	1.30827951333145	0.822965715392577	-0.076955221778669	0.0800478391825063	-1.35308471845846	-1.05444480330551	0.928590063719735	-1.2025557757579	0.278272486688885	-0.770749121374785	0.253175619242893	-0.128876827550964	0.979945969623453	-0.480592518244786	-0.496690225237016	-2.41921173572632	-1.53204164694639	-0.854866182318713	-0.395227937185956	-0.322115885645594	0.907922791687889	-0.337902946016241	-0.4574303184008	-1.08463000935098	-1.55097393853817	1.24436374448697	1.21357580540044	0.835393386442034	-1.30015546823528	0.938951988590559	1.17713990760091	0.317844224761678	0.692035851174109	0.48185792828789	-0.368336892097038
ACAN	0.302612779561395	-0.527395541159919	-0.489092259222705	-0.0262674900914814	0.0117954227181648	-0.620190085561382	-0.111217530727265	-0.215091244307918	-0.589982994485953	2.64361917656579	-0.57990083549201	-0.468617234426999	-0.681228744296224	-0.180024512770629	-0.971033224048544	-0.314020286582882	-0.193819314875195	-0.940583461746716	0.409843537799803	2.85140867039825	0.394732522768894	0.419934901067307	-0.0234189172889152	-0.307706254950217	-0.282557575064274	-0.426866965867879	0.691153554232864	-0.532761258431063	-0.597531638994873	-0.657756587034325	-0.535985454317575	-0.422185208725564	-0.402048444303765	-0.126871788812315	-0.586307315454876	-0.348717546382868	-0.35993233998377	-0.460372970311424	0.354291968484953	-0.468142957420212	-0.558230416591204	-0.885849531032648	-0.339159115254068	0.398770741305448	2.1279605852166	-0.469573143538363	0.213519222741023	-0.237365032484421	0.692365093355317
ACAP2	0.145732361507218	0.193379268616322	0.945571406249333	-0.782864831016221	0.74430923417701	-0.055891657705781	-1.75433581768713	-0.301861041091629	-0.765403516886317	1.66754866719574	0.211543432333523	0.0945678515708046	-0.592747176161265	-0.952472059249854	0.267023946459905	0.0476899290424562	1.48335636334733	0.459570416561746	-1.67304575314378	0.390329325474583	1.1847947633068	0.410431405561874	-0.65339984801937	1.46542506892325	-2.57884939933299	0.243617531209367	0.0497076854607683	0.450351784066017	0.147250394049703	0.221097831785452	1.3450940117467	0.193968289083867	1.45574202357983	0.368120204492796	0.845153087231468	0.181546627580675	0.492593722275684	0.622706433201091	0.537364028638646	-0.400906443724378	-1.05585004324918	-0.0639720898514811	0.31303072722318	-0.98670222701657	-0.427926438353254	0.660258985190716	-0.42390142166726	-1.05792794932618	0.396605829688596
ACAP3	0.1355175218191	0.0228314958851483	0.866259965006502	-0.346407125734953	-0.637902344044962	-0.928789013065717	1.9353419123144	0.0527958392191691	0.253801958423003	-1.55597127987601	0.758379327645791	0.848753340104155	-0.486700162093091	-2.27057685204681	0.902583623333241	1.19260350068681	0.232786690723609	0.0122927032127586	0.28027182231341	-0.149236994426582	-0.349206135313023	0.205848224847761	-0.167861108680947	-0.497754369688987	-0.78215903576669	0.801216025419443	2.03578540770487	-0.36076380385466	-0.123182794521596	-0.96061285356746	-1.00414421701476	0.773161475021246	-0.400983202469008	-0.336252338265702	0.46731945340467	-0.325225522212423	-0.891795448331054	0.273129381687301	0.847995912451955	-0.0184758996930901	0.567590008180231	1.34277151449596	-1.11999368837992	-1.0525625844962	0.546075389657372	1.41462354781287	1.43293030368592	-0.757664089239773	-0.756836397859162
ACAT1	-0.818908342300447	0.021882258946192	0.0369640963910955	-0.965741874507377	1.01099233446273	1.36139490586773	0.00953771430618219	-1.2657587694942	-0.606584634914902	1.13822161864149	-0.0708478583214459	-0.31009471436568	0.832374404422257	-0.0876893916046562	-1.15408920098839	-1.29538383224516	1.48723584335949	0.17637129806748	-0.175459702802062	0.632305273078834	1.32990710545144	-0.949796205969706	-0.0900792364461405	0.933369610613013	-1.22813969152646	0.425396981753397	0.0173924397513116	1.07327040343395	0.117122875457489	0.654633203831786	0.769652846162657	-0.601500996282807	0.554972245042771	1.57807376967912	0.703383053648417	-0.0783018337343072	0.544830826932482	0.639823872312264	0.746228539316367	0.502875222445661	-1.07552510199805	-0.101796207900576	1.20771089367556	-0.323576898359262	-0.242457354832136	0.0571931298671469	-1.20601413298222	-1.23374204724791	-1.04627147087962
ACAT2	-0.356117565926771	1.33727822002608	0.26930689895345	-0.0361531591147801	-0.43848078663949	-0.457806163997744	1.46273445646845	-1.55443547741606	-0.9778208030893	1.33613804668466	-0.142008806919902	0.321113812255581	-0.293953034898017	-0.100706557140379	-0.582336697545663	1.09769877917813	1.66400748293708	-0.409543224234237	-0.685411481050867	-1.88077254847267	0.273108518579833	-0.303202021397823	1.84833373978571	1.10467506591611	-1.37841520509445	0.562893018090055	-0.235670244582873	0.194943833108	1.13499393541123	0.775994560502938	0.360479972297886	0.0864956735172128	-0.00763129619018625	0.855524573302618	-0.955738970183631	1.13191717709968	1.14373772724908	1.55595763596913	0.715052624239891	0.147554807773734	-0.705596544287543	-0.326349080602717	0.0842593976524976	-0.562291156671552	-0.748833102273231	0.69613296018836	-0.346711795921679	-1.40075718635782	0.446922838810323
ACBD3	-0.152489063407899	-0.183887288478404	1.1933840400693	-0.552818755566436	-0.0630789774382554	2.0062861688393	-1.02197158633078	-0.175067517846152	-0.796648771443669	-0.104191432263637	-0.320077119143151	-0.703246963122214	0.0348439381834268	-0.73268942567034	-0.299809068531032	-0.0400361309520158	0.701079763424136	0.199228212211084	-1.41634353313481	-0.516495164598325	1.88599277782974	0.393391821881998	0.875537109380507	0.287073588143838	-0.0135639172661583	0.35980067455302	0.658261231892739	1.22532934236019	-0.773520884845434	0.161248430076083	0.984949537446891	0.0554776141233224	0.357904328889728	0.250856042454455	-1.1066724133741	-1.45918630878015	0.290452372587944	0.367090385689411	-0.658394185620195	-1.55954376549802	0.311872632895606	0.563543080129078	-0.181565813555976	-1.02580736496566	-1.25256775374345	-1.90222619583517	-1.31909372486563	-0.810495202205804	-0.398608127390989
ACBD4	0.1535776156061	-0.453713303870503	-0.708363974231116	-0.346639714803512	1.33352290391138	-0.159472132546305	1.1915890473945	-2.19746142267378	-0.0950384822237395	0.983645966528963	-0.247780834792121	0.521175343187077	1.84217879657487	1.29756911922593	0.324377990139995	-0.526726613550003	-0.12162894612074	-0.381471299459722	-0.455194720782443	-0.578286510538039	-0.0260258829403668	-1.6920082188106	-0.735300383603927	0.0703281180545695	1.44593794725051	-1.07259773794618	0.317392452567441	-1.37780928514735	-0.251749424842459	-1.09556818252681	-1.41717259181583	0.225858902666054	0.798218893755139	-0.77195428202138	-0.823585678037993	-1.22069843426089	-0.850813061426949	-1.34409464870496	-1.68914956968479	0.654786886539119	0.259033172346483	0.418452409974643	0.249338467289762	0.65764447293952	0.64295029533434	-0.156264475160924	0.549401504806593	1.16493706473776	0.0843236718982428
ACBD5	0.212683278878178	0.295485084307926	1.05238675026437	-1.39940777419484	1.0020013419857	0.112903203537855	-0.838917200779941	-1.5345531420664	-0.566856085078996	0.808193028530337	1.10680881697233	-0.578738338832066	-0.0503113683846568	-0.630852013135265	-0.209452066495666	-1.52652231679737	0.106881612875557	0.279048481535517	-0.0539440580131721	-1.19568240441136	1.93207658999776	0.550564362707486	1.15010235031597	-0.449967367121783	-0.497678647782102	1.11717318327805	-0.846249315982909	1.83132537294136	0.658938322635883	0.219143020209043	1.53553312080934	-0.166794730967351	-0.753992900785384	1.17860080307114	2.18043452405036	0.632137602620474	1.43225920048542	1.2327503807906	1.55313180417558	-0.780522273161853	-0.283765495194465	0.0191306916519903	-0.688058737932224	-0.711554700985218	-0.995579068172984	-0.545987734712369	-0.382993609624228	-0.796070241796341	-0.0233160856767422
ACBD6	-1.04082504057689	-0.153478484152878	1.19780727240444	-1.79512463732862	-0.0342987483765044	0.969578365959529	0.301593357816668	-0.385320070070054	-0.201433016963793	0.331515857579617	1.18699718678948	-0.252519977530931	0.45995558244828	2.18901422458831	0.216273487349825	0.179048853829761	-1.34501766536102	0.475834223660825	-1.0355368251106	0.211635623246875	-0.267929471063802	-0.237209704427374	-0.958013533484436	0.035266156766715	-0.884113372537828	-0.53277661024079	-0.509945221750134	-0.41570278250279	0.530671503714881	2.75211179012937	1.6341005131745	-1.13148058088648	-0.46836792304444	1.11108706984948	-0.149609849203368	0.15438062896744	1.11893099676472	0.957348167285775	-0.564292146631784	1.0120587647826	-1.49145849802658	-0.874960604138586	-0.612170949316036	-0.601813111092576	-0.0310195894919213	2.14509442820524	-0.0639200772598192	-0.225173002928223	-0.0621963821676986
ACBD7	0.480156237608804	-1.14267428937688	-0.506476861120871	1.41565992801817	-0.680660118900789	0.0421783011373169	-0.238443164891231	-0.594082141331995	-0.581676338767795	1.86966114912137	-0.700621571118074	0.554883065239244	-1.28270875615815	1.32687341202231	-0.466766543332856	0.486488230152272	0.304612502953334	-1.47118389409947	-0.4942887101052	-0.22818472714643	-0.222908073758527	1.82025498808932	-0.318628843252483	1.02374764796835	-0.738063624775689	-0.0982632766700319	0.3972032557967	-0.501895940267772	2.08405328559993	-0.712988178932603	-0.69364831377805	-0.910285632400115	-0.563952120936165	-0.621189711238101	0.731240989440592	0.168795171026465	0.107837154085821	0.160306213675384	0.57795156874084	-0.0388407796158984	-1.11070404181351	-1.01290149166494	-0.18292448193703	1.33815503436894	-0.770913509011163	0.948804667761516	-0.596119449562495	0.111764177490442	-0.418096765830067
ACCS	-1.80893347194668	-0.193601207504812	-0.0650498909963589	-0.166960788800497	-0.254442976474406	0.922650385644328	0.899236351615801	-0.273919505355719	-0.01126376551757	-0.637499484351389	1.79056698464111	-0.159180350689861	0.11938672916138	1.34240052598969	0.389556209436073	-0.0993555899204656	-1.88108457035565	0.656112441415828	0.663522876703765	0.901920989161727	-0.887494227783915	-1.46032552259424	-0.0308133671118634	0.461731058980572	1.39503372153501	-0.0781391609482595	0.225995907708318	-0.92583360502952	1.5141182932059	-1.21342368191908	-0.923090862961071	-1.45142899299911	0.660364926978183	-0.796094510425863	-0.925435817330041	-0.386177744267794	-0.748542373043824	-0.803301804175073	-1.88022680946956	-0.0734723349250246	0.856306597778154	0.441204110034215	-1.86117553525972	1.24218934938611	-0.141334881746522	-0.0230255752246932	0.531323804872182	0.75585020633349	0.75585586609904
ACCSL	1.02910786903407	0.592386689801629	-0.793132418823335	0.729642804178149	-1.59379511020481	-0.417983930664707	-0.218842477942412	0.786257162910457	1.21347629625257	-0.761721663882448	-0.779782244230348	-0.843971389043061	0.43704247677149	0.032283291818939	1.74224260033145	0.741906954401516	-1.04232293489731	-1.34668265717819	0.277133326663812	-0.698981767447411	0.218444091415031	0.376710562170902	-1.15361444023274	1.28629435348724	-0.605946007857521	0.265478540623886	-0.632781539152165	0.419619329913722	1.00601470354578	1.3575682241096	0.525262137248819	0.208953433331476	-0.55697332427188	-0.521794077539008	-0.675380664492372	0.940335748785306	-0.146368828153899	1.80579110955535	1.02627843925518	-0.895123368249816	-1.38693984080238	-1.49268444495566	0.597873802995066	-1.05426929376106	0.34630895393117	2.0072114406729	0.595123769259228	-0.033365075900161	-0.163834114466744
ACD	0.0891027636177756	0.0998518956348314	-0.559088533121553	1.1905485621834	0.110165057205721	-0.91449796156222	0.806131006366975	-0.319844137944914	-1.45973772758759	-0.393733094805031	1.75563658042455	-0.346006113823562	2.10560519915239	0.966426590645474	-0.611194735604755	0.717749583174901	-0.551848747355401	-0.443439872483218	-1.03536061215371	0.18136246527212	-0.955577958382448	0.323797318754599	0.0912847688078418	-1.21939735100892	-0.277766000319245	0.90580012202292	1.61885007640763	-1.50774947330803	0.175744830891707	0.519350313964185	0.227495043936221	-1.07900690500423	-1.79626440699105	0.348853604727338	-0.00366880170367165	0.252580254080023	-0.798339043814163	-1.09101694747486	-0.517168659894799	-0.120113809492909	-1.10549536400352	-0.0577241006614906	-0.518332571166594	-0.703962458582389	0.543843231542568	0.173353391413675	-0.424547983361246	-1.17245670299304	0.566648499045555
ACE	0.034296408201112	-1.19701376264527	0.50920406088015	-0.403540038358336	0.0489284328061231	-0.659766137141239	1.55243526598417	1.03700086879954	0.999346264892438	-0.248001044079038	-1.88254515888998	1.04464040134052	0.467356536307262	1.20138479022687	0.482840815679317	0.443873954223302	-0.482682128718774	0.202272210568796	0.092212316473411	-1.16190552194957	-1.67600516296269	-1.16727481368996	0.637748979555818	1.43316882268332	-0.602863302360716	0.541143079859632	-1.24060970739404	0.118827038672927	1.03023640991279	0.516374490712944	-0.331532772644583	-1.27421459779432	0.192858230208987	-0.46635574376647	0.17412871232469	1.43797196949942	-0.210532090275765	0.316347897168175	-0.397076019772406	-0.344818632156317	0.0065797431912235	1.17347607970852	0.974004964554253	-0.358533266198323	1.12592274731587	-1.03464971236123	0.287694522350142	-0.934640462439146	-0.785211672009291
ACE2	0.196484561138727	-0.926347706395286	-0.763212708761827	0.715771118632908	-1.1497259150644	-0.538955229191227	0.128914751074106	0.393465161195207	2.09718948618184	-0.202039006549684	-0.419954979896999	-1.60944730120669	-1.29369655719243	0.44131224642627	0.797674390385411	1.27218442660991	-0.184444729331824	-1.34302480800478	1.1264514839322	0.446609559461825	-0.433598657642589	0.458957421625721	-0.305368905109555	-0.637656363581744	0.953659575866543	-0.336048659389999	-0.753450522571398	0.655658096161819	0.0711275997981643	-0.329858373334581	0.363396569604481	-0.707480197055509	-0.230455945906034	0.289870615144954	-0.559051833550624	-0.116494328205626	-0.828402294869248	0.210292932633844	-0.0989703024641257	-0.831752573424565	-0.650534621558101	-0.186466332784782	-0.742441102599379	0.47797171926552	0.683994287274448	-0.658604722383557	-0.557855624121959	-0.402769118112686	-0.175615921578237
ACER1	-1.13599225909886	0.127283682149805	0.16541265338256	0.293046616466049	-0.304762492049671	-0.37615466552041	-0.322845601318733	2.65537462959905	0.213413684677462	-1.07590002362725	0.281897911063511	0.525378375890866	0.668122036447787	-1.16796518931996	-0.278220367513667	0.556167977299294	1.54706382649639	-0.0907944392942965	0.126182987068892	-1.38981378369302	-0.801896658372584	1.57940597035783	-0.986247219241665	1.55096552411984	-0.370537708077591	0.104210736121948	-0.475506170307036	0.46373807419062	1.77332491965434	-0.862809908417763	0.5108405580039	2.06719919028172	-0.0410104933793929	-0.235071288705353	-0.4309676915116	-0.273649651444399	-0.415034767882299	-0.481038976476936	-1.40466333529362	-0.377526369924098	-0.176077645729747	-0.26141957167186	-0.449273265859986	1.99182040078573	-1.67501280167024	-1.68942006530374	0.0171531377325318	-0.121128654523457	1.0298410500814
ACER2	0.236644626182481	-0.0124514950140937	-1.92051754674519	-1.27233513202317	-0.0426514220327467	-0.38681980521892	1.35703607243007	0.935622470945065	0.883246883157204	0.571731200208115	-0.420690578328635	-0.943754817033118	-0.190531132557146	-0.31562475554408	0.213891751818181	-0.243929798660006	-0.764440874770979	-0.727785914404057	2.14692716302627	-0.542988267951368	-0.554742428952102	1.0253033378564	0.273683090853674	1.41329660865072	-2.14038885101777	0.337915299626355	0.117860535956941	0.78261472209082	0.961412288928163	1.46991428953524	1.09220189235644	-0.290912051356046	0.671612632226746	-0.0160581512490613	0.123765901190159	0.553288020535509	-0.272026542547289	-0.169362126002361	-0.235155474757118	-0.813400536705663	-0.800046321580525	-0.216321278544505	-0.438924670303108	-1.25470172241121	0.594005294735374	1.30740609701482	-0.268015830194825	-0.877584725397462	-0.844552749413234
ACER3	0.654713154699785	1.64744382335504	0.0207250589451036	-1.24746929690434	-1.06387032932884	0.277090214325408	-0.424642473508991	-0.669969194686973	1.08417960725757	0.690150374503377	-1.06339844014066	0.439457535969603	-1.36546516305716	1.22259706479826	-0.483678187831901	0.451434147026807	-0.522971819401496	1.40881927145277	0.546352172078281	0.498015316467642	-1.08414592175822	0.373256957121547	-1.46427153447577	-1.48822072222164	1.24260640208302	-0.746023037420076	1.62720945154194	-0.551800790097593	-0.960551161633956	-0.460646670627838	-1.220967886636	0.0118217911945347	0.422801664079544	-1.31968076776805	-1.114635407811	-0.726797053633926	-0.675004503918377	-1.42419140636468	0.10529953933984	0.303469185537246	0.563743785589659	-0.387463532288507	1.01190806314909	0.725405221838838	-0.352227732966809	0.459583605950567	1.1190057388121	0.99788262762303	-0.162552340305087
ACHE	-0.247720481362287	-1.26596067958595	-0.897944898341317	0.515746665503387	1.76385017422717	-0.437054065064181	1.47433653488809	-0.197869716576041	-0.559061899898681	-0.806582890785716	0.460809923775632	0.900097388889179	1.15714846458159	0.756484281194759	0.961890852527741	-0.0405467462738388	-1.79787332921189	-0.190641671668688	-0.576306226587103	-0.801205718082149	-0.770643249987599	-0.895579726353578	1.07863509459315	-0.677595498486875	-0.605905710302514	-0.501172819841891	-2.05932500637605	-1.10606939188091	0.0741626665512426	0.656837507054924	-0.632973607496551	0.871394795426159	0.23760124197929	0.079264901150347	1.28811978247413	0.553975521216899	0.237683621588463	-0.362427692212195	-1.39988633671192	0.115265543384315	0.50482904213888	0.78098259099822	0.970050392831039	0.993564566324133	0.550915035012834	0.514054376190459	1.15868920926794	-0.773907870099137	0.62047962357843
ACIN1	0.029685587556069	-0.54100370702591	0.223186667250186	-0.875000423400478	-1.71158215181418	0.764553437395408	1.36796943061424	-0.583727903353648	1.19957887567647	0.0651294620467419	-0.226447086924041	1.18117032780834	-0.669123967685129	0.295047230104226	1.40966004084	-0.184523916786977	-0.850073770479912	0.630161396623928	-1.40955339534796	0.59466067077828	0.101181723634206	-0.968160236128115	-0.338506116731751	-0.0498742683985257	0.218376346767112	-0.0139621846129046	1.815264117406	0.695856382040808	0.570036962271383	-0.49369439092065	-1.97158385667139	-0.401627322620449	-1.00032344097551	-1.69583179511135	-0.431154116901451	-1.47389179082074	-1.18558364091205	-1.45973579032643	-1.25173160100878	0.951130990667098	0.716239272179162	0.78879544745048	0.192623316177756	1.18664622873771	0.718610560501672	0.449313131616933	0.95724334197462	0.714630000461315	0.0654665243319674
ACKR1	0.355652649782483	-0.290996809075126	-0.748283114669822	0.0453159602803174	-0.24418655593364	-0.847226568115249	2.38520880493169	-0.0282146049712634	0.786785735716268	-1.054857587798	-0.3943298582075	-1.16897816321301	0.0788024171422724	2.06928376612113	-0.693010167876162	-1.01271354430851	1.29023780797806	0.204203312375884	0.187840470004621	0.407238122985007	-0.485525642749193	-0.294480372569127	-0.617689693413775	-0.181777016271253	-0.491208256184951	-0.272453461725888	-0.194596568629549	0.811267243466661	1.9152007638906	-1.09724060819913	-0.421897117479118	-0.406169955474512	-0.263752813722628	-0.839638810748848	1.93596142595307	0.149367410438708	-0.86901286793029	0.116931196188394	-0.207603240315628	0.545901235674761	-0.78233831137676	-0.642267518076541	-0.823278405053524	1.82752202834302	-0.311559134005315	1.64484883051057	-0.502372967908441	-0.209783663505932	-0.163985023162862
ACKR2	0.401630480869476	1.75377230963432	1.30957476240436	-0.0605211496073452	-0.644666819550621	-0.598625290998734	-0.843980528890616	1.48113540382446	-0.190760576261727	-1.12816120341082	-0.86590514780946	-0.30643441144618	-1.02808881102618	-0.452572812297342	0.309429454402357	-0.384617497055924	-0.238688794090062	-0.768183549655889	0.534223098095188	1.98494211654233	-1.10894222879734	1.62652142658943	-0.190201295290174	-0.61116125453642	1.79729798486495	-1.37614405886854	0.0795070018927808	-1.04094068485785	0.408913724975967	0.808823514707161	0.337767374381106	0.791737763110935	-0.906969296548948	-0.761000631704043	-1.25895574966853	-0.675280755291662	-0.360083587846217	0.336663590279815	1.08708726516461	-0.120440442593364	0.903985059985401	0.284877208278753	-0.755165855348927	0.206008058660274	-0.17195577740426	-0.255015561454522	0.370960038925629	0.922513661308541	0.28677158556178
ACKR3	1.64938019416894	-1.0037279752936	-0.863659808775182	1.11109114590419	-0.636378519902305	-0.177095123305404	-0.322885091250987	-1.0779102507783	0.164722421863974	1.04857609286292	-0.709791099699067	0.419010743069847	1.1397895634904	-0.859172291190931	-0.442666562423701	1.73486300331418	1.67283893952559	-1.43263246500855	-1.03041994766848	-0.257261554597476	0.0378676341891725	-0.0445093576101115	-0.212244233888919	0.677475440191847	-0.109994206653155	-0.573299233848119	-1.04333248244078	1.6750469727087	0.937449448491557	-1.14547402939691	-0.975184041466016	2.09185349709261	0.223498260596813	-0.685901244939088	0.841104866454311	-1.17167811364105	-0.988411345530247	-0.615780408314743	1.19013477715904	0.764395282601168	-1.65870939381864	1.50333275671119	0.812184856539927	0.868438039147947	0.890537705590952	0.0663489744356495	-0.14863615920925	-0.139494451357453	-1.10990008004876
ACKR4	0.124218920178408	-0.463454416801721	-1.36702030102343	-0.219013289948463	0.635372201989371	-0.929555933219618	0.106884841564124	0.265700009390526	0.0235854376012161	2.23567814326061	-0.682205185489003	0.221141378006006	0.976531456965188	-0.0771565896659148	-0.579309107207334	1.14886779270687	0.239520601847782	-0.532743155593883	-0.699868191153397	-1.32233411367189	1.6322103030277	0.260159423186937	-1.51286651295378	-0.568228758047406	-0.120755825581947	0.606615981803569	-0.733334726786314	0.0144007723405793	-0.0503825199255466	-0.972215493616105	-0.515385353462011	0.521684364902468	2.84024825396722	1.43432969325163	0.76384486630709	0.107046329414653	0.0959506617527378	0.782643373287746	1.50441455627823	0.185267563153287	-1.14412610980042	0.0754592833923991	-0.605164013044308	-0.66187213685853	-1.22648416516272	-1.48352035289902	-0.385269884099537	0.175558082548601	0.0111370298210596
ACLY	0.716071354274176	1.78576696399509	0.595539080500006	-2.02047999027688	0.0426054679042519	0.165305783087849	0.134877265249615	-0.180457698535535	-0.489806437524889	0.349250175006726	-0.767542264177754	-1.52928732110705	0.756928895501534	-1.08047774862849	-0.87124641840036	0.352072822672192	0.945152146039403	0.195847517821262	-0.950130928855335	0.227810404232345	0.558492345406438	1.35195192321127	0.743140515446785	-0.40885824204469	1.87454213881185	-1.57823627578212	0.738923009020247	-0.331058707324368	-1.0363734020036	-1.06146362716396	-0.770566734170129	0.127930084773863	0.0938417031120324	-0.260867916301459	-1.34412272508918	-1.8458202778826	-0.304468845388965	-1.48116893960224	-0.391516794039149	0.0432516306714415	-0.317924001453342	1.02002351919616	-1.26475995899281	0.825288756803802	0.228245288266616	0.0378536084410687	0.805888309642522	1.04910473720702	0.213071890690547
ACMSD	-0.0644423642572939	-1.30745374708431	-0.219466248815721	1.66268224827775	0.506961746284138	-0.673458326874543	0.0681163149701843	1.50664866653739	-0.050154354186647	-0.275160580241358	-1.53862249552143	0.876250932109842	-0.626896125655431	-0.511224448577073	2.0165632573781	-0.48527229439441	0.302823007370604	-0.61412501472303	0.326713012918443	-0.0253592404128322	-0.84726498641504	-0.473039358913713	-0.580662389999758	-0.389111660927779	0.594169251111339	1.14988314854708	0.811496653304899	-0.906896324218743	1.23615832700398	0.228115413235846	0.0580532691948818	0.205691396555044	-0.550558749133422	-0.096028422156974	-0.797598795195331	0.215312046902529	0.415614475472829	-0.665993476245507	-1.14757310512043	-0.269030073491009	-0.114523143052708	-0.518994734575572	-0.330897915287454	-0.467993965360924	-2.23777999423601	-0.531669163256412	-0.92814701431572	0.252057261049581	1.72952979588368
ACO1	0.498692789163027	1.62008866069232	0.338280892701981	-1.7666330362872	0.648875543267805	0.626159070613566	-0.0983726338721192	-0.0742662621220615	-0.586033884502717	-1.22706168967715	0.464683084136534	-1.39691189367612	0.541195615528734	1.00643762915238	0.0982116759690913	-1.32348952876965	-1.53381276465808	1.38934155275307	-0.932205852753404	0.741667701976401	0.0886358981635472	0.780401834066336	0.385745123222368	0.501203150274661	0.804794372967194	-1.15937591639007	0.506465815414466	-1.45524075804779	-1.25124463306272	1.02851639444852	0.310674236034612	0.0941863517266172	0.741206977035097	0.739799420077117	-1.17281027104907	-0.600609347817711	1.11913706616493	-1.33453457599776	-1.37043378896048	-0.662983912281962	1.36949545798456	0.846735977452293	-0.527386540270896	-0.325485297497914	-0.714234395241768	-1.40308766739384	0.64822751966308	0.412879852555326	0.0794892218929522
ACO2	0.942972610048615	-0.74680897316118	-1.56199568631736	0.408877880438811	1.85378367023085	0.104707242637735	0.326806773009611	-0.589945395156282	-0.878169406653132	0.171670233767828	-0.595968305244403	-0.162499213428065	0.711363522225801	0.496993760027656	-0.535673297066443	1.15848011324711	0.6675740212807	0.118751099768488	-1.71517950373058	-0.90416025590506	0.294273740845732	-0.771904184309424	1.62813993306712	-1.17931311347081	-1.20704140770541	0.245536555853772	-1.02014784487996	0.179964453522457	0.635035369638341	-0.625803337317696	0.108714549492733	0.699243217489245	-0.0765633338247729	1.80421440091621	0.609902951119261	2.09651749313869	0.1275132783132	1.18302802904782	0.538306627896559	0.359475804104042	0.68981103146567	0.437339705097109	1.16444937549117	-0.424450983512586	-0.46350021494095	0.248533689862779	-0.157508019506717	-1.67928803785695	-0.19823318931698
ACOT1	0.0112106712463018	-0.659052504826255	0.121384479710187	0.0874745768623349	-2.01081904390461	1.18549283178485	-0.496205914040212	0.811223337187486	-0.411455441280536	0.188878495148602	1.27739471947284	-0.526242572623014	-0.354234154265161	-0.00885881012040031	0.291939511756292	1.09204939255576	1.89038940016422	-1.08170377770369	0.746042337802014	0.24788252378148	0.166022981368732	-1.91550020566867	-0.567723595699406	1.17656357495272	-1.60543301355582	1.22438143735135	-0.400195046607624	1.30659442857292	0.989751278880382	0.603870815912531	0.178330666961907	0.0363998445791248	0.104887485178101	0.112339066806219	0.98774504729588	1.64183036986918	0.91460003826681	1.70489870271652	1.03609725638762	-0.238201888532803	-1.08690994762004	-1.17449003589195	0.649571781827715	-0.797747467995429	-0.505902416859321	0.594538125972825	-0.276932791579917	-1.11317858390786	-0.573856378825861
ACOT11	-1.17672215877151	0.54070553716777	1.35208826696619	-1.20427586207693	1.60155866995419	-0.393010594516614	0.135583914213734	0.44521568908544	-0.797540085709222	0.137809000382284	0.024901803351491	0.409237785826443	1.08964732254691	-0.491330171958564	0.659199642411795	-0.202686314202723	-0.42481858905255	0.793556110095788	-0.0313054190607262	1.01981982832949	-0.346967354562618	-2.45146115493383	0.103030932075238	-0.372894879462652	0.535550159150195	-1.47456234230581	0.632562935348583	0.484600644281818	0.974310992797725	0.410292960555007	-1.01193469391754	-0.285398578569491	-1.45634389946219	0.260917976976826	-0.808889666405288	2.31612700593817	-1.65154821149463	0.288869700260814	-0.520792294869432	0.788868237010922	-1.03552921234035	0.658557907002986	-0.266988688202342	0.0475041659240571	0.72501426241833	1.02788443860868	0.611380932143116	0.755445760857139	-0.457981619209852
ACOT12	0.304685985099789	-1.86513225708849	-1.28986141836885	1.73463855344058	-0.497936445976615	0.723503813150406	-0.550706593844173	0.108993333711885	0.115885367585402	0.435059418778609	-0.176113943279477	-0.828945639724916	-0.202389729267484	-0.466408018314244	0.893322427221645	-0.434844074214969	-0.42513054918594	-0.890812832589389	1.46391026971589	1.41818390205961	-0.710373905551133	0.66499934680837	-1.31874879337828	1.80851096585963	2.06714819274734	0.402788783537381	0.485450806143037	0.814648255917956	-0.933200543948613	-0.109004577936555	1.59465649636046	1.06768097267645	-0.234570499042063	0.0512343732026613	0.505207229070927	-0.340044380129806	0.0882552025202597	0.493987391538143	0.306686015514448	-1.03227337489563	-0.860481442851901	-1.56936797971433	0.176806033493678	0.00927600054584864	-1.35110027830124	0.817542755140289	-0.998604847124562	-0.637010162679513	-0.819266726237595
ACOT13	0.29111057181176	-1.12769077639773	-0.861537923446451	0.446187147346017	-1.33857148381825	1.8212716295011	-0.217410602803425	0.710368752382767	-0.0313747819991239	-0.258038128263149	-0.0447495956428153	-0.297676660390119	0.514195046387428	1.00457346981311	-0.551417220866171	0.576641200760528	-0.436585835906825	-0.842492320255588	-0.1816898218293	-2.0609665318013	1.46437181706626	-0.257527689174928	0.738995436442557	1.73998008016285	-0.458490000009525	0.734425681323114	-0.490334830378532	0.508726036160647	0.0793034822312458	0.558198686494415	-0.975948064525612	-0.926029365825999	1.54769600095871	-0.615381359836547	-0.391654837939677	0.802815665454259	0.618028887374963	1.01160403928822	-0.225264242544547	-0.134695832018497	-1.15515534008511	0.343245836715737	0.182105062519833	-0.240087990164003	-1.67841446640798	0.538251223015318	0.243964548431382	0.560293535855532	-0.87993209596995
ACOT2	-0.0173217893965022	0.121999077713647	0.456521091758715	-0.0588247003668983	-1.07117076530508	0.940007019416435	-0.108417155819118	0.799462887606253	-1.98520163596705	0.232066827997658	1.15506167424421	-2.02547501758204	-0.752032381518287	0.422820886018499	-0.786109783718662	-0.358595531760117	1.44208429911062	1.77605905036526	0.105676555185842	-0.304431011380501	0.504829199905559	0.0542570562491456	0.367628478656153	0.637655404311308	-1.24372656757478	1.15628318824324	-0.982215943010384	0.42518723736089	0.0189471153511909	0.869335107214322	0.771264373300345	-0.0630771712848221	0.0598322981805771	0.50956733677123	1.56723807239617	1.7214768047771	1.27260785957243	1.76633575267592	1.45445332722303	-1.28168449211202	-0.845376080828608	-0.681665332116777	-0.288090960881084	-0.748497034057739	-0.654829944207825	0.119384423076845	-0.917122381187287	-0.816829195976359	0.736240555643319
ACOT4	0.226383316619014	0.387370104222969	-0.865107126398966	0.230088496435153	-1.32990800693331	1.07811991799976	-0.819314452301157	2.12430812328137	-0.324236279831863	-0.143916259611628	-0.624394890424906	-0.645093963550958	-1.09684735569127	1.22725413098175	-0.461339928021559	-1.69480742742951	0.089161624967654	0.769289173784674	1.2063257885679	0.523810530074156	-0.58960750986257	-0.394138054006193	1.07595120072281	1.74889677761637	-0.0120243576737905	-0.437940312486369	-0.599065836971237	-0.816600945455926	-1.07876402214107	-0.721672151270384	-1.68044561539428	-0.914952892843982	1.77690708490937	0.842837182681887	1.72479918699177	0.663068863316461	-0.777584995663259	0.532903527145783	-0.474973944339056	1.02773501317614	-0.638580617561969	-0.373874932093232	-0.0288966415141134	0.348548239459843	-0.0824223044960208	1.03423490746421	0.850407145653688	0.51147397180564	-0.655517729818303
ACOT6	0.982215757930785	-1.86797875826683	-0.928800992768077	1.48588899693462	0.519705753270946	-0.747271800746363	-0.238600713184608	-0.00730233535508362	-0.0720411912822986	0.840624241365352	-0.713565007489599	0.719257227332803	-0.473068373970147	0.0057733809305742	-0.507977074159904	0.0118823034527936	0.773977418711038	-0.863141731486203	1.56640499354688	-1.51574739015839	0.450711468284459	-1.34654968924182	1.09443481362034	-0.782235292235543	-0.134212435637479	0.518595928497032	0.622866557103385	0.172545817247013	0.497727384020824	2.83560369755513	0.869072492107184	0.466421093356611	-1.04876791519703	-0.421259682567336	-0.339332452658868	0.387746121874017	-0.975424952593455	-0.759325504466446	0.473361809120563	0.207495063133816	-1.53851102515709	-0.813876602926698	-1.50793753252844	0.931228615111023	-0.716499057243805	1.75976053734176	-1.42980130455662	-0.736223164977554	0.42197527218695
ACOT7	0.540293519904237	0.0136391759806092	0.010511853928747	0.154811520211139	-1.03963964105503	-1.16561808596702	1.33690812772957	1.65494501757165	0.103364341493203	-1.27354478794872	0.137182275158792	0.510937262299868	0.633772944829088	-1.3682589262083	0.590120176907382	1.76224981084617	-0.156947286880829	-0.617963819112125	0.24216206481571	-1.44270044665509	0.0513157282169563	0.884099070437407	-1.39818670175295	-0.207610649587247	1.39779966740196	-0.616883606743429	0.106782543596702	0.37927928501045	0.265345879834806	-0.636995468473409	-1.50777311431428	0.917293310095308	1.27704590880157	-0.655062206716086	-1.37464593558448	1.01513968348848	-2.15297194489735	0.717495323467215	1.99921781688258	-0.355464464320354	-0.266279930012995	0.494044871589922	-0.241826188554441	-0.124554637662672	0.882847196485129	-0.122393185447338	0.919376472509732	0.231476336734747	-0.662353731741352
ACOT8	-1.24934448429133	-0.201921481481805	-0.895796624440079	1.31825775515734	0.0742364025131649	0.0764078711888993	0.335331383615104	-0.64746244460484	-0.637915181698263	-0.00393932020670765	2.05211734774321	-0.728922438441378	1.47657737689694	-1.13392321318846	-0.542721332060017	-0.511783897702694	0.659427005117324	1.62782693805815	0.523287789095651	0.847091265942436	-0.166321792275323	-1.1689261920787	-0.311218120485826	1.23954549199291	-1.83149580648343	0.896796201263834	-0.0302905923061736	0.533804573720362	0.986123258516231	0.374582486978153	0.531278497537243	-0.0544664639518958	0.813422024728077	0.661232468255099	0.786428936830525	1.77805043173637	0.36662472315763	1.34866766655172	1.22280442635506	0.159677926411246	0.205900290689339	-0.421359178920538	1.20462016590303	-0.48457650428902	-0.499133205448355	0.690131088090525	-0.809854494783943	-1.04571464983161	-0.308532498858472
ACOT9	0.285527772963766	1.05270270520898	0.765547832966812	-1.63932167638759	0.316431589612199	0.260756458642818	-0.983724096209438	-1.42604240688302	-0.155418002522572	1.13941841791154	0.501060410235173	-0.730541963554773	0.701772248152644	-1.39300842262558	0.16284919718878	-0.982216476395733	1.7829608000643	-0.514345954238	-0.385118443518864	0.736081543440613	1.18902633542215	0.152833463607418	-0.920082096802064	0.0160082786601764	1.98652652739908	-0.653058760999109	-0.608015987774751	-1.44945868803226	-1.80459126249729	-0.987488695867618	-1.20985020220968	-0.0899373004437886	0.61412950471505	-0.706775665783414	-0.357895686405106	-0.597144665774791	0.00100033646344647	-0.954839746802699	0.311825467714059	0.342312790264607	-0.62987711765027	0.978393203761824	-1.21993848392703	1.14343362631057	1.01672526432519	-0.163988973589101	0.891073044442856	0.825754492763158	0.124574729119988
ACOX1	0.507200095782652	0.62737933357661	0.506933734029202	-0.213051206621266	1.53723237185857	0.0284362977898241	-0.540513709412074	-1.59800956606982	-1.44935213410369	0.0229220408663519	0.791660586893796	-0.841317082374087	0.814364432862363	-0.133489021728336	-0.9513015505231	-0.143231119551224	1.21318704454594	0.324559238372683	-1.36762581140209	-0.566871699206988	1.25994809780125	0.0876680242183941	1.06168843296489	1.67150170914374	-1.48845332936229	0.816862096489483	-0.0601051237323482	1.04053412475117	0.573679445103737	-0.282078470284685	-0.548313485402075	1.23627594646384	1.37819174346449	-0.0818868081112548	0.42691054639383	0.595255242087537	0.182547987756518	0.71741428472975	0.594592700943098	-0.237464109199594	-0.0860689660528555	0.221844662189591	1.20976661220251	-0.819347754438135	-1.35823956556574	-0.651589656880661	-0.746799260335356	-0.575689067279852	-0.503679044168298
ACOX2	-1.28600491711174	-0.479453915598124	0.713559349062413	-0.255773959577487	-0.310015066297359	1.93726417299769	0.0611248109673204	-0.436516845671829	-0.688520441938991	0.167518683308826	0.560914298256574	0.846786380011978	-0.180288953702494	-0.119110831961137	-0.385434425830438	1.95644609212007	0.0711974726001443	0.702978306126758	-0.973611000414664	0.430294221694059	-0.788030854188502	-1.51679580717789	1.25764982843605	-1.21076556981845	-0.990644896908523	-0.186121824751593	0.663914448589481	1.48184224514742	1.82399673529788	0.626482959929325	0.199366091985976	0.401364204179398	-1.4079828245648	-0.684736995393371	0.742995023036968	-1.04191928289572	0.97047056324149	1.50880302711214	-0.758633196507936	-0.770213804601861	-0.216944124021126	-0.532057759696569	1.03621997618016	-1.04330033644007	-0.769896097208327	-1.38906085560738	-0.226773252604259	-1.06246100038543	0.352764467516202
ACOX3	0.226293524975748	-1.99359326474917	0.413141794986364	1.38772681091474	-1.16314635137344	-0.243445721484147	0.484546616830697	0.227550559509479	0.881611710425036	-0.961464505001604	0.37446989067395	0.692370200651245	1.08849950077598	-0.323247821117014	-0.159976677358051	2.61911726791361	-0.50934240198264	-0.206301803215987	-0.594546371183094	-0.370868372510332	-0.00932359019437454	-1.48682144239547	-0.299724921361114	0.654770739832178	0.969888863202156	1.45317141301556	0.314541218564573	-1.03059403724671	0.0388724116357761	-1.11278516060817	-0.862268745858004	0.250626950097365	-0.180705157861759	0.280660665669586	-0.376789611131075	2.4556460710461	-0.315821242776052	0.210145425784166	-0.01900304057519	0.145528114814316	-0.02949416492575	1.07080198749245	0.739993153206357	-0.113449130770399	-0.0486332975894132	-1.62892093547121	-0.376068608829336	-0.771458684037481	-0.490433344303433
ACP1	-1.01724727518562	0.0441922053487711	0.685476621404553	-0.953287151600051	0.794108113813428	1.74157356555039	-0.0663455208176938	-0.247284829778755	-0.939254605503699	-0.318632054162926	0.399919306444522	0.0919751675645865	0.0432713721769405	0.756036332337246	-0.565912008421968	-1.16658962058184	-0.148302480140144	1.51487828958146	-0.857476671507922	-0.802497152749104	1.75751196278736	-0.218482156989984	-0.524187118079298	-0.359907866473991	-1.52496659378372	0.935833139905351	-0.66062410448438	0.894593291542354	1.2171892206897	0.586167513079355	0.917651381698884	-0.0161666700436034	-0.42511929139352	0.798262971635284	0.822774708726201	0.879600328952485	1.15326925651448	0.992989435393365	0.979688315888122	-0.512906607683352	-0.588724114339273	-0.514825203253494	-0.999965119469033	-1.16305931821953	-1.42230810531588	-0.386918030397828	-1.13408373658006	-0.790374547487311	0.448485382838444
ACP2	-0.0128964055770297	-0.649525116190666	-0.541666651799847	1.29450600236689	1.32862001202135	0.373378820860892	-0.0763455190396712	-0.65859333872185	-0.735100285472982	-1.58844585177712	0.981873891579643	-0.0649453281084721	0.893152697329421	0.0275171832984043	0.916946915465414	0.347989769618038	-0.315618092673888	1.77093885495866	-1.57980502363931	-0.163998571255479	-0.700626434301456	-1.05441786015598	0.33868432068998	0.040518157716098	1.29985474046222	-0.207112940813756	0.857478725953626	0.490388703710755	-1.19220634272682	-1.29556285803905	-1.68664368231543	-0.771746991820822	0.890960278683363	-0.156840197675522	-1.27101322597574	0.695673458278677	0.00419272013044239	-0.477990434109672	0.0442451880740336	1.35820358402055	0.43684224372802	-0.0440935279074832	1.13345988844216	1.04925000902569	0.60407279173839	1.90396702767466	0.809444313609035	0.998157076418948	-0.600056688529752
ACP4	1.94870242870386	-0.246251207098074	-1.40263010190117	0.126033774919246	0.266420192346913	-0.618766517075527	-0.0383527942315306	1.23828538099648	-0.438386078466563	-0.47521830828989	-0.675516401135819	-0.0572195064759851	-0.269548290692572	-1.13209882378488	1.96900768436878	-0.124436682886709	0.411697108461664	0.251117053183286	0.4570576551447	-0.303944159903685	-0.663949447100045	-0.185826643342788	-1.01278241321262	-0.773232437470262	0.695433662782062	-0.168401149068233	-1.09965066049542	-1.17996853253165	-0.749261573432551	-1.0195188745631	-0.860908624111175	0.570262033937695	0.208838719174518	0.518710170334062	0.037527821522638	-0.519071490558078	-0.13435997936513	-0.482274891250603	-0.514494524131621	-0.787481886401847	-0.696429969255082	0.352064359180119	-0.926376827865378	0.561011180878685	0.372390285435213	0.824274049238948	-0.939360387335738	1.01159918599123	1.61111576713392
ACP5	-0.142894695339003	-0.195722004295785	-0.994288768934223	-0.55604655030587	-0.551115844724741	-0.158832411426887	0.0793071173476586	0.432719440504352	2.45466513731625	-0.475246235635091	-0.149340572721846	-0.523182584956505	-0.451001691043109	-0.843265730738073	1.31773975971569	-0.622320919470851	2.20564425581371	0.576139289804478	-0.847338258016228	0.548016262813672	-0.579928924771644	-0.498714950707908	0.0212113401156472	0.0258754624933678	-0.293231995797086	0.432614510362141	-0.51654345386197	-0.489410824881804	-0.563431278181135	0.0747462309251046	-0.512985518796741	-0.0296977320043614	0.0882642724476732	0.0278911057726698	0.427940202511155	0.841618658000783	0.64717195012823	1.09545504899022	-0.443668748903766	-0.315560958747938	-0.370941296596344	-0.418547418010656	-0.33556170585725	0.271525373788356	-0.666489423618576	0.849376401874278	1.34753119283946	-0.54681634641476	-0.0170503502987152
ACP6	0.355062259793407	-1.17706666661286	0.361664763319897	-0.328754023346795	-0.0126325021014016	1.74973231060519	0.965060923972682	-0.0660183450119357	-0.718160382784988	-1.33375101455931	-0.22150132132962	-1.16545795512134	1.80538930176056	0.694436722342306	-1.06074418107098	1.12730102752155	0.273653926546756	-0.186505960511099	-0.230108652071415	-1.35993206783284	0.245446310122876	-0.446132647558843	0.600551003258124	0.444243300741032	1.29546066431367	-1.62648567677249	-2.25169821908862	-0.0668382997565492	0.801231130463661	0.348693031977872	0.0397230120903462	0.940011037316085	0.800577310907326	-0.457299828168107	-0.742612289941998	0.880905017137578	-0.0453297547549164	0.190465838183787	1.18342635506332	0.326154468202522	-1.24553929029201	-0.084973546381085	-1.66516196450598	0.265498008662359	-0.342024107602301	1.47620068531848	1.27670532001444	-0.503499192964003	-0.277825956289179
ACP7	1.62334367070928	-1.91812363076859	0.0480212010636937	0.155647711380894	0.49385014216261	-1.36780148102197	0.216640486567961	0.0689753037879501	0.155050755337428	0.351021206603301	-0.282785354084425	-0.403853529917549	-0.0713387858900947	-1.15282170157134	1.255408686872	-0.332514221586119	-0.410087644376534	-0.976003203226587	1.10210030886894	1.19193009166648	-0.502876710908809	0.675968162625072	-1.20797134306212	-0.0143872565651576	1.50117424000589	-0.769952238684728	-0.956053700030765	-0.68921081403402	-0.973300124571766	-1.20753750846438	-1.14155229271558	-0.788987005493466	0.454759281356792	-0.67494138399675	-1.00484695432682	-0.182365341109758	-0.423329617064112	-1.19557607026671	0.817826648149567	-0.386548581929575	1.65935102411301	0.629648536947005	-1.29744035564111	0.564408591340708	2.0394946438556	-0.781673982898741	0.0138235540523798	1.20016823067613	0.957543724666871
ACPP	-1.44849121941177	2.11632447747137	-0.305190961603186	-0.898560269078883	-0.20780571436992	0.894857024724527	-0.546582380752796	0.964026828942533	-0.0328833995374397	-0.276256682320761	0.333898141815368	0.29470282987242	-1.73369962782982	-0.266548981063956	0.254780885654105	-0.214677889514308	-0.188715310611913	0.893661061409576	1.05491097919726	-1.43950966222505	1.42338887371775	-0.534942625542428	-0.091306979111069	2.00613919802848	-0.709343966446304	-0.24772615788341	0.472096833993092	-0.405031549313374	-0.406117035667952	0.201224020851653	0.554888789549624	-0.425527331816947	-0.488056270381986	1.63471641177259	0.0361142081877037	-0.688914540178615	0.540597277228177	0.864285505958644	-0.747563153924747	-1.20200942732428	-0.044022615501069	0.122071970823152	0.407777527925719	-0.69269582360418	-0.352705382554127	-0.797336298232968	-1.22649362997816	0.00399380977269003	-0.59744614607357
ACR	-1.0344730684391	0.266557208214684	-0.727271161025561	0.559457022377581	1.45407583920889	-1.4335932518484	0.248479214738886	1.20796634461687	-0.114737488814213	0.492769673885536	-0.672040150615659	-0.07007132994972	1.30112763399648	-0.559991234419138	1.61423529323402	-0.198919019627853	0.33301886099891	-0.472197932798627	0.42838711329898	-1.73934877576512	-0.141894693415456	-0.616487413945034	-0.761415691030721	-0.294639893558528	-0.924674617426131	0.181860064622609	-1.52687686136662	-0.533137167319078	0.173217495497057	0.35005281859806	-0.00961067018169835	0.459739602818197	1.01611753199206	0.834986706680265	1.34470674224553	0.276120647130554	-0.175617276991636	0.964026255651087	1.01578463229506	-1.21975911818204	0.824343405763183	-0.618362645340121	-1.25679994485105	-0.993948203944211	0.383744761080689	-0.153548328280513	-0.18558229628725	-0.424175746938774	0.611035014207824
ACRBP	0.0363710179702468	0.0140454218819348	-0.83102395092625	0.0933063932109551	-0.808472198308832	0.895547307353003	-0.423975679420683	1.4822092859819	0.505437630447315	-1.86827299815755	0.960764776465902	-0.859020048355202	0.265012830296147	1.22207816807957	0.612358953004774	-0.404132056621748	-1.36274472719492	1.08864512933457	0.110475760411262	-0.184865079235485	-1.66529752425066	0.125698439696891	1.012368454293	0.487138638057145	-0.860134884353663	2.29539695845402	0.450429993485594	-0.489089550732593	-0.418643191069423	-0.963367989754678	0.20258292142393	-0.8298598145528	-0.18139405091777	0.632725974827961	0.604838361566286	0.345453986441044	2.56594035981332	-0.684488657165325	1.5875896607227	0.100861228825953	-0.37559087295568	0.576509853305013	-1.33634585981079	0.174310447005682	-0.547337221348194	-0.504801721397556	-0.822058005080571	-0.0739588125680271	0.104773874508128
ACRV1	-0.172464970984265	0.733858509520741	-0.461033381191501	-0.240565271243838	2.03323426122065	-0.369360659049272	-0.222624177246661	0.947877919407785	-0.101740190593803	-0.364644648528977	-1.90805253896789	0.494192026469123	-0.963768074666322	0.775298208965897	1.54622347034564	0.224389248074446	-0.83078945397664	-1.0674552474555	0.263156232630553	0.299287242625568	-0.997615386183113	0.541312723398237	-1.18961576740382	0.0944554534558914	1.0684190431889	-0.10449232769165	0.530126467386275	-0.960990637809079	-1.32370477740489	-0.15823132131397	-0.538847141545053	-0.169386579260716	0.993063833034916	-0.0500900385908408	-0.902217481370815	-0.479955285686002	0.751098888360617	0.286858382526308	-0.358993401632964	-0.935674425597662	-0.337240272064751	-0.811169864944478	-1.22893233554171	0.132526808792543	0.0478336258880196	-0.446753194537763	-0.81193269106397	2.08061913685577	2.03812619509262
ACSBG1	0.692610678190751	0.154173385527281	0.0774226587372343	0.261545185944656	1.62436665601147	-1.0934042815091	-1.13842190652838	1.18324058625689	-0.78035516432246	0.0937851188618491	-1.00032826107961	-1.25273405262527	-0.668287307534087	-0.241529546398168	0.285540917442505	-0.822534430117155	0.579684498722678	0.2452509278012	1.0878559813261	1.34071348323872	-0.105872679720154	1.04122043788215	-2.11976520064499	1.71370679782983	0.439517165117497	-0.662831720632514	-0.698101103607548	0.344975088690921	0.647902111129671	-1.30071527135633	0.864338809828848	-0.151977226599866	2.59132273903087	0.0261699891384779	1.19094763817897	0.624235386781838	-0.924612209774394	0.51033826131272	0.130057522181884	0.198117060628924	-0.729820565085739	0.397474294320784	-1.3801910722143	1.18834633175911	-0.251755794798321	-0.25182779887004	-1.08503648135469	0.656346282264841	0.173699301370233
ACSBG2	0.383997220833703	1.12379777533448	1.74841367467	-0.267678440465454	0.0782365224090306	-1.1926044584219	0.121974744829022	0.257225916618545	0.699654308552545	-1.25195396067941	-1.27112696511707	2.06696093772535	-0.735485309666304	-0.261984724490951	-0.189566685482143	0.213922604672677	-0.473406238386943	-1.63062533861041	1.29056119961944	0.763151453835154	-0.526052930000243	-0.580450145631672	-0.0024552807868865	-0.251767489071679	0.212144678002687	-0.562968173094742	1.85891074731904	-0.0797881989618913	0.801825262925974	-0.283436110044884	-0.329391386631838	-0.749672660552069	-0.410982515628606	-0.641193403246441	-0.737185296759976	-0.346022014770731	-0.723789239890083	0.147243611314696	0.33655335582721	-0.366498430341022	-0.290426434004252	-0.481163258022219	-0.120284488457002	-0.189503486642364	0.230879093482974	-0.705055062189925	-0.198914894277863	0.311321650911921	-0.320377326871638
ACSF2	-1.41118535814301	1.0291638675861	1.35942656526764	0.185718949070093	1.0390472645071	-0.714606404604394	-0.275828406145868	0.543307202200093	-0.467274667333516	-1.20207522941842	0.710756183502774	0.120245351400397	-0.0221341771149854	-0.861877331893723	0.988202175985368	-1.11459235887528	-0.881614540318461	-0.0408873736556836	-0.0764234868367185	0.625467730955119	-1.07881386021987	2.01711943642627	0.109153040886101	-0.150025392522644	1.65891310741201	-0.323980041127606	0.515695887280078	-1.59877810867916	-0.0213925125241305	0.611962708198724	-0.635728070272133	-1.1845310081493	0.844990243223813	0.0420353051477602	-1.51082586981682	-0.429657784413288	0.406281081783466	-0.283732602513994	0.317665097111429	-1.5081645327377	1.0072408745826	0.861024530143156	-1.15972990242964	-0.0535178053441565	-0.753403516491598	0.0495731588723286	1.03757411719996	-0.0778943025814322	0.424099669110015
ACSF3	-0.0199231940463301	0.039965088955589	-0.0840766015651714	-2.2361324355818	1.07811551754651	0.520149873818995	0.973856038916226	-0.108439465528575	0.20060557917347	-0.658654775732505	0.435549201342024	0.303348834022492	1.73131337554336	-0.31076446796543	0.582973749672631	0.965825784823108	-1.27403871418634	0.412029416886085	-0.150256290113536	1.02570950726605	-0.83068935582989	-1.24788889292422	-1.28337767694137	0.00823413055193383	-0.383229289585071	-0.0643378142688296	0.373847797373775	0.141254816980746	0.482466687026117	-0.450975486228426	0.308981735151005	-0.394946543824244	-0.57285874280436	-0.233878051181589	-0.733778014085935	-0.940953405804966	1.20233488701283	-0.756711535316552	0.677704492900569	-0.748494811910435	-0.720499582426895	0.911722769926042	-1.65312543580309	0.556537408316361	0.525477564651853	0.28528664967501	-0.908987088131178	-0.103551880768458	-0.051960153078313
ACSL1	-0.901815271533465	0.591409445681686	-0.162156926860531	-0.57581693361543	1.14697031483247	0.0468196782848775	-1.68839574952969	-0.414367072096442	1.14329071969425	-0.40043368501378	1.38266798106246	-1.20615238401287	-0.211397068256917	-0.455502783200085	-1.38576160993057	-0.041948936399921	0.0522849657928002	0.4506341712411	0.369512042260743	0.670177142884817	0.533071868781654	2.03467026226352	-0.520973665713769	-1.34702597687194	-0.00489675807500619	0.572534600678012	1.78133701444637	0.256870302580009	-0.326179933229493	-0.993670185219422	0.696005971393196	0.685071662377534	0.452245134187295	0.0575004484539012	-0.852017763846796	-0.0269820822643679	1.42696964108643	-0.285963215432009	0.971257187767495	-1.27518628002456	1.49466990499446	0.149611745372505	-0.608557861120415	-0.153385347179126	-1.47038881732905	0.757020564710116	-0.0919889469915701	0.650926688222222	0.783817414618801
ACSL3	-0.0475061831635327	-0.647026506300184	-0.0228837744200683	-1.66021617518686	0.303488305602698	0.759604040325798	0.237785222970706	-1.16276940580076	0.267646716645229	1.73936421144949	-0.03161155256559	-0.21452308542911	0.606222234547686	0.262213919352479	-0.82913500878972	0.962267635343128	0.348192972164041	0.025763325893439	-1.32316262648929	-1.13256452113604	1.69790960721725	-0.390111021334566	0.399536160178693	0.823424429703528	-1.79592334749418	0.410499670385405	-0.713768305061999	0.360008944046439	0.139999082061452	-0.371508622532415	0.969557120468839	1.60929958683654	0.0929279770456717	0.931770585666293	1.23930179902416	0.771172137253708	0.61279577452591	0.993788408957626	0.664233975951141	0.495968995978513	-0.916468876033769	-0.0633131377550928	1.41548752670152	-0.491047589892917	-0.378635499169398	0.382785945950725	-0.685002316058922	-1.32728982521101	-1.05935230293313
ACSL4	1.09181331262953	0.94015723816782	0.54580860166675	-1.48162038181566	0.596347507908692	-0.947468210342382	-1.02845372949143	0.28869864057273	0.33084054891936	0.748027277937349	-0.829042366927894	-2.22353399732854	-0.73276043990612	0.45048333964023	0.197264151225663	-1.36574023211938	1.00711527935349	0.0154335829585961	0.377371659264958	0.730195462037256	0.0220765430331545	1.35312216639489	-0.162057597199326	1.80265272501811	-0.94592639134277	0.156739778549369	0.453088179063699	-0.139795782383003	-1.44706774870831	0.604843626147918	0.782187072627902	1.10017186182467	1.45296534375009	1.15239173096031	0.461239546900481	-0.935403582528693	1.03260117431019	-0.0607317146342882	0.362024753486138	0.236581072918141	-0.212369327190733	0.616500309570049	0.603636053782977	-0.618520638033747	-0.172980187008659	0.340971259617224	-0.194021153471693	0.440575321913396	-1.69017297962642
ACSL5	-0.871440142424798	0.354988426898506	0.770156815753545	0.773730855222384	-0.626399114698625	-0.777605362401137	0.406393991011514	0.314914606873893	1.08491854200923	-1.77984843315151	0.848581550530819	0.0198704117768535	0.493813753531681	0.633575683563953	-1.63196202179617	0.717690448016684	0.878628052502531	0.66199368915114	-1.14730960295028	-0.325004043016536	0.39127710925917	-0.71637785293736	1.19155260518225	-0.272631574006368	1.09902774465686	-1.32533832871406	0.263935950249221	0.650107176543696	0.432174872554764	-1.102561760185	0.56464847097986	-0.848700547856007	0.305853555144767	-1.82727446795712	-0.458882414223664	0.516135180352601	-0.145328069720136	0.636486028413443	1.0820643282564	0.449057243968431	1.75020679216847	0.245883170927854	1.16161079856082	-1.151794525387	1.00223397401716	0.133556230815487	0.522113412200423	0.0288043580666139	0.801949685672391
ACSL6	1.31258667050373	-0.128200920551165	-0.280507917377292	0.260305408214412	1.26143305290246	-1.49824331612882	-0.661624385040833	0.970917739128566	-0.691112314986897	-0.065739492859121	-0.430445025294038	0.197657973970897	-0.570950701722345	-0.59099526454357	0.178176942901632	-0.0887861181726274	-0.379235950323251	-1.45451290493533	1.60063742327496	1.43323834681053	-1.08022003858547	0.770223944110116	-0.300107261265865	-0.278831764538489	0.354000719406752	0.0800698081831462	-0.959562259335218	0.407540927306632	0.0754127757462127	1.07761134794434	0.904983438031666	-0.169716613946463	-0.182517043123037	-0.39859733638928	-0.34720588434597	-1.53442021866058	0.360001599814148	0.408704483044002	-0.617396043637873	-0.869158090779613	-0.0155022364973887	0.419564577002796	-1.48195875456699	1.92035685413976	0.644569924907959	-0.567212025041642	-0.85112284787594	-0.717636085210578	1.60847599719338
ACSM1	0.142192210378912	-0.573281392156987	-0.50226123519984	2.0518849495069	-0.0489158362057439	-1.21785573239772	0.0547686334532268	1.06149635596178	-0.00181729463612346	-0.211950240478902	-0.919005130973574	-0.52697104422047	-0.58781430450557	-1.10591279931847	0.479068421750674	-0.485142782542217	0.137891664099033	-1.26078573559833	2.07739048836678	0.331391140986594	0.459008221407231	-0.0540663036176617	-0.182647333608082	0.455016265537189	-1.4356863741017	0.282368259267192	-1.57484624546125	0.966757600330624	0.585321284525368	-0.0540136749150607	1.13521978125734	1.19352823559634	0.752341786189924	0.621025203569037	0.377143292719928	1.26703491959692	-1.02086501605638	0.0548805233755772	-0.559719801389771	-0.181969422260388	-1.35567523714892	-1.04019962718667	-0.775266670980255	-1.29215774685572	-0.221804135216796	0.798155762077326	-0.428475218503554	-1.08786370153259	-0.498067561566784
ACSM2A	0.841461512531495	1.28189339748157	-2.02768857778137	-0.293465680600192	-0.264604398842772	-0.480830506027463	-0.85356392380311	1.08876279765158	1.1195858775349	-0.364329065755401	-0.0889031988360679	-0.498307500000961	-1.22202093493923	-0.958550344555451	1.60807814979957	-0.677936249001092	-1.11331178145528	0.447802603622003	0.61384774512721	0.472864235572179	0.761171726263845	-0.116815973503238	-0.159047821857143	0.478785834543924	-0.370881002311972	0.829765524159476	0.618966456583467	1.02994357929917	1.34597696034325	-0.48806630239873	0.485040788586111	-0.694653027316461	1.63814723983424	-0.546501811485907	0.454711442742581	-0.909892371193429	-0.518942807777265	0.447988256142386	-0.682302916635892	2.41905652271248	-0.416182973447737	-0.525224078043184	-0.28864473968161	-0.0282601198458678	-1.43402345767728	0.0680577795158526	-1.07990741972036	-0.663132036113139	0.145266010592127
ACSM2B	-0.315567382702908	-0.0350299338183464	-1.21729553683754	2.32237121700323	0.165783462939393	-0.312069651562165	-0.0618943522083237	-0.286596683777224	-0.846996975378735	0.369481127434206	-0.071737173420416	0.520015800261782	-0.00652457326641766	-0.863407175446568	-0.777345435033728	1.56461163009606	0.209713670340505	0.494575722362545	0.406439967950442	1.89376776002098	-0.726064045370451	-1.29736062283769	-0.547929558480246	-0.131306745392771	-0.256924739649759	0.175229946162005	-0.959001483697284	-0.198677916888033	-0.35197509110983	-0.00865860090155475	0.124025917328454	-0.640433164995581	0.86535077599161	2.29389952335664	-0.770859802510976	-0.248655677565932	0.725332089501169	-0.540132474716523	-0.176667184973633	1.7188732236307	-0.0151268700010713	0.320229558124491	1.5075492637025	-0.430583355311617	-0.438838807531447	0.140060601925898	-1.02475633463293	-0.481521503660554	-0.483703480425818
ACSM3	-1.11908174850458	-0.741166287104351	0.0974591579276822	1.06183994261456	-0.185312380483145	0.617697474312936	-1.71598131014641	0.0884435117743997	-0.346118826261995	0.793687162146405	1.45166789770226	0.481048001772596	-0.712931449873508	1.94953443386791	-1.07436118879134	0.153505143458548	0.369328953966819	-0.144716065907792	0.710025731850438	-0.12413866951951	-1.10346051206231	-0.490987396337385	0.357321644983896	0.357198366756391	-0.85334186258721	0.628227637379759	-0.34941742438434	1.43322302183214	2.14019901119374	0.0583301034870043	0.759485188604222	-1.37769106162124	-0.867161812878474	-0.1354921777618	-0.49696504465705	0.584166313113507	-0.270248183746173	1.68167330824568	-0.299698517252865	0.185586476565217	-0.64095308447019	-0.688831928876453	0.78044153599167	-0.150510831323256	-0.486988120304045	-1.02161096236439	-1.0802044713621	-0.82520103374157	0.118235255442277
ACSM5	-1.56905433093543	0.112060397031543	0.0981297446609482	-1.419365155836	0.125655144608018	0.818874285614112	-0.359687928464177	0.837476688234601	0.939898290847461	-0.295204040687054	1.05461600692351	-0.957259744833137	-1.60409890310086	-0.371341106315529	0.864840671777069	0.503788073134525	-0.826024457952553	1.65032129940586	1.00686297174046	0.39098871604394	-0.82531898776332	0.25994273178858	-0.260524791143046	-0.610864319138194	-0.762683276160393	2.04273543190371	-0.00158760054392172	-0.682978283399534	0.586187537858272	0.405924878723298	0.363109148378206	-0.976842599336674	-0.518378596666741	0.389069520210945	-0.219044580564311	0.140351593063926	1.77879882045342	-0.820427317961175	-0.638769837608486	-0.464017561118162	1.91676785569298	-0.713080988300838	1.85844215679021	0.726671463269165	-1.01124367863748	-0.397381647584164	-0.79122448207971	-0.235338806919352	-0.642692789085471
ACSS1	-0.0391149278894372	0.794154960826726	0.0410935791630572	-0.344443084520298	-1.64227942399386	-0.129023536524773	-0.295162791758132	-1.11775719555855	0.990369244921059	-0.0841550403909325	2.11976659054204	-0.49272568519386	1.06903402600397	0.751654130356796	0.558327954371821	0.95103944943319	-1.06673717521226	0.105774104295341	-0.693181548264116	1.05384505466461	0.477672347867711	-1.4357088883096	-1.80579429861576	-0.57429452788812	1.32771209099806	0.636555461494002	-0.206366596191589	-1.07099807260141	-0.295395218400208	-0.782457153356409	-1.30742764673291	-0.747944354630963	0.69193405615384	-0.182074167350773	-0.395320069320639	-0.354674061272189	-0.550098000565612	-1.70049404318694	-1.21964764050692	1.25360138488952	1.46211942316682	0.390935977300083	0.0876127618905782	0.718839292714887	1.12047671049473	0.549297886370363	-0.0509525602238344	0.514502870053934	-1.13425309230283
ACSS2	-0.695611590660478	1.62383268319131	-0.0396734048848501	0.0074545289773606	0.882543373173472	-0.89294883760732	-0.133330474812053	-0.363069393112449	-0.832929468917774	-0.78356203842064	2.01165852268133	-1.61971019798114	0.550173097690207	-0.0297657034823571	-0.53719256803275	-0.747681253649912	-0.237929159161349	1.36506932671154	1.05192863583497	0.645242545158699	-1.07632287260419	1.21520819477773	-0.61548200034003	-1.16793612418867	1.54305835012096	-1.34236833429291	-0.807146125691631	-0.422924922793753	-0.784555027481666	-0.71458773172582	-0.671853156111194	-0.721622647987504	-1.03232295569142	0.769797186719228	-0.243167996554599	-0.323185899133251	0.119983213825836	-0.583554453183176	-1.69618102560262	0.756789820181309	-0.472368769150086	-0.918598439796545	-0.60903793401337	1.02403566961498	1.64948403294677	1.12790787127756	0.513156371271234	1.13132599664136	0.22204083258486
ACSS3	0.219332827068929	-0.937000073984977	0.357709374502663	1.02093826569993	1.33600703896853	-0.539519487191505	0.026996115462457	-1.7381268884115	-0.471280298437398	1.13457186885008	-0.896402973603149	0.898221998085486	0.845752873877921	0.903894184208129	-1.19819112622354	0.420081540645219	0.739968696388013	-1.88322772440573	-0.675128696611085	0.179253009137025	0.524449554030075	-0.840553238498834	0.592953770420288	-0.225310023528855	-0.988910997158248	-0.313490854696403	-0.719591994193271	0.0682586071748799	0.212539795289334	-0.717477387681018	1.22621110092529	0.963454914703415	0.704796902717159	2.4551890176947	0.304018368116786	1.91459840476598	-0.13291098772839	0.992348515535708	1.22791609182254	-0.44775020452151	0.209054820694441	-0.226177174485825	0.428018820809789	0.507228226484847	-0.97436812966977	1.31810410403844	0.677987549325978	-1.09842029538748	-0.53871691868062
ACTA1	1.90428615195138	0.192033420779214	-0.52846738135303	0.186133078797611	0.0177014675172972	-0.238147953562171	0.0560073425811457	0.766878935081721	-1.68619783023096	-0.106067058467475	-0.646609634809321	0.924397657696486	-0.651579754475261	-1.15822059978789	1.71952100794502	-1.57776042568301	0.511325420113049	-0.45301763536011	-0.153909386858546	0.0134732110899444	0.140412916996894	-0.0121827947205069	0.206565826817288	-0.898003504507723	-0.213292009501067	-0.255759191600839	2.20992726744069	-0.517540188489285	-0.1626195119398	0.588015737265455	-0.35653137240971	-1.04772374342661	-0.710338338583523	-0.0453738070674459	0.2622491272468	-0.865709971592674	0.0428483863271232	0.727203631128175	0.557205462186956	2.15417106697529	0.599339627637296	-0.56121877565825	-1.09066082266246	-0.605358115406448	-0.499780438184951	-0.0290855862156342	0.0718271010092674	0.0654667020758644	0.463958081219757
ACTA2	0.183387711710663	-1.27392178337554	-1.77332442390456	0.45177518178406	0.404345646826409	0.0633752823172791	-0.853055008125613	1.26900287977637	1.23890461591997	-0.872777113159044	0.757742564837132	-0.70055420036665	0.0719308723215268	-0.275795015133851	0.0317359461180907	0.960881385858163	-0.469318334420995	1.22337033919356	-1.35240449026727	-1.23891241190093	-0.315345763902994	1.78241365103165	0.893174806450049	-1.60618667470287	-1.6565567777007	1.42911945871003	1.06490467429176	1.04457192351345	-0.376397046687159	-0.432362594277601	0.000613306812109402	0.0943313194386798	-1.39998873708954	0.245987987551285	0.427153462341244	0.297834582060641	0.923309556920235	-0.77220009901825	1.4302077835201	-1.243494987605	-0.142675549801515	0.971193038744658	0.365507971957974	-0.778793333476769	0.0636623850209735	-0.0543379586175456	-0.322617856037897	-0.821499487500447	-0.496465801392148
ACTB	1.49299843868464	2.21591090696527	-0.397716123588102	-0.771225876488765	-1.16166537449615	-0.338153820233434	-0.114183441936788	0.127584839940355	0.165187178026251	-0.313918669902129	-0.638147032347728	0.929063439678562	0.244230379158213	0.186743488274722	-1.29989723395992	0.362451197100256	1.21613214954532	1.22981709414876	-0.0562765284382854	-1.83354111864331	0.688543913885414	-0.383753438607135	-0.904157657301078	0.167821570938637	-0.276152171550103	0.400125923168044	1.19087174370676	-1.30076797527636	-1.78945574886004	-0.274484830406737	-0.79892934491523	1.14350470784876	0.803759418359696	-0.64836703192068	0.972898055618066	-1.32468243133432	0.599910628890442	-0.853150836458038	0.695108357446991	1.37198475506609	0.871611775247245	0.244157051857217	1.10934006500976	1.10434564070589	1.12823339829504	0.943599949072113	0.717301218300186	0.836745803926462	-0.149851386401265
ACTBL2	-0.530895643981752	-0.259145123288246	-0.256603911360735	1.75343391914999	-0.124164233913346	1.0815089135508	-1.8044818146573	-0.067649027064646	-0.0659337288140286	0.0963843514188635	-0.418946807742302	-0.445264242665193	-0.57464356584915	-0.59756793332587	0.992420533591889	0.101246038570009	-0.72249078819887	-0.94352143976628	0.48005483910206	1.19906225392495	-1.17832839279229	1.70168170960392	-0.400952529783444	-0.219646258391965	1.39018966948291	1.03121644658494	0.160203417565562	-0.141030746376829	-0.381482665872728	-0.457777785876861	0.557447922990847	1.1160142504285	-0.378548542435937	2.55783664877303	0.18334279680999	-0.823963341970182	0.142487459306013	0.130058546939506	0.0582704816134521	-0.908644346841896	-0.547356987247416	-0.437220738087368	-1.18017427493876	0.0541065290178964	-1.2298803475415	-0.00865725266441904	-0.738523728886428	-0.80757338149122	-0.0541624189081026
ACTC1	2.05606793988135	0.91789743320669	0.268161096373088	-0.258244215295076	-0.104686023096504	-0.222331108836257	-0.29507492968255	0.0718673847414209	-1.30738263204088	0.104451483208331	-1.20523592894123	0.163007944468386	-0.221211547321594	1.37170783230478	-0.754653716269688	-0.25248713592268	0.145147558088703	-1.61245956876833	0.597073952680002	2.12801921791781	-0.40996725204955	-0.578358322625066	-0.585212300997085	0.534059230769311	-0.42939062191348	-0.415378735273562	2.57243962898406	-0.411424540732844	-0.685958629984355	-0.0543687353106954	-0.492302503089491	0.17581043476064	-0.643649684102307	-0.274116964905279	1.3746144434026	-0.859789363230046	-0.695308890531026	-0.458074725998801	-0.258897046492546	2.07685818870569	-1.26529867242637	-0.0921000829743075	2.11621743582494	0.0540931371230861	-0.282479812658303	0.217169072678943	0.248810016971735	-0.170118397185417	-0.990785769483802
ACTG1	0.816291345741488	0.706736188776646	-0.32613831842487	-0.164454368645028	0.352052290191589	-0.0960169617990644	0.48591614194472	0.129976827960323	-2.3208684552558	0.855125798887866	-0.112678872248599	-0.204680868827125	0.451548726759685	-0.654415677229589	-1.63263897110518	0.926060210829941	1.24860595629815	0.098564363335585	-0.126465927882907	-0.971223499784371	1.03786796096851	-0.210311737043303	0.986671265022486	-1.49825270430659	-2.17833286632934	0.299420763559029	1.3442319710257	0.540521446984589	0.184724430660872	-1.028489998475	0.149425804638526	0.399945381950946	-0.827086564801773	1.11882394956289	0.765079883498023	0.626803387071048	0.324940866124714	-0.02522436805866	0.707034047883062	1.16447478766348	-0.9492106937171	-0.0318278262172488	0.938122085821063	0.217172512298147	0.158511657553137	0.852227144115043	0.14248984765672	-1.24210690865611	-0.310359168194921
ACTG1P17	0.650812035658599	-1.21880023499904	0.575940640339779	-0.781242436460126	1.74641031896347	0.626157871195691	-1.56976987754076	-0.255170581078191	0.107650985481458	-0.233844098187677	-0.174847125495457	-0.0952312350121876	2.15949016779135	-0.0901989916151481	-0.693955736798401	-0.795898765486855	0.159658159412998	0.823733303498698	0.649024757030715	0.237475845699541	-1.36084422848629	-0.191215607396655	-0.592926095281462	-0.367441926377793	1.65083771514228	-0.502731741747025	-0.955872054413149	-0.517234877588126	-0.0595727741470251	-0.854875395009229	-0.646359281360789	-0.693152406805332	-0.0487624627603773	-0.582478647841234	-1.01605266151029	0.107622671735812	-1.33965325993944	-1.27982149228128	-1.38701681186123	-0.400962170165615	0.531463245941324	0.856974065827075	-0.85748216678663	0.393100434847001	1.22777286417408	-0.843894898472217	0.100309611158405	0.693394041020502	0.289501587605792
ACTG2	1.44753527164379	-1.05437551489576	-1.1785816233714	0.973481557387994	0.413983860811163	-0.180790636910727	0.0774055443710022	-1.25104649446115	0.725587147798623	0.348107711082194	-1.37378004752121	0.706271075936945	-1.07244405017177	-0.941191520934609	0.954142212831356	0.0999361381880125	0.68686890211429	-0.144355256253778	0.219547764972963	-1.36823940921562	-0.919835783879052	-0.00361965590440429	2.12835865666531	-0.308864346000747	0.902221113374052	0.314959148175448	0.357082074840475	-1.00976233411017	-0.899754877362168	-1.16452100698639	-0.667880222422488	1.16550646609206	0.594088257794812	0.302574359599376	0.91770910170952	-0.806307007228151	-0.91255165632636	-0.659022521965225	0.896371511601386	-1.27528746398513	-1.58386077527219	1.33352380910908	-1.4498404971329	-0.0729446884682832	-0.183377343130904	-0.0598720662131242	0.100097338301152	0.257483070690428	0.163249986336338
ACTL10	1.17319701440714	-1.42500182412522	-1.61980337244798	0.712240557054836	1.39568735883499	-0.44547583778018	-0.00156495379775479	-0.175932804549906	0.273388280503911	0.230909386328098	-0.958747793927288	1.35492402299416	-0.683815671782647	-0.0341091634970612	-0.17197528175761	2.36922102464638	-0.254578244685013	-0.509625056346694	0.851685054211231	-0.191746840783269	-1.06541709050775	-0.715324233552009	-0.658337311378488	0.202942509148351	-0.354545560363209	-0.664125756184853	0.27926606434169	-0.895349746562057	-1.01674794467908	0.867195121297862	-0.259751046123237	-0.788135719577996	-0.525609055396649	-0.386202989609453	-0.235308013403169	0.571283772439529	-0.128236742720106	0.929413581261261	-0.60950168393187	-0.661051557129295	0.625554587414302	-0.282537648638271	2.06492407653239	-0.315529421418822	0.723735969886649	-0.0139661818174455	1.01530949054891	-0.733838133710241	-0.825167513738691
ACTL6A	-0.0389535497909009	0.580389897709383	-0.0985980462116051	-0.454222649942913	-0.359461068358581	0.220185851622648	-0.813735224399295	-0.0693416366483317	-1.11686957527925	2.39100065990138	-0.0867882768173579	0.241533607952215	-0.794873577948499	-0.0490012318463217	-1.10825150643883	-0.915293637544732	1.2140014132402	-0.321303404380109	-0.431474006056495	0.450006249889215	1.70541271608629	-0.541893695959648	1.06724500238265	1.75053237906666	-2.17922871468559	-0.308686483592983	1.14093112329738	0.765165737036211	0.171644669676939	-0.42898293429278	0.589797415220605	0.0399154819549948	1.11015790727197	-0.281441940986487	0.16119181838783	0.193745540171427	-0.171115244586001	0.484176078287368	0.10884697747359	1.08965722653643	-0.0145904601564822	-0.0999830142661869	1.12042380044479	0.0853088670838711	0.0396120908482902	0.701915738145832	0.0506048883345852	0.466824259962969	-0.150051451658577
ACTL6B	-0.152707912103133	-0.448599858693273	0.0948795948311896	-0.600156661146437	-0.15809262551458	-0.665776438896568	2.83504549009079	0.208627660576185	-0.287208931142519	-0.294073840949005	-0.309355128302705	0.545089163445662	-0.7953813874524	0.811133474745112	0.512275975249267	-0.505728792177021	-1.25296502187149	0.956748764265814	1.06839804695579	-0.152534768951128	-0.131375413444783	0.392346778284077	-2.4785250318244	-0.329017366992079	0.513967581566474	-0.248450982675117	-0.514958583000993	-0.901845946463843	0.346841295844265	0.301378269907981	-0.0900230038888385	1.601425638906	0.683068935243785	-0.665484972426402	-1.11669937444072	-0.221469584898626	0.0648685316098692	-0.29999408979923	-0.520438025134341	-0.291316477270265	-0.770262402723662	0.0686120941962626	-1.07215003234705	-0.579193856648832	0.418548470535837	-0.706167873516334	-0.720986547703828	-0.137424381966723	0.476489963650925
ACTL7A	-0.206050852956859	-1.59306177193616	-0.213758346337406	0.0927548455179725	1.2225176644928	0.7879746547127	-1.27245196212788	-0.468747912770483	1.48191765868551	-0.339479993211773	-0.366256033857939	-1.65219090560271	-0.0623379096902526	-0.937840502753019	1.78119493192499	0.272497760640927	-0.645120966476303	0.715451300636156	0.447930571502072	-0.440128694670473	-0.0963650120178207	-0.197882934873461	0.142923453011494	0.728174442463802	-0.645597224367175	-0.208830647256493	0.820801609737412	-0.327807361955342	0.649750065965491	-0.414841394950834	0.263248851546394	-0.0897845501657009	2.61242486679928	-0.757491795193748	-0.152731921237917	0.916286776305476	0.346138123654574	1.04277031046149	0.279737704769873	-0.987722521447751	-1.51538346039234	-0.435526140778445	0.167375040851523	-0.87140534970349	-0.902604791273213	-1.10385253452131	-0.493828062197324	1.90546170508151	-0.144884860805893
ACTL7B	-0.0275229902030045	-0.296601042181272	-0.342078002280828	0.849349580822642	1.37999465804856	-1.91405481146851	-0.193219763014445	0.444593979481687	0.664214021948473	-0.102166429493706	-0.473831273509271	-0.98883689044901	-0.458497274917898	-0.18064900459013	1.94678982372758	0.626504664543002	-0.0430692825062294	-1.03745765467601	-0.0295650859958894	-0.602362078713186	-0.799513677235598	0.625623324770262	0.328087262076531	-0.106976278975368	1.57274432992606	1.32166034678897	-0.873458377570668	1.51767741999466	-0.0968607635430856	-0.339839937896015	1.44342944492628	-0.38015601857854	-0.526935479909333	-0.736638145581902	0.143416533424874	1.86306314720295	-0.00648293850000496	0.752286595311924	-1.04021212859286	-0.652322473328687	0.00352716172503754	0.0851370264606228	-0.87698865928584	-0.723084647461784	-1.12034657791704	0.790976273004906	-0.482116870075852	-1.01823564197727	0.13701309504248
ACTL8	0.304658287412837	-0.129327446009347	-0.140773809238395	1.61949062429662	0.00996006532732648	-1.73735526984914	0.934758125604906	-0.650953308635273	-0.350525554458231	-0.264984759936365	0.526358786366689	0.149156223462438	-0.0454825201010858	-0.464635138781259	1.06842390803518	-0.833386191119894	0.753755658330282	-1.42568042263243	1.12958595867783	-1.30466122712636	-0.981434324179322	0.389348370458429	1.09466020283767	1.92062311994242	-0.716310456051985	-0.0759206189359629	-0.0849647889451527	-0.248306094051347	-0.659292313113895	2.30870164377142	-0.910657626204161	-0.874476608073588	0.804441539042481	1.06788534300592	-0.0841381532066073	-0.777601710274346	0.218321910324575	0.692683745870511	0.438650144797886	-0.956010409743502	-1.3738417474155	0.0864203642763591	-0.42842070858593	-0.801447451008489	-1.10825411787154	0.63661224812828	-0.612302572128328	1.25447812286074	-0.569034424997152
ACTL9	0.279415893793779	-0.170428246021298	-0.173755936135259	0.399467704344961	1.30631889735781	-1.61557856899509	-0.0296440987705422	1.41724351580149	0.198012039347278	-0.0753026209553447	-1.48496893008243	-0.240728277482177	-0.107277750081683	-0.313666819210845	1.91442197507089	0.944913026438002	0.168975300612767	-0.813097708292427	0.204799467517095	-0.286743691621521	-0.592259299094096	0.0482187330246276	-1.76494122856327	-0.313156059684196	-1.34464725084583	1.00972085297135	-1.52744143084253	0.936565133768734	-0.1743646370489	-0.131837831645133	1.0567780807649	-0.31968902258012	1.04288311655375	-0.581216909081916	-0.19728221335885	0.757356569449372	2.35079168359216	1.50063865195097	1.61395910663051	-0.882385546409507	-0.590014225888775	-1.36897460750702	0.892696632302245	-0.833979635859491	0.203273529495007	1.20862096358682	-1.33701842700434	-0.852873667412776	-0.457103077286837
ACTN1	-0.300849699482644	1.71508364058186	0.766290756899561	-0.848794903682198	-1.20216068200029	-0.240293934527765	-0.239909019811244	0.478563152610534	0.301859667474759	1.34801579566522	-1.42788723826259	-0.759728153210001	-0.079286197287455	0.1377060656818	-0.758198991677277	1.40060093508494	-1.03835899753694	1.20835442801258	-1.43863275705177	0.577291205440066	-0.0385076960142169	1.36598499714866	0.148468787342246	-1.63949121526327	0.635802786168481	-0.662228641630946	0.0248912317119405	-1.15529449734202	-0.126924310143742	0.775106287648938	-1.14433747576293	0.378360043119529	-0.96502137662826	-0.808562330581855	0.00460943606937524	-0.708259946444813	0.0946168981895398	-0.758764104392897	-0.458757071243865	0.0892520580394682	0.539085188808444	0.699885511325179	-0.907711974409092	0.50394553365448	0.364899351238225	-1.35111639162567	0.541609346681885	1.4190577613389	0.737873332316704
ACTN2	-0.323726389573863	-0.422697570696201	0.0780316779103031	-0.115565410193493	-0.607711460313829	-0.682760964738611	0.11483390924047	0.246843137156914	2.46380070978532	-0.372689506105876	-0.54996904523629	-0.399707925046629	-0.692305520627224	-0.139749914204212	0.204361228964407	0.112223461566788	-0.362829398914009	-0.95187112925479	1.92338341272671	0.099139116278528	-1.36145376286945	1.02518027599644	0.23108732801023	-0.831504511602918	-1.04212709123763	-0.239598764479282	-0.00859293951109776	1.38035559262024	0.326813029290698	-0.187788427639172	0.775074782832628	0.300143713790141	-0.312552662404012	-0.320219998254377	0.243260263136109	0.188829812286662	0.380614780037067	-0.148705143180627	0.209669884635063	0.0278768608156172	-1.04697706264979	-0.50667796136448	-1.03901673820488	1.4035239840926	-1.57232269443144	1.53731749094687	-0.598596354985385	-0.67884642139631	-0.558581307330181
ACTN3	-0.27329732023746	2.14952550392885	0.718112093077792	-1.26501978722242	-0.979911861771046	-0.124050646243397	-0.139304980561315	0.198752066344752	-0.446522030049494	-0.453295288817376	1.68908680762911	-0.539820840848103	-1.04289929616304	0.386647808058605	-0.641993090070656	0.745288355044962	-0.432506886251777	-0.711354297422586	-0.13309066817638	2.093052844242	-0.00317764780946226	1.64378788351591	-1.2239355976478	-0.23735590761091	0.926631992510759	-0.164461793610033	-0.110072547591578	-0.547596481800963	-0.628225934839446	-0.310985897648175	-0.687749708870485	-0.448172799685375	-0.16899758489429	0.0387255633789029	0.900161653424472	-0.115996170697344	0.939086864831671	0.0394829418111858	-0.276482945549818	-0.944287053304595	1.17580990979773	-0.918383923336673	1.19232748856265	-0.227688038704185	-1.24432035081334	-0.394099172788766	-0.293309848569354	1.20365721763866	0.968266816114232
ACTN4	1.48253277957677	0.733057134955723	0.333730774140702	-1.04836803671506	0.520322958149435	-0.540404258999466	-0.428833360213162	-0.778157095561062	0.53409154743437	0.56093322658554	-1.65102944334919	-0.613874196730309	1.0729646184587	0.491189325781702	-1.77921823892061	0.698681299986721	0.0160533484930489	0.560827674685702	-0.951302254763747	0.817214315171426	0.0377980879027931	0.211919254895756	0.377176640424544	-1.63696155933852	0.779761545188646	-0.679985793295645	-0.0997834126763639	-0.657005289205051	-0.803245698994357	-0.72254006951462	-1.18381858347467	0.236994211803779	-1.19601814221448	-0.616653722978735	-0.291195785384552	-0.563036528186973	-1.10586369616308	-1.18578044101123	-0.741416959118842	0.736304849022885	0.0792414073522355	0.329160028980268	0.120373118861186	0.853781583685092	1.51001705127006	-0.28766887235771	0.628567263738043	1.01358926843403	-0.133492090290704
ACTR10	-0.582948397195189	0.167241030367341	0.617889423401581	-0.52832355791916	-0.777936055009597	1.73158768373789	-0.274550920003794	-0.237325090301694	-1.11054365923056	1.14118163050348	-0.0818366889777679	0.322497783836974	-1.3361537256442	0.876084731140705	-0.665854300903043	-0.79326964077558	1.15303539768424	-0.110864630107948	-0.803967376574352	-0.355656703655042	1.66492332522922	-0.114469076200592	0.385473029454194	1.50066353307939	-1.9025232034494	0.898001302975745	-0.0696838755385858	0.852322700290495	1.01792724248955	0.746055678930643	0.148121399291312	0.428059814403453	0.456094395181528	-1.03137191559118	0.788868664061493	0.843062847882246	0.192444588372595	1.00383605021698	0.511337264977332	-0.828287762397948	-0.214336123241007	-0.96938046377454	1.09771550059112	-1.21686546771721	-0.574540463189278	-0.0609437226939829	-0.925455385926292	-1.13311761807167	0.16042628286602
ACTR1A	0.229949311496772	1.53580379796549	1.0670898288569	0.64488158861724	0.128778527724272	0.123621517710261	-0.667341471605934	0.613443052509274	-1.67443728450282	-1.16451088509665	-0.333346341816953	-1.44508231640126	-0.171204074002326	-1.69773538105504	-0.668736737104344	1.16312834557932	0.969011140295278	0.0616006971605654	0.235611145088909	0.635660437127202	-0.0824414822817474	0.918282081995945	0.919958567030908	-1.45749541948968	1.56886678465347	-1.1640437739947	-0.53756556978857	0.0986064257561476	-0.996658283907742	-0.204066993145513	-0.810648870814292	0.243940490900028	-0.634434931914076	-0.237897536190424	0.755956248501299	-0.588375532136495	0.245871319713993	-0.0859164212155975	0.553049235031349	0.35672989277519	-0.0548416226814491	0.0182576731331707	-1.30062723832549	-0.0862521354813604	-0.80210741827084	0.277101358786448	0.607388784810792	0.66134338103857	0.319654380060349
ACTR1B	1.08709736504512	-0.540371830261025	0.312467600671377	0.827372029404677	-0.810564377924141	0.607470365829697	0.203472976383383	0.181143757385393	-2.07306356009753	-0.0348528374487606	0.195291194302093	0.137507872838366	0.40006325889021	0.356624443490082	-0.33012835444014	1.50240891481746	0.878478734767074	1.17180393674956	-0.880092424965773	-2.36004286866912	-0.0608643447065625	-0.651119793469924	0.473348894915094	1.26223589504671	-0.544322891146417	-0.0380160983849356	-1.8936089073716	-1.33335982411652	0.415809748603689	-0.285253922504143	-1.64875667842771	0.906284369193715	1.51617824492845	0.0327149532999002	-0.121829807552716	-0.258967007828135	0.213621086029644	1.21948323162204	0.352901953312322	1.13882090323144	-0.690805890731394	0.853035483577364	0.431583725736967	-0.0302041134302446	0.662554668558091	0.779708483546676	1.09345968044538	-0.853582409086872	-0.364833598102035
ACTR2	0.908850801900271	1.00073872462058	0.589201864300996	-0.690751831535936	-0.33438900807905	0.0879668863754719	-0.786739534853595	0.468670315633095	1.18643048929491	-1.85891737206854	-0.409684582277461	-0.20724130030729	-0.595897788397432	-0.39255260008289	-0.557098687972863	-1.02216947789137	0.916061113589497	0.49881576889306	-0.0571642766517114	-1.28645158650748	2.03260585773698	0.630284289324372	-0.118779161384086	-0.593471628840636	-1.39657341093745	0.770896687051831	1.63470654236402	-0.256409555478836	0.0603187916400303	-0.64801531844347	0.748681290815998	0.269112908413362	-0.0036133244628781	-0.308309139655487	0.537826735724287	-0.51449778151548	0.969436827583848	-0.467226929476777	-0.367341757750352	0.329409913060964	1.11869590702056	0.902032937562554	1.12914354672206	-1.32799136262181	-1.2112554257548	-0.812233436902732	-0.883889966706844	-0.849288697906114	-0.251461126122762
ACTR3	-0.0624849457294976	1.60152817949784	0.373973629558326	-1.61383181720671	-0.11901712305759	0.561956280376081	-1.01368653592439	-0.110205878932192	0.0110903811394778	1.37715481707915	-0.743704366170131	-0.642704821767236	-0.56715539132149	-0.427911166641224	-1.21386854473822	-0.288849495923178	0.944080906355647	0.390222808235757	-0.377709003183427	-0.660789937465881	1.76502441711704	0.58613028712109	1.00916845801414	1.36717743886621	-1.20432952886889	0.00621506476904708	1.07120615850433	-0.649505067156347	-1.49619550453689	-0.488859517119037	1.16098514311363	-0.400678845877041	1.39161944050797	0.483663638304437	1.37414205696273	0.505718136723926	0.487909741090978	-0.979838024496505	-0.392276460882176	-0.816947192314889	-0.0947744796805372	-0.021644368521029	1.45856147629757	0.185212392328289	0.0728873502113438	-0.749201587306005	-0.696678458402677	-0.223628324943145	0.0818404874121763
ACTR3B	0.991573223786448	-1.4185135215893	-0.972567283017653	0.360238455182715	0.212479926912096	1.02215391972531	0.263721786563531	0.377654699345697	-1.10983075565423	0.917420281210947	-1.41954950431993	-0.27927410061369	1.33838514751732	1.69461773385835	-0.795521440405818	0.73017016068572	-0.680479135470423	0.410827778874749	-0.119754474439904	0.275784248663849	-0.272495202014797	-0.594105687462148	-1.82149873211519	-0.26378077245896	-0.79579209547243	1.9290766196311	-0.0718009379824737	0.459827371062096	-0.217488843237293	0.931890656779716	0.862628982437267	-0.479964253768443	-0.555674691844338	2.00381638240246	1.04792687914395	-0.534785149695213	-0.886424664840147	1.09527752479418	-0.00619192883413463	-0.40087284292945	-0.364355184806687	-0.316783249329203	1.19100473289041	-0.976982342119191	-0.814309553164472	0.145525285136477	-0.894863366761795	-0.764341598682169	-0.349143233581586
ACTR3BP2	-0.22145112904227	-0.830104850938487	-0.595642492701392	2.21229806233678	-0.512184243687467	-0.420007933885137	0.880145978028765	0.159932421962664	-0.416221842884672	-0.254941135283406	-0.377221497475891	-0.799180197472185	-0.215055148360724	0.522267092711256	-0.0276345834956585	0.549355327761609	0.576719271826427	-0.972194545556447	1.77797702277439	0.631978171027975	-1.0541135934618	-0.807228855212824	-0.566169724862849	0.215882203703367	0.957680044156161	-0.436268087748931	0.12856584097032	0.842800485664019	0.632015397278895	0.847461190557819	0.518064473493871	-1.06255529005361	-0.975336212881568	0.0942095692744768	0.509981717432865	0.304040536126057	-0.492316592297508	0.853227280760402	-0.120504150939198	0.0786136385060218	-0.970564801799522	-0.33273277891723	-0.441374435713064	-0.520065673599693	-0.700270027453699	-0.56685306355824	0.436239646777223	-0.169498560544198	0.22118366265075
ACTR3BP5	-0.214655536354516	-0.791086246675292	-0.693766644589926	2.38343948024118	-0.269963139790326	-0.364463719910048	0.711927416650408	-0.0128609547276341	-0.542266928507901	-0.266426917269594	-0.363483789754652	0.239685048129195	0.347879357115091	-0.783953824803787	0.107437212016459	-0.10110837993303	-0.81977944870093	0.015445398600307	2.24402827518291	-0.0130571208393923	-0.878455763573846	-0.0209858575178025	-0.906523707939769	-0.124196219002373	-0.867915227049429	0.851472724953651	-1.55230526522724	-1.13574360867334	0.130421167866567	-0.0784051570795812	-0.647546643834887	0.285295540002437	0.654601937016978	0.39298122538272	0.75969205485606	0.225724606550129	0.543560388705003	-0.555054920499461	-1.03618003820785	-0.100289116222811	-0.494420223059752	0.221334597713806	-1.59559523510203	-0.540072045173162	-0.700463978847468	-0.656349954253824	-0.613860217936876	0.655339226374974	-0.015878751779753
ACTR3C	-0.703820783416946	-1.07191656955658	0.239789230751159	0.210863807156261	0.986128478008511	1.13735072888795	-0.831499544164862	-0.399728648753385	-0.219071690618084	1.40648739123266	-1.49267669361912	-0.354641194456281	1.02520826837616	1.45724334018971	-1.01456955002428	-0.720826736701022	-0.421828573642954	-0.959603382579917	0.22501982785332	0.200627082648718	1.32286159223432	-0.86681375747581	-0.409357818864261	1.36229781343695	0.172126092200895	-0.537037572983402	-0.686900575774105	-0.538874350288503	-0.371886954155072	0.871093032453207	-0.174289825346071	0.404997486793399	-0.392071271764995	0.249933995025014	0.568823474514178	2.17764026050723	0.117836336597491	0.185848595751122	0.50908480051089	0.255799269977811	-1.53928632978932	-0.946726444948315	-0.533312582065636	-0.475284838312437	-1.60495126065965	-0.895890514211349	-0.159151636383709	0.426144708320296	0.285593575215782
ACTR5	-0.95035790695102	-0.188536955213586	0.0697225962204051	-0.986435459910023	-0.312042948076034	0.661575804658205	-0.0926804035617728	-0.66470099013735	0.18926330665791	-0.120624748817394	2.6991834566738	-1.42517259758703	-0.480121005639806	0.413604455628584	0.276909848707234	-0.23391491099804	0.519833412071775	1.92564666987336	-0.941596820630529	-0.393632065509018	0.75165080751962	-1.26250494670301	1.08849258984697	1.03111195248211	0.683691130381825	-0.330810624881803	1.08937707395966	-0.537989291401956	-1.19322608189089	-1.2731472779583	-0.997019069957304	-0.326497658197159	1.31803820599358	0.14961496725302	0.114072689864758	-0.179474904125196	-0.647420412962356	0.185242037924313	-0.436284312566631	1.30041418963279	0.0298230409139173	-0.465147730355849	-0.0897885594761802	0.513029096459793	1.11855608622798	1.03338950392849	1.48483503616398	-0.0251174538181818	-0.385257778638625
ACTR6	-0.191511375443899	0.0654156072361305	0.830193084068916	0.225813517100696	-0.161555605748382	0.673376018628016	-0.727506017058584	-1.14767739465872	-1.69213231110749	1.45700618409908	0.705280629792957	-0.260103911858118	0.224311149573461	0.182888704028496	-0.692977880222075	-1.35658371537649	0.686645246329905	-0.58274265392069	-0.260062030427628	-1.16841527877012	1.93186994781903	0.915688962333645	-0.0275131307179536	1.73934563653332	0.104272665769732	-0.252849788518521	-0.0982982974465244	-1.05687162616142	-1.02127058893565	-0.0588019729462174	0.617905871355347	-0.61773896716916	1.86021281239276	0.64439722171644	-0.179993174817018	-2.1086018261478	-0.438527881483621	-1.02561590639645	-0.213111738356912	-0.127342174143049	-1.72660501553808	-0.622955557004325	-0.717118890086767	-0.253584236774697	1.00300617941306	-1.57348141244877	-1.2106301289343	0.118985570904526	1.13635570133618
ACTR8	-0.27281091171664	0.978111394025275	0.455816633398779	-1.29624361071762	0.0601305766375247	1.0723130045132	-0.610981102276645	-0.744713482408172	-1.0164270172065	1.44694692068779	0.183023462635136	0.688302649618096	0.203892168445784	-2.26009955281179	0.181359867068392	0.423278091027206	-0.91127347598328	-0.136714690698748	-0.182919532135978	0.536512338541054	0.979310836486659	-0.0853918261771288	0.988360763840443	0.962892650173681	-1.56521631635855	-0.00780507100527539	0.232315006179155	0.700446488324925	0.409178612605572	0.598084950352549	0.950980894852794	-1.36185937028996	-0.274245401201736	0.807975965578284	0.517905551444576	1.20200852783101	0.659458644112961	0.728513473031155	0.765403998632781	-1.00693104369616	-0.0186470409419689	-1.41578935421644	1.14264825243394	-1.45639038595258	-0.548140288445682	-0.82561568402727	-0.755321462082292	-1.24127013312533	-0.0452598713044408
ACTRT1	0.954205803458779	-0.376887264997081	-0.733971414037995	0.193775974866694	0.33172554375508	-0.822783737206184	-0.528065935622894	0.909878817496949	0.106701527535606	1.43185477126684	-1.97594401224119	-0.846186845551002	-1.04191572136033	1.2533763601872	-0.174659106733651	-0.326746986078866	-0.82048773275766	-0.266821176024284	1.58418004010515	0.734213621459513	-0.866297076887039	0.654848144876084	-0.499445972464786	-0.225192538537555	2.27287301422996	-0.466181736007322	-0.329724337952494	-0.18339141418744	-0.380831762498716	-1.04329494483159	-1.28843331370802	-0.720221768510795	-0.241325459172545	-0.309439604023512	-0.988530169085178	-0.688841359194128	-0.792781089115975	-1.18711996609772	-0.796307831548119	0.0964843834647358	-0.419576210794827	0.414829944260578	-0.179617675842809	1.05462496828026	0.375688822233821	-1.33983672124666	0.661896506540465	0.319132587487908	0.29624563351944
ACTRT2	0.460181441354181	0.148308856153008	1.30100838020582	-0.609859420166953	0.242834350660071	-0.0361720650944844	0.458189689600748	0.313641172609085	0.292192968678267	-2.46096165606933	0.119443196405751	-0.297412421259019	-1.21376968196749	-1.27903631244223	1.54525245409227	-0.980485351198007	0.596526769683431	-0.166978916773088	-0.490625830449944	0.625814581202417	0.662642957666614	0.216727883314997	0.42976933590552	-0.363578088607467	-0.201375888067991	-0.0127598807312715	-0.641833466139655	1.15540426206651	0.46201289502419	0.386206702432698	-0.721708421453184	-1.21521406182191	-0.0426604506105207	-0.307876806895178	-1.20072890940871	0.0607462174973057	-0.0862573719654632	-0.633302172569623	-0.70865191941066	0.85180507205538	-0.608124955517757	-0.798959072750259	-1.23514397665569	1.77536406012742	0.333068246964866	-0.474025558638229	0.346082508996443	0.0166351448398524	0.99326408340539
ACTRT3	-1.30025016114757	0.601852169496619	0.0980750813196933	-0.211064613493505	0.499022501091964	1.92500706877388	-0.187500336150113	0.0971607140972212	-0.881360258137978	-0.506416108436455	-0.175243849756296	0.204454770113363	-1.25628527088216	-1.1232604492998	-0.658944567436062	0.555929263202893	-0.894820640825246	-0.917146341208333	0.997140143242419	0.261386883807452	1.35902897418179	0.776261240638833	0.609648595020117	-0.262041898477401	1.67926053178213	-0.357743200099926	0.752458249604987	-1.32896445684174	-0.213953913019408	-0.0295798344901718	1.30406402966512	-1.43418720383316	-0.531832308363222	-0.403259853590712	-0.665037643113534	1.43998849412692	0.567120127248776	-0.417177369917135	0.592487796776964	-1.17199760407597	0.175637687464176	-0.184458464069552	0.246722408539055	0.96384128180775	-0.263195238256773	-0.568893895483488	-0.556677267478232	0.194704776935669	1.51621385768379
ACVR1	0.446796929297473	0.0794947089491038	1.58984041847589	-1.2051036098776	0.105391392011493	0.212213616861664	-1.33549273137237	-0.249004244196926	-0.87522121054087	1.51247469938214	-0.0474059626515918	-1.55229996115338	-0.132799697968913	0.397631849632485	-0.633895665719319	0.213539289887575	-0.232736781114982	0.11813986346292	-1.14477898111043	1.95050502993413	1.29646252744553	-0.116905523908704	0.18815213688898	0.762807588695355	-0.316953758771596	-0.702283473375764	0.0441300972582909	-0.429796016903291	-0.994773171984599	0.41717606551315	0.80763406270092	-0.103214150266594	1.95356601751331	-0.0648833117100052	1.18671710186165	-0.871758927113728	1.181490321131	-0.565820788190042	1.83350689187413	0.168155928763599	-0.622686131290852	0.387316851198856	0.195689785114435	0.759692033266215	-1.14325703793091	1.18985320798036	0.814344721745521	0.104308836872494	-0.138071917425977
ACVR1B	-0.261707835664155	1.09059410988555	2.36205048078735	-0.349869691448699	-0.7390656084428	-0.712440716105515	-0.9777652039675	0.831899292292384	-0.685652257082074	-0.272828512085785	0.66796403259575	-1.96959662065235	0.679574825371391	-0.394491866339962	0.275027348914527	-0.106366735520345	-0.156854864740318	-0.246796665944585	0.603864544990428	1.44090229328714	-0.0225479402887608	1.1870995046542	-1.88838955292677	-1.79241668398985	-0.711517693953938	-0.914349835386146	0.145677026385998	-0.335517017448115	-0.333870963768014	0.631972465577921	0.205077283156987	0.16747591089429	-1.37286582199114	0.826271646113698	1.37586867346548	-1.5018911683482	1.62140314318995	-0.130630015597185	0.773364948007731	0.617205266552875	0.07870365411757	-0.323296092130823	0.463909661385569	0.128516992777874	-0.853829864446148	1.84938639762102	0.426350151953978	1.26330640114217	-0.693217415670877
ACVR1C	0.131564592709805	-1.13272041714347	2.21417365718131	0.754468119133386	-0.657946784094086	-0.779372221765545	0.603762905925365	0.354216405672594	0.331179262533858	-1.19003800407743	-0.532212480277385	0.19328684171193	0.439165379083285	-0.263360454617684	1.45969070214396	0.163314813123799	-0.807981432720188	1.16134442548234	0.817327336730534	-1.22658341854473	-0.792230803049058	-0.516446502897351	-1.44559197778386	-0.903391223367543	-0.623763009683308	0.677823189766071	-0.459227915785645	0.0060352926405788	-0.102070494461929	0.857252098476993	0.0520350998363988	-0.386124847521578	0.0533781379843697	-0.338426931215409	-1.22887762809639	-0.669138931618978	2.69532263920036	-0.28816569936035	-0.753704681109115	-0.209728389592572	1.36160485727679	-0.4816531680821	-0.350388132411422	0.248592951504506	0.89698427792883	-0.0353337456573321	-0.0640236459872205	0.365118720744547	0.489459729874575
ACVR2A	-0.863254086802128	-0.410616627322287	0.579792596864975	-0.0262295134452979	0.516788728319632	-0.413014308106774	-0.818015558169582	-0.554971789374979	-1.00718110352962	1.62639056235731	1.78154176672521	0.101002693404456	-1.27708346750827	0.664749272125327	-1.02365200258192	-0.00932918982176627	-0.229420917024026	0.439352950301704	-0.131386371203627	-0.56034710188691	2.05705294787562	-0.355200052546762	0.357316636059752	0.787463682272372	-1.22280433471207	-1.19582473807917	0.447406064978824	-0.558154307088627	-1.5356305679161	-0.460383146486819	0.457316989572145	-0.0518491522069733	1.25495485981197	0.756627195176872	-0.689260565156287	1.22596168824085	-0.421895146042476	-0.535239773830087	-0.411328145906375	0.736112287985407	1.56352955867399	-1.29073807805333	1.50351395223003	0.372176405078992	0.355813031625052	0.348358179188218	-0.377360806722046	0.423988424405422	0.681030683541944
ACVR2B	-1.23263209526986	-1.3181907203525	0.225912133937521	-1.62877292180675	0.681934510068302	0.51961902086107	0.749315691194436	0.436824091199201	0.331744922220145	0.22411494771248	1.17290663494125	0.888738251796683	0.146723152262622	-0.781000267218622	1.33875284799479	0.642194660468176	-1.82540517096297	0.439815998356215	-0.732789638208865	-0.502212144972028	-0.375177363350638	-0.527588551085977	1.36658508942471	-0.514199119049211	-0.0150261804952975	0.82851392078323	-1.15035036064673	0.347645550004723	-0.799423458147283	-0.470046172347068	-0.627440407140262	1.44035012935687	-0.212457802978838	-0.34494210764872	-0.284362157514641	0.176945449714862	0.7519491008314	-0.342360988879205	0.437991440686304	-0.450511916641992	-0.970487949189161	1.69828109743698	-0.637863946767529	-0.40732874069061	-0.00287597062934012	-0.42855235823175	-0.657198430983438	-0.506556008582469	-0.00265235877951243
ACVRL1	1.25493513065811	0.185487631093239	1.3131007473804	-1.13669979068199	-0.684285870141648	-0.49675656967809	0.489755938739252	0.959951190049776	0.459617842052931	-0.687617692093733	-1.49961164307478	-0.680301500899057	-0.599059578183262	-1.17325480199648	0.586338344497867	-0.639957965454202	2.05148217184826	0.0701923235096382	-0.986603188276065	0.812202310759406	0.85041252923964	-0.633091288156818	0.747736149293221	-0.828582898981841	0.706439391575819	0.202351561828389	0.0559409996692896	-0.351750529818863	-2.11702605196102	-0.079320682523908	-1.30687653538881	0.174427201547407	0.120711046476137	0.0262571808114633	-0.88726018611058	-0.933212390799058	-0.119437100347177	-0.678956645139196	0.801343858948134	0.903830999781177	-1.38507921684664	-0.527913834439312	0.43737168403629	0.646137483998988	1.50177435842463	1.32541639339789	1.47961509005611	0.0480862260510025	-0.995664746967556
ACY1	-0.123323177040097	-0.665019011894176	-1.22115954100377	0.345928471338772	1.63504400037146	0.656877749533195	-0.472959923705706	1.50114207984495	-1.11178817491178	-0.574834304979558	-0.187071750792677	0.507693783841975	0.365944520028309	-1.20670111212383	-0.212542563900679	0.491389923566517	0.592205290305331	0.228138557758139	1.03838197164623	-1.46564382003433	-0.792632611456825	-0.84289442959541	1.93530725021664	-0.0191001431909677	-0.603175430718599	0.867169566327242	-0.670075933006248	-0.375858550998837	-0.16299465148868	0.185507375402907	0.0535926854774181	-0.630703863826451	0.783435398250959	2.29135109837009	-1.36266301159638	1.37575099532129	1.25149043391026	1.50890526023659	-0.217222173035041	-1.20440797461832	-0.284678288233231	0.612975261824191	-0.404056640471818	-0.861619432192773	-1.04006055788063	0.628343138289469	-0.421645782384918	-0.487823813644995	0.037293277965462
ACY3	-1.15492796465893	0.791674952838203	0.0181171291367054	-0.260433699677439	-0.874424193494097	-0.994858895328982	1.01877590153484	1.56585817052327	-0.765625056927897	0.848995702808841	0.727306324428757	0.0907630859529212	-0.986957980863189	-0.0812424737769885	0.746672302568412	2.00479220625464	-0.137144707864758	-0.502130983224666	0.522485950436354	0.287274012706621	-1.62120858641724	0.67329851258858	-0.979557247551936	-0.402044726203372	-0.583945139205839	0.156134361045057	-0.717201542292225	-0.153107434641022	-0.450146099170003	1.04876452912229	2.5146756682471	0.0386478379405026	-0.382784784968203	0.333237478574871	-0.455458344851442	2.3893647425268	-0.575563952707453	1.26631439705119	-0.671310624179793	-0.634419699392738	2.60340263913772	0.175644603122146	-0.950388880103741	-0.891082883200262	-0.649439869183336	-0.24968920867283	-0.386141307211018	-0.372688707481132	1.02728248995648
ACYP1	1.33833681497212	-0.717284858779132	-0.0330673983623548	-0.00612359459857015	-0.318319763215718	-0.787370091019782	0.338674895662328	-1.90637883499546	-0.195898881951825	1.44990942225657	0.592661526453975	0.909218033330201	0.134807490742639	0.290719089527287	-1.10578927884756	0.658309349458672	1.43798039351929	-0.799375813648856	-0.423296748048664	-0.568179142676355	0.677068688599759	-1.64954303009127	1.22851567008673	1.42979648558869	-0.412286995941595	-0.751136300841958	0.0945572023498757	1.32075473716317	0.47345760997674	-1.31112357427699	-1.80803293983083	2.00509345683317	0.601712432353529	-0.767187458642187	0.0176390129123199	-0.327367527751673	-2.44206507675237	-0.184696585808372	0.097341127228284	0.720481019140663	-0.558080278558628	-0.694668863177814	1.61350581833484	0.422096081158144	0.356635507450587	0.150140707154342	0.230307040670916	0.417118223651554	0.220709182747982
ACYP2	-0.295061822419239	-0.231923573026861	-0.136816126356441	1.36219941874677	-0.270738224306437	-0.276069586350339	0.557904184439475	1.15514387004806	0.251530145449914	-2.1344124855668	0.230209347979256	-0.582031510123862	-0.616474152452031	-0.137878089181713	-0.801044574350405	-0.90318505874532	2.13869905285175	0.241907357731173	1.21256966737298	-1.20861152058746	0.528443645739382	0.497616738367798	-0.327059759469761	0.318054976005335	-1.70515232989927	1.44608178182351	-0.0756071335037324	0.841111883258288	1.15013581641803	-0.057211424590189	-0.421822691031065	-0.398379207556503	1.12768672392795	0.0647645239799227	0.501580492946744	-0.0465509358190143	-0.797201827255296	0.899419576645043	0.95210183659171	-1.1559753591005	0.72282116614087	0.638205542815336	-0.143132944223985	-1.26704791329621	-0.58557241077423	0.0986956720134186	-0.699558373990071	-0.76334255756769	0.224981490019343
ADA	-0.929197526107764	-0.516348325165754	-0.954530366477576	-0.208070172929695	0.304548710916173	1.62143941228601	-0.918102827381496	0.117761052926674	1.29328236038344	-0.520450922996358	0.159851084739002	-0.0859647553015329	-0.360657116918865	2.17870769638764	0.419143562809621	0.386066522527153	-1.18786135357032	0.79411061384181	-0.780417279316711	-1.04611178289022	-0.167417268244939	-0.275566708246288	-0.271583716197869	0.651458232166188	-1.73231899013633	1.52019490606913	0.989168824743839	-0.369717395743487	-0.901994727107615	0.19169701790766	0.283309300746352	-0.343736771759511	0.481125454191755	0.91694824175713	0.634685444790344	-0.404955262231296	0.712190803828768	-0.454610163466434	-1.20017888289715	0.808727313967498	-0.466069567873107	1.37098555634283	-0.0867045712103692	-0.882738752548585	-0.158166849486164	-1.22439445366949	-0.513490677834763	-0.645322875497362	-0.492545436950408
ADA2	0.324431013526325	0.70439180514994	-0.364657486329411	0.00599919489211793	-1.33239502298994	0.903121033439497	-0.996200229855891	0.0732928720597225	1.32884046281916	-1.37581375372987	0.681755185278655	0.0581361065074872	-1.74520466445325	-1.27568950713226	-0.152180618734736	1.08007034022885	1.54875397478441	0.119788384118656	-0.239209795019974	-0.38855347983947	-0.0330534962071025	0.354837495521813	1.69106852661084	-1.19296060532346	-0.362385201619851	0.820160002368294	0.543763100498584	-1.1237743477849	0.556330460420213	0.794728915009457	1.10517074172115	0.462760341789378	-1.17216826980522	1.18541081824332	0.326671289966753	0.931613818531461	0.870387741737815	1.04188129689085	0.165589148627056	0.28119203811928	1.67495760901668	-0.0280260090127311	1.23719103478709	-0.359454296751184	-1.30762323784252	0.923080425467562	0.642074241902198	-1.10939647055892	0.500969072896752
ADAD1	0.960546084749612	-0.0105918136239529	0.640006831970813	1.49896193575539	0.299277055542366	-0.750670857482637	-0.702945843985233	-0.833800192102078	0.70684244547407	-0.773649426249638	-1.49875446074446	-0.217679733039063	-0.371203930412736	-0.575635026929583	0.849439250726141	0.84828025501708	-0.688615758089074	-1.32608088794609	1.82687390144801	0.0722532473753185	-0.905954482091376	0.317262100294962	-0.493667146747732	0.358486378691016	-0.227408648859857	0.849784997976685	-1.11583916319042	-0.0255208436398	-0.281316031846338	1.12101880541886	-0.264246739330204	-0.378843710414212	3.2015251735458	0.445563722788105	0.505007263287757	-0.252415718573663	-0.135295589282768	-0.547052836883165	-0.59541157446648	-0.713454432554273	0.498489305179585	1.31225869933239	-0.616860763119889	-0.539066486967977	-0.574855639734877	-1.02220110205627	-0.829466261108411	-0.130362552302786	0.417336949715971
ADAD2	0.306599214907254	-0.593440673778989	-0.298247376416148	0.136049711258172	0.87731002380417	-1.24676725583157	0.0100473832390667	2.35905112660294	0.0250099692088612	-1.02760129196598	-0.3198098874292	0.729505515104183	0.290475740692171	0.337278705094903	1.40570873528225	0.980851469530104	0.201833893620212	-0.753309203268502	0.304998398526415	-2.01253966756211	-0.76216128178878	-0.554960976860474	-0.855682157566511	0.285638276428047	2.37405673160728	0.753402876001736	-0.777491567897314	0.586745223202497	-0.0734353819553445	-0.683252884854959	0.158952607437699	-0.672217408294072	-0.344284390640138	0.621410205255472	0.17889490805766	1.40973004271625	0.150359115458696	0.63874870308142	0.232239727905436	-0.903891946679598	-0.172664239312558	1.8582871221543	-1.10695462086419	-0.398440262656879	-1.49712683744644	-0.642287459149446	-1.12708985894039	-0.318839950222684	-0.387492042026827
ADAL	-0.57495213646934	0.451718094121915	-0.325500245948846	-0.484829981858539	2.01524389037224	0.61963595087005	-1.10852845974856	0.551274404447425	-1.18125029983665	0.00271854266220919	0.169429915785955	-1.17248220918862	1.51421309703854	1.62873813528437	0.0885234379399683	-1.13595008271985	0.391917228325352	-0.956362381135481	0.671234871837977	-0.311527311971624	-0.387913590263425	-0.374203977091943	-0.70588542339164	-0.223417233935824	0.052870184753302	-0.734501320964553	-0.468218790681931	-0.309395064713878	-0.698509629864636	-0.150499667660407	-1.15133628324212	1.06712359597282	1.86790276784704	1.22703789708537	-0.753172877880528	0.591525440232784	-1.53570938173334	-0.999926365724887	-1.3579446552192	0.58733374875961	0.390018911604624	1.2777651645359	-0.27199640972833	-0.377556376518473	-1.32476009454218	0.311022920878284	0.391075688139627	-0.192709891545244	-0.935030954589922
ADAM10	0.614132096587349	1.290117396323	0.530477866165856	-0.87330223256758	0.807420627138878	-0.308357008357603	-2.05574161101938	-0.330870046864387	-0.0630022015767722	1.02576855435338	-0.427121233178437	-0.637648356103738	0.0415845492913689	0.40464459557573	-1.21377128184656	-1.12024721381639	0.0942731845932667	-0.420239990284705	-0.298054270534948	0.810011589710199	1.77623420236763	0.942882489738249	-0.444936448587366	0.383101918255217	-0.614434083358642	0.690380042417781	-0.534729220790656	0.721339597138629	0.437553614739641	0.386233739805968	1.31271053934175	0.303035426987581	-0.114563404539076	1.2456230259864	0.797781464474044	0.880665188900984	1.5040755032077	1.04828756658638	1.68250021084653	-0.395687048896048	-0.895914193554031	0.141863059361699	-0.316453620227368	-0.515226190228189	-1.6940144548385	0.114061999310769	-0.772551889579274	-0.942771787818332	-0.594916268445819
ADAM11	1.56451121287378	-0.0791834869933947	0.249720923640571	-0.298298438690248	-0.833849091022004	-1.64428951207474	0.727024127479746	0.244160674662934	0.280509683889125	-0.582363561594158	0.752443368136377	-1.08664889550485	-0.314590560910751	0.752486146128336	-0.517156388789291	1.00408334442501	-0.565066824388176	0.258232245128214	-0.926922946627026	2.59321526694966	-0.208415991770395	-0.0859345125975586	-0.351381283310517	-0.501253894052396	0.0197484673047675	-0.246561153872094	-0.312596159154672	1.17870934378335	0.155280844600008	-0.337601429344413	0.174990009244251	-0.165322951688389	0.0580303193611819	-0.350784627427714	-0.905975489996947	0.118337364283838	-0.380230104801359	-0.540658667278605	-0.763853874871599	0.928637692285826	-1.30106714703585	-0.25618386590184	-0.18019989362027	0.844182750537094	-1.21490655244718	0.0619890467561191	-0.547740020952038	-0.344562304228757	0.179189765935515
ADAM12	-1.9924039932605	0.857160917687833	0.62592599852074	0.613945852037449	-0.43229509077867	0.00190299284340679	0.345609910194154	0.665883571511972	0.318948329747605	-1.22760474820525	0.886475058152266	1.36602334872252	-0.306099849509069	-0.250221304705833	-0.443823327270992	0.523769847368325	-1.13404710989239	1.36917330881769	0.0445870409439405	0.452228281702808	-1.59693641502833	-0.518885574045318	1.54469579780693	-0.667231238323284	1.71903538182736	0.588828963586148	-0.200521608284703	-0.711836031086199	-0.23222082279563	0.179441187090848	-0.442963875655131	-1.2406168714066	0.308297795151093	-0.598424226936027	0.0648479860522107	1.62243819267926	-0.673595203650207	-0.112206849638874	-0.675005358084378	-1.03432350265836	1.87759686127957	-0.238730662738278	-0.0455397528211935	-0.863122307098016	-0.67784331103627	-1.03559362373664	-1.06357294184836	0.669339434893533	2.21690628982453
ADAM15	0.903644225880386	1.57382988383927	1.35343309701662	0.0120106906606889	-1.23747959285631	-0.881655541154384	-0.574283950031602	-0.168889048350534	-1.04509931246979	0.698570604843796	-0.040139366286447	-1.7587803170289	-0.719074361320446	-0.0341153830528898	0.0326608067177556	0.944657174447267	-0.26520281623044	-0.124190606704499	-0.137722277105603	1.52776102850042	-0.0684292152210747	1.75925751443228	-1.29103152468778	-1.20187334053298	1.35387726767627	-1.09107670945446	-0.0459863597503908	0.33726569874188	-0.907758906452351	0.573779064585245	-0.809776602441347	0.953177009579056	-0.965155769316445	-1.36384970685556	0.885774136228841	-1.41971972224797	-0.666697752863628	-1.13575288027522	0.511334181016121	1.30347669560507	0.829256788615157	0.54050677924997	-0.329566217054427	0.912835181622239	0.812174301577911	0.194390604793484	1.19335583954954	0.735259282766138	-0.385561421255185
ADAM17	0.248505714050469	0.0642043222641835	1.76755364894435	-1.20076259825816	-0.0240886527955284	0.162415110310271	-1.31926252527502	-0.845918143480328	1.10354418988824	-0.644768903558733	0.754062618643424	-0.632677172585146	0.585204494794024	-1.18082564163653	-0.36952121185955	-0.328315876078866	-0.181418602511779	0.311328298156956	-0.9787145763563	-0.381224237661744	1.31175213920771	1.82379307550829	0.0596413758184961	-0.0593510597283712	1.78426926426982	-0.541895269926744	-0.777960719107301	-1.29818161330073	-0.923314898611685	-0.728468706593601	-1.12099197948636	0.116425612901198	0.621218661989633	-0.752749679236939	-0.828547030280453	-0.421043486937831	-0.604160564370186	-1.2925636251764	-1.14215265233955	0.278192185911264	0.735043905993812	0.916391844835909	-1.06229788152951	0.58018046777851	1.4549273239444	-0.800530965218691	0.615803636705213	1.06939184160533	0.366548317364036
ADAM18	0.831072915823184	0.155020562847413	0.345772112590607	1.37067718307362	-0.858713853927979	0.710207988365009	-0.798278447119765	-2.13523277113761	-0.188336439481826	0.155409226510564	-0.139227513486496	-1.7467138175346	-0.415243967201937	-0.565554968236641	0.830767800067789	1.28635129231756	0.379616735364823	-0.760586719117663	0.628065125530242	1.71597534868065	-0.475753145041166	-0.134848874890596	-0.98782724337174	0.414347780729285	-0.440319287014013	0.752273522880387	0.175024145054735	-0.469396991268565	1.40577175445339	0.710799010324809	0.375565387284486	1.02782028845646	1.35072747510486	-0.711658825152206	2.49991667727631	0.397384018468229	-0.691471598292773	1.05791260826553	-0.610028695437086	0.423107122266466	-0.792056155342376	0.445552665387067	-0.0687358357533906	0.0547381503393588	-0.960047388600701	-1.69093382220846	-0.182793391091981	-0.860546675411815	-0.331528183745732
ADAM19	0.294921535082153	-0.884972242914654	-0.920844837450192	0.618232913783253	-0.952102724348025	-0.940031669962934	0.945172224605846	-0.524330258243364	0.906135583841829	1.62916731618975	-0.620663173744421	1.02088472590883	0.177353984149204	0.962456240396591	0.214481841430214	1.26413559715448	0.388049229735682	-1.61624212066331	-0.488368508386859	-1.33687844769154	0.929233641708765	-0.688708122208694	-1.39061137210492	-0.64670395578314	-1.30606217237297	-0.0330368521217011	-0.400653920347343	1.73403775774794	1.66532358275436	-1.23821965321496	-0.384646753676079	-0.796005382377739	-0.774407512148738	-0.996836415477982	0.060962323208919	0.257053676909581	0.65733202559204	0.426774363062166	0.381236933299319	1.03041931790531	-1.93800808649883	-1.27035729829702	1.92218710797098	1.49674409844792	0.742269407481415	0.0205136352498551	-1.02063835397631	0.593710147960125	0.0249796674415726
ADAM2	-0.14912401702059	-1.98777914994514	0.05281520545873	1.98801692974192	-0.148674990837328	0.595148709697463	-0.107230033980357	0.482598801026452	-0.332080742049356	-0.359895236679337	-0.802488862950741	-0.242256507412036	-0.988505854937717	0.0319389154846408	0.548358413485705	-0.780457322001686	1.0302410511516	-1.82264405614291	1.26244791097538	-0.442172322696341	-0.831219161400605	0.669938565245336	1.15566648850211	0.353273738397529	1.52990765681093	-0.587749049624393	-0.325305929654618	1.3351891476183	0.101986573709308	0.00223239155133964	0.915361993269446	0.350922361410121	-0.844517218375536	-0.146143501986362	-1.5110057913369	-1.2300990150236	-0.731128380002786	0.0762240007632384	0.0269163370678729	0.95927994693689	0.557208087837571	1.34530391969843	-1.48622207331801	0.0398630159623701	0.32005879318749	-0.900939188936834	0.717687250495719	-0.256796876735882	0.77308901267317
ADAM20	-0.0578371118499324	-0.249486914051795	1.11072600100716	-0.436328140542297	-0.278866905292578	-1.02390677329468	0.468661534456365	-0.614369349725927	1.24297841993955	1.23704062064831	-1.59077906262656	0.488817614839862	-0.808041407315768	2.12010619838807	-0.347266648069981	-0.143858070883033	-0.620891359152016	-1.49889698976079	0.202938815399926	0.630153917083143	0.276609958050986	-0.709138578653376	-0.110763806693985	-0.433952750724284	-0.488621124093895	0.745449073768689	1.30390606793308	-0.296624090410379	0.518659538397638	-0.404044307105796	0.415339811303996	-0.676323166649969	0.405932416679234	-0.373696934274942	1.72548172172846	-0.243998582019571	-0.453404885967774	0.420103163157023	0.44879883424571	-0.314179002392855	-0.591334375227299	-0.855989493409574	-0.766194997087088	-0.565847617500502	-0.732089019959498	-0.383199052654473	-1.17445408908258	0.600286004263883	0.334994675727887
ADAM20P1	0.774092767188109	-0.0622071322347593	0.973874219043387	-0.77279460762526	-0.942743951185127	0.0132323282495451	0.732323133874326	-0.836242496351997	1.04550576745752	0.707057680086538	-2.00521685756552	-0.395759083559668	0.288518837069496	2.25985752004624	-0.431093856369445	-0.67620310535463	-0.760892016643313	-0.736600070212234	-0.386504111139332	0.876465241505762	-0.344501087602383	-0.705223989389132	0.981817425168105	-0.337704606763504	-0.343703704031171	-0.00107225570070649	0.210653021652983	-0.853116064605384	1.42539418540798	-0.879877449688892	0.16850335720143	-0.170749934469395	-1.14988911970269	-0.952384809132487	0.702826231144864	1.15297796850589	1.56254678765595	0.397069998914484	-1.25367684786046	0.0471774286858741	-0.825400645616202	-0.775538504448954	0.422253870193253	-0.82674723419361	-0.0442980753380243	-0.521482757520016	-1.05567244708642	1.23527912089392	1.69483735585478
ADAM21	1.27122245595894	0.0826675102915357	-0.124865381361255	-0.649912842241151	-0.28243727081287	1.43348698503829	-1.39274281766133	0.192218883256333	0.000959589843902528	-1.19492616342468	0.34736408462815	-0.230487603846803	0.318715752952705	-1.20313479244653	0.0423379749870654	-0.16482705408876	-0.0941723457890765	0.446665220183168	1.91829525322871	0.175823815466881	-1.38929165751525	0.358582422859567	-0.21555819078254	-0.168574817564436	0.990563432390321	-0.135607504998401	-1.31261493947073	-0.0428470003235668	0.900205426094401	0.373394545007523	-0.231508569934981	-0.591597618480357	-0.00605059217148959	-0.325748515587584	0.377925057346316	0.197206882218055	0.0676119035063699	1.12477960594635	1.04688805118151	-0.884871831182656	-0.313237740903559	-0.240515698222209	-1.14827838104457	-0.756226704152554	-1.06045918791361	0.600650426656642	2.33801527508563	0.127653017054658	-0.59030265873003
ADAM21P1	0.456845145614817	-0.0172106560612016	-0.294342596924319	0.447159941981042	-0.102650995799257	1.35009043361564	-0.419701300599825	1.40741466460892	-1.54928518052342	-1.09081710059839	-0.281883825108944	1.41389326689607	-1.25181495840142	0.691693339318775	1.08307442658599	-0.343361400012506	0.300619210738219	0.476600117172633	0.437789773532545	-0.739260070401756	-0.61978883414915	-1.66188067641735	-0.0980252105857657	0.405302469275825	0.167314413331016	0.0736636939623198	-1.46032618466475	0.154591346627123	-0.515460345729614	1.5069271408021	-0.93093981267309	-0.317705636023256	-0.751747712735387	0.338099706268463	0.498237807066541	-0.586754020023096	0.353143459504117	1.33957477217393	-0.807860137781629	-0.766918682681378	-0.517686214795103	-1.24407450842086	0.764387769558912	-1.09814729558545	-0.998273871552052	0.0498038362664908	0.659989588372863	1.30892932071921	0.699352058241557
ADAM22	-0.649199351331081	1.78837448608627	1.69375303793424	0.0617910281157694	0.0333703376836533	-0.990749411944709	0.338247723686701	0.261133154493545	-0.472400551959153	0.2421667649328	-1.66427454934288	0.48875030929078	-0.555711780654487	-1.14177793438759	-0.976752382580511	-0.14311693635362	0.325809460302292	-0.931718424206649	0.909574655567329	2.06820919007117	-0.269794795735489	-0.105328677464979	1.0566656825225	-0.425346219435999	2.28764230859019	-0.288778297484591	-0.460095196931277	-0.20250622468351	-0.413029586377995	-1.08632094226033	-0.437410735025333	-0.522275879081397	0.0484036050591976	-0.531292347493772	-0.0297931399132105	0.131799564385571	-0.726663557835009	-0.554157023488408	0.799522564773053	-0.640361083425881	0.78520902130314	0.416374966565087	-0.675152152732749	0.370394584076315	-0.218334492374805	-1.05044843350771	-0.458938603618963	-0.323318227560571	1.00600322953043
ADAM23	1.92858106163226	-0.416417682168565	-0.303763820203459	0.160292451030283	0.299016961731353	-0.905267598524193	-0.507492085131793	-0.197329670422854	-0.733956489991768	1.24014334688537	-0.866176726056846	-0.757882063907313	0.144522577550883	1.77572955156757	-1.35535859259449	-0.307428999300299	0.53050867580942	0.369607776151615	-0.0882446784188535	1.34803020906512	-0.732666343487522	0.0438578803183926	-0.496813477921872	-0.759011969833089	0.997274859212953	0.22218848775253	0.0659754994120736	-0.324069894065571	-0.984339116758492	-0.877943253648962	-0.329085149271588	1.52571338899718	0.801454014597705	-0.0123884467167114	-1.28848347031158	-0.278042909349092	0.733442205057584	0.267478345293442	1.12066632476337	-1.02395259972978	2.22209479899222	1.63989552063466	1.48878908482891	-0.86573081295582	-1.21689861307049	-0.0464664986195104	1.40429101833673	-0.922944157461235	-0.295502244243665
ADAM28	-2.1618151327835	0.934858202500053	0.341534461667241	-0.612350287014606	0.0230647508708297	0.11427580016573	0.0161397215363453	0.746971120407113	0.783036762899784	-0.501291292350977	0.981196111658737	-0.326068088514667	-1.6253793278339	-0.529427342024537	0.93759867150836	-0.0585994524382438	-0.187756690164139	1.15212148787084	0.97718495070787	0.390142668033274	-1.39661796922766	0.713761696701617	-0.085725402428313	-0.713093957328164	-0.846768263142412	1.33939061112891	0.950956224832297	0.442889023462387	2.25179539769232	-0.246400574590466	1.82689669669453	-1.18922254897398	-1.01812164125311	0.836279228783863	-0.750027763962183	-0.120532721720924	1.47811359069867	0.66246777779935	1.3113626426311	0.10473330810523	0.82635481664915	0.283982558262443	-0.487176229475122	-0.457285326799406	-0.335021918938703	-0.733120651950265	-0.880343610140793	-0.110005459041565	-0.189918092531621
ADAM29	-0.975174828687248	-1.09974163027483	-0.248669700282389	2.08780219369745	-0.148208880959247	-0.258955777194059	-0.273145365413843	1.11525693630118	-0.0118853532737183	0.239587167445126	-0.746050327032769	0.584234105145465	-1.07354355875517	-1.03595184281168	1.68533380871517	0.504888905068948	0.459850539655889	-0.738635702976791	0.584486140673387	0.318799212527926	-0.807696857952105	-0.296393471453192	-0.583592036351071	-0.349806127366741	-0.688336963936061	0.571876503762898	0.92338980105761	-0.490456700034115	0.00825988651821317	1.26133523888166	0.324176447748169	-1.28341005847781	1.07655335660983	-0.0362465519213265	0.635829541822748	-0.543070962998627	-0.572154293375698	-0.931566664924518	-1.17370451137655	-0.161714811897634	0.0477677389999908	1.73877481094807	0.172444756477881	-0.0469803639953945	-1.37603244107113	-1.04365757603314	-1.39403974917379	-0.858686698573104	0.0529765677991249
ADAM30	-0.0830464181754348	-0.239505355362023	-0.775602581576565	1.61213784455451	1.06991392331895	-0.401103806637655	-0.0505195628049895	0.424429607255422	0.440625300456253	-1.79483886204944	-0.485276802092712	0.103789397643423	0.172316254514243	-0.278686892642357	0.0618441243412802	-0.106231924317956	-1.15090463600785	0.0724099601582088	1.89974216148064	0.173790778660028	-1.69592639137471	0.35768531556888	0.26464096269836	0.833161571942747	-0.511459998507712	-0.140381064690688	-0.559563387799639	0.344872343537254	0.744283860248088	-0.430063753492979	0.972954146781865	3.1570309889415	-0.667825687393496	0.276161363061907	-0.356193014267801	-0.497874440769731	-0.505802019868916	-0.409428660771094	-0.99577686380251	1.05251467302738	-0.0973749880396472	-0.597708472098309	-0.846144780148075	-0.55549923824329	1.69968356755533	0.406576826654334	-0.858153046352037	-0.839413696668128	1.35817533733465
ADAM32	-0.246514985915253	-1.09384939029028	-0.26668762377165	1.02207934243392	-1.07932877718858	1.89798622307086	-0.402346210791412	-0.433812625245306	-0.189382104207833	0.335741498979841	-0.290698089281509	-0.46031163201573	-0.950170136734646	-0.343659682593766	-0.375048442710096	-0.673114936261476	0.992444351949459	-2.0443248294024	0.473294170683891	0.0437449740893346	1.45085115167473	0.812871005227404	0.803284246235397	0.02137718302409	-0.145471776150398	-0.528851274057898	-0.045005344737075	0.918302333353595	2.90886205316527	-0.433295591484858	0.787646222539648	-0.195115357811413	1.00909027086667	-0.532548459424388	0.0876555094078579	-0.713518304750374	-0.864370969686387	-0.196883569654106	-1.5049704638839	-0.422678254095145	1.48790879941236	0.592200551548268	0.863960949543343	0.188365368324384	-0.88630013159059	0.139314319952115	-0.531407410244263	1.91092571620968	-0.379883946850721
ADAM33	0.55087673211419	-1.49028584545647	-0.801227152461335	0.342912459057785	-0.984651944514304	-0.161587245022748	0.477732526985278	-0.843618947054736	0.253124116481369	0.017580332544737	2.4166783655406	0.787435369437565	1.53574149641872	0.753146735838132	0.290790542906505	0.554833713722003	-0.489744075472807	0.437518951412095	-1.76862207215655	-0.523787237183831	-0.190541706527372	-0.148351872122681	-1.25336476745253	-0.23779750410723	0.235598665565663	-0.08539485317981	-1.02810241248642	-0.884967218903175	1.24787006916861	-0.323938440892153	0.433364126721186	0.391156065894771	0.381220597018111	0.0892485742237636	2.84073247106413	-0.695201978665066	-0.331652772208921	1.20796580623332	0.812330956195267	0.364795997141561	-0.701936603313088	0.497726111635304	0.527078015468966	-0.520795899383459	-0.49670184873811	-0.771545062583365	-0.761049623405266	1.21707392329368	1.65014222468689
ADAM3A	-0.211806634830183	0.123016205154852	-0.506074498527763	2.30504026978862	0.26105537961183	-0.430756533347195	-0.830629553396121	-0.280331802833256	-0.780536201220857	0.64233644892384	-0.592709119366615	1.58597372408637	-0.152664669921657	-1.34696714917601	-0.27325596393487	0.0564664493534412	-0.459030133911584	-0.729410376408618	0.609124944482303	0.0364410197567965	-0.782644055649708	1.9233830799952	-0.288637592026915	0.959099381969618	0.475308496988179	1.25947711393216	-0.708862652521248	1.71767076807605	-0.115921339263854	1.08608093759468	0.252045072206495	0.0923621955240936	-0.0853421174069009	1.56772974180858	-0.837509567337161	-0.924808494577706	-0.171160801092765	0.676256396821157	-0.564401908542408	-0.546959195421823	2.29341099112376	-1.11402692921714	-0.818487233861848	0.216549171526301	-1.82329681254219	-0.180623992667102	-0.722720347945036	-1.03267771681242	0.884954582699046
ADAM5	0.396599057717519	0.403112842365629	0.648496021276205	1.04652494441602	-2.04828911238024	-0.0258313166762406	-0.891673707325294	1.06851714737505	0.500947400191319	-0.719358533510253	-0.296212421301626	0.248113515507496	0.169327573774638	0.244808893263936	0.677955283820136	0.513775726370912	-0.852599731989884	-0.669294121988032	1.67373512582721	-0.539931655525144	-1.53358276924799	0.408773849020582	-1.04461065122649	0.836626295696216	-0.994671774040496	-0.000554784990619849	-0.589523282321289	1.34726625310461	1.66788684702137	-0.294397158049878	2.02089031378607	0.37265153941473	0.0523841481507898	0.933278713260426	-0.682235363047279	-1.09180167358139	1.04227766767652	0.0497608315451944	1.54351492338825	1.01499272438412	-0.863244467209796	0.179950157494914	-1.39378037126634	1.22992103541792	-0.532775167755842	-0.593688239555706	-0.757574349543155	-0.478003570277751	-0.683519077737795
ADAM6	0.0188103036269948	-1.40045463566841	-1.31785330811937	1.50200029760483	-0.0225220862924563	-1.10452529292622	1.00846621992771	0.997325435959764	-0.0748217101542104	0.393018945272947	-0.269876189942524	0.15562259780073	-0.502213668702439	-0.681091076982607	1.96104043215307	1.16543503704743	-0.0621571811209252	-1.14137311897354	0.157085930226257	-0.00456632555458486	-0.428158617335882	-0.568792426262509	-0.637590825434698	-0.799500632286966	-0.908140146227994	0.318174565722683	-0.803716418636968	2.27635787082355	-0.455097306659832	-0.983053377408573	-0.694380033289541	0.773074332993846	-0.894066747889829	-0.173138986959895	-0.499695946888151	1.50638507421224	0.853465428828265	0.309279040883837	0.580285251098419	0.121057874143767	-1.07379772809853	-0.18230077672421	-0.572345099035183	-0.848446151383723	-0.332980820840237	1.45561024146009	2.04156854297413	-0.38984613845459	-1.04439557002803
ADAM7	0.116033724653758	0.0227835211024533	-0.536737433377909	2.27076422243241	-0.901826345929404	-0.198942646168513	0.206330880781649	0.131194397400291	-1.08022833771033	0.0503070651902788	-0.262628965900739	-1.3266276173836	-0.572254482486956	-0.799786133787748	1.00685075014804	0.398307381012332	0.694409636900368	1.19606697599917	0.799019567081955	0.684961362028065	-0.23970138737988	-0.431851868270195	-1.86231550367796	0.29613750486887	-0.343111806902461	-0.0628569154618682	-0.266055717742497	-0.0179769123472604	0.146769947981316	-0.852898522691521	0.0430493181096095	-1.13537177482035	0.133782767432083	0.584260359961549	-0.0063894891305912	1.71548182825334	0.808053343802778	0.311623295729793	0.651076493495355	0.103012684795932	-0.553948485209721	0.464109750027755	-0.727193909792375	-0.456911828561135	-0.886446716375546	-0.655410071772536	-0.460831400912851	2.22601175080485	0.46933372393993
ADAM8	-0.549692226696666	-0.171358626261291	-0.422534745974541	0.0284180452671484	-0.0234708592054797	-0.242222004244552	-0.905395541705049	0.277583970726292	2.31921339655188	0.326822175151495	-1.0961100810312	-1.01311129876446	1.8255702914047	0.704330021133751	1.07215054679648	0.0336026765916068	-0.781975651152338	0.166152749285129	-0.11880018414338	-0.0443184735154647	-0.867707934685073	-0.171073223838653	-1.58725660300476	0.00804519067299954	-0.0360387460855441	1.98422321616699	3.05669402897269	-0.584386753876916	-0.322108018007838	0.125212201690982	0.374234112155169	0.106930124971196	-0.212698410243439	-0.575280533839733	-0.310310974522563	-0.218371959587425	0.7177752183691	-0.301257010652955	-0.199182639153052	-0.736634507952719	0.255472521652973	-0.271888776706409	-1.21016371098448	-0.470514600791945	-0.712173268944227	-0.0295575126557183	-0.792055446715906	0.183541816945017	0.750112758586247
ADAM9	1.20884782126884	-0.309764671627286	-0.408784072403358	0.0517760999254294	-0.0554609698140265	-0.404560797846876	-0.951659734192644	-1.6602805163242	-0.145284296099541	1.84663468917606	0.433901097540581	-0.557158522312164	0.528356764270007	-0.234942077903436	-0.638528264895182	0.468096305333106	1.4232492083086	-0.999486836038103	-0.918374838855015	-1.4290960492394	1.52392574561507	0.434256563640396	0.618034876045113	-0.935319736268407	0.0811806024800116	-0.592793855199225	-0.622734691185314	2.29242168407092	1.5417451239184	-1.26056478371739	0.340717096785537	0.0954356801101554	-1.28831594121721	0.791194810971175	1.58547165664006	0.297608986373052	0.433207803519857	1.32772415972804	1.51744757676119	-1.12065681637368	-0.632766607271471	1.61655427744132	-0.602553278169943	-0.76380898768422	-0.345260241721783	-0.265043203059432	0.12952505751649	-0.309682654647168	-1.24421336509402
ADAMDEC1	-0.159920718392622	-0.253774336254549	-0.591719257543685	-0.122702561657554	-0.432639119580033	-0.205294556824067	-0.0902806326774791	-0.270565424477296	2.58253601310236	-0.560100223481616	-0.285471053500018	-0.316432082200719	-0.963692604844997	-0.190886605166256	0.00391614701471383	-0.266186875028771	0.455251929904146	-1.05574679437745	1.39208681066183	2.20849830882471	-0.00498798719606012	-1.20259580963774	-0.23566136608371	0.256373741132003	-1.30863903112115	-0.717237488830642	-1.02658562665654	0.403924824584143	0.571719022910843	0.176587136811563	1.1677726632169	0.949566780542815	1.19064265339349	-0.202146836220974	0.730833106194039	1.05944965062194	1.47524487732509	-0.191617183399638	0.8784983376824	-1.05758819520151	-1.58530344631622	0.769489385166865	-0.948366687278756	-1.07900269750296	-1.23042018876891	0.865123963512126	-1.2691373285847	0.230486062140954	-0.673405697709769
ADAMTS1	0.14424931854489	0.785186861758561	0.123311499450277	1.76504150800813	-1.65368692474774	-0.581298907741007	0.331801585154763	-0.634464080024082	-0.78902049453004	0.540128503782278	0.160958471475367	0.401111703104019	-0.49231366305608	-1.1820104601043	-0.164706460674163	-0.263735929941373	0.84823775023132	0.475536749877701	-0.74281980228208	-0.770004346772154	-0.0112145171949051	2.45782221832799	-0.0861926314919843	0.214013620160328	-0.663037333576151	1.78993896662395	-0.329567815863305	2.57792444340754	1.54006687791448	-1.11256895120749	-0.221550723701897	1.00852861705485	-0.380723168551115	0.157886631114553	0.133286685239354	-0.751999876785666	-0.328008794958978	-0.247122295177951	-0.430548510424118	-1.47633119588256	-0.482416036077657	1.10474988914287	-1.38636211270047	-0.615324190020435	0.354413889782453	-0.20566683277231	-1.07085026437398	-0.33015821177721	0.480316041470451
ADAMTS10	-1.08717202319302	-0.707073768841314	0.350628348938916	-0.688150113021203	-0.782086970800481	0.802119206630445	1.64821614251741	-1.00579997663466	1.08304773706625	-0.30191609606942	0.582874835970701	0.439506235725886	0.703294705016781	1.59905019760003	1.15519088786652	0.246845004433235	-1.05576806630661	-0.794940447195736	-0.370138331256366	-0.490903583587848	-1.07282009413039	-0.954729419013758	0.0824644618971897	0.56737458927933	-0.163333100550049	-0.704007169147557	-1.08641482346309	-0.691772798241921	-0.129373587959578	0.496937533812469	-1.30169961653696	2.45834239820123	-0.863352491530742	-0.696225537726344	-0.0720835929429903	-0.0573508939124334	0.107577625693273	0.655397792315822	1.12231349544806	-1.14913480845206	-0.991045977956054	-0.754256853348063	1.30639003936219	-1.20938237060441	1.62450346779814	-1.46182125024881	0.772308724039094	1.12191120431474	0.33872955678292
ADAMTS12	-0.0351823726246819	1.71996731064217	1.34287733042791	-0.409376042469549	-0.413814102386429	-0.501438382705703	-1.39972774905841	0.812106530627477	0.995365833142738	-1.04997535536724	-0.519475207224165	0.511047287844863	-0.583088686548924	-0.912331127893288	0.52896285325784	-0.711666682900405	-1.01468150850351	2.3873643992737	0.996788324905236	0.316084697873636	-0.499342896925607	-0.881449704854733	-0.145138322341693	-0.0497002934198471	-1.22936228582002	1.56640545568086	-0.990668803216467	-0.262208729519515	0.845980307647308	-0.114945111948868	0.719341489744272	0.710395774466425	1.2233578490939	-0.125021264047141	-0.379641848739677	0.871188669707966	0.706027757600523	1.18253472060271	-0.0103456012525483	0.963255680278267	-1.69608951294521	-1.10741204646485	-0.21221764458111	-1.2136698320455	-1.17065558068215	0.199038405208216	-0.416197594301512	-0.985659555572687	2.24651542811011
ADAMTS13	0.223500276393972	-1.56330225952268	-0.0177160213560619	-0.820754431646432	1.45659467126605	-1.05949055853954	1.48963441543045	0.224159146803992	0.431433542597482	-0.188042382190662	-0.367133091520351	-0.0895304595547101	0.166148552731955	0.458584083916811	1.34785368100396	1.39703804182181	-1.6764223982632	-0.600457896344686	0.325579501741066	0.38262609578565	-0.520186988279954	-0.50824431553118	-1.61432875048456	0.809381704751261	-1.12260599051925	-1.09929745750469	0.361904284554386	0.199344191821619	-0.812441563840586	-0.098290931172425	-0.398107956566395	-0.290015458153069	-1.35151666237105	-0.0295567456369517	0.789868943051477	0.669316367316907	0.398632373993943	-0.401695465377916	-0.669200205478657	-1.17186933993079	0.162691563357257	-1.19840244176317	-0.964795299084274	-0.21942898333434	-0.791549055049345	0.532642311208204	0.250856892680788	1.66877427584141	1.51151271267533
ADAMTS14	0.331934629817849	0.642936245241975	-0.183857498966295	1.21502028099079	1.35944228424219	-1.70028530518153	-0.749410039409402	-0.16852277044307	0.0111413350221721	-0.328616537252264	-0.391623716334328	-0.572429663803124	-0.659967905646071	0.384220277116259	1.84772579463358	-0.617967966287837	-0.602023879882524	-0.768251796539687	1.03500347210376	0.297610792622287	-0.401412912713926	-0.810497779157974	-0.272526073116008	0.940777413930251	0.381223907831033	1.44792332443581	-1.38231903112964	-0.717302608581001	0.463969148682012	-0.124171863279867	0.0896207263448787	-0.443577903172413	-0.446713779750948	-0.395494960397142	-0.927234420135557	0.396173420229394	2.06433129309246	0.690893782586268	0.521799107253761	-0.986680131317939	-0.437402331209063	-0.7634822215682	-0.277591544577335	-1.27556578224637	1.24777653741884	-0.740859442237719	-1.31334580395137	-0.393115408090424	0.959662667187456
ADAMTS15	0.882717496602	0.414563885307648	0.741345315625727	-0.934126143078748	-1.16284593179981	0.0941882160891398	-0.840750787697555	0.772205496151238	0.395007935192535	-1.3651387903178	1.49360774108913	-0.912223936623093	-0.141750871513235	0.217430247193145	1.71290268614872	-0.55947117058328	-0.795300381247125	0.860891629579603	-0.0655277411699481	-0.367179907001557	-0.731981369499265	1.14958257331337	-1.18640017770118	-0.541192209527197	-0.982508514211227	-0.685585733761055	-1.05118637467948	0.412605330103406	0.611782137057569	0.225018495338444	0.587051791034211	0.417630838098124	-0.819517798467984	-0.0766942329624491	-1.03773735927676	0.199263396903535	1.44398825789132	-0.0972926183436083	0.0223599911111131	1.85127953633581	-0.344347099328866	-0.896321974162117	1.42036324584048	1.52060250973008	2.12401749834039	0.405794678652595	2.02863261472942	-0.208216132475404	-0.709294552928593
ADAMTS17	-0.684567271205014	-0.484874626205878	0.0440586071288121	-1.47775808464697	1.17256646154226	0.825134839697029	-0.294019982811343	0.258077609658312	1.10768997882915	-1.14057257917057	0.61495761080817	-0.0068763295573563	1.55403018242518	0.8623372777981	0.994593616357371	-1.1458872888362	-1.03653329809948	1.07439579011012	0.106813415617701	-0.870512433171699	-0.40373441072408	-0.97887734311108	-0.958751315370385	1.03559498208702	0.342713497076874	-0.0374972607595391	-1.17159385274867	-0.263428732370203	0.295234192691793	1.92872787315904	-0.170710371311076	0.0110602094723086	-0.865493287885527	-0.355010553325906	2.09152287507412	-0.961396345028771	0.84125025647742	0.0114172249005159	-0.14189941731823	-0.124372758056096	-0.429288560711341	1.14744199689214	-1.15146933716621	1.20314483135248	-1.12240258446137	0.543265597003736	-0.323011319647195	-0.683581348376918	-0.699516370210909
ADAMTS18	0.148690087097737	-1.11445658929674	-1.96199903994562	0.620038025887807	1.34883228898498	-0.0849967626171858	0.95399689483493	0.201606061370617	-1.20034782671353	0.253921729441073	0.472720615494556	-0.250877310567264	-0.645760352199351	-0.745390534150058	0.863132184305143	1.53812892973901	-1.59484732536407	-0.578940754655815	0.494502029876832	0.013735987337107	-0.200691190619758	-0.856717037720817	2.01328988312152	-1.1043588078991	-0.198874276593265	1.59192480053048	0.465653556370532	2.12811815310199	-0.271831859634547	-1.37334967885145	-0.218164925067039	1.25105884157945	0.891151171116404	0.0449523382992133	-1.18149937642589	0.847245257104294	-0.545204742051754	-0.481856524625777	-0.842322723815006	0.548402900118311	1.68600466549687	-0.408278577559146	-0.658328082348221	-0.87375747835037	-1.03184043828034	-0.242808858496817	-0.379684515667113	0.148516153123566	-0.631527909853521
ADAMTS19	0.459868485689079	-1.4452585874207	-0.260594080924237	0.9199472310588	-0.116758334648811	-0.325653653201645	-0.0786499324599016	-0.186834749310356	-0.82137153240968	2.15397896182455	-0.80395010580912	-0.63751923984565	-0.416455032188213	2.04881506587868	0.184131309672906	0.567768755865866	-0.94669317629808	-1.13551568256872	0.27589134530307	-1.02350943742257	0.99919141234707	-0.540000830175437	-0.305906023872505	-0.292107891325116	0.125803064640266	-0.491839828454535	-0.757996302289323	-0.189384342625797	-0.00837113669764474	-0.389902575877975	-0.275053568971411	0.951342059815852	0.114190190221715	-0.134499677177707	-0.30247780205566	-0.0118924989185071	-0.373878087064545	-0.175781707763384	-0.319567339408633	0.0584276840620293	-0.748492360257993	0.55419560073682	-0.623604590333232	-0.411184635257529	-0.620715058075077	-0.292295604721153	1.55133778284847	-0.668892290415881	-0.641769108260032
ADAMTS2	-0.729977850484551	1.17843453185338	1.30765753707484	-0.616355881380592	-0.568281878914951	0.358993365495286	-1.13480914918382	0.941663776028455	0.576381250632877	-1.46179596090226	0.862429404346261	-1.00473772004176	-0.630955456610657	-0.328368833512323	1.11078312110038	-1.02557648336854	-1.01592770252895	0.984294444678858	0.888698615595219	0.566398367471564	-1.12961876385525	1.14588067743104	0.0575513357307582	-1.32057519100548	-0.565711217109238	0.513801708535073	1.06580296809639	0.535388692080814	-1.61309755008002	0.624079527690455	-1.51590843532323	0.0732878953862522	0.334130428117995	-1.40409708385917	-0.376781992893779	0.117589039433347	1.09692130824712	-0.69048977735816	0.151689340569088	1.19928586322314	1.25014567600291	-1.04274728164269	-0.407023719884817	0.560564071063165	-0.0347849632173136	1.01399693867409	0.373183500043145	0.64401282612267	-0.450015219913377
ADAMTS20	-0.132530352060316	-0.554818319419624	-0.58035933444113	2.37990385329986	-0.0811778139760527	0.373479644076904	-0.425845107175448	-0.213107732135332	0.152189110175862	-0.346513409960064	-1.2945793723602	0.446501887584459	0.0125413675516646	-0.0778737241649155	-0.0351700825776405	0.295755896441972	-1.16347990275123	-2.11325565862138	1.93791775819011	-0.0883092065200322	-0.254151626094397	0.425152484125573	-0.0792913881657758	-0.635409091896649	-0.597227155901085	0.933687645466937	-0.307761290071495	0.448724238940713	1.40977690216054	-0.620577235938863	-0.168651172844735	0.0260353313819361	-0.639796827185374	-0.207838331747188	0.923653556668624	-0.10682027094107	-0.46620279133271	-0.914251741653136	0.0156063549834057	-0.752163970377679	0.76197872432638	-0.841845945611421	-0.849389166801986	-0.249192183093282	-1.79539199381261	-0.327934840235676	-0.82312893661333	-0.422089905604875	0.670900181239801
ADAMTS3	-0.945363116134934	-1.14309934352086	-0.280259628048419	1.73169451475259	0.763939875208726	0.384763407116463	0.361097869699972	0.250856759027065	-1.4279272928021	-0.0611785631647961	0.177030139582706	0.799233307642812	-0.687429141147535	0.609191888092899	-0.87163572702163	1.44264163447327	-0.252024327350693	-0.568368604286585	-1.22685106403883	-0.585388374158889	1.31447399745614	-0.467008536741854	1.05754925716663	1.80847967303766	0.48240571274039	0.63797894931011	-0.408583988883538	-0.829117140256681	-0.986764187827307	-0.808308058217345	-0.0964018467061853	-1.3277929265558	0.532516266422329	0.1917098068017	1.13268760121269	0.240131770648231	0.344267818869377	-0.796422573146905	-0.703434830941656	0.696419045343499	-1.18984024660059	-1.06905238909847	0.652300977617435	1.87999630579261	1.75001323647671	-0.491358769684134	-0.893693560307426	-0.588472083321193	-0.77164475898985
ADAMTS4	-0.41718006111036	-0.327444245737641	-0.330719273352725	-0.40973293897168	-0.621476601452911	1.36043534961883	-0.112110357639838	-0.590165650733193	1.84507344352375	0.0170953555736773	-1.1375222641757	-0.0999183296536704	-0.618485832150423	-0.49818277121001	0.226891477950808	-0.395103492380379	0.418982718292697	0.00391471166601867	0.176395956033699	-1.19418646057845	-0.85222626072012	2.58140440585908	0.235462133614991	-0.276737989026113	-0.423199009491948	-0.287152756498108	-0.286418098907439	-0.119690687950481	-0.0163608461592447	-0.153975363347036	-0.379839912641276	2.76730181765969	-0.674513483496277	0.174587040989181	0.412027901626434	-0.52024893616052	0.668493531015031	0.0336088993221191	0.656870625918208	1.06562093455899	0.280163541697626	-0.412435450464943	-0.530920207295816	1.22784233839188	-0.900317416596877	1.8999585245625	2.21164822044812	0.471644273996306	0.124084469449489
ADAMTS5	0.784873447198013	-1.02940025643925	-1.64081496852673	-0.380382977309322	1.90945198853783	0.179835173600366	-0.202713039205963	-0.85628777116326	0.710575804542196	-0.122585079973486	-0.18305531151005	-0.526675191740063	2.69767871215667	-0.508576020020952	0.0483194625782962	-0.424740090515568	-0.398980434232686	-0.220770061715675	-0.262658705600594	-0.591754729818062	0.84152980096294	-0.222362131165734	-0.935842715038056	0.2372299485154	-0.715198859930207	-0.404728917004154	-0.732134101421749	-0.304344863698501	-0.731389297792724	-0.720533876324218	0.132523838077577	1.7448567505617	1.59435314052518	1.03993091424641	0.961124525424994	-0.4437447645423	-0.540373951700527	-0.337168973224483	-0.362843368191565	0.0186075057397449	-0.860108491909822	-0.591307010872477	-0.0608072737274042	-0.484667786685833	-0.477032080100893	-0.756766896844426	-0.48955152086934	0.0674285859271088	0.0145718609466972
ADAMTS6	-0.113847621756575	-0.917337520556128	1.52656724779822	0.0722993934657608	-0.386106529084906	0.0317674859816639	-1.54139541280838	0.75638450974669	1.59933448825502	-0.768556238905422	-0.37985201722206	-0.386630546543652	-1.56793528382415	-1.10447330459968	0.430867781046329	-0.580782645430093	0.2823457819083	-0.523468823208982	0.892992558419941	1.34420344296986	-0.690027283963199	1.30793520049522	0.710629293003795	-0.689951066455867	-0.0118755428812937	1.12194403368598	1.19897848699928	-0.24616258132077	0.496403016864666	-1.01709985853021	-0.293260671630743	-0.771000036614279	-1.0261010888034	0.702812108657278	1.57177613689607	-0.502913474830742	-0.762945732914325	0.38315791705756	-1.30177510957131	-1.00522082969338	0.10575221001091	-0.933711657334686	1.56489462258534	-1.23979703158322	-0.217081407727109	-1.43029289347596	-0.260954763651981	-0.666319224084507	-0.523719859995353
ADAMTS7	0.201603005886846	-0.455254396765472	-0.0545012197380568	-0.357753071018379	0.0931080822096185	-1.11956932677793	1.76751547045564	1.6822799192315	-0.091989868999085	-1.28095530086836	0.0582439299826253	0.640000606800463	-0.102028068465671	-0.176330349636797	1.476614411035	0.710616390732297	-0.0594524787280339	1.30208132455772	-1.14203604294814	0.0559455976628235	-1.18533244736394	-0.59255694095223	-0.754258930171591	-0.450373843558345	-0.137195354401189	0.597814472115172	-0.00271799299021569	-0.932484442764002	-0.984460974567728	1.43939162880502	0.285676502685942	-0.421232481641763	-0.793910755082375	-0.551881780448215	-0.926825034383129	-0.0225033267079871	1.65879344554619	-0.548402305044854	-0.880839815285597	-0.917606345894107	0.634007032281062	-0.0137226423769765	-0.670384431547277	-0.519460996694126	1.3034141086543	-0.429210286653938	-0.898079912703994	0.659019077722364	-0.538945331244779
ADAMTS8	1.53438151039698	-0.502241622983927	-0.820377355597626	0.163348557774233	-0.151615924376219	-1.6261259848762	0.483345841623292	1.30640545478794	0.05911546001834	-0.0837032325338405	-0.353629187510147	-0.773797639824381	-0.351351713400664	0.562411289978607	1.19717402077608	0.282984200624504	-1.26108127443705	1.16281906772348	0.886266318731996	-1.16356925280158	-0.114913498470823	0.182749922510655	-1.73006466637659	-0.404806148383617	-0.666335198460678	-0.559100282765073	-0.200863079847154	-0.127958559417415	-0.0842020128273591	0.322449640665527	0.525911934198271	2.11747337567826	0.163284082923733	0.0837354472407242	-0.28104250477775	0.321737677833318	-0.545124649779949	-0.653123759267439	0.418832335120163	0.875077064079183	-0.475797081788385	-0.464313009673054	-0.17550756765146	-0.250261462853138	-1.13759874835214	-0.102532209901015	-1.00374309598082	0.395639996594799	1.08578604029837
ADAMTS9	-0.156025047758446	-1.151516635971	0.495840297527721	-0.527541040877591	1.16569864675646	0.718300744152547	0.288388594342004	-0.174120312188142	0.975904528132444	-1.98146797261537	-0.0109713737804037	0.796287508802999	-1.82567270463718	-1.44794672709643	0.877707817818561	-0.607661023040686	0.82020550624442	0.160118602722889	-0.140478565323504	-0.353767084532	0.0213392287219453	0.909383631326488	0.969499831384427	-0.20241655824676	1.4195503720808	0.710190555444345	-0.282780150480918	0.0286709126101936	0.0617882045873452	0.685195637885144	-1.44093876535138	-0.647203196411859	1.08884062909827	-1.49633107693713	-1.01900013668701	-0.678259881023933	0.276584752659966	-0.0767843828303591	0.084029476853412	0.775845730832971	1.80617560622995	1.63454800170292	-1.69779088936772	0.665881495409869	1.01453061167601	0.684575331685612	0.322089190951255	0.487028479121248	0.073267475302111
ADAMTSL1	0.139537063162144	-0.652810507804934	0.0144338238917885	0.278316948895815	0.474183360525742	1.11878889650428	0.322906296046971	-0.690365965882879	-2.18417420469472	0.501424301914461	0.526504876937217	1.12106106701678	0.546361886240322	0.479582305689467	-0.532017499142361	1.22164165936569	0.330040611045694	0.450744303463962	-1.4619459586469	-0.764899895766132	0.1872955299261	-1.61721782014057	0.924271152414201	-0.0807552870423006	0.845502541889734	-0.395905012150636	-1.14017696349838	-0.152926554111232	0.372107998455662	0.607449905993305	0.185272709282872	-1.72194902760663	1.17338902104598	1.21300518749786	-0.57965405473168	1.04916995585245	-0.235448314742873	0.342708497356915	-0.104971479402537	-1.34828825274607	0.412607019066146	0.780906475256679	1.27538365224908	-0.469126849359924	-1.76988375355895	0.592782307740203	-0.867366818544822	0.182766700073269	0.105536231488407
ADAMTSL2	-0.53073822387093	-0.413539220164599	1.85501310599217	-0.109323510280002	0.776054334784627	-0.735593119605642	0.531200118611417	1.58037496451951	-0.64247919551056	-0.554079563358412	-1.36357945617902	0.589807286555025	-0.123462796921674	-0.622622836098373	1.35029322041782	1.0133919223733	0.504849157235421	-0.234651924360247	-0.226412272003867	0.184824929730999	-0.590539332138161	-2.14009127462597	0.410617231161989	-1.9237550330224	1.00598335363911	-0.683033009047095	-0.278266854101967	0.408451479025747	0.0630122496919969	-1.10386552689617	-1.15947520166235	0.0361335799694129	-0.825586629515358	0.923967819271723	-2.01953768623927	1.15833210430307	-1.21004952442228	0.230316860542942	-0.327815900743504	-0.0669724757114058	1.0522639138147	-0.0740050328593485	-0.169068272684748	-0.867973964455833	0.684689153411674	-0.234671367023472	0.475840544015308	1.33584046347024	-0.0971769976298052
ADAMTSL3	0.569710945102701	1.07079781525874	1.21361170888337	0.268984894348184	-0.0499572675503959	-0.717847594588351	-1.42147957742917	0.121988763973715	-1.42812911250815	1.1730540739769	-0.257951951441103	-0.0163216649738933	-0.832489247380388	0.513628095937111	-1.92845960348054	-0.0926828226543889	1.08684132613336	-0.482291188259129	0.136323219653411	1.05248664663216	0.656843039046935	0.558223828575304	0.0934404596979318	0.233116442963747	-0.70931101007685	-1.23134359493229	1.09586258048503	0.790323341156403	-0.0288629703477897	0.924019575674062	0.43282331320699	1.32963348095675	-0.664021945202465	-1.73753232931133	1.00342764124811	-1.29597103017828	-0.262037579113361	-1.16083365089057	1.77276014066562	0.449366875330604	-0.671830676562402	0.17853102265457	1.3218762604168	0.300021768061245	-0.248317136543288	0.196284317684623	0.119871083676961	-0.225030604941818	-1.51005785613175
ADAMTSL4	2.1218138371075	0.788133584528887	-0.591021104176926	0.0205704735233451	-0.949880688589714	-0.720274481874637	0.407260353090396	-1.07209609773558	-0.139507072008693	-0.161461941271726	0.275357462489729	0.709196662129216	1.35752021220138	0.16859229093153	-1.77583689699932	0.0444936618326826	0.846180106108146	1.03274730027844	-0.514183823960449	0.0574514746020008	-0.616499930504946	-0.509036938216913	0.41628655245079	-0.21379602807183	0.829845821538095	-1.59410200143337	-0.836143095298484	0.0362100249279062	0.328719447779712	-1.56039392963972	-0.259691361075929	1.58227475949453	0.952514633925921	-0.753713850914886	1.5305268020287	0.266791371346285	-1.7483655957543	0.400502767790253	1.51037898426672	1.57464460777946	0.814795016690666	0.743862775140837	-0.828426946989386	0.285356546407776	0.416821008784215	0.9316039179613	1.2035629132623	-0.225512957943931	-0.303024636266252
ADAMTSL5	-0.912006091150641	-0.304984835284113	-1.54044124314165	0.550072675925795	0.23727864442739	0.74644961465704	1.50852586954245	-1.39584927842414	0.0560575807343523	1.01411343408297	-0.546448034735539	1.03619637635623	1.78951100993581	-0.0560217669537332	-0.248394219563605	1.46726583388904	-1.52254974315222	0.353626437880906	-0.499294718460553	-0.573068576045804	-0.835213433653313	-0.886833426998026	0.486391804759099	-0.562593517750035	-0.982879723564458	-0.711841608494531	-1.0405131536009	-0.130919827710544	2.35677591318903	-0.4928182051076	0.924545206915013	1.28167693180074	-0.274194586880961	-0.210113897880281	-0.853516635313165	1.90145434815038	-0.310606082818307	0.939913505458455	-0.780735392946928	-0.770196853569186	-1.11905281868559	0.472696533558315	0.468288876922849	-0.736508147922332	-0.581786674884768	0.953974027946125	0.522509773841486	-0.647105530520732	0.571615273223994
ADAP1	-0.161496778671717	1.41117823524836	0.620080592295348	-0.671878828159558	-0.0870638851489902	-0.106361303568361	-1.3923677826099	2.01935720190743	0.35294764784521	-1.08330148439112	-0.396233295592674	-0.0769705853467502	-0.163183370323424	-1.14822673418431	0.877967201904342	0.0061093502503709	-0.760578229579753	0.265644791978725	-0.0110187289136156	0.916583010991095	-1.14111306061757	1.91144952561146	-0.802562381605938	-1.42108382108577	0.748535110987247	0.0307463895672874	0.624644273569381	-1.07292967042813	0.298051924201698	-0.37505956572611	0.515224704656674	-0.558990100303057	-1.08084671361581	0.947790533706901	-0.800924239403684	-0.925884073514106	1.44916639712551	-0.333297223460411	-0.77075884897522	0.270842679477079	0.464825789057454	1.04844651300423	-0.267177984543482	-0.122463060512424	-0.0295067582958511	-0.845512721659505	0.388364695113746	0.872060762699196	0.25151456032853
ADAP2	-0.997153149001019	1.15483266399725	0.0631792974500758	-0.615304500616028	-0.411223285785473	0.682681752932535	-1.50228554781415	1.23357425483851	1.21375310406448	-0.615459779128281	0.0768026692489268	-1.25490160885366	-0.52755160579526	-0.742851797654175	1.61981595219097	-0.530442288242234	-0.463962824165919	1.80102977376208	0.177597963077429	0.060812080384764	-0.524245115772349	0.141244158209466	-0.104597497073341	-1.03277993533128	0.309529253808203	1.51270489122718	0.546326838561272	-0.723891630021782	-0.441186585344225	0.67202745315761	1.01569595061214	-1.73566312450791	-0.127554227265012	0.293283146470767	1.62892390337995	-0.117052863509273	1.88124240394252	-0.213046629072736	1.20142457948794	-0.171985116203073	0.389729935566965	-0.360683715480628	0.279500170119027	0.0221997532814149	-0.93460995793863	-0.726618532691885	-0.688138541565493	-0.192848875715329	-0.761003833422671
ADAR	0.443730426880953	0.963225648766504	0.93002195123668	-1.83654736305817	-0.712923508334207	0.598617384147418	-0.0786991699190219	-0.774776191337679	1.17052567506695	-0.25325092053108	-0.41140233260495	-0.837273992286106	0.325948160925929	1.34081262242073	-0.106064230896318	0.98979513327753	0.138333056447617	1.41951441139151	-1.62042383989077	0.372365185288085	-0.664959214566021	-0.646933808630537	-0.142532634066136	-0.585515134687457	0.354443337976777	-0.574360936829207	0.517304495110883	-0.184904922937297	-0.443111692764213	1.86263598515237	0.213159092618695	-0.426763284855601	-0.426590530867327	-0.573921401117048	-0.472584171547891	-0.855567072494594	1.94227785037834	-0.833079660061107	-1.2799306050888	1.0649020451844	0.143812383658105	-0.398105091917048	1.45940033982633	1.11656371534299	0.244459461510485	0.478354776211477	1.61902470301815	-0.285208981458203	-0.170037029416642
ADARB1	-0.916903034570475	1.88143584234626	1.98913158623816	-0.495733662980803	0.687092241683911	-0.28693165594911	-0.287427154204894	-0.0705521871779436	-0.0335622928912172	-0.98969897934756	-0.820213893532389	-0.312631788453413	0.397643821012081	-0.564893045921463	-0.868936732029499	-0.91667124991501	-0.797663687137904	-0.182139731387625	1.34303350650872	2.16623037478216	-0.335829888513608	0.65991295418691	-0.607140616974843	-0.451322449661675	-0.0960026013451081	-0.590133283659061	2.56198760816001	-0.515720955444389	-0.57556894769385	0.307458276832656	-0.77130301478471	-0.665021072123023	-1.48404674268174	0.240809922970089	0.388385142180861	-1.11320560773589	-0.488030207662176	-1.35168937361057	-1.5897269741992	-0.00124552072865732	-0.601615950991311	-1.14590580775215	-0.486434790490097	0.132252421583875	0.207988629341543	-0.542727556435271	-0.589885244294826	1.36899104329941	-0.515125015939001
ADARB2	0.796942368959026	-0.659081088410597	-0.345200960144609	-0.116189260171285	1.01455380614736	-1.76971430627254	0.319305346180732	0.271118034008599	1.24749600686162	-0.531312435701482	-0.324251455853699	-0.28768130683507	0.721116112993683	-0.886403408794646	1.56201998218754	0.758782383017103	0.426303443726256	-1.06707703400445	0.512546584025799	0.269835557910162	-1.23285178533165	-0.713063582127028	-0.386917988428646	0.539538725485805	0.146925045460271	-0.987776435192136	0.49911523821268	-0.0810787147240988	-0.462273751552016	0.689876186384246	1.3570398370276	1.93365866248967	0.0387111981693632	-0.813693651187272	0.742869728702293	-0.826046133340012	1.51952654182723	0.0900926207549638	-0.999998444824628	-0.254588314468983	0.427630132877412	-0.347645749431435	0.405686353222439	1.02427737836027	-1.26402916664435	-1.12930566232753	0.918709581493819	-0.765296480623492	0.0387635704814441
ADAT1	1.04756749884741	1.01515062363939	-0.622301747745555	-1.28159502805658	0.669026495697327	0.933587073186774	-0.768378024997747	0.139228988212559	-1.16992910059665	0.576076695170939	-0.539140836757178	-1.83805086527578	0.565772566992069	-0.301031891411839	1.41584336764982	-1.11745279662296	-0.161841134635295	0.727973983337935	-0.468499148534128	-0.302047656555979	0.889341319440309	-0.405165877376915	0.460439803461226	-0.378787411693462	-0.778083756474097	1.01050355787321	-1.81066500498463	0.436198970699645	-0.318574128416693	0.277625065023276	0.563506692750358	0.126678896190232	-0.45063870046013	1.02605007931406	1.15546444945269	0.929934675301886	1.07729925204893	0.74756609309475	0.342496620540432	-0.132073525346561	-1.06653092176113	-0.0490753174480568	0.719261792498362	-1.25368784872019	-1.1264507903302	0.110924496083549	-0.665126823022374	-1.3632201577401	-1.52805497371631
ADAT2	0.0290597832365555	0.501484982349835	0.722104923504801	-1.52461971017418	-1.31447129830508	-0.441696980659637	0.837947356250697	0.583478229279499	1.33006560952905	-0.593104624907162	0.409081599761633	1.37936418474969	-1.59202556908253	-0.660209976913936	1.35120997243736	-1.08704273954254	0.171033017999081	0.299047332537681	0.473817599589322	-0.526954665248367	0.454765293181195	0.0135933424703191	-0.943858141425917	-0.834223714555655	-0.090411407109512	0.0229099631197391	1.90170643264269	0.262085477124433	0.163806501462751	-0.215807514213587	0.456524834308721	-1.33115840966562	-0.972787396501854	-0.28054682985831	1.01462005962471	-0.332995737557501	0.372798646207264	0.245989370232862	1.23741664045245	-0.897728958165147	-0.730921810294647	-0.73930535313367	-0.400770902978238	-0.859952269898082	-1.29267372024516	-0.728133211644156	-1.07412308578923	-0.451538038041498	-0.0847950393062085
ADCK1	-0.998020885292057	1.27366487623295	0.813803626337258	0.744417654247764	-0.13745219150172	0.901796900180958	-1.17981271127637	-0.461468923841332	-1.36702244457691	-0.122760714289782	0.925854973993292	0.596821341021505	-0.632616957144622	1.56523342040767	-0.426979240344323	0.857918299234792	-0.870406452908686	1.25278457440391	-1.19626283230797	0.708055032091681	-0.959356573962074	-0.371155755289415	0.153388167527792	-0.456898894014833	0.810362292970799	-0.269810645635846	2.38947992810209	0.443371639461055	-0.284790633408695	-0.275322988689437	-1.36764475063615	-2.02506529892345	-0.927120393781074	-0.72024101674504	-0.216609725687052	-0.438280749481809	0.936438303702573	0.797158517199267	-1.99902429697496	0.0170213894023617	0.577255866650496	-0.031293380253899	0.22653165979902	0.192317385790473	-0.661989120577867	-0.544120939154906	0.0016505900895968	0.835927781912899	-0.0598032568244902
ADCK2	0.0277192326457379	1.20529981320404	-1.10748963985485	-0.436931079903722	0.166923991184639	-1.45428927181476	1.8836573898056	0.320586287322338	0.207762119855241	-0.209826101413747	-0.168131390212325	-0.03212639447023	0.133619991443286	-0.0585405525980485	-0.387979241622494	0.188876312667368	1.91253170652755	2.08136613781464	-0.924612883048202	-0.600691425097943	-0.791273756333735	-0.841911937786321	0.352298759971894	-0.831705614136553	-0.595122806496191	0.32259179011578	0.333155880586919	0.223014036044091	-0.0807932153303676	2.03264415363028	1.59710497168392	0.0113372557078113	0.241992637018186	1.27135425582172	0.203361399897455	1.89881010637858	0.319174620404949	1.40640890907312	0.571059265086734	0.000812714174949028	0.639388027863439	-0.281922695377713	0.455773214617914	-0.448434792975352	-0.243945162455166	-0.0238848228252552	0.294177042682299	-0.214315787036877	-0.736882766737628
ADCK5	-0.615071684792539	-0.6434566401506	-1.567764737521	0.271715696997703	1.76827565197309	-0.49148280437621	1.47626246599103	0.205025437735088	0.0839347165989987	-0.16695824626012	-0.707650832665521	-0.898808797461389	1.41632756821444	-0.394889167631475	1.23838174953948	0.801608983613407	-0.927249203497654	0.471281168653759	0.623335398136198	-0.157653549976549	-0.588882800854181	-0.908356171868182	-1.43821779649727	0.107826354676076	1.86246020828084	-0.428099002147337	-0.147947497374998	-1.04055391819315	-1.06523154683068	-1.18330885151102	-1.05380788943984	0.108628012703824	0.302043003026783	-0.417504581621391	-0.581171392743337	-0.978585854404294	-0.420331961135044	-0.709089590031477	-1.60758028629945	1.08686235474951	0.761883913473407	0.424833429637326	-1.30378689723429	1.25453524251507	1.28973351657819	0.0671744049259347	1.22279102577725	1.24211534232133	0.133921800423301
ADCY1	-0.119246081282938	-0.634101216029821	-0.31024133280742	-0.24378480529927	-0.487959367608617	-0.320180296749545	2.75385359270784	-0.0886433275431079	-0.664997592144787	0.67579153926046	-0.45034992663108	1.43047996875977	-1.17457990008137	-0.860276572274799	-0.681131840104058	-1.44649844089482	0.952499070683035	1.35137793404764	-0.0496326467845026	0.114505407785322	0.00933187003842806	-0.198048645698071	1.56569389079908	-0.820952991834067	0.255367990697582	0.722523187223794	-0.716544919026972	0.493008165060541	-0.118379729097089	0.831308482675074	-0.600549739492002	-0.67703755915667	-0.353577857490416	-0.659912696024224	-0.155792005024286	1.21843199329904	-0.865192962820774	-0.239435099679041	1.32224561951522	-0.712145158684149	1.52137229016796	-0.813778887417427	1.01738792490494	-0.553666904823565	-0.467719974268728	-0.729488824228793	-0.75421102290029	-0.409685515646379	0.951321410170259
ADCY10	-0.113884200230031	-1.42347001836165	-0.148782163468151	-0.796984868944246	1.43074286972462	1.54713259463465	-0.0960188836090046	-0.533735561169816	0.59640661528124	-0.62213145832604	-0.607888973521367	-0.621544346107753	0.185468382160446	0.0280068178479045	0.602942695793786	-1.28260292614786	-0.145606213074562	-0.87938274333502	2.23168917932804	-0.532055328072045	-0.172212079903352	-0.0183535826966881	-0.513531545266883	-0.72328442316683	-0.0645638944965146	1.0655461828967	-0.544646837222861	-0.867453754704814	0.379725930126995	1.91615890950955	-0.582293141433054	-1.35009442154859	0.620734114271998	0.323761350645011	0.362753229284268	-0.996680115711985	0.500406390705046	-0.283505791497899	1.03096142752634	-0.949760618668069	-0.0994690223860584	1.08568362668391	-0.949510706766439	1.45609903208551	-1.37064262538272	0.407039506912483	-0.187338458244201	-0.782974184223698	-0.349981012346195
ADCY10P1	0.0314530370052071	-0.963498753692626	1.73097904210311	-1.24615353505258	0.287947261066194	-1.01207361375097	0.822185342312324	-0.273885892247513	0.938983036647767	-0.688883765452854	0.706511822302895	0.45747901624533	-0.938259111570246	-1.30967032515628	-0.236627013156407	-0.372258170230215	-0.939621703995344	-0.107770748265548	0.357838006281747	2.06982067943625	0.421151687990198	-0.539241749141236	1.60948538977881	-0.725805984102828	0.848353150692015	-0.0185903327862473	2.33981370695346	0.470475696117216	0.974551330176742	-0.964482392853166	-0.852506568694314	-0.8144106978672	-0.654718481759144	-0.805081481606434	-0.186004291239516	-0.873411872351377	-0.85171645804403	-1.11456856974639	-0.988883410362657	-0.00829100986640741	0.783902106395285	0.0309257102735922	-1.24692769695312	0.382100967268395	-0.958267286752993	-0.331902005089188	0.124319784890261	0.620746627271599	1.11165916689833
ADCY2	-0.137635078305258	0.844504980861577	0.783756496234254	-0.057922031201153	-0.115928629926168	-0.116846518554688	-1.66346357379803	-0.457306251858148	0.0926247323540757	1.93883605318325	-1.23234645220308	-1.93616821767708	-0.649071688611797	1.23556623256143	-0.683904569457253	0.0948710098055247	-0.656109144031743	-0.315622728361713	0.259564976138006	1.79899805094522	0.593001505844315	-0.16163888541747	0.267678586693548	-0.255420026198222	0.138502391198308	-0.0447895130450089	0.12012412714275	-0.580357531498247	-0.229364045766401	0.547039189958925	0.11281702552973	-0.662073471383769	-0.419642010484388	0.11998378330834	-0.581557202989102	-0.995338371422915	-0.621627909445073	-0.178439327062271	-1.02013432954963	0.11192756280666	0.143065748473945	-0.410881678568878	0.235817372116131	-0.261343446994965	1.58562633568971	-1.29906272158018	-0.869453545798298	0.570822922749828	0.344439551138776
ADCY3	-0.980480070748151	-0.225419780561141	0.104253119091291	-0.827739163660207	1.35150670932779	-0.619066297214502	-0.0510981204897264	0.114188327517964	1.66667058825725	-0.955751371957106	0.545836210550267	-0.647750612130638	0.316522671762514	-0.39264587055929	1.8062594303079	-0.370335632506963	0.397243350363557	1.17447060403026	-0.432534816178663	-0.583682744153889	-1.07947206469209	0.351024320051589	-0.962589348352633	-0.334147498551463	0.150709697566996	0.050161106441467	0.0595597818249257	-0.550710037656368	0.0855862839203365	0.437668199985151	0.856906845955351	-1.3274163259869	0.321963415213038	0.257914657009109	-1.89862803101224	-0.336743255156521	1.09111309882528	-0.655649486715206	-0.916613393864401	-0.605883159289675	-0.876334255167421	-0.716166217812696	-0.928731688217781	-0.156622993088327	1.00502773126309	1.14598716921128	-0.175360712588081	0.11626009136032	0.689950811860563
ADCY4	-0.22691701216425	-0.852906745993348	0.00636394959219869	-1.13291607082041	-0.135493055500819	0.422273619634683	0.915120351797927	0.969003293338045	1.66876425922761	-1.15673474496916	-0.710686623625049	0.0645426672466928	-1.76501193532652	0.794163870242025	-0.0371165877968503	-1.50692896864881	1.13637228362381	0.693854629642418	-0.374050348092101	0.625349887014149	-0.967796741976455	0.609979592673425	1.22129917986482	-0.741430801798036	1.13534409098524	0.816186889122602	0.395515466300721	-0.359563779917563	-0.00111976543162926	-1.15162727012967	-1.40603987826183	-0.855705717423261	-0.815515253097501	-0.694712790201141	-0.119777519962502	-0.536566074679028	-0.565361517118003	-0.552868558604448	-1.45564632006362	0.390748586758035	-0.372811785779926	0.962721071905747	-1.49471640506084	-0.194289474847165	2.44708787206044	-0.124653303411649	0.633460845709824	-0.0208506432180439	0.179398368467066
ADCY5	-1.06711256270865	1.20443441730682	0.486243473625474	-0.212430744536988	1.95800705281756	0.435534038481902	-1.15020584956739	0.104495384255943	-0.343455108167312	-0.461885470827793	-0.7960895401994	-0.684639350937111	0.687881501950445	0.218638560646917	0.676588734125617	0.253653924168307	-1.65062063033522	1.48197626657951	-0.20793581962032	1.38772717620945	-1.47360882519599	-0.0727708029955126	-0.564984385122812	-1.19510803410126	0.506032241287292	1.02294236767399	0.631366825678105	-0.593576035269729	0.478889798571457	1.01247666268791	0.127258507130364	-0.199270350925024	-1.90721572959245	2.02358379010293	-0.688827354426409	0.221615999239047	-0.07352868498365	-0.567245127357058	-0.914102341762987	-0.660476859671585	1.13060985813404	0.571758099745957	-0.292636994523335	-0.863449202331222	-1.16599304118999	0.153574942855059	0.554471262315505	-0.958350863290438	0.787159354605238
ADCY6	0.946405125124444	0.0515637180776109	0.920293018336411	0.197538742561391	0.74450749096785	-0.564291223458756	1.17604921193098	-1.1764359677951	-0.936229433933504	0.216136072029735	-1.833320202126	0.565344621524985	1.12848217712426	0.898213867015684	-1.39591695760091	0.0159607757533082	-0.631875730573765	0.0303849842902019	-0.337556657506319	0.863162959534203	0.931294491080729	-1.3072352937387	-0.602833066708118	0.286880281561073	1.14778310588279	-1.12140873424442	-0.021630311023041	-0.740244892552712	-0.831804257769604	-0.80070316435136	-1.3684806563037	0.954144307567282	0.560324646450762	-1.1264102637396	-0.972698085174091	-1.14034203835577	-1.64629045507151	-1.529249071347	-1.19747305370832	1.35846935979061	0.383806537086298	1.14356998586497	0.0650183621920795	0.968731030653963	1.01060006907222	0.323890845524811	1.11955549079645	0.491478587103525	-0.437746472471629
ADCY7	-0.076010790300454	0.686060494801352	-0.382169370479495	-0.701803443961505	-0.727444308702111	-0.483313454228728	0.296136749378192	-0.110240917576422	2.25975972162833	0.134806554298846	-1.05274931907738	-0.27806422309503	-0.350268355794983	0.823017020216112	0.985291420985036	0.761595841930101	-0.864268741757505	0.437283485737126	-0.268872868501407	1.5689071822356	-1.39522294059195	-0.131452279766491	-1.53833137544927	-1.23188636842395	-0.0519703100872158	0.426403357375164	1.21220893813276	1.70583798807659	1.39290264734185	0.928055134167537	1.02538721497057	-0.307868026181954	0.0199562866992642	0.0213772369759071	-1.20199956042161	-0.00872903138278297	0.997463189981491	0.246157724255252	1.51102681658479	-0.998386756204669	0.452779135310671	-0.613990448865921	-0.4984794240865	-0.607104897388766	-1.95599365356123	-1.6091547953556	-0.434231999733106	0.131660569221029	0.941117481339842
ADCY8	-0.0912535464820927	-0.83968041438	1.31473139879845	1.81680171475592	0.436044754795832	-0.512006713683749	-0.349204373535146	0.291671102012666	-1.15309562589043	-0.69838208644293	-0.18507855813199	-0.213875025655737	-0.18743366305237	0.286230082134354	-0.384467887494263	1.79683913025588	-0.317159735697213	1.11122250006874	1.27098862063731	-1.72722614495695	-0.613117239445625	-0.510531005750266	-0.539737196984957	-0.444528461962895	-0.382708762826083	-0.480050079535407	-0.860111206960709	-0.0134596957020112	1.66579598035453	0.128624100060738	0.165210712045838	-0.306899431582262	0.0853571258387128	-0.104169711377915	-0.899744775679998	-0.209926492209111	-0.0857531680299042	-0.307837733021682	-0.885851778141881	0.469255541555684	1.15025614325955	-0.246517630329483	0.404631595448054	0.12304463345089	0.238312514779749	-1.12684731966177	0.234776488505284	2.13724234254221	0.0611731251412359
ADCY9	-0.734148146309745	-0.0937700809067594	1.08983136474798	-1.67983500520832	1.26905580388978	-0.216368182119276	-0.312642680401877	-0.420712930444482	0.165413406594186	1.35223814650449	-0.216813280348489	-1.08236128756214	2.2927319455955	-0.437214551630388	0.537781035204274	-1.41131409662634	-0.624615622814285	0.534248460075345	-0.270127465911741	-0.0379490409076521	0.223752076742025	0.589091910820717	-0.870098633916723	-0.132104299120899	-1.25436511926096	-1.001845630401	1.18068348953274	-1.26130371207809	-0.95927029658002	0.744290596420116	0.640726520552661	-0.0340035463386204	-1.57692312269525	0.147933378445728	0.892257184332071	-0.495147153989191	0.472877310355546	-1.51860287447097	-1.42356353615154	1.55438477235554	-0.450650157404678	0.484674842649175	1.10744274348802	0.624981911220232	1.01230873888103	0.553722647978986	0.150700887846938	0.785242593122065	-1.80524891106408
ADCYAP1	1.28372020970497	-0.361790111713188	1.55144747795138	-0.0987670889943831	-1.24697603070926	-0.515313137577396	1.42120087892584	-0.279026625682291	-0.163169166242037	-0.943214438123922	-0.483676147822417	-0.40238239732112	-0.746739863944268	-1.14936010505877	-0.222173940215134	1.27694960972386	0.182223076115244	-0.3102182121287	1.69443333089178	-1.5278359222025	0.602474093630641	0.0228245730696481	0.467663537386387	-0.449197401912319	-1.00555908964041	0.335340451534612	1.2965346142577	-0.368042302805555	0.92798520507201	-0.567536602807927	0.494856190527187	0.59505348460151	-1.37859617491377	-0.0409257075546654	-0.0535002233454719	2.54564017380926	-0.0888921658820508	2.09001399382966	1.18425962655813	-1.47498827856233	0.453006954070017	0.0524866012098493	-0.974473702727964	-0.793533582037601	-0.472276585274136	-0.612540988396772	0.1055510897537	-0.230672286140185	-0.525773361823473
ADCYAP1R1	-0.0740315098427673	0.148519977534534	2.48240633173613	-0.514743990806329	-0.0796025112737532	-0.612475488619698	1.19558767346146	0.162535990566872	-1.20449264270025	-0.47330915724626	-0.341503027123643	-0.0584307134926995	-0.57903591270156	0.515376473056826	0.948840287919597	-0.457771879291712	-0.835049919201571	-0.910754315742026	0.25751987902279	2.31859252436716	-0.980047408064035	-0.88303744384312	0.500216650344702	0.0802297487820665	-1.00430985610835	-0.0589103645175502	-0.597526480808118	0.404488358835797	0.253911611347486	1.44603842160243	1.48631583821659	-0.886198784345957	1.39221373412622	-0.140982453890478	-1.222911902147	0.288269447254095	1.94249533915264	-0.0917765853538796	0.647451616529641	0.294536084226637	-0.812832350290117	-0.837980611357254	-1.40805315247427	-0.709222258150326	0.34350708839124	-0.707516270808515	-0.760381297312745	-0.630050520249959	0.503021278117334
ADD1	-0.644690892234656	1.0879429610158	1.36567918786716	-1.10086119211096	-0.146830490279176	-0.661273362433011	1.16952669628356	-1.02990417107732	-0.783695782856379	0.401417455920739	1.17288490122145	0.0709776234783336	0.697224083893427	-0.363404989409695	0.524095614658095	1.25017214328756	-0.777768546920026	1.35680215784528	-1.93236659960291	0.160803326449164	-0.409739367358571	0.443809877754455	-0.539009850666124	-1.79833099187598	1.91038329860474	-1.16062253382369	1.02463079633036	-0.544561457998011	-0.633418824757851	-0.966371020606773	-1.11762298599595	-0.900693290702124	-0.399153417853365	-1.94493495116902	-0.502957224023189	0.0523622265823214	0.205483112230761	-0.759435811740402	-0.0573435305807462	-0.490223812552927	-0.390019012285229	0.271264391691668	-0.572031472728867	1.1727849314655	0.210504601701484	0.465602059385406	1.08935097293614	0.843674117255664	0.486437986141224
ADD2	-0.486837330966335	0.452680400927864	-0.0780010443047727	0.0102667599825004	-0.273039931027565	-0.0282585864030541	2.5791172290969	0.0880203773684918	-0.0250595553458209	-0.968263761359987	-1.20391565754304	0.189190098947959	-1.69965391915016	-0.352641245015797	1.0819622895657	0.982528519269444	-0.780365878607937	0.84316338422871	0.0773179664141406	-0.557986267978157	0.610866507896976	0.627192686500726	-1.69043259437863	-0.211122791445624	-0.788249736604063	-0.240356303079775	-0.456701908492938	0.182400760829439	-0.497616368861635	-0.261756928144069	-0.0998119706988109	-0.035197061883891	1.16563700826319	-0.545707253144529	-0.210175547499664	1.66626331895444	-1.09103154263841	-0.433460918076385	0.675459323432254	0.78971338415936	-0.493560797415069	0.377403249654183	-0.476963894750828	-0.224281263630362	1.87028277002268	-0.850454009442128	-0.237920341980146	-0.0784553334935379	-0.475351547805044
ADD3	1.09778921489323	1.33018101370289	1.12989044860821	0.640513117093193	-1.54582626167896	-0.542457086243018	-0.559872731378936	0.0660723427177802	-1.02133681022071	-0.0383474356606885	-0.112688449684387	1.2302047540936	-1.1161111452371	0.175925123023228	-0.813889135590818	0.670385667844146	0.657637870738687	-1.18162990584095	0.214295020598539	0.524603207864535	1.12953265722761	-1.49363102356265	0.268864143623613	1.33839346180389	0.659510219451125	-1.0625403942906	0.280834406782569	0.167243616941013	-0.669575492387649	-0.711474055305539	-0.312212376146005	-0.669140246417446	1.57248472571236	-1.96504000610415	-0.463097510251825	-0.123900960842628	-0.444352098312093	-0.127041236188955	-0.263682411417009	-0.779256185748261	0.752883694132465	0.0488305598614119	0.9481723896755	1.26427582737641	0.419019198714648	-0.296564197509197	0.0546254168559404	0.998893348445248	0.00169721372817205
ADGB	-0.222146685170911	-0.122542953094514	-0.371321045255608	2.23180735656398	-0.435677502383837	-0.0447241933166079	-1.23079797180503	0.998312571271689	-0.227938070116313	-0.320124106503766	-0.526868767066793	-0.282297694226985	-0.622221082926007	-0.400271767286925	1.47852156895866	-0.119210183003721	-0.75423358540613	1.18022780320849	1.21653617881867	-0.587611242589639	-1.03414483185182	0.0267511239876029	-0.829838182283959	-0.46990846694652	-0.735068555344039	0.277187890812065	-0.783492881251664	0.605682566771591	-0.872647981493528	0.840887369861299	-0.214686830924853	0.527617089939074	-1.30058722483929	-0.316440594881152	0.334879751131652	0.0280966703494211	0.784300509772599	-0.481447388905514	0.109974230581215	-0.409425276171978	2.15900161715248	-0.0775527475652892	-0.684221677066236	0.590223912760869	1.81736959145591	-0.722633178591902	-0.457257216503458	-0.401970490639354	0.872041811027459
ADGRA1	0.536874136852662	-0.414481293022017	-1.00320926818123	0.469879519678272	1.3010120956079	-1.82835996434576	0.516476940806366	0.983065956902494	0.0245193855276837	-0.0302917472381777	-0.540877034236099	-2.07170795561714	0.998892772838145	-0.0650701436593409	1.20356026176625	0.988529856283555	0.407565432759848	-1.4967853678854	0.181533818864378	0.309631527889627	-0.609493487116202	-0.257139116588034	-0.0236874335349336	-0.311200499473142	0.102412211065486	0.631592796147107	-1.43977149658508	-0.235380977816456	0.130493706993433	-0.781343042236471	1.12011334899108	-0.937192431350567	-0.138256497318055	1.06511612167437	2.82393873526138	0.145045810407892	0.00390993848713514	0.404566291009568	-0.770553480537008	0.61213560602817	-1.39915714472897	-0.449486178686717	1.64480206071591	-1.03467915471531	0.171100098004857	-0.0193771987989827	-1.25771549110934	-0.686443746434737	0.220420660927261
ADGRA2	-0.698593301426195	0.585228963601899	1.37158205302187	-0.0524565506692266	-0.347247645172864	-0.137591159767844	0.775419895778949	0.170484586217824	-0.321589895656251	-1.97221022162394	1.39076989946926	0.757201342913626	0.582576553319561	-0.693921052846562	-0.179267692308247	1.09202913127264	-0.624684560788216	0.944320295656745	-0.784435489869822	0.163613118960494	-1.80916614424899	0.535816260384788	1.1366564353965	-1.50406373069007	0.564694855736545	-0.237419588574064	0.608644156567633	-1.29210523248823	-1.07584016252415	-0.921952117976917	-0.609108766990672	-0.435118727795952	-2.12482224568475	-0.434859003039558	0.0368283954541626	-0.381037270044095	0.413335831021818	-1.3968603831476	-0.816427958382082	-0.591421511785849	-0.114594548878577	0.842479675071507	-0.0388841267189047	0.371367369947764	0.525823132318113	-0.164136560881974	0.483619854865819	-0.195462748489461	-0.315293748456858
ADGRA3	-1.94040227163167	1.11570474444617	1.43468928521097	0.176923087056781	0.111948397446127	0.739629990682268	-0.365581887923127	0.0816885972728655	-0.837702291615752	0.0995859671026858	-0.125194002846842	0.609939840162781	-1.01667077601699	0.0644251874033469	-1.61073606627816	-0.0393220467153417	-0.359305041895879	1.25095836483716	-0.00135575635194034	1.19914981882101	0.858169579977148	-0.745020992602348	0.567176748331441	-0.248175544608006	-0.797300491168601	-0.156076318063301	-1.16346137858837	-0.0114791382427347	0.184626153065411	-0.69585177785506	-0.0675569126797531	-0.0708020183342167	0.297644572525644	-0.425583623612662	1.26815415583919	0.943444387309187	-0.116505114251279	-0.333035866375279	0.540942385397154	0.407403843139015	1.01415199338505	-0.865205517256615	-0.753010426755079	-0.458095627769561	1.24765231626648	0.94078631155692	2.16615066402232	-0.0991950282565052	1.06742213215767
ADGRB1	0.0568578303048888	-1.83109753795163	-0.163570178226091	0.126827089247945	0.556199106932654	-0.152689705795028	1.61751245007942	0.745408366625252	0.031673012426292	0.461016010433563	-2.0334079596039	0.200153305103775	0.341316289192166	1.38232704968891	0.532697886832908	-0.0702182352757255	-0.00146924858037107	0.2368235608714	0.639564559499938	0.0602844324300717	-2.02897872657977	-0.512730877303331	-1.07462904805191	-0.665315772120586	-1.05676315067996	0.274400147798469	-0.224507612357263	-0.692322747124361	-0.0501393577903002	0.73850418288941	-0.385840732502545	-0.856436794683428	0.701153984781083	-0.239598955646412	-0.394846023813815	0.404802955346199	0.488296443198076	0.034173508070688	-0.359494191311491	1.62097848884146	-0.619360047076954	-0.71319705574982	1.15519411386256	-0.781060137227143	0.340612169187383	-1.32483487676944	-0.675420503433562	-0.616870104695425	0.212259699718321
ADGRB2	-0.303403187780742	0.563016945129636	0.438975868319811	1.24381303145339	-1.02202968824291	-1.24315508626932	1.57729789912959	0.298163269260054	0.00221923954258939	-1.00737752868217	-0.0397447316699518	1.43811519089011	-0.318676382615822	0.404930112027537	0.0518372334720371	2.02546699504837	-1.33188076235956	1.16902154193225	-0.76435979303598	-0.451798257928974	-0.518878931605602	-1.08078098558981	-0.0614931430630827	-0.84131932720294	-0.373701940016845	-0.0824539815773562	0.472266157497737	-0.876627197102828	-1.40500408489201	0.142128374384761	-1.05473830545484	0.656836991259499	0.695808702504967	-0.696982550498897	-0.193107027067288	-1.07429796317381	-0.959206516514982	-1.07660685535629	0.0388694337958184	-0.277948297948769	0.958778922586928	0.408646597178917	1.74339336381148	1.19078105571985	1.1858503799484	-0.521217431751171	1.58032309160578	-0.822724741202	0.649992660151046
ADGRB3	-1.17603505307397	0.622957076881128	0.540656787672482	-0.451308392562979	0.0734444437679313	-0.678654677503931	1.37413334904825	0.801747332463562	-1.49895249894332	0.235379170612916	1.09771364124359	-0.80070418651956	-2.07598310967763	-0.719037664528517	-0.132335517853323	0.780833250788885	0.083175138316952	1.38516068276151	0.897801227511066	-0.0641133794751851	0.0330416099257829	-0.320436567542571	1.43005040903005	-0.912056228917177	0.984953623399837	0.876283670660425	-0.386880911747563	-0.533523167777911	-0.474501778584111	0.0309438256262293	1.70191124519789	-0.401052525430338	0.123932025758507	0.690236157354224	-0.776189532822715	2.66877290519306	-0.431268931169119	1.38213211570363	0.376426907494699	2.14253441140582	0.351228250209234	-0.468326919439786	0.571169188516647	-0.57652270962129	-0.0893254984132881	-1.21970344930209	-0.95064959173558	-0.712649523556151	-0.166054697429676
ADGRD1	-0.236640703036036	1.80006512046785	1.63888993985151	-0.0869334897623295	-0.221493459685465	-1.37369628476931	0.00923827058400103	0.732095741525922	-0.213144659658257	-1.13955775331603	0.102755154869255	0.11858084274396	0.153981509635671	-1.77154098416752	0.696397486493341	-0.0163756847335255	-0.676520302645192	-0.174197916045806	0.840157119151355	1.54242403892329	-1.10296520772992	0.63067997432526	-0.168087453330879	1.15108963088792	-0.480341081084958	0.0290564066271596	-0.44266383450456	0.962277090668232	2.01838450120029	1.17767101905399	1.45682428200698	0.262189743008904	-0.127142984803601	-1.08366135292619	0.942881097359133	-0.685122750649054	-0.355016068765822	1.45329386017334	1.31775170710415	-0.997781715081243	-0.206609103639171	0.172817657930338	-0.719911443190717	-0.41029783296189	0.576083094095804	-1.11558996064146	1.4592502641891	-0.628808188177711	0.281834957256695
ADGRD2	0.337500338762298	-1.50966425827566	1.67534229289628	0.229427203446742	1.23482926033933	-1.33065205064185	-0.228520579997429	0.0503240757117988	0.52281975502772	-0.647729086147365	-0.341647972195253	0.714771539105994	-1.17139079478165	-0.554515183843954	-0.0869693756701513	1.35123236519607	0.0534795702331696	-0.269969767145473	1.59592404786604	0.035678056133637	-0.204409786492176	0.213744342477996	-2.00539324336579	1.20977504027867	0.0789654692187497	-0.0288251954339233	0.473146869609414	0.0745355101772367	0.408886537381426	0.524225582218478	1.63800322795777	-1.53701847806748	-0.720031335659961	0.574258880513263	-0.0883592667588603	1.3163103976413	-0.0814084764651989	-0.308616709136062	-0.523057171732678	-0.262144285680971	1.28101300597065	-0.533539604813004	-0.49453269764349	-0.545503189966498	-1.17419014661099	-0.199231579253121	-1.23065853026657	-0.596052833548404	-0.245439451098508
ADGRE1	-1.33386234472201	1.1335080296533	-0.541134816034943	-0.280837991850636	-0.185954812464581	1.55496203272286	-1.13314557067329	0.939466870778335	0.245854071083924	-0.51717650317768	0.229500789324971	-0.0965147461816805	-0.932649074012991	-1.59391139861396	1.28026438361544	0.201823737560699	0.968778213947098	-1.3312218316729	0.858657674166485	-0.104277205379424	-0.245821530641889	0.325084035683674	0.393493964380727	-0.509059365068712	0.82575610552841	1.23228825351875	1.20961423996746	-0.453201798506394	-0.542916802017076	0.925712951513572	0.410301399032453	-0.647889810323283	-0.650695069997332	0.163411938343721	-1.06324057716236	0.741367612313797	2.38253747253113	1.94755953225956	-0.094586410785102	-0.923666107596147	0.692012586805189	-1.0602414476358	-0.0252952524969176	-0.467798483422238	-1.22953362413532	-0.936424066122052	-0.928731192735936	-0.743377612757814	1.40384872480287
ADGRE2	-0.29617987456162	0.644711983017007	-1.32912878057833	-0.555145750547011	0.607155334769167	-1.1681764771793	-0.932148653540072	1.91380127588165	0.479982999846228	0.374279258672952	0.735848733371191	-0.119637646319881	-0.369233154776597	-1.20714507572753	-0.512788221808072	-0.33333083343365	0.267658215874984	1.82137438685097	0.00614282844582362	-0.0694648145719801	-0.0176499093880701	2.01755776539621	-1.13974816922667	-0.781896095239939	-0.142196947932687	1.13050305512813	1.63531086514327	0.629173408634846	0.330126188560203	0.201792012564147	1.09882350836891	-0.975883255817975	-0.438918949442893	1.15628161456122	0.0187432403700714	0.622734351840387	1.9058547249377	-0.373687215620554	0.504354160963162	-1.32630047447667	1.39753291339841	-0.30797808843244	-1.72980454356624	-0.387678174017864	-1.59445063007608	0.328729347838256	-0.231837345168089	-0.501581095241073	-0.155917152043286
ADGRE3	-0.961747733495537	0.308844753912012	-1.93798511568	1.36350991582929	-0.380992437362855	-0.0578442533233255	0.303013521618971	1.41669146042503	-0.326726478322475	-0.457436110312523	0.839342325134703	-0.938964468148255	0.0973849459318581	-0.429927650917556	0.451949304052053	-0.274540173314908	-0.704196925737763	-1.0087425266122	2.17384106303545	0.437223754163335	-0.337625332761808	0.491687317528275	-0.896775457318485	1.19101742366164	0.016462025845655	0.977021168632923	-0.872765603414494	-0.755698934408557	0.36120615833737	0.0321441082735233	-0.185105694475492	-0.851503574720851	-0.551640071516383	-0.0465302051459938	-0.814618949854712	0.330892248075538	0.523009508151268	-0.644160146934943	0.633728959122182	-1.05794775323221	0.0740716240239067	0.471336423454958	2.80686222057412	0.720473771052131	2.37724158635823	-0.6020457205772	-0.728559010352967	-0.59184328907061	-0.278153721950195
ADGRE4P	-0.686846315410682	-0.112467482129081	0.0557018447274385	-0.031206938848118	0.766516274398781	-0.461829718591977	-0.494111520046772	-0.563425318667361	2.27775909055646	-0.73768849602405	-0.293708939257332	0.209698802144393	-0.557903875883156	-1.05905476928011	1.85878653185249	0.0589367615255757	-0.813879565856798	0.846177131364542	0.446139688908207	-0.625525552095011	-0.586361768980591	-0.553145085354147	0.314083948454158	0.539472097728773	-0.836264318289839	0.0953859684449885	-0.725258964189997	-0.317314125317638	0.823768426306292	-1.16487840493279	-0.309629213251234	-0.908356400666741	1.37976936773604	0.275734776570811	0.0306536814240023	0.138162479098418	0.817405275049648	-0.445592768178696	0.196366982776737	0.233434099076321	-1.33881694069456	0.592720021939387	-1.22204815433365	0.906097660672594	-0.363451306882655	-0.591125975311043	-0.685923017424241	-0.332657401538786	2.10873630776776
ADGRE5	-0.265310282857102	0.875009155863239	-0.289673415608756	-1.29020182057356	0.562961042944881	0.0902668453475574	0.00539270146906288	-0.742117946769938	2.00409429500512	-0.13901839767001	-0.939462719275989	-0.207790742109086	1.53455657284233	-1.03282151333856	-1.05468246053639	0.018169149717285	0.430971244245945	0.156975654014004	-0.507179486233389	0.176621379639936	-0.934037457696516	1.37314937000625	1.17129764329119	-0.396046867686105	-0.933540575288596	0.722942635224572	0.86885551182482	0.289661422873452	-1.5631393962521	0.837856699424721	1.35202878470283	1.61885391730111	0.0993192341787398	1.61367025831155	-0.940016936513446	0.963404377291313	0.506322223014992	0.69847939189695	1.87168975360478	-1.48127422082717	-0.365564353422895	-0.412021484301992	1.47315907944262	-1.04432375166264	-0.475671788129954	0.0111315970410526	-0.0729653999380011	-1.38069467854234	-1.07100171992487
ADGRF1	0.613508034919464	-1.49480535842632	-1.61025874538628	1.96636466715903	0.0461759683510442	-0.126995592829945	-0.530635288924225	0.424191837807949	0.0904148031349461	0.0115404940630893	-0.189141126055351	-1.65264756596243	-0.381799456517641	-0.486424611168709	1.61258309594777	0.337620770094238	-0.511213779148497	0.865759511573673	1.00770289483708	-0.266259356004855	-0.0252095153444334	-0.59157278405044	-0.812361133117562	-0.564121904785831	1.52395824730366	-0.287449437737395	-1.35575864297507	0.473553149236755	-0.268212631224391	-0.0655052137033802	-0.734896228124645	-0.431859192443579	-0.482996480034084	-1.05869125984194	0.507477787022652	0.0349298860581771	0.72023283130629	0.0804939706254196	1.21497133599245	0.580471307100102	-1.30741537995349	-0.253722909225434	-1.58760605827768	0.26688793270309	1.17112722395813	-0.267226838073368	-1.03060697849235	1.85394473207347	0.972217736722279
ADGRF2	0.0523294426787962	-0.0537347335567726	-1.15276766194216	0.465567327686577	0.349937473786996	-0.724612665247912	-0.555032674104871	-0.933232945138412	2.18437418936265	0.0298687699706466	-0.199049658924416	-0.699287258235351	-0.0210829807798672	0.420087202836893	2.1270937952837	-0.216955478745617	0.442121896866682	-0.669053155651192	-0.209437257753583	-0.728965484193712	-0.236031577352355	-0.271615867363733	-1.00158070474856	0.463137942553793	-0.7200710766002	1.71784693218148	-1.28669676925716	0.0962585817201071	1.17271258113055	-0.0568449620177764	0.0186174124149063	-1.70645098804943	0.518498077339078	0.188545108351187	0.440931831267377	0.269349618375397	-0.295110415349432	1.22011087306785	0.210169540555542	-0.775334463037484	-0.923347767376296	0.123799893110622	-0.872350697055916	-1.17115431996275	1.29490094403167	-0.822566306640152	-0.637966518248753	-0.445913254374756	-0.550167621191646
ADGRF3	0.974525926498253	-1.14223231647207	-0.284459070039078	0.0749201790841226	1.90159967004095	-1.29164824181827	-0.185888133298119	0.586022549849328	-0.0359411422006716	-0.19581914973085	-0.663918089579453	0.778621976733304	0.347454600893298	-0.889338862060466	1.64861792540714	-1.20613518352049	-0.358771997021668	-0.0991984123408131	0.21505249807769	-0.024275865297572	-1.17785673628417	0.793774089502553	-0.574575691837842	-0.6253144820345	-0.492435713330237	-0.199913149442221	1.67187400309635	-0.527578885954127	-0.338859089678383	-1.03826321767541	-0.718004362842522	2.48012853025409	-0.559242452292663	-0.137918064976859	-0.572151297452511	-0.588962242160614	0.134351008416884	-0.448234736377863	-0.540056919048103	1.30507623288485	-0.120304297073082	-1.2636079511212	-1.03313153757122	-1.12251739260633	-0.620403685173477	1.58554779848552	2.04679043234126	0.915462671011878	0.548747084047972
ADGRF4	-0.20403748952932	-0.125887433414874	-0.283662481144355	2.47842430021528	-0.00304636445336322	-0.438054475889219	-0.127195386292675	-0.197490300797841	-0.0840904967984586	-0.20639234794954	-1.23969627634461	-0.267889632706051	-0.480070669375712	-0.448441107437532	2.16118294497948	-0.0023016000475724	-0.71266916597301	-0.427517960497798	0.439030380555707	-0.128346490660673	-0.446167347441333	0.261051516050962	-0.978808715453212	1.72873074097064	-0.777604915842348	0.203339853097202	-1.03024992164779	0.322190414957017	0.188967773584059	-0.444451772629102	0.907818535591066	0.257765059201777	-0.99424693590493	1.57278984227932	1.24190860457168	0.438335271064463	-0.209095956795948	0.765670883833718	0.837457883520299	-0.702641456332496	-1.10428932613446	-1.16387766242533	-0.403392970198876	-0.578644467308237	-0.577587975286306	-0.278543100273331	-1.46703400351572	0.219605949321769	0.766576104060934
ADGRF5	1.55537324990035	-1.66691633884636	-0.324432683915238	-1.00379222182866	-0.268309348241966	0.726877123075236	0.523336562878153	0.476293107221693	0.785426607147769	-0.540178598302705	-0.940551168300264	-0.707044948451626	-1.25483011824671	-0.214369479508778	-0.560806749787655	-0.296120375618177	1.92616518838284	0.014905901935339	-0.836770891589434	0.686713528498124	1.32923788968874	-0.523548518430903	1.08491362053219	0.57873269990069	-0.028605034860143	1.31966503467835	-0.971821291141829	0.697678809696534	-0.909073972694471	-0.848534730383741	-0.984047037095358	0.0250305702163773	0.163147599475437	-0.164973026229777	0.38361707457195	-0.345204047580297	-0.367358696332752	-0.516865381258521	0.567822393062463	0.288491281912023	-1.41231349080807	0.281981690401935	0.531655975628518	-0.155494169233579	2.43140452401483	-0.160990269122255	-0.258101542494291	-0.55606944773412	-0.671658573218371
ADGRG1	0.288454486144664	0.891601072393736	0.753282094480886	1.44303265596517	0.40405204549431	-0.155825338779927	-0.357226887791595	-1.9567349223889	0.188848098017416	-1.31802697128289	-0.347310838416132	-1.00836723269117	-1.48919900485664	-1.31512119971751	0.91340921680526	0.336129739074028	0.0240703235346831	0.818382850659267	0.890700044769091	0.856734920638162	-0.572528141438086	0.791255490628607	-0.308556633390672	-0.935967844384643	0.295535274049128	-0.0279004517441372	1.57815650863161	0.474221628691236	0.681676755388466	-1.13089406044422	-0.350427794521725	-0.597531060405679	-1.39253328758899	-0.390517774797153	2.01783466347859	0.0992594241492672	1.17751072626128	-0.322408770460687	1.56082078420327	-0.23031334659572	1.29941772055008	0.870233620625115	-0.100542504256422	-0.22532008201846	-0.278766211007616	-1.47944358830753	0.128817346327794	-0.477516764499192	-0.175575862437812
ADGRG2	0.786410429467912	-0.372141937028198	-0.195814574553111	-0.818410738065514	1.41163768477364	1.29050106432796	-1.25398544997868	-0.680164690752541	-0.164530486211218	0.378234855322105	-1.10248025504255	-0.501039910192689	1.63609762825823	1.63108819454191	0.152835232769882	-0.79835630528307	-0.151894359940068	-0.845808905557684	-0.12981917609389	-0.996941215002818	0.793980728918552	-0.683125176859631	-1.07435476632131	1.03401697093532	0.52391419867477	-0.37057993270217	-0.0275953031288021	-1.54143242215997	-1.43823061830026	-1.34704776914902	-1.36661901541482	0.566377428512272	0.308725658941299	1.27692794798062	1.92612931798375	-0.689773522050721	-0.0630123128503381	-0.992621380243273	0.745334349702526	-0.488113180351444	-1.5254531717738	0.0692798096500645	-0.337100232730425	0.591472991902659	0.0113568955632123	0.681077417020207	0.215550960085243	0.270460728611137	-1.40941884708983
ADGRG3	0.746779967842578	-1.33278340373255	-1.02718446886346	2.06264835393908	0.116752549562443	-0.526105057667983	-0.219709154827149	0.387137856226795	0.131255477257588	-0.763085802160427	-0.180274981845131	-0.00207125108584319	-1.06598296188003	-0.54273125447716	0.40941621582688	-0.157947848896583	-1.37197474808392	-0.21707368973242	0.763596864854914	-0.359585229432958	-0.747197755162277	2.14372064341593	0.93917813429741	-0.291354450636369	0.808230959543492	-0.144077287470563	-0.338427120625422	0.830971149159161	0.886816934473975	0.54821707831044	1.08223699595353	0.643828970572796	-0.770401253537629	-0.28626017399917	-1.23180043655007	-1.18498449922247	1.28221302638825	0.274412296714988	0.199405914814943	-0.974432598803142	-0.412162696841544	-0.181172240881551	1.41983316268087	-0.372470302412919	-0.961553198216746	-0.475633124144644	-0.497993419180222	0.0991954754312846	-0.578367896908098
ADGRG4	-0.0602379610256493	-0.19312618279726	-0.278724988052862	1.9415557650713	0.678060900630236	-0.402654142277481	0.531672512399321	0.241121599053809	-1.12973912323607	-0.125591563884678	-1.50065093108247	-0.952644229035436	-0.352122640870844	-0.838017413231878	1.33527825533811	-0.143313172489532	-0.0175603107964747	0.678286967351269	1.61818091960194	-1.00993817320615	-0.394282666618632	-0.368382990244767	-0.309994991778394	0.469045945801241	-0.924882409609551	-0.287288994270255	-1.26977252804498	0.648814664294229	1.70048560452201	-0.193284130739412	0.649509801721396	-0.0332453249684906	0.701917079141814	0.173382446700544	0.600378034787125	0.349186000322465	-0.283259631937742	0.591457843701365	-0.94105926053042	1.61429395549737	0.458146846922213	0.394788766350008	0.00488971896931468	0.0666333389089571	-1.26102914750813	2.2880075049674	-0.0156289832872838	-0.814998455515946	-0.630024374607823
ADGRG5	-1.62092182733441	2.35762210547438	-0.079906243469115	-0.0855387107441292	-0.0731281967015797	-0.349246038012399	-0.5985442510134	0.191153743083174	1.06316364833417	-0.04354561299076	-0.23746306206213	-0.15194492642153	-1.82423703879979	-0.764741458950325	-0.310292077711527	0.749791907820761	0.683670993553816	1.35709458641902	0.693124897418783	0.865237331548266	-1.26398840851593	0.267409092467783	0.551850339600663	-0.797899224844124	1.00509961371558	0.0494296638842402	1.93452505933287	-0.367824564995876	1.03569374673073	-0.0872750628540373	1.90450525247412	-1.06190769821196	-0.839108104742099	-0.157922499204646	-0.900909559710776	1.52668838148179	1.20358773332996	-0.122029084653442	0.655419617839941	-0.960223667588764	1.26510924502878	-0.891126706085746	0.0549144494604115	0.70234776211092	-0.927433057617062	-1.29918937597605	-0.601516508218105	-0.781946860223902	0.201821353533276
ADGRG6	0.8627061600196	0.937859740258247	0.241059814452541	-0.709865842089152	-0.0897646696151005	0.578600186230794	-1.91323628488059	0.7240614783755	0.402497012600738	-1.42204917695306	0.545326913332318	-1.09055487125616	-1.45074405365619	-0.4270924119299	0.809708095557247	-0.745756524999511	-1.29135773862308	0.574224623099799	1.04987239235483	-0.175897024267906	1.05122732016457	0.861618934568426	-0.0601455127385042	1.2570764819888	-0.665013440508296	1.32090981143208	0.714072989208685	-0.577186997514239	-0.201990369934795	-0.368500233665966	0.209029942861758	-1.08114975422697	-0.769675020254223	-0.17076300932119	0.451565897692028	-0.777615052705454	1.60851985125151	-0.431672683447413	-0.762103572580436	0.342325130076302	0.873149891107688	-0.098267474759456	0.44136472180724	0.264225918800128	1.79472531893896	0.327820870333056	-0.402491148658879	-0.577925164262583	-0.547113394613189
ADGRG7	-1.69735622546254	-0.163394455049756	0.338145781140042	0.252542702987748	1.82651455612336	-0.414623327271877	-0.338686159728857	-0.608834120708987	0.73706298994046	0.530637909837463	-0.569310635128774	-1.00925886636117	-0.100988837841246	-0.89503279874095	-0.0395046403509799	0.11695487699864	0.728962773771119	-0.867577817974124	2.24093697494419	-0.575051956509459	0.0711536356647903	-0.35856814847237	0.284012850609114	-0.410308893243291	1.34192521291409	-0.379945462294521	-0.330175496396997	-0.209148417577637	-0.337333517778187	-0.361045848024917	-0.179049219808191	-0.129892594851392	-0.331279411282734	-0.0386365782228501	-0.339522541273438	-0.167828586531336	-0.00409551114150908	-0.149607252577138	-0.286502685300563	-0.298956744145487	-0.460816483083433	0.213141968370761	-0.466038156698351	-0.00551272683021531	-0.0244892486919708	0.237766524515905	-0.0258006878737272	0.1291226001939	-0.0182901309620513
ADGRL1	1.92684135239467	-0.363085327567259	-0.152327463904463	0.363144019581856	0.394790782937463	-0.74771103050002	0.166745408013914	-0.740065359889444	-0.911240162384872	0.839498981672414	-1.1699486252438	1.0324359649387	0.655912865058335	0.0780331231707493	-0.749835400367216	1.12360406656561	1.33193657998068	-1.61668609819681	-0.868479109829551	0.770195008091836	0.19238138816036	-1.33380302156347	0.101515914265784	-1.87812201699004	0.0088479899830204	-1.48473503508814	0.0947111731430972	0.595113318918656	-0.44678516141818	-0.620900988488871	-0.618348110509835	1.6262055579828	-2.09075897145043	0.463988054236669	-0.814321416497477	-0.353679553380002	-1.24219198053046	-1.24194101859041	0.97904212902646	0.265329081561031	-0.0452887778805031	0.361924655059652	1.25551344921962	0.339031200823703	-0.304822716607954	1.1073629681761	1.28552094135559	0.357656947213015	0.509604283821775
ADGRL2	0.0809047414763688	1.18633936119199	1.37665143439666	0.303627318269313	-1.0826497094768	-1.47905915529108	0.512245594836064	0.909832773712731	-0.974874720219295	-0.128214707280976	0.307093340416213	-0.0701784758711539	-2.121198653127	-1.43663334273048	-0.435506273284435	0.224185717675269	0.831048277838792	0.694296547372733	0.437283599391749	0.697110682319153	0.596590976685628	0.633874308980316	0.5933227292209	0.574588489709586	0.904174480591396	-0.153450585817865	0.0256909858357355	-0.0570540304727398	-0.669271992000846	0.756795644115368	-2.27778222207343	0.0339550112345902	1.21730097892121	-0.824714932087781	0.00551713014533443	-0.185806604191938	-2.39969229537733	-0.762820185454996	0.404249136023337	0.75529352891817	0.676500598409503	0.219945213340677	0.731038409182593	0.171084431604999	1.06916106282204	0.478503923226685	0.435434871066298	0.418917135574223	-1.00268541885648
ADGRL3	-0.571885678810889	-0.770846427812893	-0.522829633203318	-0.000121896675972635	0.707946873596074	-0.150490724758806	0.955093354263802	-1.57068520593968	0.063768919996885	2.06999936233887	-0.612778171818765	1.42796660238726	-0.84353686384636	-0.781346793997078	-0.437661610190265	0.00749484187882927	1.1219104405702	1.81522664989057	-0.602400366779551	-0.768631824818679	-0.707516018449859	-0.441876100524636	1.50901102962508	-0.387748318784639	0.168851117610096	1.04271448693933	-0.754069608631768	0.570595137095861	0.596553992379997	-0.677673348856955	-0.297370608498082	-0.0313765804167811	1.39442004133474	-0.561891029095116	-0.535885957099023	-0.140399798841642	-0.429065445773235	-0.22075535287989	1.01866977881376	-0.968229849595733	1.98011163000224	-0.692660953206095	1.94765719799262	-0.810202887232634	-0.57646236447089	-0.761764044562057	-0.63917821409206	-0.498030806255259	0.193675739634412
ADGRL4	0.379649120510381	-1.5302047617274	-1.0043345285147	-0.889875233599904	1.54920153195146	-0.0799805084309216	0.00448212325924246	-0.226897371592913	0.273082815823497	-0.467024555817395	1.85659151857069	-0.476963351318257	0.916719095877357	-0.0453089220121575	-1.3301089188357	-0.83270368554715	1.71677381545157	0.699033667522436	-0.978201353926372	-0.394513272591192	0.834008765612138	-0.183486710721024	0.966612518964589	0.92162233248627	-0.820175261564459	1.91694686398421	-0.994889451554947	2.24447589027332	0.0630902046447948	-0.849854869419315	-0.377939275690269	-0.665290450431557	0.0782436350801821	0.350755418060808	1.04762681406242	0.731933482720112	0.0656585668149811	0.536777516504867	0.384839533757996	-0.0939877272035975	-0.767548900604729	-0.329530710868963	-0.611825037577124	-0.945660578785057	0.169754647693912	-0.115450029467969	-0.963076946691439	-0.432301989766211	-0.186718481468005
ADGRV1	2.03174374454619	-0.802276356995298	-0.088469363513024	0.174301823497306	-0.338838515828467	-1.46696023358256	0.0616853163819732	0.689769023202735	0.0833561569359679	-0.038871664135948	-0.409492507702255	-0.0164826778075286	-0.557052037637282	-0.581822501144173	1.32223637023017	0.11865077029678	-0.661536679695471	0.153727325936077	1.59111656738075	0.612269813425852	-0.833322595789939	-0.518723288826593	-1.37883260435525	-0.333208592181523	-0.888785958016444	-0.316431388666389	-1.06016353146103	0.356832984117422	0.138030789942124	-0.40229265418984	1.22362891953674	-0.172396153048696	2.79915594587333	0.338393044689014	-1.02148650714074	0.807825673802323	0.378256412123511	1.59175583487178	1.57093470601139	-1.45459615202418	-0.440964040278852	-0.108810071536348	0.977353169026072	-0.686160374714724	-0.653034998044547	-0.84124188802608	-0.731592178813803	-0.604957099921633	-0.0619281374338595
ADH1A	-0.511155174559448	-0.385113915249465	-1.19397773385729	-0.198822368565143	-0.533092030603411	-0.33440398996301	-0.922585907461892	-0.0285888939060011	1.14479481767984	1.9993462264183	0.777519967157644	0.979853696657483	-0.529707288864148	-0.383869762218608	1.26061756064225	-0.0087485453131702	-1.25459887507697	-0.28916944748202	1.50057182895372	-0.443569617838253	-0.371404505246205	-1.25012209250948	0.0517797361076596	-0.454391464785087	-0.398517162856262	0.260630538057269	-0.599870213729355	-0.465453437095773	0.34254865146638	-0.356987127982046	-0.0501499222882967	0.670580809780804	-0.450323665761944	-0.671582764611957	0.15941242209219	-0.66945741953518	2.07426194156767	-0.413580594708426	0.0345229694018828	-0.396938508682619	-0.715032765563164	0.889635878958113	-0.310336484688222	-0.164612145586924	0.0137757862432234	-0.550172737319542	-0.597888086466724	0.0799915859677016	-0.238996184694045
ADH1B	-0.321469717088134	-0.608616238922844	-0.668389634001192	-0.537093493448306	-0.769212141045216	0.072835445547896	-0.715578319612907	-0.423357466010283	0.80480709758744	2.32586317160139	0.576452251091859	-0.912453137366021	-1.23849311537107	0.397961230328213	1.88517178144447	0.449614094407357	-0.662229451763897	0.182923068223838	0.369273621211786	-0.042490234725335	-0.733546398862192	0.235124357913155	-0.759367448840526	-0.188430024952116	-0.0660698412509993	0.0825599280299292	-0.243673181038354	0.234693664063418	0.423358007433128	-0.083455714921218	0.214751381372115	-0.0742201781343348	-0.050076636382875	-0.0782458759683174	-0.312750732474038	-0.0171687787792415	-0.0182128657095325	-0.16008101166602	-0.260487145500071	-0.144695552405264	-0.340076935077722	-0.290889715902625	-0.343953799937035	-0.162183565572918	-0.25978554266586	-0.0695004754098093	-0.353010647630096	-0.155154401761193	0.199948748478076
ADH1C	-0.539997035187591	-0.502627089653956	-0.922751356045087	-0.0402306819316422	-0.790700796427799	-0.133242713741602	-0.723066083097275	0.0420954328973491	0.58873704436197	2.43424324284682	0.410499372214483	0.373235792126589	-0.69482240029918	-1.19541917223353	0.412772886258803	-1.89730278375696	-0.321275857974995	0.957280136287272	0.594436171176037	1.60439474034585	0.00994530379542058	0.941296616493693	-1.00668283693954	-0.165530466518884	-0.432840663012095	0.334981286885674	-1.16284329859964	-0.0883774652320818	0.0617620581186605	-0.190307093220426	0.578190615701225	0.406237976996621	-0.439399461955498	0.284490600228201	-0.331300808013079	1.19640131964382	0.220836336035863	0.413781180334337	0.0595300424755914	-0.0354325199625406	-0.844210547463033	-0.483129514503256	-0.6639192616409	-0.524672490001292	0.22619339746224	0.684154923679511	-0.741919691839331	-0.438006364827459	-0.114795121624596
ADH4	0.442836043332493	-0.483419865412589	-0.495641774669557	1.55423443953715	-0.404034369734317	0.701371690009137	0.723469694191739	-0.177097379278727	-0.422174046866386	-0.0765991276059057	-2.22586490664117	0.808856715775153	-0.220665319099563	-0.35444438271676	0.704672164976947	-0.836758428020602	1.59579203814439	-0.382392963857349	1.3411906544807	-1.0434820951477	-0.436517303232707	-0.290011257322043	-1.66608295745217	-0.233550297478505	1.13457754271565	-0.482180971517732	1.87537682040603	-0.386229274650514	-0.250695976792345	-0.72943792283871	-0.558744777656356	-0.740148437325007	-0.520050129180694	-0.399223409311923	-0.1818331994553	-0.265559389607832	-0.577381420393359	-0.523923492507948	-0.703226575250219	-0.563118496610707	-0.461903787075522	1.18597621395458	-1.09350993235783	0.140246646395532	-0.468811243838074	-0.803568786543812	-0.479347815631925	1.29966200354646	-0.107610719884238
ADH5	-0.0210293460588759	-1.24051741589923	0.584854028431832	-0.199205282738014	-0.0129812797811404	1.06923047463378	-0.856858235095223	0.266730386930446	-1.47665907629404	0.1815764053586	1.84360234185059	0.0418522960280541	-0.183490216248935	0.361048024569176	-0.974923199444691	-0.541629070916312	-0.817699157515021	1.1213227128826	0.163188402971697	-1.87974331293564	1.50959922686104	0.408493185197365	0.767288333900624	1.05358243816973	-1.47463561099025	0.44830675113775	-1.06424355143008	1.01541234649837	0.707851101703951	0.668160487685581	1.35034850134654	-0.27663927283377	0.393067757212697	0.48563167432109	1.52475792645574	0.968113874863408	0.645737539509552	1.38561758667357	1.18601671192146	-0.917498861802052	-1.12866288640656	-0.0652395913491702	1.12378822755642	-0.351913104591124	-0.90565354834165	-0.642322610842543	-0.764780485914242	-1.30095361105228	0.0631678800655705
ADH6	0.0963276986070575	0.683683205006886	0.158515244629082	1.56162507757511	0.222797579397953	-1.3690594111934	0.46388827791274	0.225812121500175	0.40001228710934	-0.880783427446402	-1.5809517437289	-0.0496834116988374	0.291229074356864	-0.644277949976218	0.411639664357936	-0.274484493841861	-0.336988263850258	-0.451892416379804	2.36810800759883	-0.154595522446597	-0.673589588415402	-0.393950667005329	-0.824138515644619	-0.0395468337781059	-0.476402295957931	-0.312718898710479	-0.805699016117955	-0.438830752926508	0.227440164894421	-0.539440898358682	-0.532446254885167	0.0233945126591823	2.03221373402731	-0.642936514015554	0.474745815485472	0.522611003168732	0.455857103545073	-0.262099500827729	2.35875452538403	-0.986250506225618	-0.921957116588569	-0.10801658179464	-1.82249195393457	1.54145490269658	-0.376876134139697	0.582443398369786	2.21108689881127	-0.435276530284719	1.23999809318078
ADH7	0.338376942939289	-1.63939531892203	-1.35220004706363	1.27804438760758	-0.188982605996684	1.03428014535414	0.15038321977549	0.767248055904103	0.267612998171817	-0.307298748410881	-1.35952541987112	-0.57166350700956	-0.720315515737126	-0.875377516182913	1.38556194337127	-0.518899617923011	0.256425900166494	0.558595647250285	1.13424153289098	0.469180457042899	-0.304926041678025	-1.56769048491389	0.351023748010026	-0.812332221016721	-0.311715709812521	-0.802277683278698	0.451335894826288	-0.0717503726626546	0.0634580206321402	-1.13307351275129	-0.0325523906400303	0.556657521303095	-0.796757319357154	-0.677907490311627	-0.791202662867779	0.567084029971061	-0.373067694967795	0.665620060151265	-0.167420637935963	-1.11715083677926	0.600045760388705	0.760644707693165	-0.292152776695822	-0.580525999844352	0.978009576648461	1.92229538751339	-0.54733000223029	0.494383994449802	-0.981394249040391
ADHFE1	-0.557532515048766	-1.03837263082455	-0.122557195500924	-0.867240069610532	0.302746859277272	0.419909392121967	-0.773887833582296	-1.32065926930805	0.749145861576245	0.92682264406307	2.06007568249282	1.20252143509089	-0.21010717268594	0.820684125031593	-0.207923054377759	-1.63849957922266	-0.259348846551758	-0.127417633414269	-0.413845801228603	2.18158475599134	0.376304428360615	-0.729175713882559	-1.25536469681664	0.92970871319285	0.185350609323216	-1.59874344273108	1.61699912583347	0.854901223373399	0.59808732808681	1.12711539266737	-0.474025283963723	0.0216773764418	0.341952432149636	-0.208368216389635	-1.81854810928208	-1.38756285075736	0.0363605162968676	-0.148479014419622	-1.32782920449683	0.486131818815276	0.125252152766981	0.233433276814186	-1.65098689561918	0.965437654972787	-1.64255090720898	1.05296333240152	1.12508840738539	0.444527570425808	0.0785211463473086
ADI1	-0.307187717637652	0.923065963813219	-0.0228998486365173	0.962451865308839	0.685790145649946	1.24956591043704	0.189367408833148	-0.515985894709082	-1.46294847618292	-0.856168739816946	-1.04548441645752	1.98737553623564	0.0710564825778847	0.191634885028866	0.915928365820905	0.356566864101185	-0.229625217455263	-1.57055013925927	-1.30177085783614	0.273817397461454	-0.226008559745447	-0.713203230004795	0.29172624805289	0.262715920336132	-1.07197106434551	-0.942057429488072	-0.122402670481761	0.648554151945824	-0.130850878861642	-0.825155774094206	-0.590287513101252	0.100353932280411	0.0759052547670856	-0.304963746008864	0.541835028787418	1.76194611900656	0.805977678310141	1.38834977870259	1.1493842170839	-0.547904512714356	-1.2779357022951	1.26817383225653	1.73743103733383	0.231758532019419	-0.537579568465781	0.308004374036459	0.690006089424069	0.0256469969557921	-0.159866570246426
ADIG	0.103390787481289	-0.625279285906115	-0.938203867529079	0.608314518790794	1.99337411819237	-0.939000777824445	-0.756018186544041	0.0639677138141924	0.384068029593013	0.69770947109748	-1.06345679251656	-0.66614826058427	0.0370547043206273	-0.376519862679126	1.2295068064722	1.64170746813919	-2.26640821323929	0.075994759794746	0.473627290408142	-0.0193835425423695	-0.672389416574672	0.219603468911602	-0.164389262372385	2.55421981746161	-0.145173680932272	-0.353581820364639	-0.599653434324412	0.66720865640216	-0.182398260552028	0.426693583797365	-0.0183446914544047	-0.520012168925633	-0.573295370574346	0.156787291576318	2.17053649564991	1.67518727951614	-0.122403263222942	0.852022470783952	-0.0707902859374198	0.0390517215341379	-0.500904918756587	-1.38475079760073	-1.32817922948007	-0.97560015889702	-1.31943783327031	0.427588209678046	1.62901985370294	-0.895269144563988	0.646498965558861
ADIPOQ	-0.0998066330769239	1.65380668790032	-0.688622806142094	1.07900605393492	-1.18733471121259	-0.318143509648956	-0.156071743907538	1.66489498687747	-0.398309744078278	-0.280870022102377	-1.04693030059044	-0.454635675810844	-0.112842754568442	-1.14545394106288	0.582036793920322	0.235828649119407	0.352511511503019	0.284476822065784	1.2885036450894	-0.0931396399306068	-1.71702057713827	0.987321328111653	-0.252458224294771	0.000171144173573438	2.31759685021306	-0.692276252224622	-0.800758222717173	-0.646472724969857	0.181239435780728	0.0256779080410766	-0.270158019432624	-0.893465788107196	0.0311886297053719	-0.305082424024921	0.836706861927931	1.61184520266395	-0.72523202580869	-0.438665430324977	-0.661805952199925	0.183397522766802	-0.393979579337975	-0.688050572379805	-0.990451801843977	1.2132987646192	0.613014283274641	-0.728793427525447	0.817422613313552	1.38512633134092	0.057487078838125
ADIPOR1	0.986273844065293	-0.111066231111754	-0.948237253819855	0.66414454585928	-0.384091052991396	1.23177115117694	-1.91492318204416	0.730368416315034	-0.442032897049274	-0.207278549164223	-0.0265357438242653	-2.41221620038831	1.5450555864987	0.0863077262138034	-0.642972151077237	0.443111401425403	0.42551536328494	0.494927712741782	-0.100731004407956	-0.1312517901087	-0.468161833616616	0.943735190020489	0.208821643075659	-1.00299419342318	-2.48611916383589	1.32778684983958	0.826640350124864	0.300209772785782	0.450808786506354	0.741954849065441	0.775090255731726	0.972377693770823	-0.786182599191619	0.971043202323078	0.136618718561624	0.418050328379056	1.05356657463365	0.728943865207758	0.864215065049595	-0.132518769845471	0.344238361037128	-0.911158293928652	1.08292656906123	-0.79007601545608	-0.61447590442716	0.642891735548896	-0.943171449171888	-0.517348645529821	-0.618316227379806
ADIPOR2	-0.0931231221481215	1.16954118701948	0.533002592285626	-1.16188876227537	0.671573027016749	1.30832441134304	-0.218994361065249	-1.84538451672829	-0.500860929376775	0.336373044779962	-0.211365205119245	0.1882056398291	0.629773426628244	0.545693943879118	-0.924110417922721	-0.903415231622966	0.867391614290455	-1.31238884573145	-1.10745199709523	-0.514521561964031	0.927490760299938	0.424830204678799	1.67464539820619	-0.564935680212452	-1.52128876808437	1.01440732486792	0.56723744868161	0.824947407526728	0.598933438696113	0.405520805282826	0.725005200562341	-0.898712715626063	-1.35622413233825	1.12878110804823	1.22037658413973	0.438109243958442	0.943277891039534	1.20579312170743	0.81918417507168	0.695147047811275	0.154607649139264	-0.308263505710095	1.91122179298871	-0.13504031157961	-0.318815050765695	-0.164366204730355	-0.929497095818266	-0.625299971436219	-0.761095588907697
ADIRF	0.321484940922201	1.06419459581941	-0.171436965459786	1.42686330783581	-0.718641102317599	0.742906143544879	-1.46581951581153	0.303691180388695	-1.29969156051637	-0.393865256783486	0.184860476277093	-0.263372851457884	1.12575023549131	-1.61152525907629	-0.0803045813037662	0.0679450435527592	0.100422749070968	0.0111248378197318	1.36884169195499	0.848360138386908	-1.15037699159999	0.445467117609796	-0.792838252698543	-0.710820133652235	0.590527705008633	-1.73503561278557	0.801975521881315	-1.45052791647147	0.208015767995966	1.08900246135066	0.218823421684311	1.07505337443781	-1.53148549715733	0.158167619791816	-0.914221799487965	-0.246091598448484	-0.442003565835656	0.0087977421361789	-2.24229723459373	0.204793996365939	0.109570374533815	-0.12492046878187	0.954391009156461	0.913657598516392	-0.465789697671541	0.0605533098672591	0.881596495194331	0.700296156604676	-0.238694157758898
ADK	-1.46923623506151	1.55798022324934	1.26390158057069	-0.274151750738451	-0.313757810840171	0.0924729286464329	-0.419902120882239	-0.690415732569572	-0.678624126135484	1.4671907613473	0.0806290187432485	0.198494943948611	-0.489489820529284	-1.83117265603306	-0.662517259187858	1.16905434638012	0.649524313633399	0.442757532387057	-0.242331172212557	-1.03251120532377	1.20208806675737	0.423017191862296	0.911407467250335	0.676969121205922	0.550508201737984	0.065721788423376	-0.946664651769303	1.07620219014654	-0.086392740213677	-0.258614877284625	-0.533371623796765	1.10675987390599	1.09742668732898	-0.376193320067833	-0.167921087758101	-1.88597977741104	0.732104303817291	1.7027196059683	0.704865008034134	0.73394169219638	-0.916631236453154	-0.347516488490685	-1.02470024934464	-0.175356188676022	-0.395332400339378	0.616523701458789	0.299841303556735	0.298536717690533	0.455863712710802
ADM	-0.14088931418121	-0.450694748808864	-1.50070247014781	-0.334493130586644	-0.293497017521827	-0.551870613414084	-0.407603999484436	-0.327940936985851	0.348873335697301	1.68016820878303	2.04838237186026	0.17278506668397	0.799926300886937	1.41921213540374	-0.512651364645579	0.774722719007929	0.950352239300289	0.624674096614668	-1.2339233164278	-0.9038953858795	-0.72436299857729	0.458914489440224	-1.47627157716819	0.0436578448984875	0.603958291516766	1.22260492513245	-1.23660046201634	0.546495305435816	0.308894918932001	-0.760346771193154	0.365506810307218	1.97478509853911	0.342498235859091	-1.04922198130312	0.262044549662553	-0.296137086334693	-0.729015644183139	0.212641959997366	0.090764034677246	-1.21523018643982	2.04183658640611	0.100482834098224	1.05926679824514	-1.37971564196693	-0.191516018545578	-1.22052255127064	-0.907804069918179	0.34011088783817	1.58884307401248
ADM2	0.0208446832984894	-0.900861593730851	-0.130368838557525	0.480628337881166	1.45928413520841	-1.02735121753292	0.65595080210903	0.767647674921206	0.558096195580263	-1.68730282507006	-0.290681429895494	0.00879682334931075	0.307112671966692	-0.278896176713844	0.977232776870922	-0.507136238365062	-0.712642112955331	2.53761249600978	-0.583122287468029	-0.615192493084678	-1.15820426209024	0.217919210494932	-0.113664701062498	-0.662580714123181	0.436585039429229	-0.500796342755557	-0.994160878838891	-0.556464239046099	-0.0637028242003054	-0.666130048971196	-0.310866514611629	0.541198969122099	1.9059210253595	0.0971406181169079	-1.74446854971586	-0.0126623622743918	0.377869778156555	-0.0484416571582842	-0.430234415917158	1.23098828454576	-1.09237169642619	-0.682672256908176	0.696720011870265	0.242589380988701	0.467381124785735	0.146992487059257	-0.141840938229586	2.11508510903219	-0.642198719001695
ADNP	-0.340760485318771	-0.203782323050304	0.613161022337515	-1.16056195414824	1.43780528503015	-0.0138660044472926	0.0131924864999342	-1.5690284300767	-0.434811806039948	1.43160032618813	0.331151980737698	1.44627252901423	0.344647986320544	0.957223288902336	-0.836927248916042	-0.617738804800423	-0.0853247533110187	1.12428479095089	-1.47073281014939	0.42008450019706	-0.220810507887916	-0.8398474064492	0.747793683939855	0.694608816920871	-1.69198938256944	-0.238468623277487	0.128666251318646	0.657954471078514	0.444057646497697	0.64133680142695	1.26713573543026	-0.555514868447597	0.269890013994864	0.518641241589115	1.23611015744537	1.1631896078884	0.570856699354537	0.808634992678045	1.0055724219233	-1.53564417026028	-0.409175704996692	-1.42269336819619	0.691028745503692	-0.932244754250092	-1.06063177962701	0.461905066517042	-0.764515944391431	-0.900622398933824	-0.310102053120826
ADNP2	0.0554869829169174	0.409398029416083	-0.0134356823353271	-0.962448710965699	-0.275999380163559	1.03893834968096	-0.366388491250107	-0.966799647856844	-0.535774074153001	2.07239561387646	-0.664917451584016	0.316170807949082	1.50819969895429	0.710199733242731	-1.31951224475905	-1.69307789484146	-0.26873953636072	-0.493642483770451	-0.337971149879521	1.02615388592934	-0.159580083536943	0.599185202081047	0.520027325434458	1.47601645183692	-2.3897201047918	-0.411256950367138	0.128107874407896	0.567551008333891	1.0181735996557	0.360531628037926	1.59218996768771	-0.162400678950948	0.74918676890074	0.898927229210903	0.743872095820078	0.69641592858439	0.978115792594676	0.953711147410493	0.769189532941827	-1.37336266646983	-0.0647577852372286	-0.283996463867598	-1.16649426483653	-0.503580360965954	-0.245138673507198	-0.609456970497137	-1.29550961273166	-0.322276735029655	0.0851581842883466
ADO	-1.81312623291604	0.762804134609001	-0.0839640368366876	0.706364217156156	-0.311696172651825	-0.0257472557913186	0.107452805041655	2.03199699524361	-0.120969309200161	-0.0245294313831807	-0.795116960849451	-0.754319732779216	-0.439086363303625	-0.120873872279189	-1.57296151740034	0.893886365176638	0.277333314149241	-0.318060334187083	1.19398600349353	-1.00658368043856	0.674402908456348	0.434418683237593	1.12240089259138	1.46184347058483	1.32525997228099	-0.559832728659224	1.01817634208189	-0.353687917149432	-1.35589793066228	0.21764813348415	0.511865035571792	-0.905124584565675	0.943690886950939	0.680226858772508	-1.34823134058964	0.199912759852064	-0.477162505488933	0.0719419444617098	-0.680544201882643	-1.09556043551695	-0.421413300287776	-1.25452643903225	-1.55486769767065	-0.388660372400862	-0.486345924244276	0.234575473097615	-0.0454171436187822	-1.05532176376417	0.540862223471707
ADORA1	0.666692248250801	-1.28264341055159	0.0607203202373395	-0.0852407560701658	1.10627183550193	-1.4045445165655	1.56814059010325	0.559033323193648	-0.423875335633968	-0.272643886439889	-0.559476855366718	1.41786069253139	-1.42093021750654	-1.18421071520148	1.12967353669759	0.837476127758659	-0.0912245729011018	-0.465111602922098	0.615160341641597	-1.11448358916011	-0.00883634261723391	-0.106168627406961	0.0409264023118422	-0.603943352990449	2.0268920634181	-0.632514633968298	-0.858947487991968	-0.975646901637995	-1.00829248697573	-0.962809053040852	-0.573584619703252	-0.0595243545999575	-0.0344566441453575	0.383716332960584	-0.121447812449376	0.471453127532384	0.824154489229716	-0.960888657463225	0.623798687406173	-0.0802134009262581	0.850323790200839	0.189364899498761	-0.518603701080944	0.0705359379974112	-1.11046961128547	-0.168589323710569	1.46879143051489	1.25637419077734	0.342588886101945
ADORA2A	-1.02420328475151	-0.922404796211101	-0.193095441633379	0.00896780479813089	-0.293955063341314	0.973285714616043	0.511185827482319	0.0461101119469975	1.85265282436261	-1.08313505655106	-0.350948899107781	-0.716828908203268	-0.883862817194018	-0.256222945556143	1.34136496616545	0.0629606038902639	-0.677502349862563	-0.208462825491906	-0.205885174639328	-1.25338156936987	-0.148535024399216	1.98454656566089	0.389530124501188	0.0578055449682266	-0.658937518421163	1.06373699639063	0.140464282998985	-0.909370301913294	-0.426246834036455	1.02467124564966	-0.259871614542528	-0.74273198263535	1.55557760361392	-1.15362057744823	-0.99965914972264	-0.840194821977627	-0.37568581041044	0.13349915320998	-1.2265854533924	1.5824694261144	0.250461621020623	1.08054006304427	-0.166294166566761	-0.947552792616728	2.13119278475793	-0.646575780316742	-1.25706799331535	0.956864948993263	0.170701058759917
ADORA2A-AS1	-0.211721270932265	-1.42126226978538	-1.03068303969822	1.66320828291138	-0.110555157406208	-0.69704967472541	0.466175789273139	0.203725733830116	1.33254977466628	-0.159636877419588	-0.672385321254988	0.000823033980309754	-0.902531369870495	-0.129685396820285	0.545763439649766	1.61720046822956	0.519719261038648	0.74959305400917	-0.870324686504864	1.39788425073322	-1.55737464778184	-0.508190769389484	-0.0690597090275496	-0.55079086315121	0.0338909754450098	0.387217051234104	0.056597315835518	0.273911171545715	0.15285074090213	0.398981986100865	-0.86851015655468	0.801269535997933	-0.525015847224704	-0.832422692478218	-0.408035196238083	0.395762083580549	-0.35458646963163	-0.246705116333407	0.167549234324479	-0.844837863726356	-0.431352076676418	-1.03201001548516	-0.910474772175083	-0.086381264989102	-0.709929290068972	-0.0295953123633671	-0.657898865966289	0.808858733772839	1.88274838481371
ADORA2B	-0.0809071704794406	-2.04064022013978	-1.24167379717176	1.06149873459267	0.935099418698334	0.295083305837409	0.0765456428516132	-0.113316863471211	-0.868398579575806	0.0834882469327544	1.47357500849502	-0.55660766005342	0.922295884866595	0.40767011844614	0.0517888945034274	1.86970239696475	0.504287844060574	-0.874731096801247	-0.911452703074805	0.919097903893849	0.0490479376489236	-1.86952981206005	-0.114414350661017	0.508469563874762	-1.16167666156903	0.771010709961757	-0.658509166637201	0.0137884868432787	1.18760042937642	0.0490509764176911	1.04058063640978	-0.184178356192661	-0.963983914124635	0.717712372046865	1.27312169826529	1.76978332611457	0.371821046244668	1.35500057580216	0.789850964473251	0.0362421614826638	-2.27862357676649	-0.963482615484868	1.14247707981459	-0.173316648397474	-0.301623604458466	0.66204337303044	-1.31624877997016	-1.00189021676906	-0.259210641136954
ADORA3	-1.3645505530871	1.14734063980166	-0.0732093801358668	0.0405771972955298	-0.167759731630851	0.129178226007568	-1.64805982919922	0.293606208405545	1.47335712328475	-0.281912461806252	0.757969703677509	-1.33843255017592	-0.268634016055954	-1.16356330874442	1.28910690390085	-0.387635016515958	-0.710529254509814	1.17354114211127	0.525386834760457	0.948286068202613	-0.772539085485455	0.721329732136702	-0.244423251691755	-0.383256213118885	-0.298345686810894	1.54584425493886	1.25213925106661	-0.110423179434436	0.435257832941601	0.862877712158094	1.37747514299547	-1.61630439793111	0.12719099516677	0.154612855531153	0.95590767638608	0.292242164622116	1.76366286520241	0.553249489334623	1.39258422121403	-0.33100461977163	1.27074742382158	-0.070962956598044	0.710979364842428	-0.750736828326897	-1.90192940120125	-1.04074897032594	-0.603208746411468	-0.546056821515908	-0.694217801939713
ADPGK	-0.574597074761256	0.456339146126167	0.165273855490494	-1.28448519156277	-0.171591649684376	0.957169003607964	-1.27532208512744	0.0903198419326637	0.258070852362775	-0.389456524373699	2.12158113103933	-1.48415016922108	0.243030923770092	0.133098339152057	0.135884760176335	-1.91580216843554	0.434972633042604	1.89427724674174	0.154566921629473	0.778594443329745	-0.156512428166005	0.762127540826449	-1.29003967051379	1.53245772188845	0.10173523854089	2.07276429202824	2.67459180707553	0.320424046323385	0.679515188240545	0.453553271706635	0.217051905404734	-0.122330809427748	0.550024772354342	-0.652949487300467	-0.532646383089353	-1.64019308753594	0.709381445064878	-0.894662973805562	-0.59100386217036	-0.0675784585693908	1.12776957944091	-0.0415422291630283	-1.1875688880357	0.492252887997404	-0.975338345821947	-0.1595855791884	-0.542553581531441	-0.668311825887838	-0.402666153479749
ADPRH	1.41270594718166	1.03315872919684	0.0231118919400738	-0.977522047518379	-0.641762773525674	-0.0154465418605727	-0.980357212344164	1.63013482052126	-0.94222495555038	-0.178665354162225	0.0517244357492825	-1.72259842214648	0.118179537769529	-0.432974909516205	0.850135622203518	-0.286352123367747	1.44962085178255	-1.56719329530002	-0.321118879888802	1.16414187893782	-0.317729994005866	0.972080893408647	-0.0735480699970491	-0.103154610540593	-0.531228500578944	0.69480212247985	0.905089598531403	-1.4304443221374	-1.05051234854366	0.15547023552215	-0.245271999021634	1.34407778300092	-0.567163854329484	-0.437771412338066	-1.16900195049169	-0.188086563478267	0.660957376085401	-1.06030184447566	0.892010547538005	0.966082331130751	0.983043787783031	0.686825006734939	1.48438124079579	0.406477805681547	1.28782040666547	1.09414357434058	1.68170201772636	0.323000866919036	-0.192400424321593
ADPRHL1	-0.121722341491599	-0.709225192927142	-1.38266387505736	1.53245719210279	1.59822594552214	0.523415855311963	-0.428138483341519	-0.287355709745889	-0.13717138869489	-0.282123807210303	-1.09851515105754	-1.30226289820744	0.324016787230057	0.630382217501871	-0.205139314160165	2.42254436054032	-0.355465953313895	0.21641710542714	-0.106098252058433	-0.601737446656082	0.661392696509366	-0.0844406047075124	-1.89249634567007	-0.0322214858828278	-1.02539391226223	0.678424651780427	0.825403673618038	-0.855876660483656	-0.0870698641584074	-0.0432534677915925	-0.509222560673424	0.314586574243139	-0.246138249359804	1.63702720003823	-0.322230881635912	0.542559524849259	0.532086227531804	-0.0456093803083609	-0.0257480910242815	0.101760584510166	-1.07995951352965	-0.183127535543945	1.19206572549653	0.641320485838823	-1.12587751548002	1.20919106528205	0.618536080490484	-1.29838995034862	-0.968861128142841
ADPRHL2	-1.16026425316428	1.67565913918393	0.655707703132578	0.523988333173027	-1.56124166847041	-0.802549436283722	0.410359354018406	0.843856029493048	0.204349227257904	-0.452048047626435	0.552111024459166	0.411487373369819	-0.98188422427753	-1.56437625152403	0.828424670829102	1.63173805841964	-0.981669512341497	0.545672386390686	0.262170074599786	0.834819285860506	0.390085846645034	-0.387324035569475	-1.05526887991793	-0.0364102534382321	-0.265236136915474	0.0260958429060833	-1.3447972219505	-0.390207051105314	-0.0944295525076988	0.523760927654089	-1.14576812660854	0.443528758063334	0.603182594870901	-0.941774510142486	1.54158760743145	0.667778769614037	-0.655634627498629	1.12024075121725	0.661713467916499	1.42969477830911	1.25367455965205	0.617361038978872	1.48016185746112	1.1509242661754	0.762114316951902	0.185440213243424	1.17966588274013	0.448989484125307	-0.155413432637305
ADPRM	-1.17931844699066	0.419493911916211	1.11154087889553	-0.911051830282074	-1.0844852555771	1.43023128266539	-0.588232705611685	0.204649221267996	-0.0808555510573826	0.151593162481392	0.926399896314242	0.61460636419452	-0.647883662255153	0.317514682797402	0.409773941684038	-1.74011081167603	-0.340212710835544	-1.71096457467801	-0.108104557324479	1.60017773428328	0.652596866149154	-0.523119748462374	1.25614933428904	0.898781050742406	-0.34253624925325	0.220719874042702	-0.781102319629766	-0.696217442398593	0.852745102668013	0.801199610412706	0.108453134627173	-1.59509220538728	0.678360322236531	0.49299434518783	-0.449349755877971	0.564289556585952	-0.797346427734205	1.54648506846646	-1.41976539620804	-0.0396700932161452	-0.0209955463562416	0.307910574740467	0.540793730211872	-0.238093165836685	-1.14939905427657	0.27014003216152	-0.776353101505485	0.314710557314874	-0.0156370478842384
ADRA1A	-0.141853876144173	-0.772851224462821	-0.708530975982735	-0.0722752293960881	-0.144853921302416	-0.703252544927228	-0.0326855462317408	-0.974457617915036	1.40534127909789	1.97027668590374	-0.308542972363442	-1.01563028141217	1.80279542048986	-0.727893559088337	0.447572944689857	0.289603952455565	0.13652835745306	-0.654685834471979	0.861514392916077	-1.39836677691166	-0.680518578814638	-0.396203724636138	1.18021576752271	0.633387156251276	-0.663997840885566	0.376952742303517	-0.48952741804788	0.0229455993449345	-0.876892626369776	-0.759574196077438	-0.154556936362502	0.371498942350049	-0.820848654156688	0.39736377709326	1.01089963784642	0.669528477866821	-0.64462649130454	0.588621921515452	-0.319312902079342	0.483159898279766	-0.852176125110967	-0.604892022045892	-0.779931752810544	-0.106628535396191	2.4083529449556	-0.689584673207518	-0.651443464052905	-0.252701621354102	-0.323969929491103
ADRA1B	0.236507485973122	-0.853348413245338	-0.484417336484317	0.982193538044913	1.01663392965455	-0.768305539589448	1.46029404811106	0.181633057057127	-0.122440010208634	-0.0280777658784795	-2.0844605182751	0.274126408019726	-0.443481636896904	-0.38049149667635	-0.0821612922182066	2.13751342662911	1.83646338532432	0.506063498218997	-0.670214023094918	-0.903423623973922	0.224996600140086	-0.370085170884683	-1.7315371218865	-0.829309561726076	-0.648955322303018	0.376773543255439	-1.10915997492001	-0.964042995403541	0.769090038695494	-1.1017042541156	-0.461509904267975	-0.609843101270799	-0.172097026451121	1.01419156604164	-0.450142047697934	1.738441033175	-1.02411826454932	0.392024677402976	0.34900192688246	1.27732259601603	-1.63158685053353	-0.81554444404896	1.05471091807473	0.237202066987589	1.94341559066136	1.29875051407222	0.00383864977644252	-0.982112760048356	0.233627081465725
ADRA1D	-0.371705438292017	-0.212234014980181	0.396584959894768	-0.286716311594091	-0.128731581043892	-0.743129504866893	-0.409309392754612	0.557861976963319	-0.661989755409848	-0.354425669047101	3.013116746045	-0.333565442528712	-0.65193764861727	-0.624232634214702	0.0368611567640296	-0.00837341521225867	-0.752261173945583	2.45015129866715	0.951649951431593	-0.312913298283502	-0.950536343047372	1.064965168684	-0.802873559663636	1.71517973429155	1.0044827135553	0.522434754749227	0.231035612183458	-0.00448803702252444	0.313959208555286	-0.385341199340268	-0.268373068604265	3.52041426833463	-0.912626662284288	-0.397832254796575	-0.661949823908351	0.258127433039802	-0.00831620746436262	0.363955132829187	0.522621288980965	-0.333443784426018	-0.421829286415741	-0.274133045747644	-0.44065260797859	-0.629675616385974	-0.974178343855518	-0.811976810321651	-0.315697026334668	-0.813906577373283	0.22987310983562
ADRA2A	-0.0456466528945803	-0.36773170276848	1.37245350456552	0.256173845475613	-0.275984301415826	-1.67052112857036	-0.27204896509797	1.87060552174155	0.455277467331528	-0.103779436149242	-0.721186245285194	0.823446522613067	0.191135074436261	-0.78983353032633	0.159560493730052	0.291271996137496	-0.962359656497915	0.270925298940308	1.78202469164169	-0.747398547018774	-1.50850063638277	0.159780289606048	0.327200002612296	-1.4191135309764	-0.153034565790837	-0.633334182319116	-0.577323703855355	0.00931651544151347	-0.610142788304421	-1.01225172533152	-0.641736717972504	0.778618641767479	0.852714971660283	-0.327352307595813	-0.199146447175262	2.88984830711331	-0.137548138272044	1.22189792535779	0.634937738158338	-0.974661637369376	1.10379209136953	-0.56510657002671	1.0587099507115	0.575696161841793	-1.03329730051343	0.100397346171197	1.42528558248961	-1.08471902661689	-0.144118056318667
ADRA2B	0.805316840525916	-0.993126974090623	-0.313595270778754	0.956271334914363	1.35075952329395	-1.49634649562872	-0.0212919677855077	0.767505101006752	-0.57891575488548	0.0316868298351964	-0.634236842370759	0.780890796155102	-0.956560315909419	-0.381864961158236	0.226112623783183	-0.218016325371504	0.776577542928923	-0.483050795454244	1.5069901453738	0.529730319362938	-1.44477044822679	0.694488138224563	-1.16994538948542	1.11808388592408	0.20826244439062	-0.533606283337681	-0.809646976460579	-0.833587477921123	0.301602193883341	-0.704411334003339	-0.75112351934519	-0.863479743607375	2.33582969019718	0.00208141236534284	0.290143666767109	-0.124955097373162	-1.04376141461402	-0.423558315037261	-0.47535218595061	1.00317760435696	-0.549872652070836	0.0291262806008195	1.04739249957557	0.525253564578726	-0.0636887773753147	-0.4484730201598	0.908325177383083	-0.472717555992233	-1.94338582807147
ADRA2C	0.33796834837109	1.19247314578082	1.70304015627306	0.0426415963004679	-0.864988119426443	-0.565133259037342	0.0643948552632116	0.959247796140969	-0.126526011203271	-0.244023750562165	-2.17131638109568	0.0198253172003822	-0.427768421671237	-1.13031439032066	2.02158413493417	0.231382008235417	-0.340867847536068	-0.0907478035748489	0.0984422865740401	-0.162057741239875	-0.329742282966115	0.546653729942708	-1.181880447405	-0.09415339160072	-0.975062597126266	-0.605246645963511	-1.00407278992386	-0.82614787776504	-0.286979270585694	0.300865167418246	-0.489007189772355	0.315270853585928	-0.610525079626308	1.24336512951023	-0.617780537732707	0.972340063354432	1.74143115306261	-0.233303611507738	0.905955405394009	0.349861591777214	-0.561955980658402	-1.04888273515395	-0.0755969869614771	0.963395695937364	0.589064309932635	-0.109860356289998	1.14857852537891	1.71034601979081	0.911712532484923
ADRB1	-0.105443084754407	-0.60713431098143	-1.22318926740751	-0.0846293249945436	-0.142920850909332	0.22973269764737	1.28056714777098	-0.844649465015336	-0.114906808624338	2.08248393938462	-1.02587786165216	0.205581029781798	0.597465598655946	1.59766459701993	-0.454683658502287	0.227984467154878	0.663830436250275	0.42586510980293	-0.822511526212872	-0.446302105589515	0.183317462697478	-2.13004167588399	0.256889398302281	-0.551630311985747	1.20352998812843	-0.14675190738136	-1.17621604291946	-1.06464503593733	2.42486960592262	-0.133859015363719	1.26459009557899	0.956005814283623	0.215898262239005	1.05016476584525	-0.612351768571772	0.859130771196629	-1.07510481451393	-0.241547644402126	2.1192804202142	-0.528731639623946	-0.871141156657508	-0.18136488006688	2.12637189707063	-0.257261740989961	-0.483530711571703	-0.978751574551555	-0.856169001332604	-0.600466806474191	-0.372372806852205
ADRB2	1.20694239339459	0.558927144731976	-1.74669699932327	-0.492898183309103	1.04255504542893	-0.339443758352828	0.40002841035925	0.966169921031204	0.273183624800743	-0.746169623694948	-1.42902085173609	-0.214685732178406	0.450005660654254	2.07477908167272	0.0410673392859165	0.1568548768929	0.549414563860484	-0.23960832804618	-0.350374133013338	-1.14410925799085	-0.552555755645034	-1.53268505785716	0.733878408697233	0.366763712186222	0.778410504172269	-0.305318917073137	0.360071516270544	0.980949936390613	-1.44115755787615	-0.161072441604419	-1.47075223112671	2.31813336745095	1.0999642437553	-0.873168315579587	-0.366706050251195	0.439469134646584	-1.65606951781004	0.45650368728841	1.01218158538783	0.701221275602944	-1.36015580411875	0.153865478405291	1.5401721648663	-0.0274954859297453	-0.808533412092201	-0.302736238090605	0.333571886377048	0.343158219948413	-1.27253740050832
ADRB3	-0.6685596360764	0.137144459848947	0.0593944773731708	0.795214314069657	0.180232655331955	-2.12724124932833	1.14291896577115	0.194150301737673	0.414373919592052	0.137547813380894	0.181311277600368	0.208940705951328	-1.0914273311431	-0.341297826950835	-0.160191801010775	-0.0411598508295479	0.107304610986612	-0.687105841705397	0.822050737311644	2.86329032002426	-0.24077065384788	-0.472909729350483	-0.905940013294691	-0.502352086502257	-0.485951661200501	-0.0176428893896447	-1.4663492033748	2.14537533959771	-0.0783821769393638	1.36901445713738	0.726712353918988	-1.13761746391535	1.68165239564895	-0.686862098983743	0.913479962608696	-0.243590321571864	0.145365322848703	-0.122797157313812	0.25945332287777	0.711285592532299	-0.761530480963911	1.2443694273306	-1.08484065356856	-0.957360064489389	-0.962105414905835	-0.0194834850926626	-0.547800870593603	-0.560062423777505	-0.467538759935157
ADRM1	0.440024177422104	0.712491789454949	-1.8445395145433	0.596231545987749	0.944122579151951	0.250658910020599	-0.822379195778157	1.10875281477378	-1.14800600505308	-0.771241659482461	0.519898225455427	-2.01123118519253	1.1580041377972	-0.464830755969433	0.204131681954134	0.62295859212261	0.726735038037492	0.835505893131754	-0.723721015544822	0.52279579684737	-0.847987907710156	1.03041826976136	-0.740624291989487	-1.97258082918942	0.0152428084327215	-0.390793719313947	0.770939858854123	-0.138081834141515	-1.06711000397111	-0.501263385218584	0.27473664367722	-0.259352319018276	-1.32276272838228	1.27757196928057	-0.559001253124289	-0.317170120811002	0.0419551155983602	0.1210860857591	-0.330715366451806	0.733957218424467	0.573467504387067	0.0224902951767256	1.09855403983112	0.590420235139697	0.877259488851082	0.965953260845265	1.06241358630476	0.582591937123905	0.0750023212805049
ADSL	-0.304672326918499	-0.167455972086527	-0.665743577306367	-0.357848070897029	-0.635664599971158	1.6153493605552	0.775736510267389	-0.398113363680346	-1.12837610296621	1.36778973429917	-0.40096817737859	-0.568978098056115	-0.876117315626584	0.571445041226252	-1.23754662288559	1.07939238748736	1.19106455688404	-0.318131909890502	-0.934521796202192	0.154454985737843	0.727930152112599	-0.435307575047194	1.66435107689315	1.49944666930328	1.07692919475442	0.161549911652853	-0.902065474248635	0.707325638412228	0.743232768792326	-1.3348498713349	-0.63359676377925	-0.919718180996877	1.23881228995533	-1.32835868617562	0.426894185995216	0.37647885971522	-0.591636896393698	0.811691988111724	0.392572497587963	0.320888659641452	-0.54875328492972	-0.268952810821692	-0.204019267727728	0.60435399384652	0.572599547041269	0.349572173015442	0.450788270182054	-1.1520652527127	0.737645681528119
ADSS	-0.0645276099637797	-0.0731023412055443	0.00746243464178081	-1.08109307679558	-0.757210603725922	1.71362349806992	-1.16148239835706	-0.39803533016159	-0.00754521062635497	0.55072056748484	1.17724781564349	0.0397556458480469	1.14664171448798	-0.806348219870259	-0.472931416815847	-0.799761120042579	1.04987872091363	-0.656017253371178	-0.566877309838509	-0.662312719723898	1.87188723839986	0.261795356752187	-0.524014960918064	0.818724993462851	-1.14441745794199	-0.163048746016577	-0.58037698206251	0.472487035098989	0.181701703640782	-0.149297892621732	1.51826198683787	-0.447090816894322	1.631615986876	1.02934640711742	0.845727996396452	-0.0319279144745345	0.291698045085326	0.514804006302045	0.584899089447557	-0.713244253168333	-1.52666759580947	0.204666768259018	-0.719433791263285	-0.72616325453158	-0.590174348845538	-0.437830164098668	-0.729747055128996	-0.880628376380896	-0.307519956181411
ADSSL1	0.235719579618835	0.894287300016255	0.294465595816311	-0.330770005629625	-0.669619784076903	0.44535297044645	0.623357938839194	0.708480313214175	0.288205268698368	-2.45321200050495	0.314464528209918	-0.057599451278529	-0.624151822707789	-0.274234082028512	2.03919539830103	0.113793538759237	-0.255584764557533	-0.670306355998644	0.856329830310089	-0.913309179486579	-0.231338670509081	-0.512404798981244	-0.494125216648939	-1.34644088349567	0.395066223279083	0.4033930293889	-0.790188266454171	0.108313801593258	0.40954169448988	-1.4942817519235	-1.67897073309842	-0.581945555296188	-0.477085591039901	-1.00988315583583	-0.140536708769045	-1.60391461720815	0.949227418763576	-0.062518865790376	0.276356924831406	-0.225346755376432	1.04581909595391	-0.15264583579189	0.863259248845438	-0.833902409808574	0.120252804213938	0.184008533240781	0.767984021790443	0.142424653323002	0.88928178018603
ADTRP	-0.142336178763328	-0.541116652945416	-1.01419884871933	1.31363736477175	-0.307313326653889	-1.066050330146	0.828762735060632	0.0654282299531187	1.60842938140285	-0.3486401697999	-0.78166558468681	-0.281867316314874	-1.047435798181	0.360221472526757	1.41563149233298	-0.169529557852173	-0.626517791516794	-0.213256343607674	1.26660134866133	0.82021279266008	-0.113419073294111	-1.18519178414223	-1.23984070002825	0.641107811755768	-0.287299452065695	0.107933474313096	-1.47446363801999	0.156079675900939	0.409366099922251	-0.35757428750247	0.763318617178909	0.0923796298388878	0.86789696476212	-0.106018092574755	1.41332793668801	-0.601689768948236	0.957365998101488	1.87541602499608	0.622242233389989	-1.13906198761528	-0.417792085314156	-0.485734487940113	-0.882435732957682	-0.70799758329128	-1.24774744398752	-0.708044039514799	0.0165297561056412	-0.161095766828454	-0.00414125125493043
AEBP1	-0.649766562990358	1.68805717791943	1.89064778826862	-0.326032828540151	-1.14973790945088	-0.482271134900339	-0.0418905896861016	1.21386798162993	-0.121511532767369	-0.725833665887202	-0.342196809592847	-0.291703450381029	-0.888363472918931	-1.15555998966102	-0.197891251893405	0.225810777283298	-0.915748373333356	0.771724441420255	0.602398012725711	1.71444043666294	-0.80653220073912	1.59461623691195	-0.261273500930676	-0.887143467319544	1.04652933373931	0.00652062025633787	1.21776170394958	-0.991191959835323	-0.296435343678972	0.932037294822731	-0.651680394320881	-0.625817599146696	-0.356183047698868	-2.08335031730814	-0.880934115128186	-1.63000042908931	0.330260723088859	-1.07967204027677	-0.506745236183419	-0.118731057526685	1.8603172875596	0.654333319787947	-0.0990975962625117	-0.197259700044849	0.165211477294313	-0.471024241521834	-0.0050138386227765	1.22686961762877	-0.369327724216802
AEBP2	0.0258970125673169	1.05829262082038	2.34696693612615	-0.912745107499834	-0.182746610518147	0.105040395968662	-1.72641822592163	-0.508232964801032	0.0867517020011567	-0.0147236456092397	0.148351799309345	0.81700275026645	0.38358645710203	0.239865610395006	1.24502691058327	-0.740027651919822	-0.336289764811584	1.40413594149071	-1.10928979689207	-0.295431911050333	-0.849184606584835	0.543707694411826	-1.63369752605185	0.34700853624743	0.716601457037138	-1.20097251075677	0.946831862884219	0.108395774561477	0.40143088209395	0.614947369139042	0.781834755243457	-0.878447291076302	0.441626663896593	0.112398282629543	-1.46980090161506	-0.0453800491379615	0.216075267492037	0.470916529115579	-1.31365878491367	-0.258719791793236	-0.417651366718978	-0.282122112888403	-0.613407291463123	-0.0259826873870926	-0.523973776152982	-1.69571069862056	-0.492505427518997	1.2576494699662	1.2010280154452
AEN	2.05249817800714	-0.192332394833374	-1.03423101051047	-0.626418476351262	0.85167508859783	-0.119674081317993	-1.30201071211189	-0.406379841204378	0.0692839652576178	0.00803987069491894	0.217584360997901	-1.44518891264033	0.45183450644425	-0.550700426541997	1.66828693347132	-0.0248805998680689	0.796178961203563	0.486177105512565	-0.494310272763197	-0.231422536230906	-0.197829540263343	0.496374771144114	-1.61410225795948	0.139306412974873	1.16562147289298	-0.251346666122867	0.822278562902276	0.041636304902966	-0.809864807495177	0.169117406830805	0.00544354519994754	1.5752659422777	-0.812534338147509	0.735096804975172	0.496088569705619	-2.3517361085413	0.746896897189393	-1.87052453237429	-1.0025541026264	0.549560033594914	-0.463754683542109	0.289782295799978	1.30047099637931	0.461005742630424	-0.458518599933525	0.406206291724635	0.493830953417443	-0.352757496146822	-1.29176095423354
AES	-1.40019015961381	0.590255436799132	-0.160244376045007	0.684522468468996	0.833350253146968	0.219362464578261	1.72638070672682	-0.805788379917624	-0.87634618228603	0.0789616831508283	-0.925483311057013	0.709086863321696	0.862577350585058	-1.29001624487706	0.456854068325008	1.16729216373875	0.33346337460565	-1.22691770209125	-1.42167124225783	0.969030570457113	-0.145784555674166	-0.4555016463521	0.662160998023386	-1.09280588397226	0.634290408468523	-1.46562080484388	0.488337540462076	-1.2439024652017	-0.0993923312839121	-0.931195050738927	-0.897452616724744	0.146100525470245	-1.28103107497618	0.421534815861217	-0.834381157216827	0.617508007828577	-1.62398960296396	-0.524166762004457	-1.63505410769884	0.523473716141533	1.00925691019295	-0.139855755569158	0.633566644674086	0.827317478074581	0.965309391299504	0.391905805329003	0.857381808991998	1.05562411576543	0.511561050458042
AFAP1	0.601794272098012	-0.187398675908579	0.149331311590433	-0.937903148732885	0.913194547156456	0.043985156133388	1.20187522813776	-1.57521813544467	0.6828584245832	0.300792802635493	-1.80519155112063	0.067660106513374	1.45217520823414	-0.420057133164724	-0.0240950100734028	0.0719783431130897	0.803995496008763	-0.143946080086089	-0.811951130105551	-1.67404712360294	1.41029990030952	-1.10690171839005	0.27991887266758	-1.14173597004787	1.26597610866426	-1.26882181077979	0.311204612090215	-0.521968601424577	-1.03792783387871	-1.17816175066207	-0.861079556713157	0.486733558759294	-0.622414711103365	-0.359639957477614	-0.227609150926323	-0.174550125270892	-0.190969370937855	-0.494442121309116	-0.53990598883614	1.07145432964189	0.808397729191845	0.234448131659498	0.859518735575968	1.54394324151088	1.03672720496946	-0.624492954823147	0.388601901242624	1.34553832228633	-0.716876048951074
AFAP1-AS1	0.128685593263537	-0.826180813129026	-0.563311042474203	-0.0846762042662209	0.0164322947628888	-0.0431955567449634	-0.569095498816287	-0.303025759344478	-0.0462512462484486	-0.702865407397807	3.13028022057773	-0.246440058102605	0.741201676353198	0.46299559962339	0.339008481344739	-0.575403935606041	-0.770772210956053	1.09638606822146	1.40711362057578	0.2502656574255	-1.30618849460795	-0.195430173974878	-1.85441187916095	-0.539380158347776	0.989322695486569	0.441709525694573	0.652225594399776	-0.531313557760786	0.0577198208319722	-0.429576355280985	-0.608881769080992	0.864043239146003	-0.939831091101776	0.670150371902311	-0.584830977259852	-0.148549589496254	0.062202580957743	-0.512030461310773	-0.182866413718491	-0.406793298167549	0.645153491179747	-0.233295431649212	-0.97312144284353	-0.874481091528254	-1.57598416945518	-0.892108908666555	-0.923405126152427	0.250292762100102	1.12873288872694
AFAP1L1	0.486875983876891	-0.0322006749954808	0.6534750414495	0.299493712712146	0.548710424530231	-1.03304953066516	0.944713127156459	-1.327700281812	-1.4572329747291	1.23584544018297	-0.115413523116884	0.776795045038699	-0.203817440541208	0.302368916597802	-1.98155945592027	0.60378557031731	0.264591800727874	-0.1636889981556	-0.0610659999632792	0.881494251484136	1.00222069291844	-0.726609333314511	0.112561062697214	0.962459904277741	-0.422811565582609	0.0447579808175438	-1.68408089863634	1.24287452510353	1.00853881237102	-1.02017109547573	-0.217141175272836	0.462557744448282	-0.20014459505799	-0.234231464699924	0.913762018555278	1.29919083141345	-0.856188800655109	0.993598878448042	0.705392967483278	0.758196804665078	-0.441010711615923	-0.802241607877524	-0.682374919667305	-0.198025143092681	0.0743823050861174	-0.104513650095644	-0.202897015874585	-1.2207353974248	1.08402105511298
AFAP1L2	0.241158880647386	-0.532418457615414	-0.49619521479316	0.785533647565279	-0.802623060931502	-0.99198568280201	1.52107664834135	-0.281905513799061	1.46474083165788	-0.855225927642965	-0.299151007111542	0.339761120892275	-0.665290700223265	-0.644304046566471	2.00788632998867	0.697892029028805	0.530031409303556	-0.676594266971783	-0.288947744581798	-0.764096220094277	-0.0784700230036006	-0.826812972676209	-0.141046059274684	0.443424497144366	0.425590860543392	-0.391118683008516	-0.115576188568917	-0.704301181391237	-0.81222581924775	-0.853699823324759	-1.28457260994629	0.930889458162214	1.28731469090218	-1.64041438102311	-0.179633750545829	0.623533303495068	0.162989010801615	0.407500946806296	-1.10927960516197	1.24765979743474	-0.494190457285141	0.489871143166438	-0.296754197274226	0.195900547661212	0.810718978671928	1.6894585449524	1.49916189171923	-0.134269083421398	-0.278618470375805
AFDN	0.948595203299311	-0.421112987545544	0.0224095693108022	0.874190734893364	-1.30523726281266	-0.924569023225032	1.3560139295921	-1.45476343766632	0.190188290022909	0.422547499526009	0.103291062481668	1.41855107381043	0.346473601574828	0.299902359862801	-0.963039978718439	1.20987736302981	0.544883670266866	-0.503580754320839	-1.17264461010377	-0.539386307399818	0.510455609512176	-1.27183833932889	0.981285602072486	-0.974804572501211	1.01248844947811	-1.14028359518253	-1.30834233064054	0.292833858128429	1.14531842392844	-0.919806410662153	-1.2647431040492	0.119376681656408	-0.671229716890531	-1.30484118083041	-0.476191569822342	1.00636031334602	-1.54645123083385	-0.557275157025161	-0.276528672085475	-0.444076288683552	-0.401586370487471	0.618431140262339	0.332234419395413	0.214603517058587	0.0441523819360117	-0.810187071808997	0.263150167611411	0.070234932372352	0.651201186247776
AFDN-DT	0.112477910722696	-0.301443820416715	-0.985075173345284	1.22461775799763	-0.69373471795889	-0.681522814074343	2.07360364450584	-1.04167606716058	-0.389530479496136	0.182069084090457	0.305479696700542	2.2405699726822	-0.73185588473697	-0.380633490837557	0.09787228687361	1.83380056328001	-0.519349890009095	-0.756864959010539	-0.0651302993900958	-1.02864368131829	-0.0676321359885165	-0.842958231526443	0.456359194561626	1.03199232499092	0.65769477549643	-0.646646707047775	-1.16392557709513	0.711310961786225	1.7502882954136	-0.945717013537554	-0.642384802494247	-0.496791756604009	0.320098136127011	-1.17399581070913	-1.23638723210691	1.17653153115936	-1.05769694952044	0.591448405110492	-0.576600658499568	-0.228530005581052	-1.48961593753708	-0.188309797374591	-1.24565005010298	0.949898138466952	-0.0654568177025812	-0.968110688845292	-0.0185572935818331	0.396732979191468	1.34029997216171
AFF1	1.57649214992749	-1.25103816200785	-0.156310316952699	0.134209825724574	0.581163955986111	-0.328719685116763	-0.196140672417277	-2.02300713254537	-0.172354642334096	0.607075310129246	0.80090803094606	0.591411595435705	-0.456913636120209	1.47938218777613	-1.4081338258857	0.137660657463253	0.42861943749085	-0.375467767318613	-0.748776155214671	1.1825996304275	0.478606260758105	-0.948928734438728	0.381280866667227	-1.3094376462476	-1.36203018965983	0.769680478196084	0.462257383925707	1.59862950542587	0.86912788358161	-0.0359502141709307	0.284486101963711	0.995066857588652	-1.19980542003223	-0.271453034224488	1.00843275885527	0.387451191286823	0.145665874554585	0.598367610635154	1.27170873789496	-0.0674808188623609	0.923594309022669	-0.0669745879570197	0.707593152565511	-1.06351594649907	-1.14072818364023	0.349863740693546	-0.565636816976156	-1.56783014403757	0.613825413737822
AFF2	1.30191842298095	0.782654583664565	0.528069480429605	0.367364867054981	-0.934121201690818	-1.01408659890959	-0.964610062868498	-0.53682461137727	-0.281486742186444	1.4634998004334	-0.652719612817859	-0.636573491420391	-1.9957501446854	0.701337773486496	-0.275394303810522	-0.101242680090713	-0.220316603875188	-0.302460606396312	0.243739627814256	1.51470220968673	0.871897309975596	1.01462711730864	-1.17139857549375	-0.430194539716405	0.55853226795416	-0.531431130082194	1.04177099320954	0.618786755546531	-0.865139006474834	-0.522571235258729	-1.24017180283113	0.3953266978864	-1.06035311519302	-0.978857602182951	-1.27522760838802	-1.12395421251177	-0.408572735120863	-0.999745333585401	1.09167445885507	-1.20807784128592	1.12540323723332	-0.43435884867932	-0.105448902946099	0.886915856054178	0.953026193573568	0.536702059417759	0.129433812879428	0.322367839489085	-0.0595837325311213
AFF3	-0.00484167459016887	0.658605214453111	1.36249747443507	-1.17041834410364	0.792534105921195	0.0906933646962196	0.539495430062185	0.548765298105681	-0.106063520371818	-2.05706081868953	-0.150921820842176	0.405755542880315	-0.954418885333592	0.468377553293888	0.627327799736721	-1.04743867189374	-0.0772243452094554	1.10700527741263	0.326055722973516	0.722402053384293	-1.95420166133313	0.834374125946275	-0.390544630269125	-0.44412842986968	0.672691450886465	-0.276219250488551	0.56358709532225	-0.00394210080629642	-0.807357128838588	0.460030874453983	0.825255242532516	-1.07469230158324	0.78057901186419	0.345517825601959	-0.213360348517992	-0.122015527037203	0.406206853267844	0.52855770848351	1.03844418346426	-1.07815539863145	-0.27477873733529	1.11458294781945	-1.9347022277661	-1.66081832824744	-1.79561322995718	-0.49229789234823	0.420036748312617	-0.397715013136008	-0.0318780694982864
AFF4	0.62204740016488	0.0594598601931291	1.10204899579952	-0.0304565747011022	0.933150850227095	-0.247467119772877	-0.141201728148233	-1.8146256864628	0.31142183137345	0.778552238441399	-1.94272645174533	0.483546736463658	-0.0213223122537089	0.36409491128507	-0.395716850001469	-0.202945729931557	0.667067366883866	0.26457498130549	-2.27877828849224	0.552617492659514	0.923437278788498	-0.129015825225307	0.562806711774742	-0.876577671115782	-1.66632250988158	0.351379467974577	-0.948566045846475	1.12162110034952	1.34058113159253	0.105113601874566	0.259998172135667	0.784405384662055	-0.659590890169249	0.0396742109572295	0.466039367485891	0.463315399824762	0.247515607420842	0.20478703445815	0.366839307751016	0.0950655269008625	0.0942926889167001	0.374585690097369	0.830675479998658	-1.01341058880004	-1.46485813387358	-0.673940548189377	-1.00232443889596	-1.06717231776192	0.0496723314083332
AFG1L	-0.459570628772779	1.03990652306941	0.691263831535121	-1.93589575314227	1.00562601708138	-0.72211111751753	-0.450800206328236	0.227649556894538	0.239229589167674	0.897497441383217	0.0392974305156582	-0.004812999682622	-0.197818041176549	1.53652580318052	-0.864060104124687	-0.562403753606388	-1.62455223416563	-0.264852683887148	0.61107768054728	-0.954785068017815	1.01969679518795	0.818292645916262	-0.18312173932571	-0.243248875711881	0.0964545812204861	-0.384312805059573	1.23473011842152	-0.590562056124153	-0.831327891537159	-0.951734699600902	-0.23257378206729	0.586837610970461	-0.568654259311864	-0.542840097780682	1.25055411933758	0.518914447058786	0.721544072955404	0.440849645662174	0.0648797751616242	-0.969790005439713	-0.234268539011723	-0.622692041448854	-0.833313094470176	-0.935969454091184	-0.42213675550734	0.191892945682452	-0.6421424989895	1.47334013820671	0.770111692154962
AFG3L1P	-0.0562773609180612	0.415886408915655	0.271867076053046	-1.90356957910199	-0.425737179714653	0.794322330927363	1.81715796458788	-0.391492769136772	0.136673172664159	-0.185699956822136	-0.352677156780118	1.73174232566979	0.495459508415962	-0.405535586216883	0.936562326921768	-0.563501288102503	-2.28989076112103	-0.169743725256199	-0.0714639336514574	0.462725300369624	-0.163130660014533	-0.865222418263673	0.603005066338433	-1.66582113487937	0.797292956905578	0.23210993403438	2.53574156238076	-0.00023177233913536	0.475910465237837	-1.03692348490853	-1.0161363101173	-1.01383172036555	-1.81309541896852	-0.393108817156881	-0.0981337596700343	-0.550003890885536	-0.91126812057256	-0.94965038539471	-0.456591443670713	-0.53590269198573	0.500249401217177	1.1943828966927	-0.838106205273499	0.158634422928097	-0.00761735467009701	0.140577750961527	0.7199355940191	-0.552482678645968	-0.244950413075238
AFG3L2	0.0170640772775229	-0.225473798749971	0.876791672594783	-0.158051019417439	0.134744790964274	0.692509915709712	0.542598822370616	-0.914697587539661	-2.18167885471046	0.404356870570671	1.04388050230613	-0.00793284315656737	1.0402038832325	-0.529808270532457	0.701447210616935	-0.621711543105432	1.30016558498209	-0.477851170321514	-1.72761798969262	-0.171372816995976	1.13371088952756	-0.489486575866377	-0.144073424841302	-1.34631096380526	-0.253674496874717	-0.0216509640833709	0.277432351303709	-0.524483560903385	-0.357418178129762	-0.929241965870007	0.0724164739134969	-0.529440051977874	-1.04006107512038	2.79857279441081	-0.546049021432429	1.27431819856079	1.02359035890474	0.856215239433468	0.531403570599644	0.426042441359973	-0.065674593093242	0.515271664239506	0.24277728703754	-0.403788915184902	0.460806044449103	1.98866280397257	0.422714718308066	-1.25316037736202	-1.23236936450898
AFM	0.224602937933372	-1.15426613836091	-0.464746700520735	2.05381801697984	-0.312307860258725	1.05057841883236	-0.286692583429538	-0.399211458103513	-0.241134707212955	-0.343175582993857	-1.04197087894666	-0.258518842818934	0.872095051955527	-0.00989877057594534	0.594031092220744	0.296724724123831	0.0477730022393684	-2.15457013383563	1.63086726755766	-0.362238882969554	-0.083388604858174	-1.08826226714613	-0.367787540330638	-0.429029239654267	0.127230070755912	0.358151667411957	-1.90652791545282	-0.173972579948571	1.8301727588115	-0.219641699333867	-0.0529860537757752	-0.806066002252951	-1.06671094174452	-0.388221221674436	0.496758701185933	0.862438217766015	0.240758023711496	0.369941756133986	0.500345286555845	0.32993274426654	-0.274320958077211	-0.216996024046656	1.59109516646832	-0.774324947629236	-0.635954508819413	-0.772155273689031	-0.263593064922869	0.382590421914179	-0.772102486969714
AFMID	-1.40030059332164	-0.614016105630058	-0.353832147793502	-0.835802821005869	0.120652420719499	1.12831676746432	0.101115164399618	-0.838617214792582	0.0633056315151364	1.25765014187443	1.32102396107657	1.11928237495646	0.677383176947514	1.24703906091614	0.152896521220135	0.639323600689965	-1.361190222433	-1.37363705437302	0.121148085896924	-0.143944281259893	-1.40284549653128	0.638999514457929	-0.566032871901794	0.541768538586243	-1.6737397720302	-0.157880606361391	-1.43902468179095	0.478922443085579	0.0148398796195795	0.733853048516501	0.99069993926024	0.818188076726178	0.520428699589029	1.26904018620611	1.02463183419957	1.59772460249913	0.0529274447520399	1.40732242730289	1.44558169110148	0.521009361619031	-0.159132634578495	0.166220387302648	1.2154949657712	0.644380372763896	0.23438671348212	0.42074784728927	0.274316636281843	-1.49654109367995	-0.33876638764801
AFP	0.0800833600945904	-0.687226343269494	-0.477795413419765	0.359997678020181	0.118939280855216	1.40953491240954	0.19847980864489	-2.45016266236189	0.435682545722824	0.570211183053515	-0.510095754228052	-0.864806758627303	0.0589516079658846	0.232919533862505	0.534041216465378	1.5095636762451	0.948290394311354	-1.34279701203511	1.1616273609385	0.302157350025424	-1.1368176892493	-1.13337726635173	-0.474661213080353	0.291131496703381	-0.0772059560081939	1.28437458092474	-0.731128137435131	-0.844301894608683	0.952364993926734	0.227907262234382	-0.0386352008566778	-0.0931652037932508	-0.563060558711102	0.557702438123921	-0.366488792514894	-0.472168153899937	-0.175987804851759	-0.226856007403505	-0.506760089722122	-0.241763997413101	-0.721923066947041	-0.681600945244218	1.09215892631723	-0.0193463856131967	0.653053138388842	0.370197030108934	-0.476493753283675	-0.810243549072899	-0.225637972551161
AFTPH	1.4693406181242	-0.198116323429932	-0.794093015989787	0.399188291989618	1.33128828741172	0.186950103039642	-0.536365878186015	-0.815508377721252	-0.721885336563802	-1.25593332545808	0.649406524669318	0.791873882672285	0.318063173200006	1.38083338124006	-1.3527614316032	-0.0104539384649125	0.115003689143917	0.123713098217205	-1.33397624572835	0.344949262226612	0.758154535729534	-0.639068840680943	0.14116530239124	-0.391644971988005	-2.66747477027239	0.457502506495773	-0.261746253147256	-0.102461856592614	-0.462916743037112	0.0987952848544774	0.514222558843644	0.355979848020978	-0.0182105540648933	1.31206462254938	0.899516367980021	0.920169445821652	0.33374120288528	0.145609333511638	-0.138899022716659	0.553796187610222	0.456158722606939	-0.711985340467929	1.7761466880787	-0.113206814172858	-0.382511590862679	0.215794407573778	0.0323941863278149	-0.627493774730868	0.0441177194725953
AGA	0.0639542818766055	-0.321523647817047	0.113792718293582	-1.62384613103573	-0.818200682082196	1.14875026049809	-0.22727941238612	-0.785192106002163	0.931601793758424	1.26885556554028	-0.130914131605266	0.888180580236675	-0.551633042968028	1.18782111364087	0.454537674805837	-0.346977002112836	-0.776054429876532	2.00188599072787	0.019240529056842	-1.81015195573449	-0.424520326897059	-0.741418058057901	-0.205151810829588	1.18114527201957	1.23242669895818	-0.587540585291191	-0.468637921695185	-1.30078228542864	-1.52065573214598	-0.756873881907412	0.426700932405093	-1.05229395777992	1.69833262898194	0.631793616125733	-0.898843738495999	0.617434070753179	0.07646921375287	-0.998240514107657	-1.13858700752772	-1.05451079170787	-0.446514110330404	0.456809872139753	0.819757503761453	0.814201355682782	0.906765961741324	-1.00224044824394	0.890983528642556	0.249052258333817	0.61868864091737
AGAP1	0.402141631344732	0.22961307087851	-1.06331050676936	-1.40203531497259	1.09247947392136	-0.247900057092625	1.94124620662917	0.122822134269112	-0.275480389674704	-0.695004003162956	-0.00836576578617345	0.0415009045316215	2.38707148991126	0.753454261750133	0.151809403949531	0.0834397878043906	-0.886927050750942	0.163278131546136	-0.75288692546595	0.368407000997945	-0.419290128035711	-0.762207139548922	-1.37506672341123	-1.36975335576888	1.10072005031325	-0.649430476543865	0.486127556889856	-1.53219774305656	0.00542426216379564	-0.46128493346914	-1.00257108067457	0.806473393112598	-0.994792624156274	0.768051696391224	-1.04375729110983	0.380486260742491	-0.676417526075277	-0.307874568455953	-0.31945290645819	-0.682380236661643	-1.05776907211699	0.727833969977812	0.577549070440909	-0.658612812853627	-0.36365084340831	-0.9066965995325	0.470525697998528	0.361824253362167	-0.653762613409543
AGAP11	-0.525970494434945	0.0173462443190831	0.994549149010353	-1.37275847029513	1.16326571136199	0.544526971102664	-0.543533509090849	-1.82924584326424	0.758933001698441	0.409300860004241	0.261991316258933	0.158202594227314	1.48487785659169	-0.0934722290412873	-0.00807649230455943	-0.483988166171683	-0.821302182687392	-0.297452795625542	0.204545045096726	2.46497320270892	-0.733176090385139	-0.999886779772125	-0.86640664976489	1.41251336251356	-0.62420782295638	1.21134027406634	0.217038980649877	-0.331884554880479	-0.183621066343493	-0.337366844607741	0.834792841914569	-1.32845529935266	-0.332761089568923	2.39583370446304	0.331143852813776	1.15223546065635	0.282863587085204	0.114132772741335	-0.599540342773514	-1.52281689918615	-0.233282761169161	2.24830821308616	-0.605205570762309	0.0245117035635674	-1.09618650397736	-0.133060722958818	-0.882350759103423	-0.653296896152234	-0.16367676608909
AGAP2	-0.103174110805505	-0.498142760890906	-0.231427079361575	-0.817248798581773	0.237037730310419	-0.284726407194526	0.0482441951016539	-0.139562272070433	2.05367481105865	-1.27181306490276	0.904662845014171	-0.798348849139052	0.337753121068392	-1.578654783002	-0.213383026168204	1.52005830371829	-0.353072382343499	0.417046911761521	0.743729022396965	-0.399732256788643	-0.409962270497074	1.50430144265127	-0.654860391212922	-0.334887092412812	-0.953063580975875	0.0502602256183545	0.229168642356414	0.917357837437136	-0.298883546923861	-0.675545121785198	0.29866598216569	0.535424891133508	0.0164555326344158	0.416460116879611	-0.954119504752947	0.558669524444826	0.100029655005178	0.753634890904671	0.857109511251566	0.0644738445707488	-0.95385811548229	-0.205319397851481	-1.19463369649201	-0.568403994808106	2.09203087781097	0.20749616747652	0.187455648425626	-0.324458849505634	0.414618107828207
AGAP3	0.166349409878385	1.00547714638231	1.01622090461587	-1.47489324305013	1.05315193532459	-0.587807637688393	0.426384620735034	0.200178645030426	0.567332728096071	-1.41580753679141	-0.560487810829175	0.406985601859326	1.20432060991221	-0.611992024630241	0.266488423575286	0.769660952394428	0.611062737588321	-0.13214424388877	-0.20119766493895	1.68145860301214	-1.01394794485547	-1.1959121537485	-1.53700888803816	-0.558972904536536	1.16839977418056	-0.306121910898687	0.456539455416372	-0.506011953370767	-0.898997724950813	0.694803513426701	-1.03943848237742	-0.628045739976716	-0.80889016858216	-0.848862064376121	-0.13629603068867	-1.91738279892531	-1.20319148209558	-1.68026603744528	-1.76288324370975	-0.111278366737083	0.42791891962968	1.29693411028999	-0.450205597418033	0.717503275783568	0.138589880978498	0.296211632568699	0.762160946420387	1.11582438384116	-0.232423205666659
AGAP6	-0.148709418787539	-0.967348889563848	-0.19916275400565	0.0110769566514275	0.779823943742794	-0.272469318716446	0.341433291553546	-1.51047093418996	2.04250748773585	-0.718745218048878	0.0337308138319981	1.80120884902183	0.137326011198207	1.0528469925209	-0.0581379550709927	-0.382935700368319	-0.843969505428537	0.168232572824863	-0.594320762254233	1.60331009127356	-0.802237683737725	-0.864440936351716	-1.20415545876012	-0.585342425123747	1.51396719511645	-1.00462254424575	1.76155148657837	0.111220617151539	0.652381610428593	-1.61545411760326	-0.156013722103458	-0.334026245142589	-0.472941712335818	-0.678420683819506	-0.546898034085878	-0.841156064263645	-0.971930877182009	-1.24476462489085	-1.57040884324382	-0.427132088446398	0.341780261987984	0.482758172407757	-2.13264282901682	0.685155731970409	0.0405925698105715	0.140051768826278	0.324235576759729	0.721353361919951	0.373075490940595
AGBL1	1.75824815197129	-0.75651470323518	-0.431965944542012	-0.193588350763173	-0.246240057181917	-0.312638555171923	-0.514609174459277	-0.731783888164973	-0.30581141080875	1.77215773184338	-0.582492412353462	0.0601231280145946	-0.787514596327053	1.50410032431595	-0.468642875038341	0.694583754092962	-0.44226752006231	-0.816112066611076	-0.562185298020647	0.0340764409878402	1.7164627389049	-0.831982799745109	-0.472071197817719	1.40261846987468	2.37474006141633	0.803397454066613	-0.388305926970695	0.0598274222944601	-0.07799452625275	-0.328956598355714	-0.23151111603129	-0.988428511389141	-0.806275551069318	1.20631849873657	0.923387429687279	0.645277770252241	-0.485822711935139	0.401403729772016	0.509589857708633	0.521047061665392	-1.75937243630681	0.208895422637371	1.05401643183557	-1.158290657497	-0.431660863928088	-1.38222973284999	-1.27140563564789	-0.199451428826248	0.474262262566253
AGBL2	0.401692426372991	-0.573099247500873	-1.23765024956873	0.11187516091017	0.841030489021163	-0.363628522710311	-0.102138076652368	-2.09504378891047	0.903164669712606	0.138446655149278	1.48287615266966	1.67426190082479	0.343577013957997	1.78195044336978	-0.442145210306092	-0.176645779250875	-0.050383681474634	-0.0329443963428369	-0.838530543378759	-0.683955887644179	-0.00944314750632683	-1.27482545686513	-0.269070061212183	-0.151228269786334	-0.195842919716517	-0.144499625413589	-0.348427435750963	-0.283325539850126	-0.499727476405135	1.71551495347304	0.352393959680475	-0.511551942679674	0.915188927413723	0.251564307000099	1.87948671022405	-0.796267127226833	-0.59397313503658	0.102869157983361	-0.3926688537241	-0.877206588750405	0.416876727096931	-0.0781195372923832	-0.934564979546421	0.916677998611279	-0.994705899107741	-0.61037311887465	-0.739009500445097	-0.691892476897323	-0.391136742596182
AGBL5	-0.656561823365811	0.148213694857088	-0.109173387718483	0.260825936975825	-0.27792165678941	1.07239117047195	1.69624637376044	-0.0499132496575918	-0.642079939468345	-1.77658317349883	0.523966719012217	1.57320296763894	0.00727869483607784	0.736982055342352	-1.14122188747923	1.16371403967181	-0.765026486096839	-0.0940176040313304	-0.536447037562118	0.0883453186964529	-0.590454895098636	-0.993039056538197	1.63750600275139	0.0147767580918754	-0.906092242217685	0.674829724984632	0.578144258018444	0.177660672581936	-0.79107798834786	1.11596548807688	-0.846571783873604	-0.808091931678322	0.679493714997533	0.214187372867925	1.18356419634509	0.881841115638116	-1.09164850362026	1.10814876098947	-0.158473009124333	1.07658279366869	0.397065673286932	-0.841312621398081	1.33520927406154	0.636976095712891	0.553410021862036	0.614320564383594	0.405692950860944	-0.707472512352589	-0.771691215034797
AGER	-0.695463655959803	-0.746671404140601	-0.469141240278132	0.15932517737285	-0.741434990990394	0.798751632481067	0.713292789116783	-0.155939187593091	1.80645396772506	-1.32409353848913	0.182651489844012	0.458288542145521	-0.402602886081196	0.52436629613623	1.5617393633471	0.97392468721818	-1.98618043801121	0.207793967089813	-0.350130833581342	-0.0307144807883736	-0.0786142152272893	-1.03288945209427	-0.603013330680311	0.69295734709206	2.4133169746932	-0.157943916443722	0.826432585579796	-0.860847968144583	-0.0534010328197704	-0.232734210272399	-0.944090809327228	-0.43769695070568	-0.110662993306967	-0.874051416370124	-0.68023737514838	-0.901271959622896	-0.316781948967868	-0.994572745651178	-1.06940765133648	-1.115542390479	0.789582230880021	1.18712889386927	-1.0057551116963	1.26341580719477	-0.905083190930385	0.662987272780325	-0.0733248617596788	0.37725285259078	-1.24337111853202
AGFG1	1.93522002779316	0.0284979260590203	0.155545049955991	-1.23993477407072	-0.635999965677168	-0.292028500719749	-0.994916112111453	-0.307807408517631	0.798945092282726	0.439774879947982	-0.0619632733953863	-0.736040352258129	-0.374838356555576	-0.752113738901292	1.26464272195968	-1.44403012161909	-0.361595457499608	1.09080248150375	0.446808491925268	-0.265389811562083	-0.197511412932323	1.55007549621642	-0.948477300481248	0.255790503067302	0.750830166110818	-1.44912538096422	0.602567765348517	-1.42485453729565	-2.09158803064554	-0.787886964808121	-0.418585695959471	0.0843045491254083	0.749961728116768	-0.261569062471465	0.920770979305671	-0.568217930229956	-0.677434452762512	-1.2561335487038	0.0472170390328772	-0.311527243270504	-1.8549815185063	-0.813883716696223	0.928532989718042	0.933802662886573	0.852658392960906	1.07044675385517	-0.00793101933685915	0.839043067405908	0.231810803473639
AGFG2	1.19393418754232	-1.49863027451631	-1.13177112386232	-0.238786301458444	1.50664263325435	-0.0623137918818138	-0.285856334595419	-1.4313528754311	0.312531758395264	0.579661041214365	0.267938588719722	0.0278098519820495	1.02495583693121	1.53917005105232	0.0662308422861525	0.39622120774754	-0.342000781729698	0.545853726452728	-1.65010788618655	-0.253091161591251	-0.0861776849131204	-1.35312716132093	0.354402020251839	-0.973170921175612	-0.47638708521651	-0.282404630959229	-2.36653571645364	0.974742094715589	-0.263647522344313	-1.46707303135515	-1.42975263218993	1.59944449125298	-0.667483213494326	-0.528629322588538	0.373377649729659	0.332684501069509	-0.584675484145635	0.54490158618123	0.769509566999476	1.41859167487686	0.549744459084385	0.443865416436112	-0.0587312578262368	-0.715923293779199	0.476889412022654	0.133180977322451	0.263921958078183	0.544452407184011	1.35751382608718
AGGF1	0.259298332761033	0.399791170152468	2.2446537941185	-0.230874462533179	0.229041447122616	-0.0288521607418656	-2.16778147893055	0.131873352268815	-0.475982267370694	0.145131912446858	-0.110404504320087	-0.0778148128548448	0.0443815672467187	-0.113703154275401	-0.890542177503543	-1.38343186162662	0.0714476027317856	1.39866247347885	-0.740223882982914	-0.831617374631164	1.63026009565872	0.191370835568743	1.10006863278711	-0.275879218259908	-1.78804497484958	0.187019167241017	0.30600565079353	-0.455596408914531	-0.288915964325226	0.895728722719885	1.38017745175828	-0.362299740128553	-0.19102402019699	0.422260220859798	1.38698883551167	0.639750899782181	1.08725541804177	1.26533330577569	1.32943471964675	-0.810506563644496	-1.10769499316905	-0.333952966384314	0.265759051087235	-0.814514380176821	-0.974578545859034	-0.0803283429068019	-1.08263246155849	-1.03570233099278	-1.08122708758281
AGK	-1.65901157562684	0.134452182751348	-0.0415383438547574	-0.627505935003467	0.848560103249305	1.49522595748628	-0.511570002178742	-0.169729079145104	-0.365050981154197	-0.0129072458690991	1.02207218621842	1.4227940921425	-0.685483794135144	1.3104520215429	-0.41173305223291	0.0373685693540909	-0.761250550290669	0.952442763680412	-1.47327605002551	-0.44744663049281	-0.49323269865503	0.235815332493407	0.981244846305107	-1.17817809520263	-1.70928865643618	-1.00240646252581	0.461681891179078	0.842683997205514	0.210040316009276	1.36925188770182	0.182295395709327	-0.13090200963241	-0.939706984476258	1.59264217177953	-0.530448269928245	0.552760057832958	0.514708686366876	1.114824853331	0.139834298996899	0.299374084543378	-0.633166388205829	-0.278013291761422	0.762708513557477	0.153021714589252	-0.720427551712068	0.85991766133206	-0.208563478695885	0.623437231200149	0.609140009612887
AGL	-1.40228439169421	-0.363335643465354	-0.168501843889369	-0.00952995898495289	-0.311932100668113	1.79311421342863	-0.600142462978371	0.277673970871357	0.0844904733181854	-0.583471247456764	1.18659598941919	-0.303764695753036	-0.0402648605514638	-1.87351777271879	1.48279670751773	0.925400254061792	-0.121570374507509	0.641064390316811	-0.394364119836538	-0.718664130746713	0.0975092619031559	0.428314514486004	-0.278280431564652	0.119189105393238	1.29143769150021	-0.262907611894687	0.296000888618329	-1.22624933286058	-1.15998852044064	1.44343947245554	0.577139900563595	-0.647697933904014	0.535374755292001	-0.57842064217304	-1.10476500249328	-1.09795193329387	-0.510920276612122	-1.08004341485428	-1.26859962483022	-0.698508444565287	-0.236929651329031	0.172811598563619	-0.823524706437	0.0984705412590699	0.253261639441888	-0.31892972725278	-0.0827597336515163	-0.198108039369465	0.549359102128282
AGMAT	-0.649410208113313	-0.1012625428398	-0.875293876242187	0.507528888705904	0.716872513721166	-1.2682626799194	0.0316577302603437	2.16783166265105	0.597017004574684	-0.0105778240887356	-0.978919163753418	0.162803182289001	-0.461907776365943	-0.871747342504355	0.9654602103954	0.774859328296701	0.174599758444992	-0.791469103401872	1.80899706648511	-0.769408820128563	-0.294716693055248	-0.0633300635598346	-1.44278933232342	-0.281297220818173	0.680343911337167	-0.438206778414747	0.0639303203213015	0.897544790864333	0.0822695705763107	-0.22381834937818	1.21875300709357	-0.514146423026984	1.06719131671005	0.0900289575676435	-0.319577023828056	-1.36677467748287	0.0432427716742239	0.801168292398253	2.76509757123142	-0.776457269615224	-0.433263011822184	-0.363601513346692	-1.04966603368188	-0.561749896047943	-1.33151562032591	-0.944685700128842	-1.08120303915791	0.372767183519747	-0.17868979860076
AGMO	1.18886196239877	-1.35934915790605	0.0953738197523294	0.444905227656057	0.705934581689922	0.679497236489935	-0.559239090738562	-2.28268770410558	-0.204148574986172	0.107740823827247	0.384049666301124	0.356294906629445	0.121313439712064	1.39721351748883	-0.592938768427163	-0.203894299798628	1.14276080407773	-0.400746630000504	-0.784407620279745	-1.19295907173391	1.28016416910773	-1.30053216240257	0.16729750077067	0.752388868596264	0.745362421555596	-1.33277065238667	-1.45442781934658	1.73268413501098	0.517403788089947	-1.49671401452125	0.0160992960013319	0.104753941729336	1.26762157414656	0.123623047706428	-0.41662351311053	0.156162787910898	-1.06764937591634	-0.0291996808256049	0.175120047901465	0.497347798493841	-1.13496679821251	0.521140806751893	0.733725840171745	0.87482797552076	0.899306614114261	0.808073596041033	0.460336763910076	-0.407811945681305	-1.28640560862637
AGO1	-0.501732688069	1.8558446856927	0.624369621648812	0.475575230935358	-0.832905359592518	-1.0754604357681	1.15259330597797	-0.253541035167893	0.72738852781598	-1.06581165000969	-0.492159867765557	0.267020043711212	-0.198520310052205	-0.480092746158022	-0.507795062890491	0.849673149017774	0.191269147107067	1.79923824291693	-0.430430514274208	0.904222927574051	-0.822421073692785	-1.68576508895426	1.43353947137322	-0.966468424625666	1.05549416621956	-0.0987346216488645	1.34268323500836	-0.143368435075259	-0.0999537081059192	0.345084601668618	-1.41583442170893	-0.15852740200954	-1.58922482128855	-0.85202868728311	0.509013631219672	0.992936821791691	-1.59954908744713	-0.744763606098784	0.304520129674885	0.141363324607593	0.9328301445955	-0.0747484122806588	1.05272452294749	0.492978136494011	0.74328423589917	-0.308667449199373	0.755576410694688	0.515554501702521	-0.0780186938827456
AGO2	1.37207513769347	0.729326926262808	0.207333056746445	-0.674402289304307	0.477796155392975	-1.19209804965624	-0.75577574153825	-0.523224685461933	0.334727949307418	1.13800049198628	-1.25950873208323	0.476919902360395	0.888747363510225	0.268619770294494	-1.75310449219145	-0.715300313751393	0.803331909115619	-0.109785692877947	-0.417903518590806	0.185391358809046	1.29086461376438	-0.642920165938159	0.159545900093918	-1.01951580604688	1.48440561086026	-1.01945947908433	-0.402218038535567	-0.507987082850159	-0.061339219992623	-0.775260756250309	-1.11506174501838	0.643481685403982	-1.07322026271728	-0.682074321775652	0.00108833486718245	-0.327167463890191	-1.08447677967412	-1.53676112835322	-0.42840514570892	0.756139487433533	0.297306010496807	0.198578561297345	-0.165745744511395	0.751682508536908	1.40006828614468	-0.532352666644287	0.544462254675306	0.994801086204111	0.474134040870433
AGO3	-0.159367456171265	1.41698197892876	1.39927097670598	0.0850353915952397	-0.738703475695759	-1.48959096872703	0.0218904371353263	-0.0114073769115471	1.18511175389427	-0.805851244326371	-0.229891032168789	1.03511450091626	-0.794246655507523	-1.203283543731	-1.04298529031959	-0.0700397162505423	0.853124046864869	0.778672023949206	-0.365747681380107	1.51611793775922	0.293614250887219	-0.902074780661884	1.18371686805912	0.826796584462049	0.418304461905417	1.08438396777883	2.14108380114745	0.437151571238567	-1.22737242732021	-0.469985847841427	-1.21965083219755	-0.225101942606847	1.20061566411958	-1.20588588905374	-0.799949675781154	-0.0868758175529774	-0.602374962461446	0.0416378194862885	1.2997290464139	-0.391163997025753	0.580792050880333	-1.03955854803498	1.33150282327752	-0.865984920403119	0.256105670817922	-1.31245638525195	-0.0604417864442094	0.955233344206657	0.641139542748729
AGO4	-1.59977912865755	1.43183206900317	0.504956823328393	-0.288651351809639	-1.08806645949262	-0.374836204804754	0.575381841558485	0.0699390939633867	1.1347903245387	-0.462978858868715	0.868873678744023	0.683874180670715	-1.6469000715746	-1.90393690178689	0.0288374453885684	0.236046112523267	0.592876246852056	0.705549236301135	-0.00845121360859623	0.98186616155031	0.646275804438965	-0.293290171042148	0.711013286248437	1.15717804230113	-1.0622690580907	0.218485013505825	1.47095199099202	0.274816321359626	-0.22988026107141	0.385145535265234	-0.146927241782079	-0.970504834907637	-0.358719892778514	0.917876777979572	-0.194065517667052	-0.0857452146444183	0.0553208878366537	0.0727637563220734	0.565232978866504	0.326845777094627	0.974394045323837	-1.34644783449655	1.25057046657725	0.653079211714317	0.18826375284911	-0.215576242610879	1.2134088556494	-0.467598908189733	0.537173688846701
AGPAT1	-0.655492985687982	0.6954816317393	-1.83627670838928	0.138479727456703	-0.749514517705309	1.30411369216704	1.32032571480036	-0.192359312683931	-0.450188025251091	0.664537633908172	-0.468055541937946	0.151921758765467	1.57315854459126	0.587003396991707	0.244805327859041	1.57031884528459	-0.760531209121999	-0.0857728392444634	-0.782521806582739	0.324500297167994	-1.63253127907286	-0.441619951504741	-0.301165924374386	-1.04075886858987	-1.74929821926255	-0.371564143572849	1.38157966559499	-0.322517047019785	0.437697659861719	0.654748306264375	-1.39034353574803	1.26984505921113	0.281832717219464	-1.17553461204012	-1.38988912836522	0.0714215589120866	-1.01981563063215	-0.639744330621007	-1.10133332096905	0.589868847812967	0.643106805561798	-0.672216677220023	1.34699945526793	-0.0914484150338711	0.137643444683211	1.47348694254054	1.02689936342485	-0.0837133601671955	-0.855596436927968
AGPAT2	-1.63530351887338	0.335970873537864	1.19366181705645	0.301090159770952	-0.4263557633362	0.486172159228567	0.294444455369114	1.54146313455438	-1.13612321448742	0.105856714586671	-0.629898576980481	-0.108056759220335	0.800464117161161	-0.390427105728669	1.76368214544836	-0.442531648207487	-1.38314622809913	0.45825914229643	0.186164546170308	-0.982164129477982	-0.852800144844627	0.539574895285416	-0.442638180598626	-1.37822439959121	0.417000933088892	-0.346228454768232	1.15586151140206	-0.881209808326017	-0.0821865495485448	0.22690514455816	-1.00648042927242	-1.08060820710214	-0.52627479948994	0.276929999946905	-1.32120387359462	0.578038684987081	-0.306872391418524	-0.758961018773058	-1.24956581238822	0.15886436384213	0.312968233471258	1.58239051117062	-1.30290784632129	-0.160289940344306	0.624905232233149	-0.0201625854131923	0.386056941632246	1.72685396812025	0.125498979838407
AGPAT3	0.0247683557197202	0.406005966196447	-0.617965117087842	-1.20906850616428	2.39568233292773	-0.248821787733765	-0.0643604868092429	-0.574098769745563	0.165925742111505	0.0726368861518901	-0.427208107046744	-1.47918127849373	1.77238929946514	0.57672392947672	0.578903295334459	-0.719484728542457	-0.831199478162002	0.762668091375547	-0.695671906333597	0.971083504653714	-0.318827476154529	-0.956086566634367	0.243806280246255	-0.706412198660436	-1.11870397829118	0.678275584519489	-0.490707367370621	0.897485431394773	0.545801732079597	0.951146561085401	0.460553147204063	-0.178664127495548	-0.582670492033742	0.786927988541892	1.60997080470118	1.14917207053137	1.67009564933016	1.4995746001156	1.60604119272932	-0.426741380328581	0.289702791706052	-1.52427912217966	0.0524445227493735	-0.718951963439322	-1.04527996187119	0.559987586024896	0.635847241589547	0.505818967669053	0.243150789058539
[truncated: 18,573 more rows]
[truncated: 58 more columns]
