# Supplementary material for: Landscape of immune cell gene expression is unique in predominantly WHO grade 1 skull base meningiomas when compared to convexity
Source: Sci Rep. 2020 Jun 3;10:9065. doi: 10.1038/s41598-020-65365-7 (PMC7270140; doi:10.1038/s41598-020-65365-7)
Supplement: Supplementary file 3 — Supplementary Dataset 2. [file 41598_2020_65365_MOESM3_ESM.csv]

	GSM2046758	GSM2046759	GSM2046760	GSM2046761	GSM2046762	GSM2046765	GSM2046766	GSM2046767	GSM2046768	GSM2046769	GSM2046770
A1CF	4.67720410817285	4.7096397943642	4.7096397943642	5.15178061050138	4.7096397943642	4.49786436012355	4.87771337733842	4.8846301833491	4.62411559540063	4.63773123071235	4.7096397943642
A2M	10.709722790798	11.809406259493	11.6339056777743	10.6188317495479	11.5998474714445	11.8548031403035	11.4909569601422	11.6925730528909	12.2214719753786	11.2818796173171	11.8851367473165
A2ML1	5.74675216221086	4.59077844955604	4.97040040679512	5.20466650285574	4.97874327809207	4.73721829416758	5.14555893886067	5.18417942309283	4.51516232137955	4.93847143975449	4.81116066307483
A3GALT2	5.40201545544114	5.42755609003479	5.0053929998204	5.58727531378505	5.55861777426683	5.15791149390667	5.35957534949284	5.22774911901566	5.00886678834556	4.97066113513478	5.34629753499654
A4GALT	8.99479836273035	7.24508280236094	7.44026388919367	8.33309773955527	7.73326010595652	7.78002539281046	8.31007193285214	7.53432585991059	7.65127004118972	7.99686793672702	7.68726847889091
A4GNT	4.19444003978374	4.23384975513799	4.33244869025469	4.23384975513799	4.17859764905994	4.23384975513799	4.23384975513799	4.29754222495822	4.2711186523539	4.23384975513799	4.02414096736237
AAAS	8.82778238255337	9.00217797591115	8.97569553917268	9.70576250044889	9.34357587665603	9.65465039109544	9.33815647540533	8.81035144490004	9.23088622432254	9.28112684543104	9.45142796387149
AACS	8.69333980643491	7.74363500288397	7.73069788040879	8.0948853221187	8.89737169313043	8.07514752412414	8.10135977554227	7.56578732950907	7.03629091524048	8.21619749466816	7.69409706109655
AADAC	2.83168480882538	3.04868842702699	2.97546879821193	2.91624613306417	2.74994849295662	3.80622280018639	2.88967342176138	3.27284342101806	3.52280716842767	2.84263829021554	2.89724521019204
AADACL2	3.27465738482575	3.44855174000669	2.97939552313389	3.58929994977538	3.24238364346515	3.64746151408986	3.09976069209471	3.3265028991764	3.56441663233238	3.36086904769253	3.34726087007602
AADACL3	4.70671963582278	4.42551248523248	4.28761598702048	4.88143866892985	5.01332159194601	4.69027670610604	4.51487164453926	4.52959549166918	4.11835715797608	4.48517575757019	4.32579378815212
AADACL4	4.31574216158906	4.34308309830714	3.94640697218644	4.11704261646351	4.13592291415778	4.41955596756203	3.91332114249491	4.16879322648339	4.40236369281616	4.19225540004127	4.18099831983256
AADAT	7.39013499662535	6.76028019433843	6.29131698949974	7.34163410445726	6.76028019433843	7.19152861061609	7.39745165026692	6.3617499091071	6.2458843254623	6.55633343200418	6.68156956574557
AAGAB	8.50019581379479	8.03582867050384	8.03613854667128	7.97156261827025	8.27061230216302	8.4263662909365	7.51328950810106	7.88580041514176	7.69293527715947	8.02193657383678	7.23963044539641
AAK1	10.6987469482537	10.5686607033785	10.4250285182105	9.93254847423418	11.0475513682148	10.1208893424529	10.3077284359128	10.4321962893848	10.7917351108955	9.45329959554708	10.4845759326276
AAMDC	6.62958027281258	7.22681987444653	7.0960185274792	6.81738730925616	6.94956871256082	7.55984548381796	6.98942824451489	7.48208253584385	6.93547942418205	7.34643980955783	7.75287940453187
AAMP	8.65942978884912	9.15554718066045	9.17579383395047	9.12927048513904	9.14096241204325	8.98225730370172	8.8362589035343	8.85416547956374	7.87878065766286	9.37289621172444	8.91803798087683
AANAT	5.90437060436207	5.76790136324198	5.72454253927363	6.05090628013643	5.78143303971167	5.46716099094346	5.78050188595661	5.91121119545364	5.70018617982024	5.8207661324411	5.49184738683519
AAR2	8.94754455878189	8.94754455878189	8.85519347672155	8.8750963569583	8.94754455878189	9.53278438339205	8.8395202980916	8.96992765791694	8.63842567746135	9.00756047604294	9.64617533857939
AARD	5.26732752835655	5.74748586371826	5.73399124784321	6.25899366015872	5.70084667249496	5.61763379786073	6.30842242799638	5.82200589029503	5.4787345242282	6.21752607666318	6.60796903719178
AARS	9.62495870318408	10.323402093245	10.2814597968369	9.38784114414358	10.7164137324996	10.0648486950351	9.89606751294443	9.65486280712251	9.60806085113863	10.4288372386085	9.94387767797444
AARS2	6.72590243134848	6.70002469937707	7.18147522148869	6.62601646300355	6.67805626473795	7.3468700606763	7.24197405668216	6.67904175676718	6.97701165614021	6.85348527475108	7.07483037976154
AASDH	6.88167825146048	7.30934763886018	7.20567718666664	6.60038747219567	7.60686666479642	7.73536333554344	6.72842951209108	6.74538660171795	7.15405776555601	7.42539551340566	7.2448134877239
AASDHPPT	8.85542265327975	8.94535900751036	9.02063073725512	8.73973120207726	9.19949346013668	9.17455819203029	8.48160971833049	8.85513498175952	8.61900023584417	9.10946154599973	9.24409737193737
AASS	8.42452060711673	8.79504778618165	9.23330389252062	8.34425059228628	8.54052374080375	8.66132414546085	8.4338001412754	8.40466669585737	8.8944711296443	9.52711924532	9.42047537418087
AATBC	5.84197176608247	6.16889756389965	5.63931976817241	5.81081840959259	5.89862085293765	5.57460402781131	5.82441864508351	5.5778911174973	5.8276490959757	5.87560213784483	5.84376166116223
AATF	8.87832246814724	8.63063418268229	8.60776211413375	8.61977229129673	8.61977229129673	8.87076028233363	8.21263370926099	8.61977229129673	8.39375892026282	8.86178508722344	8.57130677338725
AATK	6.53075732454466	6.42417715611961	6.25927335055294	6.07440926558248	6.50049479008509	6.58902132308536	6.57642832654961	6.44900057167129	6.31234525129167	6.34955759915289	6.28675276447566
ABAT	8.48744818538622	8.73968919233137	8.81788074324287	7.34124552083808	8.88282451551281	8.37056522121238	7.31773699490214	8.59149664829295	8.17801624185357	9.23667435955609	8.59149664829295
ABCA1	7.79336395382649	8.59682680218253	8.78289104413823	7.75062342740099	8.57954343255901	8.4732103695013	8.24054111053237	8.69177346776182	10.4216909258338	8.95362078174936	9.25330603214147
ABCA10	6.72821183350331	4.57433218240234	4.88197483304833	5.34390931335246	4.72517868980261	4.74315951803977	5.19796997557757	4.58683304431197	5.41035578108937	4.4729291605973	5.03018441404154
ABCA11P	5.56264810705963	5.54561711590856	6.01316888808486	5.32137638259122	5.18939768569284	6.21722100268552	5.59740587816645	5.16108202822872	5.56023032320855	5.39536848884529	5.7299014180337
ABCA12	4.10578647387923	4.10578647387923	4.05992106176515	4.74612810762746	4.37455434847023	4.10578647387923	4.10578647387923	4.10578647387923	4.03631759736638	4.02011679314427	4.02647465828245
ABCA13	4.68070583556272	4.7444884432874	4.85129305245287	5.18464813199759	4.96275517800468	4.48534541342051	4.85129305245287	4.98725165165447	5.08815782551698	4.74557540911965	4.85129305245287
ABCA2	8.31387216610389	8.52416711234595	8.69105678945723	6.98053951656716	8.47670143293349	7.2660503393956	8.0720685075935	8.0720685075935	8.38279167585311	7.18437625940023	7.48853622388497
ABCA3	9.197828666737	8.56713877848923	8.53879382258528	8.72681612697206	9.02893847400152	7.38333713264063	8.96675130862284	7.93774224544894	8.38929283019705	8.41880029952444	7.44735522905386
ABCA4	5.37120683473627	5.06815982905202	5.06815982905202	4.96946840556952	5.27417432332438	5.10318127016561	4.91455352890405	5.06815982905202	5.62030004064644	5.0411938215726	4.95083307770061
ABCA5	8.45734638464329	6.59163452641753	7.03606688382838	7.26764487508877	7.42504433128223	5.81262742948128	7.72639924650118	6.22412522074985	7.2426733428576	6.57169350454848	6.97991048156127
ABCA6	6.70298976759836	4.97974675290249	4.66924808909235	5.17603428730253	4.4400933743359	6.45056987517657	5.17603428730253	5.17603428730253	6.2256210790618	3.76395604198464	5.549742691984
ABCA7	6.87510794681675	6.87719439939001	6.78757659371488	6.65718261549361	6.87737568990055	6.92531246482332	7.0635093947408	6.85096241549698	7.3388767739419	6.61316224761316	6.80033501699386
ABCA8	9.22944583538531	7.05987107487771	7.50600843997888	8.93641241045122	9.31534149676151	9.93070637270387	7.89859587930299	8.40060887962541	9.12739102712402	9.62172664770955	9.06330767882651
ABCA9	6.70203802361771	4.93614252141229	5.36517358294724	5.36949810182047	5.33544205294054	5.93971080723745	5.92167349128843	6.53089746203909	10.0852776582253	4.26459542968191	10.0133737740498
ABCB1	10.019032369458	5.35834799144077	5.26074899735765	10.4087573009917	6.07053085305703	7.54665420830313	10.6608680558911	5.48259314530103	6.96839993191742	10.7483931602005	8.93943642635005
ABCB10	7.78603248352024	7.93439273502874	7.75100297064927	7.62230293685733	7.74344429352329	7.93084928225591	7.7021365567339	7.98745040745112	7.80709845486749	7.78097214368538	7.96799771371637
ABCB11	3.40971391957847	3.55541092194572	3.61508375426971	4.08220943783233	3.61704385739776	3.61012160811464	3.24775946218877	3.85932725800074	3.60592627891292	3.54112058133041	3.36628150501719
ABCB4	5.72662059703441	5.61332634923087	5.21491404756581	5.53389173726671	5.54747451261092	5.54695569150967	6.05107401041201	5.77701911752593	5.54645159880155	5.63035747269662	5.53747581704386
ABCB5	3.533583614318	3.37731509016821	3.31210441579555	4.22070923322591	3.87753549608114	3.53350666216025	3.18932609957668	3.61082617886774	4.35263055089007	3.38042683068797	3.55230612704181
ABCB6	6.99605740965718	7.31660055914883	7.63359287440821	6.8212852652962	7.79125250556863	7.43527987058961	7.37497908842307	6.8984257053862	6.79757111506634	7.3628849386192	7.53368541379436
ABCB7	7.879721479682	8.35834316046289	8.64667684226882	7.71399966801426	8.87212590622661	9.29534169655727	8.11670480028917	7.99765966927487	8.24947441950261	8.83011726746571	8.86910106643075
ABCB8	7.59690821225303	7.55176625957453	7.82880566491668	7.2683375314275	7.57460130608058	7.72078810625673	7.68802066730467	7.34196645081601	7.3476106711697	7.55176625957453	7.5385602504267
ABCB9	6.27893781107338	5.96562498672063	5.96562498672063	5.96562498672063	6.20262693565972	5.79978021039564	5.96562498672063	5.93223177997618	5.77212272270174	5.70064827565569	6.05513634770159
ABCC1	9.26385681942372	8.13507964607914	8.15329866154593	6.94280402527251	7.15628673280366	7.22904606203843	7.53576592662916	8.28108798897011	8.70171161074054	7.4095021090552	8.05092948023607
ABCC10	8.16946558634132	7.82689831038456	7.89094961858374	7.97611297913128	7.58135529869724	8.05769484686534	8.36962300509989	8.03571356578537	8.22493065220982	7.85205013269816	8.33562351035849
ABCC11	5.58078438331018	5.60962681642257	5.32582356690966	5.68923636840452	5.74074356401241	5.60962681642257	5.64577821812763	5.65069195973573	5.50544747142858	5.60962681642257	5.60992965377697
ABCC12	4.50044357640947	4.3708662557181	4.50044357640947	4.66194274824645	4.43504776977091	4.50044357640947	4.50044357640947	4.50173606336243	4.31656159657629	4.41815075845498	4.5276308153877
ABCC13	3.45865070638142	3.37475026276764	3.00194338351065	3.81777378603729	3.37475026276764	3.31975532674948	3.48623395445608	3.44914720103994	3.41844525254082	3.25637816241109	3.19889738986845
ABCC2	6.17721149914845	5.49823247538326	5.49823247538326	5.49823247538326	5.49823247538326	5.60597077083715	5.17093725838442	5.46382933353834	5.46275429516223	5.49823247538326	5.580485498126
ABCC3	5.89909601759037	6.53361722181977	6.50411776881045	6.64553787377112	7.20317515611405	7.12594696109981	6.35302673375506	7.5586376333305	8.00188039973543	6.4090161631992	7.1989204458528
ABCC4	6.14201135133476	7.5421091763069	7.22447499560181	9.26311612479298	9.32777951309096	6.52645481173667	10.5931514209458	7.1621862728651	7.07702737411534	9.84333749267244	6.91707071858371
ABCC5	7.14711931547448	7.40501188559681	7.40501188559681	6.71920778979932	7.45738215061643	7.60406962283781	7.35235519106594	7.11824017854262	8.36449179796711	7.33642232046688	7.62505466007257
ABCC6	6.68179224765866	6.20620681761838	6.11132951283793	6.04611259796801	6.13791968682204	5.92821554091099	6.34429358700634	6.22983445965306	6.0304603870403	6.47075540284464	6.11657800989812
ABCC6P2	7.63078501339061	7.33944637779203	7.09837448143918	7.93300993676127	7.51059644934402	7.11251866604164	7.83887719399515	7.82145683481073	7.42077293439733	7.66595802572139	7.57219692533146
ABCC8	6.82214700371607	6.2764353512345	7.0309139915507	6.33160472328484	6.43418783573927	6.10122615864337	7.1002018859766	6.60987766983641	6.45780071228874	6.19168211740748	6.20269017369891
ABCC9	5.87217243474763	10.9874661584333	11.240137439342	6.62030696937436	11.3746921207957	10.2658746007994	7.225019587369	9.71476029386772	9.95121705803786	6.63689560627055	9.78692396801128
ABCD1	7.84344217366899	7.91206256172066	7.73826096193773	7.79175627991479	7.57668503151917	7.73743748153682	7.82954704805918	7.94468538812323	8.88699145387091	7.12933828199045	7.84466125739562
ABCD2	5.56133644011168	5.45754004975284	5.43316909838321	5.25861671785539	5.28150787264154	5.16103459364121	4.80055900444664	6.00660427626621	7.79651191738066	4.8340363995176	5.37703882810768
ABCD3	8.43203217967275	9.38796210789868	10.0740178159907	8.35024792081872	9.69412834663641	8.78575232800832	8.44970420066011	8.69373032201984	8.23164257280524	9.33372316354368	9.16736816174017
ABCD4	7.63543907032861	7.52597095862409	8.13612486155566	7.44634927219479	6.8896314637133	7.82720664657366	8.24977677280067	7.49560612283718	7.88021977814595	7.45656534917335	8.2413086215185
ABCE1	8.8244526997249	8.97393476220138	8.81751920127076	8.36439832786009	8.56426846852164	8.96649366184995	7.73935177790375	8.63741902390836	7.88439484307893	9.17290901987831	8.62696435853568
ABCF1	8.84635404467258	9.09002810879843	8.93456458739305	8.72879350704132	8.38893070257734	9.32845943043207	8.81486292829447	8.88973567134352	8.78274792428309	9.04262899459023	8.64236827802959
ABCF2	8.84380565215915	8.66309071054471	8.33442792689388	8.16204100590745	8.394910475748	8.56268188251262	8.17313760738869	8.39804077674575	8.21755462760666	8.75332973189872	8.23460631474214
ABCF3	8.1576722683045	8.75919800820165	8.71179206740702	8.28191383868733	8.89126198203271	8.75363103955931	8.67877702681451	8.36228136074336	8.38708566350541	8.79446995367959	8.65900573554569
ABCG1	7.76809271623983	7.36799386419903	7.31548329212659	7.74571359084336	8.29339581298968	8.20133744072552	7.68022043554744	7.21360332564721	9.08287798553267	7.73761428285484	8.24021632253802
ABCG2	8.01607713527709	7.35884685223569	7.96755534127276	8.87955711628382	7.36485689794182	12.1042115024989	10.4442340017606	8.68249118949646	8.26742199728359	10.8854299837168	10.5884013520588
ABCG4	9.53168772352542	6.73191449996393	6.55070179836316	7.21866169729334	7.28758377937781	6.53845792740143	7.4419931851628	6.7205565155477	6.87119334669738	6.34489728062179	6.50513664980923
ABCG5	3.88170480984434	3.75630517585439	4.01487120287892	3.9431562279074	3.87667677653953	3.73336470336922	3.65862104555565	3.88170480984434	3.89421446583226	3.88170480984434	3.88170480984434
ABCG8	5.10331343056672	4.96727798266742	5.06633384404687	5.24920777445885	5.11103901569163	4.66154228124389	5.09522346658714	5.09522346658714	5.09522346658714	5.0780475509435	5.11921441235701
ABHD1	6.33142822712189	6.14912855337089	6.00165974059819	6.09979946704848	5.79267383280149	5.98110621657742	5.96909351822927	6.13244413481728	5.99866820964944	5.46534422505693	6.060103194238
ABHD10	8.23716974550684	9.10682961560899	9.04007275331171	8.13255232769237	9.02375976805332	9.2181470587525	8.47808700831244	8.75648622845588	7.98318912990547	8.75648622845588	8.92961309518718
ABHD11	8.11693126238865	8.40442459054223	8.40442459054223	8.27469378758821	9.22194047143498	8.60139441547548	8.05482330563902	8.81828988620646	8.04739387312453	8.14474124903903	8.91230543825798
ABHD12	8.65813069029774	8.77429889657319	8.5918351153395	8.48692232532363	8.93565823431863	8.75101557341569	8.43044619810951	8.67680179146496	8.95221558729258	8.56898177753091	8.90841895562787
ABHD12B	4.21929768478116	4.54635148970639	4.34654593719429	4.39838417680379	3.9467069186744	4.60713461742312	4.23272069194754	4.92033274284978	3.97112720496104	4.32071494380988	4.58109494936857
ABHD13	9.48167576522603	9.24033397916828	9.20366880661803	9.59726778146304	9.13954212378704	9.88231755555437	9.10319580708813	9.47241907980197	9.2083979815678	9.5996013982022	9.43345105096775
ABHD14A-ACY1	9.71760939069432	10.2039377010274	10.2993824431141	10.1619872217386	9.68604459594941	9.95269341253395	10.1970426919822	10.4374167876438	9.18296522097067	9.62590036917119	10.2912915503755
ABHD14B	8.83185253674876	8.60152561036277	8.33991374759253	8.51556209094098	8.54273554223974	9.64167193081088	8.52673642593404	8.5563867315286	8.32907071432196	8.43554436911434	8.66104306653566
ABHD15	7.30587861340795	7.53964734489022	7.48805719664635	7.29553030034563	7.44475107188499	7.61309520382114	7.22179164895744	7.68286418404138	7.61772396486925	7.33260979573663	7.62201095218589
ABHD16A	8.01396947319798	7.83642768334199	7.63162023454977	7.90934742553084	7.27737716352203	8.49484109151371	7.83642768334199	7.82868246968073	7.81352918924013	7.87628138177691	7.84330931632489
ABHD16B	5.8196150042734	5.4682280203508	5.44706646942708	5.41158342769425	5.90031156230029	5.71367206143597	5.64730451673809	5.62842879741978	5.80235416579487	5.65462011795061	5.58189189827409
ABHD17A	9.98305502057719	9.26519188136719	9.18127000836073	9.85950961274259	9.12736557013124	9.22213518984595	9.46906815091569	9.8524211117164	9.26949038339696	8.77213683437572	9.44622661126255
ABHD17B	6.55630581134927	6.81364408214876	7.14694304948757	6.76521111064044	6.88897766909135	7.49487825426663	6.8853511666484	6.49995204008465	6.35510735492926	7.10868689428813	6.90189371091676
ABHD17C	8.70373718017688	8.25448225848321	8.46802353724436	8.19799774880173	8.25448225848321	8.42899105037284	8.15498864037107	8.37300949861778	8.06913964308466	7.6022038786915	7.96783113282989
ABHD18	8.27556038877667	7.99134830408889	8.08365172968485	8.25932246953478	8.12122552267403	8.21565921821449	7.82782992913188	8.21209186015732	8.4449341720942	8.3492582515568	8.75887655852391
ABHD2	10.2073667230724	9.7507666170233	9.58196528765101	9.70465840888838	9.45192648379852	9.22866871488193	9.57625370963245	9.308483291681	10.2008463826597	9.69043051676718	9.59423084434041
ABHD3	7.25780503587527	6.27235313975984	6.312677112587	7.23095178289307	6.31408459901945	7.39485908533349	6.57221946957323	6.38733111269623	6.99708448930153	8.49654647684523	6.91390859372638
ABHD4	10.5137055248337	10.2269512997672	10.1878394271088	10.3409267447903	9.37658300667573	9.96106829917439	10.2263069203907	9.67168595139886	9.57665072521495	10.6879961186743	9.87176642501556
ABHD5	9.98054953525352	9.12055693270413	9.09973237614975	9.37845790508939	8.91670258199937	9.23370957175278	8.76343263017201	9.43234372485354	8.53433209466159	9.24867117341329	8.87807379212122
ABHD6	9.36134248100815	8.38451790046641	8.20180524353251	10.3109903096444	8.98878913267192	10.5078833757149	8.29416014638733	8.5474204396518	8.87721015937538	8.38572809452265	9.00395721274112
ABHD8	7.29595074772013	7.21510746627757	7.44078921667068	7.29595074772013	7.28159273616986	7.3254784190823	7.40961361361225	7.34603716731255	6.95487172410714	6.91978079330487	7.47139221318251
ABI1	8.90866265771164	8.68279528225781	8.76102489747548	8.76102489747548	8.39641399816401	8.60757516203722	8.55355658303324	8.69970342177273	8.88428241482845	9.01735164696381	9.06637238623594
ABI2	9.58646380817876	9.30854087774785	9.31320755533287	9.48710033124857	9.52432088190134	9.17118299026865	9.57557604739136	9.45019823221182	9.34777187095106	9.66134158560639	9.33758687687353
ABI3	8.05304385068812	8.5658252768922	7.99515225787251	8.13104334996677	8.32471369131575	8.31094911626021	8.0009152945321	8.87054516315256	8.68851258131695	8.23937132198114	8.70106073275339
ABI3BP	9.46773246305584	12.8089180242116	12.7159212738837	11.3952450970456	12.6434847236399	8.72814737358068	11.47310942856	12.3773030771728	12.0900839278656	11.4615234755418	11.6103156364193
ABL1	10.1154612103296	9.85180954011565	9.69290185893884	9.9951794864946	9.55187531055898	9.72041631465554	10.0230994003839	9.60823088973238	9.56459813472652	9.96382906416057	9.63225264677371
ABL2	7.96169632851856	7.71199917293217	7.9766430843788	7.69058955183742	7.76060726707903	7.86337591141177	8.02311894784355	7.58872675496218	7.87063177530798	8.00519164656996	7.77594424119496
ABLIM1	10.8565223778842	11.0651761954108	11.233316118293	10.9177504132282	11.1965787761741	8.82312819541196	10.6599275964049	10.6761228359601	9.95169939949284	11.2593636773255	10.2085620516045
ABLIM2	6.46180875288734	6.18346227292899	6.14906424440082	6.02853268203517	6.19338546682404	5.96145526730502	6.64851257700202	6.18346227292899	6.23271446992583	6.08817410209778	6.18215935257028
ABLIM3	9.12078507176019	9.5756468943861	9.95245557698312	9.36419330911973	9.19767934366035	9.88591327768339	9.84886616191697	8.48828741058021	9.88027839902092	9.7175078498087	9.79760740701597
ABO	8.50845289761045	7.37757758632012	7.53769768106594	7.42660336413431	6.53070518932113	7.24226252036138	7.8121120269788	7.69901420966454	6.74795064040445	7.04218396366185	7.63063395857507
ABR	8.91200667724772	9.56309662764586	9.0531198943528	8.61532507555751	8.97354194542346	8.63657428737931	9.27155501335131	9.21756373803545	9.47744204176762	8.93639809147114	9.01823872965712
ABRA	5.04320938606481	5.04575436361004	5.00264842118755	5.27110767685465	5.38962215974643	4.82269892129414	5.15465379481994	5.12349652793216	5.00229195046281	4.90435035990485	4.89281157057074
ABRACL	7.80461669351378	6.31861594395137	6.15871422018148	6.52378643578369	5.8594349111836	6.57618082757156	6.5955220421853	6.24885010571929	6.64869666415596	7.14989256105811	6.31726044549733
ABRAXAS1	8.15074312044546	7.65248479119943	7.95199975254869	8.06356120050551	7.97654297146804	8.30170474039431	7.67514317732422	7.80161851612139	7.43125406065523	8.3068154874273	8.31574194798284
ABRAXAS2	8.47875819290943	8.60233022917507	8.6981626790607	8.38132539820463	8.53164754302839	9.37078575484136	8.14359529661854	8.41504278726769	7.97617224368358	8.60321303814396	8.84927149373428
ABT1	7.08829695593013	7.28818852173004	7.47391389548978	7.45622755131998	6.40246886116518	7.85529657409179	6.92859702913255	7.14102437777073	6.93333671728329	7.29885130961951	7.56269527646274
ABTB1	6.91952480527342	7.87637714575484	8.27813913922475	6.98669041747436	7.2780339960305	7.34489303716888	7.44814871707114	7.68941916171692	7.54651085847049	7.57304482158959	7.66843557262463
ABTB2	7.12568220963442	6.87838468496158	6.90352445188066	7.01611019944191	7.04503953483352	6.38610829101911	7.14766401710596	6.95765401502834	6.79030178623892	6.19873631538992	6.49346257415808
ACAA1	7.04264880133773	8.03067653044744	8.09301476307554	7.30350308813246	7.46743546672058	7.68982541431632	7.63028534100691	7.93129813203926	7.1321918806749	7.79205327703173	7.8193205130737
ACAA2	6.30806935814458	6.32644367050273	6.0579462049679	5.30230282766564	6.22891027196921	6.62006817026044	5.976167450163	6.55384315786719	6.46858428306896	6.62728844107585	7.80160163298751
ACACA	7.61957930597236	8.14114214129862	7.99959939603729	7.57929998866688	8.54611130392881	7.9965289205386	8.49663422505411	7.51323979625263	7.86178586517748	8.39621111625954	7.9374768260832
ACACB	7.99641968162681	7.32731596718665	8.03912123152424	8.01236345583284	8.9291152476182	7.79217700504368	8.2013237708059	7.38459980834745	8.26853976915656	7.6523554126974	7.96784091703021
ACAD10	6.71542630527253	7.38084852829955	7.36380150135962	7.05307192479726	8.20205061378362	7.55441339953336	7.35557275986846	7.25132189804487	7.29412397183085	7.28092276391101	7.6659123153772
ACAD11	7.75155904075061	7.93028439616961	8.39425904480286	7.05870638384937	8.01881188776515	8.03078145598958	7.92256063513745	7.38853200419492	7.63474597730219	8.10981346159288	8.06938687611491
ACAD8	8.48790724127822	8.47098765824914	8.61242417256735	8.39059992915911	8.76266938386225	8.93569794463898	8.35083369570944	8.77563771898766	8.30747927555547	8.2235123328559	8.99467812368126
ACAD9	9.020585441076	9.33729771937397	9.18312144768465	8.79829725527245	9.77336581257818	9.45812290115328	8.80858506921083	9.10009734059267	8.53334043931319	9.07740700448181	9.23114027027399
ACADL	9.69653399754415	7.37129197794447	8.13170554860741	8.31441575984819	7.53678013307604	10.1969175005529	8.21045869374165	5.27347615843589	9.21179433385111	10.5136294136066	9.36696362485183
ACADM	8.83937127879229	9.84622510736782	9.76911014956174	9.95259751762465	9.77000319241304	9.42084583234784	9.76911014956174	9.91303892829182	9.60105186858637	9.57388498780774	10.3601339172866
ACADS	8.00646683235783	7.76093322671101	7.62135792287568	7.77017749293682	8.02916417017133	8.22586781327519	7.34701175064465	7.87716279277423	7.10026465093812	7.23520551306757	8.10942868319165
ACADSB	7.45879983839137	7.87341470621365	8.02731656326915	7.23930914755578	8.33276656649892	8.04407341254075	6.9390611965053	7.24498711245543	6.9480166078708	8.00891938776412	7.43193593897197
ACADVL	9.79773714118396	9.85743734491786	10.056978983922	9.86726306842553	10.2921954668512	10.1253145410816	10.1050849373184	9.63325850762879	10.0686645895995	10.1429546164267	10.4648483907856
ACAN	6.6416381728697	5.90414764949431	5.91053784261787	6.24794245250552	6.31909014154621	5.62826867912738	6.19589321769067	6.12582668183096	5.65227172107745	9.00024398282491	5.87057724663547
ACAP2	9.25001145738035	9.26338925968889	9.40737684315794	8.9969995775452	9.378439009658	9.2471328605894	8.84479428503247	9.1605995011741	9.01894489516647	9.59313909920685	9.29871764557449
ACAP3	7.59273866214339	7.54865894718552	7.87212413125454	7.32522092129432	7.23153058004929	7.08616912153434	8.33677822747266	7.54865894718552	7.63500892302151	6.83198774639113	7.85371103360368
ACAT1	8.15189740036941	8.79009451393143	8.80181393564789	8.01661231889396	9.46475267386505	9.89485167375313	8.76070773147975	8.02041662673092	8.29823170493118	9.55761702778234	8.76827447968753
ACAT2	7.20687242873673	7.90631827372623	7.51560387380459	7.33848229115044	7.17642929233811	7.1838680328256	8.03379852240882	6.76086524280217	6.8749597130306	8.03700530566935	7.38026212719714
ACBD3	10.3486310069095	10.3682101507476	10.6637136033236	10.2061223819166	10.3715712974242	11.0307166902653	10.1378464490873	10.3546068415736	10.1570890683087	10.3740355311666	10.3682101507476
ACBD4	7.31108140526731	7.19985766588639	7.14554902693125	7.14932217017422	7.59047204749182	7.27371733555092	7.52866841170712	6.82462528745719	7.2321534545875	7.51611803356621	7.26683660966003
ACBD5	7.97691619607049	7.99185284557607	8.19974259394794	7.39856763983309	8.2210381803999	7.99185284557607	7.64820152281302	7.49296195332227	7.69736570672088	8.16918668555059	8.23663894392263
ACBD6	6.08975351107982	6.46719718482299	6.87716084875099	5.76857684558261	6.48138864776373	6.94935751902125	6.59015584231658	6.37958568718412	6.40380296500223	6.62666852827979	6.89507269466067
ACBD7	6.18778710119309	4.97487276410704	5.38681215868651	7.01637331791175	5.13928625736311	5.82667962616137	5.53648137563372	5.30097438380185	5.18207668523408	7.36719576465055	5.28329930458398
ACCS	6.41844917229356	7.17612753218764	7.21907427645825	7.1186756861613	7.11647924209124	7.71332537577964	7.56376963468221	7.13036695133655	7.20605079064921	6.97225350750343	7.87833688113572
ACCSL	4.7106151206595	4.59883751247672	4.38155060406909	4.61263181592313	4.17833629479273	4.44676553614472	4.4458595458126	4.62656220812026	4.73290811906251	4.35620706583988	4.4141186903963
ACD	7.75927108505513	7.76988465384076	7.66435237058411	7.95798017513705	7.75927108505513	7.57785973417495	7.88018763204004	7.68828453795811	7.41615634102303	7.67246030336423	8.06999372581792
ACE	6.70437894202409	6.48349136203814	6.81476027231525	6.55825877936384	6.70437894202409	6.55825877936384	7.0355814008935	6.91004659178967	6.93867976641881	6.64567838480868	6.36745370657028
ACE2	4.57375598060668	4.37660761448577	4.39871710644462	4.66457467039248	4.26198485783133	4.4322535080064	4.54435790770557	4.6032829628152	5.01729759103506	4.49046883446196	4.49291891941934
ACER1	5.77769424377332	6.0851105384208	6.09624205102999	6.0851105384208	5.978073830503	5.99939924162175	5.97359634609428	6.5520157664622	6.0851105384208	5.82110318926166	6.14485536751264
ACER2	5.99164490477204	5.91584872170781	5.37438766488365	5.40927042307854	5.88724197741518	5.79904024931856	6.32692930968897	6.17797657968449	6.2121092999443	6.10875182920379	5.83201034788326
ACER3	8.86574390057858	9.10825780602264	8.61234982758662	8.03509932280366	8.1665421891447	8.76106708797113	8.42545769101075	8.36759806039012	9.0292609898692	8.86845931969461	8.29173075585368
ACHE	6.6519294878067	6.33304593581685	6.44597937825539	6.99386161047228	7.5883910111395	6.58923357217396	7.39725317983192	6.69905153808461	6.48464083074546	6.41500704502359	6.99298979040202
ACIN1	8.86723753509319	8.75697577235876	8.9257659349295	8.57094497595551	8.38574123307134	9.14508284398121	9.19689584516249	8.72488701276269	9.19356488064654	8.88595075212501	8.85227678310211
ACKR1	5.99266888067655	5.63827505562142	5.40041523088636	5.75706487563903	5.60994182789074	5.21766719505123	7.0944844460637	5.74898405358072	6.25506334338505	5.13670826344494	5.61091571323033
ACKR2	6.99579064963909	7.51849228622712	7.37054267801795	6.69291962844893	6.40630358872804	6.43390469788884	6.32612382524163	7.44504499310135	6.63585242015352	6.16190822564051	6.42013776582496
ACKR3	7.84703902053953	5.27172171499754	5.33835286185367	7.21475760589045	5.40039085971258	5.89076762799834	5.73874335040457	5.12686977678821	6.21451524073547	7.11708367648804	5.50777031027385
ACKR4	7.77357067209744	7.32008060777788	6.58870421778151	7.39467437999987	8.24659635474928	6.6859993699066	7.73240756319501	7.86175549508826	7.65660827088263	9.75233763570731	7.16543533970628
ACLY	9.98258170940566	10.1450509251178	9.93381161531304	9.25430919727169	9.80644663101705	9.89105505412539	9.82020196461178	9.76431763536823	9.65994600779877	9.89167133611383	9.69389035739881
ACMSD	4.51765164397929	4.39311433536066	4.51765164397929	4.75175092378414	4.59894863386478	4.46122015876404	4.52821285533027	4.7157299912923	4.50509568936575	4.49772182492745	4.38891078894372
ACO1	10.1650746750343	10.5191149634808	10.0628556538447	9.00483141746011	10.216175337941	10.2975290154593	9.8633234008829	9.88700979097899	9.6080506023377	9.35550889888295	10.1366333913126
ACO2	10.5226865711082	9.81377051318153	9.48953438488864	10.2268325705982	10.9053193979514	10.163639064775	10.1926625215024	9.83873696876837	9.62281985725211	10.1505699327582	9.88741121024027
ACOD1	3.69505708951142	3.67226952995028	3.66987228001377	3.67226952995028	3.39398990129483	3.46717536470847	3.77715166548484	3.70267597395665	3.63877389971605	3.67226952995028	3.67226952995028
ACOT1	8.16858641802594	8.03352491763932	8.21092086746776	8.158153497657	7.58828120878713	8.59872640359174	8.02566424175609	8.3629152401859	8.0255071071174	8.22844144006653	8.5072137214893
ACOT11	6.79805703817759	7.73716878194369	8.12682473649764	6.75582266300442	8.3715615924656	7.29015741602085	7.55196389849911	7.70053901155892	7.00968541677426	7.57660976037704	7.54720573454343
ACOT12	4.37062936179231	4.11926705702062	4.17839173852506	4.56280692372867	4.24451338193486	4.49203105594941	4.2370231698384	4.33743768032958	4.32549373231036	4.39602760149014	4.3449927808535
ACOT13	9.57011174429449	9.14817945842579	9.20985400529437	9.59572200665331	8.96129357040931	10.267641301886	9.37329439403266	9.67802081554659	9.42870425152863	9.37192561780981	9.48713796520159
ACOT2	7.89080292027832	7.96322337546219	8.11049872169164	7.83507837801261	7.35126329718159	8.49502314483222	7.84064755639357	8.24666054702649	6.80976097302379	8.02722917945012	8.42499063635368
ACOT4	4.96034030338992	4.99706760178542	4.61191078088324	4.92741585753873	4.35963369289263	5.38382064251258	4.57149430514025	5.55235575891247	4.72241024026835	4.82401727348635	4.71962946337847
ACOT6	4.80997596782856	4.26094550541853	4.41665603116198	4.89400447241831	4.68757339135533	4.42725646145693	4.51518847860383	4.57406958650163	4.54146602504869	4.77052950945222	4.48739856427296
ACOT7	7.18000900761355	7.05333823402812	7.05536770324861	7.04385307098389	6.77577298524509	6.75197809431048	7.33462699730449	7.38511402935921	7.04907859714332	6.73399114907181	7.1089213718954
ACOT8	7.89572766755435	8.22807756538484	8.07238950647562	8.59800482122895	8.27282150539846	8.32535726225367	8.33075862325305	8.11066467275073	8.05819812214577	8.26458330046606	8.75106506318997
ACOT9	9.36488793454227	9.60938758850474	9.52958817539372	8.40995487608876	9.36661885590675	9.4084087151743	8.80667556001701	8.68394113098205	9.13749525500192	9.74544704627373	9.45480349247009
ACOX1	9.77047634610913	9.7689598321488	9.75147513849604	9.50884972935458	10.0633066121852	9.66507659906186	9.45230257948743	9.21059821481217	9.1366956717824	9.62600886610688	9.84608041316507
ACOX2	7.76169085984047	8.18082781621547	8.57233741485	8.17370885995386	8.18845986409132	9.25662395480208	8.33069134680374	8.17002662672273	8.00638562294312	8.39309880518925	8.54573715053966
ACOX3	8.74966667923901	8.37185482996522	8.78835475945554	8.98451372740772	8.43930127477365	8.6820535034104	8.78602739292113	8.74059567534547	8.8868487039653	8.49851240131722	8.80805187762267
ACOXL	4.16954417628562	4.24205392572236	4.12539483589642	4.4791872982941	4.0207378128338	4.16798692679232	4.16954417628562	4.29414458130721	4.07244218176954	4.16954417628562	4.16954417628562
ACOXL-AS1	4.59418385664363	4.65980873168173	4.29227805381816	4.9314956534608	4.75140463120159	4.61296106993865	4.54667612252963	4.87748509813814	4.98296791076545	4.65024789849427	4.4395533875644
ACP1	8.67044225548297	9.21103819145905	9.46404190528708	8.67409950334903	9.54963666710159	10.1608147918634	9.14307181451369	9.08467839527454	8.69764920114094	9.04256365624459	9.37803025253415
ACP2	9.99983882692461	9.86008250982696	9.87985859271086	10.3995035833384	10.4170632129509	10.1842838070177	9.97324785617571	9.83179189748393	9.74475730693736	9.52212716868488	10.2989928140366
ACP4	7.51182191495677	7.19374108932644	7.05427456359598	7.19374108932644	7.24359973811121	7.15073170584969	7.19374108932644	7.3619995624041	7.12491764612021	7.14892595871446	7.17188867784836
ACP5	5.93246005676801	5.94699017709079	5.63399505081678	5.69494197456202	5.74290566705341	5.96514121321644	6.0297324181164	6.17714900699235	7.21139452649554	5.79368003680453	5.99174248408583
ACP6	7.80782481058843	7.37793139181861	7.79706596438198	7.52490368227582	7.67030089232074	8.41069223305129	7.97485109115066	7.66025449885774	7.40111300105001	7.23512968467678	7.66025449885774
ACP7	5.58217649673958	4.76186465825522	5.16001128693916	5.142648390747	5.25807664065534	4.77539194517183	5.17633354875308	5.15002701753286	5.16128913010035	5.23294226310307	5.11815873856064
ACPP	5.81083771717828	7.59113816459124	6.54380096740886	6.10822636487229	6.54958306749723	7.28041528838921	6.379114583943	7.1193723402459	6.63336809607501	6.52617737856797	6.86233184638738
ACR	5.89113961855671	6.19190990776531	6.0173429601895	6.22850053857764	6.44718639564217	5.82070660933627	6.1740724212602	6.35714021268218	6.09122866767334	6.24889197353445	6.0576454544598
ACRBP	7.62159357521246	7.62560490121926	7.37225156645902	7.60998656997309	7.30934724552168	8.02785106701006	7.45559151586732	8.06615802728293	7.78862490891196	6.94276371350556	7.93774711366521
ACRV1	3.86724248816004	4.02788895946763	3.844980482334	3.8201342481091	4.29567018747871	3.86724248816004	3.85417096813603	4.06043254128397	3.86724248816004	3.84268271002457	3.64504098987408
ACSBG1	5.26085570126284	5.12893631385608	5.1183922467161	5.1183922467161	5.46546753467046	4.83908382055938	4.83064007248054	5.32328709112411	4.87713038874243	5.1183922467161	4.93983845072768
ACSBG2	4.3630699154218	4.50542422820405	4.66838631566749	4.1370076669685	4.26777821583476	3.9165171129279	4.2715547022962	4.3110364539649	4.44062207664202	3.91515469776368	4.00610243061099
ACSF2	8.45190435766713	9.43053484023957	9.57053093653819	9.13142658502375	9.51395220496476	8.7872937594046	8.96703224376565	9.27580782598611	8.86031779185378	8.59539148419501	9.36873344470705
ACSF3	7.04022095515137	7.06860487089792	7.04331379374007	6.36042543053326	7.34024978115848	7.25654785360743	7.2855346063385	7.02256328038873	7.09001258969567	6.87630402751432	7.18833616997612
ACSL1	8.49057890052906	9.03762357892438	8.81767783269961	8.59004040449451	9.27786555844581	8.91793871625544	8.25831225865918	8.72235047519914	9.2914909181992	8.71310696925331	9.31761436608825
ACSL3	8.76565213543746	8.50652178484693	8.80241574950601	7.69717184941163	8.97789313605829	9.37006158522568	8.92169882541481	8.20342149221192	8.95423795039411	9.85035292896279	8.82637879313975
ACSL4	8.29920486497704	8.03968212809708	7.86817222193735	6.5516488054432	7.93828315491736	6.93416620122264	6.96283116516566	7.72221885274368	7.77302087390761	8.04099077140751	7.18906750855196
ACSL5	8.08945359415625	8.9280896488138	9.17855727636625	9.25070430550602	8.29505209279226	8.16421407521291	8.97330797219098	8.90892252477407	9.49741104476705	7.53401544507812	9.24194356733473
ACSL6	5.56649747581388	5.39779651380153	5.38410921423142	5.39593054992098	5.54620573999005	5.23382415111082	5.31276261695604	5.49728384257496	5.29181764234761	5.39779651380153	5.39779651380153
ACSM1	5.01632455433277	4.87932828228343	4.88903452484453	5.49364712616289	4.96253061810997	4.67148063164977	4.98197531211957	5.20648619857155	4.96253061810997	4.93466682060824	4.83315826837672
ACSM2A	4.7864561899002	4.82777346351803	4.07036310526093	4.40974986130974	4.45322460464696	4.42151947500621	4.2985981707501	4.79368800019811	4.85383395971753	4.4388579269149	4.55519138088392
ACSM2B	4.18745217450148	4.2875091914381	4.01767144130134	4.927967765387	4.32384964882648	4.22826757136676	4.25633600850551	4.21574931583656	4.01680118911368	4.39192573656226	4.30934686735932
ACSM3	5.30686239201813	5.90870265772986	6.53190760323653	7.4664390501088	6.26008940005527	7.152203362901	4.92986921386173	6.51120721921836	6.0754800014707	7.18995421179796	7.60104189025135
ACSM5	5.74639911026203	6.54076847094098	6.54076847094098	5.79078005776711	6.54076847094098	6.94890206206756	6.33238416265531	6.80261817775654	6.91493957580218	6.36893055940446	6.91251648053707
ACSM6	4.16089662435932	4.45748609606305	4.32769821679796	4.75198152838838	4.44210859135566	4.46866342046514	4.46587675446649	4.86123198754193	4.54477485246794	4.46587675446649	4.46587675446649
ACSS1	7.19130244083842	7.34787489538804	7.2240634085534	7.0879259164163	6.84146808558365	7.21474798421506	7.13231026236176	6.99742355040047	7.41357059836146	7.19205052518528	7.6187819120685
ACSS2	7.76498697968977	8.34307043045487	7.98112272935233	7.94313147842069	8.21967785281302	7.73313806781134	7.93059025499103	7.88937161146739	7.71036028345299	7.76585719277757	8.47961320328568
ACSS3	8.79019121707729	7.98718739175136	8.86083753215295	9.47561047876985	9.72364513131444	8.11190938419254	8.60393176888712	7.34622805811315	8.15034398988518	9.55471904813512	8.01592651388581
ACTA1	7.90180004266589	7.5951400844049	7.49774017113639	7.55579639689653	7.55579639689653	7.55579639689653	7.55579639689653	7.66755145329057	7.23647874618117	7.54774801862567	7.51079017055184
ACTA2	11.1461648146187	10.7263440494753	10.5522274471187	11.215969286109	11.2195532689349	11.1470859404577	10.7769506902666	11.468925845506	11.5416483381775	10.7681976206009	11.3453709843438
ACTA2-AS1	5.64456095864121	5.1140709544845	5.47188744216794	5.47188744216794	5.62237623162444	5.42387725715116	5.28302519870614	5.71941668550071	5.92107918230695	5.3311441391964	5.47188744216794
ACTB	13.6899613907115	13.7188353793407	13.4794790266474	13.3722189902018	13.3619715459766	13.5025273870823	13.4806302487084	13.5163209480386	13.5076741307795	13.4750501752531	13.4851358925101
ACTBL2	3.99334802384151	4.08712889902598	4.08712889902598	4.48878425089542	4.08712889902598	4.43385494431215	3.74413592652254	4.10641383041458	4.08712889902598	4.14781380854636	4.08712889902598
ACTC1	7.26800469775235	6.42957878995976	6.15014049242496	5.81502530582164	5.94238952603709	5.90542545494955	5.84013867031984	6.04236970541839	5.19270963964562	6.0746281326191	5.48658791748356
ACTG1	13.5392870744986	13.490733976173	13.3333313255392	13.3018225525372	13.4349000249855	13.3939419977715	13.4482115576637	13.3927033882317	12.8736942103949	13.543912601918	13.3962324677776
ACTG1P17	5.7605607359699	5.34128469344764	5.71941351748671	5.32591060276569	6.03424101550601	5.81243420394669	5.18574170779625	5.52192905401421	5.59247829425995	5.52595062270603	5.58389206378942
ACTG2	9.99819091972896	7.42843686569045	7.25747284850429	9.39948884098691	8.75755961329252	8.12915609641227	8.37812299286497	7.15767367644179	9.13544437512687	8.69429347931455	7.13207449103039
ACTL10	6.97348318321857	6.72199747775467	6.6977763518063	6.8836793066298	6.98640905618646	6.82123925262904	6.82351672780967	6.81757349280885	6.85019128921755	6.86788989462257	6.78920960363487
ACTL6A	7.73579707582498	7.95841786245398	7.73579707582498	7.51702583028629	7.59876125042695	7.90597187656799	7.4271470885343	7.73085442155105	7.2374364876498	8.76173610725715	7.76853660270247
ACTL6B	5.69555977431765	5.59849788930713	5.85607614122214	5.38066581533801	5.69555977431765	5.38479518760068	7.34805007863022	5.89944555552258	5.59604639468227	5.62912859453708	5.68673959697086
ACTL7A	4.18657591235901	3.96474439792149	4.2128995428433	4.22686580349416	4.51765164397929	4.49282158023607	3.95624536704291	4.14759284866342	4.58743118132238	4.16960097709964	4.2128995428433
ACTL7B	6.42023494829045	6.36173960475467	6.34508311622323	6.72021373000199	6.92350503438681	5.69007937542528	6.35770010541695	6.56722941737224	6.66954562585445	6.40422451245632	6.33643452953774
ACTL8	5.40233150843569	5.35082913854306	5.35082913854306	5.58195461289823	5.35082913854306	5.09330743763198	5.47622514403766	5.26963093067328	5.28027242046525	5.32184389493661	5.46259177862179
ACTL9	6.86752821342936	6.79105331525626	6.79105331525626	6.86010624974896	7.0762470237114	6.46246445441333	6.79026524042798	7.05804026948494	6.83411887351083	6.79892028515485	6.59522206610131
ACTN1	10.7969748584858	11.3906678926486	11.1489480842549	10.5614456516586	10.4852699834121	10.8597535359915	10.8230034610932	11.0528618359532	11.0073532705215	11.3867861818716	10.5462216425332
ACTN2	4.49743970496628	4.51579268925085	4.61253944533115	4.51765164397929	4.43179623838381	4.4393900380358	4.59713660919822	4.63220798340024	5.19310367362939	4.50188849151887	4.51765164397929
ACTN3	6.18475066142901	7.30194379134072	6.70063829814335	5.56341699517462	5.79545863246636	6.31543797187229	6.26791414725958	6.44520091969772	6.06750656534221	6.10692212926507	7.16671295678069
ACTN4	12.4282707332741	12.173002380198	12.0980049091319	11.6809705106899	12.1430717530156	11.8908094179654	11.8943374109801	11.8358167166732	12.1437984615098	12.1649773752805	11.6963565024586
ACTR10	8.80542513586459	9.20727116336449	9.40591151851134	8.80503460535258	8.72353668434645	10.1876005717825	8.98685847434518	9.0252470605327	8.50507074700916	9.71415468631586	9.13673138537493
ACTR1A	10.3502520788795	10.6930258177945	10.5887365818385	10.4682282872397	10.3065958908417	10.3603697457981	10.0419735520718	10.4463402815682	9.63269081434588	9.87509332227067	10.2151589721729
ACTR1B	9.05460763584562	8.64081865730858	8.8270604457522	8.94350188111106	8.5179046507757	8.97445177316562	8.78238915892982	8.78349162029876	8.12925988840352	8.74065456284322	8.82793155478161
ACTR2	11.6887141110453	11.6507267415043	11.5752603510729	11.1957803900496	11.3333161935115	11.4998435498658	11.2215217358795	11.5352823354119	11.7518385421603	10.9402406848938	11.381242158027
ACTR3	10.6946767686459	11.0003060922883	10.7952882013931	10.2969278619099	10.6801897931066	10.8985469943884	10.4927870058683	10.6909224625856	10.6972959648219	11.0218206918805	10.6198788226249
ACTR3B	6.74837894772287	6.37126006404381	6.4271122130349	6.59199143566066	6.59199143566066	6.81444544976254	6.59199143566066	6.61621219182397	6.32810679225051	6.73057201048747	6.39198049213259
ACTR3BP2	2.76069820086765	2.52173061751107	2.6173557540242	4.31616290084466	2.58767506488749	2.6569603620151	3.39902958746235	2.99071833247014	2.61914980263097	2.76069820086765	2.76069820086765
ACTR3BP5	3.04805293377062	2.80908535041405	2.83723403469528	4.81254110840478	3.01837224463392	2.97206722977931	3.61890786813344	3.19179263134153	2.80661989309998	3.03532808658679	3.04805293377062
ACTR3C	5.47310618465973	5.4470726665665	5.95813773092471	5.92033173529812	6.32657465630859	6.53165745858399	5.45608572647753	5.67906655255435	5.71434792289766	6.53883093030775	5.28909867669453
ACTR5	6.49188048973748	6.8271046977788	6.90533791058857	6.4482379298983	6.74930873129899	7.19452441416762	6.8271046977788	6.66155040855613	6.92744016256468	6.83337625091947	7.72528992638931
ACTR6	5.94119490258359	6.05448673766689	6.30570108780282	6.0805773953047	5.95497524611595	6.36761538970922	5.7499598883172	5.64501636153924	5.30565264687962	6.59199143566066	6.28898951563743
ACTR8	8.36567519425986	8.6549222529848	8.55763921776784	8.05037534982229	8.45467958590988	8.80837260708476	8.28587288514598	8.27994516007834	8.14505022713813	8.82533264383194	8.52581011762095
ACTRT1	4.23796579758223	3.98481119709726	3.92309570300413	4.03884347407723	4.0949705535952	3.8857271315054	3.92248781628137	4.18822960159992	4.03884347407723	4.3280503316877	3.74788697734617
ACTRT2	5.90808897748028	5.85620417081289	6.02667340683847	5.67666029576011	5.86163285471731	5.86163285471731	5.88725206999661	5.87004955860378	5.86163285471731	5.40853673766966	5.88361003417832
ACTRT3	5.01188685525266	5.83951992404221	5.67284563854781	5.48960856412025	5.8363884041969	6.63237189607549	5.53602992513472	5.65837596093063	5.19581730966181	5.41124201281685	5.60265012435084
ACVR1	8.88213097873346	8.75867596894915	9.17767017155204	8.26827548219477	8.75589387917472	8.85060680834862	8.30634491743169	8.65628488436893	8.40113370453894	9.2290780487529	8.75589387917472
ACVR1B	8.36688159662102	8.68005423131681	8.9782088157309	8.30942694807155	8.24190079430151	8.2710291228304	8.19218143657497	8.62929100028141	8.23286516062715	8.37926864984991	8.62996792648293
ACVR1C	5.67021868975813	5.37177554393294	6.20536318543084	5.83778098415347	5.42301843948086	5.40089745729152	5.78895687712557	5.7201508724082	5.71994587199941	5.27712423363419	5.53892423623054
ACVR2A	7.11446527709639	7.32418385681543	7.58556674988902	7.37066985308547	7.57733969668693	7.30639694081061	7.15974780902521	7.26351033890725	7.05201980101339	7.94330151294054	7.92729072926291
ACVR2B	5.63287322855511	5.70524791376221	5.94831009463067	5.51897830364769	6.02687507754125	6.05885558854694	6.02330603728328	5.96953510213523	5.94963691294968	5.94831009463067	6.12870835693568
ACVRL1	8.51504291307484	7.79353828366689	8.37665463372176	6.91973360591468	7.26835783276096	7.38881807215292	7.96041986423473	8.19034849006472	7.97631651150263	7.28370425524475	6.9859320100311
ACY1	9.10791232385937	8.91584240563746	8.65175783232735	9.34153158028329	10.0526793757669	9.62814717967857	8.9354686174124	9.86055894046695	8.53011131030668	8.88362179577579	9.14178971649313
ACY3	6.20863880286775	7.10882015984664	6.82383905926827	6.6346927617682	6.37837523559397	6.30106969640541	7.24255573859173	7.4350732810492	6.39562568657496	7.21203595229596	7.12834217914184
ACYP1	7.62204654405835	6.60016952807292	6.87881720183758	6.83930277070533	6.7073630183514	6.4525356110935	7.03087513679573	6.03938668920947	6.75278100356604	7.63344978340476	7.17275335640087
ACYP2	7.07431665275791	7.12418294796133	7.14386694629818	7.49714064613385	7.0831295217987	7.12032638758807	7.28182161389426	7.41186475843548	7.21084704893253	6.61805114238489	7.25009280876775
ADA	6.30173903345666	6.6539569534734	6.43317433244698	6.70987904036301	7.03989866837769	7.97492688224855	6.37552789338009	6.92757695085661	7.63881121731852	6.58496415655543	6.98789765893016
ADA2	9.18832276161963	9.3670607139333	8.67607530071118	8.87718892396371	7.81631228884278	9.79437566684768	8.14600624406903	8.95857057981198	10.0420925104041	7.80602121649529	9.40378230468647
ADAD1	3.50924117137165	3.23074162056537	3.38567958837017	3.63370012257464	3.30058148735599	3.02253330533567	3.02656811333217	3.02188007850236	3.41640625103288	3.01262006829459	2.91863281747826
ADAD2	7.24607340698178	7.16980375218446	7.19674897487404	7.19156936271538	7.30596193386135	7.09153084738934	7.20084466655031	7.43829497595911	7.19674897487404	7.10203324277741	7.22327135174008
ADAL	7.81516673258162	8.25763685363917	7.98462726106504	7.82686870526043	8.97829955581788	8.44852324150882	7.62454380492076	8.29605456257765	7.51635967457941	8.09880623831834	8.19363092586068
ADAM10	10.7486375914258	10.8568500042024	10.7069852988815	10.2871524253436	10.786555215527	10.5214162122165	10.0474832909154	10.4973107501047	10.5378449418595	10.8554389356425	10.5215593104535
ADAM11	6.76003756088153	6.56283636289763	6.59806850754055	6.48426567843291	6.45161681825483	6.37311949023392	6.62939188674851	6.58316703493309	6.57765975641505	6.49582503158243	6.67549140333424
ADAM12	6.12746991366237	10.1577581545972	9.94971116730774	10.0861995911517	8.56321686448389	9.23622098532869	9.63714643941197	9.99614695316747	9.65869942323221	7.45338091078371	10.268389781921
ADAM15	8.80614471134051	8.9052658851274	8.87468621551796	8.45566710783334	8.07049755249138	8.19582376493256	8.29943428263464	8.43904021232928	8.10086431956008	8.72428741714794	8.51829797434231
ADAM17	8.81448623401649	8.76838240787284	9.16117211346755	8.35812730635194	8.73154476585393	8.83901041381364	8.39637857118812	8.54594923030997	9.04927928045644	8.5754073331003	8.95429374638273
ADAM18	3.19178479895849	3.10583261386944	3.13000968596333	3.23151488745761	2.96112364388088	3.22819071512593	2.97106523754535	2.84291313205684	3.03505656569345	3.10583261386944	3.10583261386944
ADAM19	7.3122404202358	6.71931216438775	6.67546617861038	7.48373046218513	6.54248597994833	6.51683082731895	7.6414377335972	6.85534604028293	7.68914387770019	8.10596738642374	6.86009093492031
ADAM2	3.31574669878499	2.93028580305818	3.39041054398322	3.93396479998759	3.31574669878499	3.60429354897865	3.32408957008195	3.48039907810369	3.24518998070718	3.2688240257215	3.2175234750525
ADAM20	5.53561305223481	5.50411559114763	5.88591760819958	5.36627683666369	5.45873302888245	5.2048872216927	5.69479409861064	5.38163528957585	5.99058150217014	5.98193558753435	5.16032608504643
ADAM20P1	4.19444003978374	3.88580292175027	4.20387475147832	3.55491790772947	3.53935281436639	3.94143232634463	4.130233454521	3.63128038649574	4.28392424780658	4.1569076991932	3.33253577732289
ADAM21	5.57741489367965	4.87201028722886	4.78135398022465	4.40742692290087	4.66280980695833	5.78007150791338	4.09864501192662	4.9142737138812	4.80840308128144	4.17626915544718	5.02396072780725
ADAM21P1	5.34186649319535	5.01815489834135	4.8652409526993	5.29805219475767	4.9410843341312	6.0992958601868	4.74319853096804	5.81450103865034	3.89050030392132	4.29703880128704	4.90316421606333
ADAM22	6.02311102368953	8.01557122364419	8.0334207646639	6.71083537086914	6.71083537086914	5.65194139309441	6.97026712804931	6.89306269496112	6.19076043582173	6.91931355434392	5.43944336380812
ADAM23	11.0413441801217	7.46707206783658	7.57689513478352	8.16053669224269	8.38588065010972	6.42598808647456	7.22455052719989	7.6907914554751	6.7506377102385	9.79399597581286	6.9229697914063
ADAM28	5.3120012912091	8.74273790339156	8.24700525729749	7.14973754425267	7.93475598963878	8.10539334446052	7.91973685851337	8.62271193254973	8.83285944726602	7.36403004181219	8.85491689445149
ADAM29	3.55397266449295	3.63049990579534	3.84910779776471	4.60435708039544	3.84910779776471	3.84910779776471	3.80848038725078	4.21701499558526	3.88248107518677	3.99025326311781	3.74336856273375
ADAM30	4.05717259337817	4.05717259337817	3.99293711065344	4.28525200416412	4.22306921065045	4.04948104117957	4.0546087426453	4.12422980342663	4.12351245442679	3.82126820421121	4.05717259337817
ADAM32	5.98889157579011	5.58356931367435	6.03563260678202	6.9171676518825	5.40272006418497	7.77702512062486	5.90257623045258	5.91727471078461	6.01863888112339	6.4245894452704	6.05263225773875
ADAM33	8.70056440509176	7.77803745379383	8.04477694740383	8.54590735362326	7.85458854295017	8.33250808128317	8.61255218228392	8.00479543414967	8.51427024354535	8.40397444523324	9.48317539145653
ADAM3A	3.19163029196152	3.26162660476407	3.17451702673032	3.62128603331705	3.27334656937132	3.19163029196152	3.08874645410194	3.19163029196152	3.07202665988152	3.35115096320386	3.19163029196152
ADAM5	3.23901276063616	3.23722538921998	3.27180655039918	3.30295445326504	2.88357482338027	3.22065751359145	3.05221326583524	3.30892196604779	3.23959958339251	3.08691895268915	3.18866292353954
ADAM6	4.8638939651098	4.67175773304255	4.67319388795793	5.12247381577875	4.85300299616401	4.67113514514197	5.02501554763874	5.01875309746137	4.83051367150656	4.94232249323342	4.8638939651098
ADAM7	3.34160171031878	3.34160171031878	3.28310331327959	3.60816351738342	3.20353382777556	3.34160171031878	3.34160171031878	3.34160171031878	3.15927623364321	3.34160171031878	3.34160171031878
ADAM8	6.47959557158533	6.59606432658861	6.54947814444342	6.58561258978888	6.60395397962432	6.59606432658861	6.41441150312626	6.6668204471433	7.15378499632282	6.69499272729876	6.45511226308175
ADAM9	11.0367735781504	10.2876613895694	10.2410852770268	10.3872400785649	10.3628439843356	10.2092788859435	9.9466709865105	9.69755131614468	10.3017524338406	11.3121329976193	10.6138559621204
ADAMDEC1	3.54730823810853	3.54092901280903	3.31587733976897	3.54572678278897	3.34178766088367	3.54412752612899	3.60623221943669	3.50453381979325	5.78928528149935	3.26065348392697	3.54412752612899
ADAMTS1	7.01586308899661	7.21904912147721	7.01112779465733	7.69206637212405	6.26414932986945	6.72262109687047	7.07042968467869	6.73207514257069	6.58984857013397	7.18309558400335	7.05104208687364
ADAMTS10	7.81438669305398	8.18541198600792	8.67752430874608	8.03396545249759	8.03302392616894	9.07258875973304	9.37047987613807	7.99861683843561	9.14700272196912	8.32738046614144	8.81250013560223
ADAMTS12	5.98583661096397	6.81986445322793	6.68991115962434	5.71633236996009	5.7583191197799	5.71213505611386	5.22694418616129	6.41910273195991	6.62466182396436	5.39834617131575	5.8001435898961
ADAMTS13	6.91423887180288	6.63536245501538	6.87946739858749	6.6579072700592	7.15618981980421	6.66847854429186	7.13445163504868	6.90577476983529	6.94355630965625	6.83842865868529	6.85023144208581
ADAMTS14	6.10115378668945	6.13935125406554	6.03212794703708	6.22427033874413	6.26710495436235	5.76035172330334	5.91596477042768	6.0191211540337	6.02857834358886	5.99649561730971	6.03212794703708
ADAMTS15	8.28074787391412	7.66155848476347	7.96271594077136	6.27896766162838	6.13183210329864	7.47533351324388	6.518505020369	7.98521784201519	7.73196616611807	5.9537975301693	8.60303407783956
ADAMTS16	6.00018179035726	5.95756828597507	5.90516115946533	5.97430721580791	5.95756828597507	5.57547557917104	5.94309222387529	6.08401779022017	5.92342564022319	5.95756828597507	5.95756828597507
ADAMTS17	6.7953614676184	7.04589174007453	7.32406492667021	6.20751049958724	8.06200761998114	7.95945208051137	7.09320572733472	7.43021306212272	8.05330224859563	6.54109481448315	7.66158972134651
ADAMTS18	4.92769027137052	4.77023614375465	4.64512480297692	4.97740688922772	5.12378598676278	4.93110589043343	5.03995938384507	4.93138095079362	4.67280705539739	4.95291298720607	5.01008211231869
ADAMTS19	5.07710854397473	4.46574361734375	4.81951977773197	5.2302258907857	4.83845199506158	4.78848535329182	4.84977438341653	4.82744550190831	4.53367090862817	5.72164989610298	4.67767558492068
ADAMTS2	8.2548856188033	9.51372402899561	9.64051043510194	8.31565047136032	8.40779059293698	9.17484240013497	8.04928002899755	9.41271186845508	9.26170694646371	7.77711550104411	9.38759666085193
ADAMTS20	4.07871857101247	4.07871857101247	4.07871857101247	4.17534464211236	4.07871857101247	4.15283670665805	4.05767914227884	4.07871857101247	4.07871857101247	4.07871857101247	4.07871857101247
ADAMTS3	6.38951820509868	6.50019586158518	7.01739854568895	8.58804757338093	7.77989516074291	7.57502738281266	7.43672165317378	7.35152906684889	5.97709170816014	7.14554119369286	7.34125131182088
ADAMTS4	5.76804222358277	5.81108882293965	5.81054672434034	5.73649016432722	5.73853279275034	6.11743413179681	5.81108882293965	5.76193797744336	6.11733177386215	5.84789405520409	5.73990880401579
ADAMTS5	7.20200245171128	5.20996226496788	4.52526869888417	5.64977922738113	8.50738613769677	6.47386321363786	5.93692957599593	5.29221159608848	7.08415346392374	6.03673810993791	6.03673810993791
ADAMTS6	4.51937456945817	4.39286975879861	4.86652456525269	4.53309475319042	4.45352039684587	4.60327201339599	4.20046249068801	4.70218538834031	4.93790292025925	4.37731743927624	4.51937456945817
ADAMTS7	8.25404953712911	8.09066182337787	8.18931302497408	8.03546089027906	8.21289534361635	7.83385738757229	8.68744914494651	8.63126818172505	8.14156800350301	7.8019109763762	8.24619258328419
ADAMTS8	6.43140940456411	6.10178740450214	6.05510560709165	6.14959334131658	6.12516488683384	5.88521468575584	6.22065400053768	6.34219344434555	6.14959334131658	6.14959334131658	6.14959334131658
ADAMTS9	7.17397880575541	6.71434584775133	7.56606621180321	6.88617671724594	8.03683060666299	7.8631734322393	7.44673145846468	7.18828320320118	7.94153183559708	6.01853288427065	7.32072592663941
ADAMTSL1	9.98417251768119	9.64061244038139	9.92624368470359	10.0299546226685	10.1584883282463	10.6473418506343	10.0571025030805	9.58705877039302	8.62223581005914	10.1831509813681	10.1815889694337
ADAMTSL2	7.11911923290183	7.25692326586417	8.19948176276717	7.31383740576046	7.79448984192284	7.0269807245875	7.64477082669951	8.08094785233649	7.04609217597435	7.1386525805585	6.88892922945121
ADAMTSL3	11.4551644753006	11.7112413094846	11.9014091995958	11.0732758709283	10.7450387333523	9.96447626835891	9.38213467927665	10.9154076191727	9.15680671110001	12.0571725230221	10.6222525557773
ADAMTSL4	9.18717999782263	8.22713783625553	7.58043025789308	7.83150652179565	7.29041223205191	7.41320796421917	8.06523817157327	7.32171283514072	7.75007581483391	7.76812413550596	8.02910474188469
ADAMTSL4-AS1	6.99352755468316	6.37664325661997	6.43313164771896	6.22343084953178	6.42081840076977	6.00023673230174	6.87822559623987	6.47956361935658	6.59984875015627	6.42345207925333	6.2617838764096
ADAMTSL5	7.31634374886613	7.77242650567826	7.15160806629916	8.21457510572071	8.03885762899175	8.45718215572616	8.72584563463435	7.19678996765033	7.92061356267671	8.5097360629921	7.67840484883395
ADAP1	6.84323734710419	7.54606280530058	7.23244925261583	6.51724114342918	6.88652169803507	6.91753103923161	6.22798651413136	7.86460928236835	7.12605634986497	6.36433324493177	6.80524717585909
ADAP2	8.97806750908812	10.2646961360551	9.71958335182223	9.21368566103209	9.39958647795477	10.2215969031761	8.76007442947327	10.3457177740668	10.4898880088386	9.28441455914925	9.75413606835226
ADAR	9.96482907317586	10.0368529470074	10.0443388179504	9.4186861876752	9.71002253197649	10.0558546963182	9.83993647877896	9.72716010555526	10.1131288174258	9.82085649567414	9.8375613950627
ADARB1	6.97129451844034	9.07613275225857	9.2405983807671	7.32822851636166	8.3959493822398	7.57616306640238	7.57406178558033	7.76096694896083	7.76545236744507	6.98231252886003	7.28260616020372
ADARB2	6.1829043924699	5.86830199227267	5.92515392027561	5.91458847539129	6.21899172888042	5.53610204810666	6.03999264349341	6.03454966243984	6.28209104300186	5.86089124784993	5.95856141422291
ADAT1	8.63256790777307	8.55330287510678	8.18531801944246	7.89668794591255	8.5017297159925	8.66406992888745	8.10477491182018	8.35042305271897	7.94728979298508	8.48638474120996	8.23532762441126
ADAT2	7.09056484119042	7.22370115256118	7.29562582820556	6.51232207382928	6.64184467555488	6.95900100559931	7.32837837893711	7.24547273842487	7.53374167034082	6.8957851308539	7.23541923050788
ADAT3	7.13182727053725	7.12162305295749	7.18129420485449	7.30171670975257	7.17608836396315	6.89545883473021	7.52143798067136	7.15755571920956	7.47067998354556	7.07262274550799	7.22372032412643
ADCK1	7.13280113836213	7.66219725915864	7.58594393486663	7.56405415763125	7.36274909519998	7.70509790183291	7.11805088205177	7.3043222255916	7.02139107770479	7.37955032071835	7.63361599875299
ADCK2	7.09626710269267	7.30977125421121	6.90407178969129	6.95462098510761	7.1234590418024	6.76998949692478	7.46405212337636	7.15103131230551	7.1234590418024	7.05390024059963	7.1041383027317
ADCK5	6.66166768177192	6.69041094004614	6.61769876955331	6.71693626375642	6.88637151722037	6.71693626375642	6.84274435168744	6.7413648312802	6.71693626375642	6.71767909984881	6.71375532906286
ADCY1	6.49259503706345	6.2084542595773	6.40385867373956	6.35208586753336	6.19403784450244	6.34215520786512	8.68114038045169	6.53906743065751	6.00212405467313	7.15656016997793	6.34221566233437
ADCY10	4.59651174465796	4.42914509553689	4.61278298057472	4.43007132534256	4.87968223584564	4.99166444486705	4.5938560850676	4.53772503413382	4.7209368135505	4.51536556425867	4.57228896213536
ADCY10P1	5.9181210010887	5.51770588042587	6.67647960103025	5.16941008612983	6.04950564979591	5.33402765737039	6.29346244485626	5.77935426547833	6.41327319336235	5.54960250738382	6.24875518524429
ADCY2	10.2573635735558	11.1324527008601	11.1291126652418	10.3160702435592	10.2875191162573	10.3185589832547	8.75392487244791	10.0012055468458	10.5062107549641	12.4836459916545	9.38059043781616
ADCY3	7.64979543001067	8.29468612817823	8.48669460816545	7.74120818662645	9.38272395398221	7.9422149879985	8.36488919625062	8.47912185072742	9.6746867473996	7.73404548923098	8.7736561111257
ADCY4	7.16906801029305	6.94241024942911	7.32696665059057	6.58902999400724	7.22723736533284	7.63053470684793	7.78259129725508	7.77693835052654	8.30670951698476	6.66346782784723	7.02100482377848
ADCY5	9.68288025779269	11.0489531395844	10.7048696481968	10.2459273471821	11.6971760097301	10.7965806708861	9.72443831757341	10.4847944668465	10.173273921621	10.1381017113914	10.0480061910491
ADCY6	8.80941462939891	8.55165200905469	8.75639695002948	8.55165200905469	8.73160889884681	8.39272667546664	8.82158606381342	8.2508287736565	8.23400407827148	8.59615153404244	8.15391539588941
ADCY7	8.61873430642557	8.8299857724375	8.55935033040482	8.37287673913952	8.4081882186095	8.51350916945254	8.72395431034157	8.61660349125827	9.40127685116986	8.69741470794295	8.41383470076319
ADCY8	5.11284611994256	5.00856845743119	5.38266214671188	5.50976108598999	5.22353261154797	5.05509721244455	5.05603182012271	5.18783990052459	4.8577148521007	4.9962565207948	5.14599813475154
ADCY9	8.08884155790827	8.26977193806264	8.50134432709912	7.82284782567032	8.56717328071538	8.26108150207314	8.19628763110956	8.19134791981985	8.29915332172108	8.59598001820445	8.27596048186403
ADCYAP1	6.51059771242915	6.07809254231843	6.50441451332294	6.07809254231843	5.80000997401895	6.0266814351859	6.48615746145179	6.07809254231843	6.07809254231843	5.89764432496707	6.07809254231843
ADCYAP1R1	5.96765945526806	6.09046254588739	7.18087137894097	5.67388492642541	5.96441429227781	5.66620019866846	6.62145953044082	6.09040912048588	5.28127351180176	5.75993319950069	5.90085385102572
ADD1	9.68129245924579	10.1659185452582	10.2568558057309	9.50198745596122	9.84468015115553	9.70696850956221	10.2156461913811	9.62757694015544	9.62245247511928	10.0242766213855	10.2301132397794
ADD2	5.24953302582901	5.83541763255502	5.56471272620399	5.56471272620399	5.40884658370679	5.61627988887437	7.14674204465401	5.64121502789772	5.55873731139642	4.97251560119088	4.99187483417694
ADD3	11.030349727302	11.0037619639734	10.9784932050933	10.8531501571461	10.2395137981708	10.5567379991454	10.5315040570821	10.708186067536	10.3610336349205	10.6890795772231	10.708186067536
ADGB	3.73851030413733	3.7852953461876	3.73851030413733	4.30677809976963	3.68961000983801	3.82802120277553	3.52111626961751	3.99028507630966	3.72258244115181	3.72995015180792	3.73851030413733
ADGRA1	6.56876159417076	6.401487647993	6.30063749163668	6.51974001376449	6.71285781181961	6.07539933175666	6.54049196813242	6.622365277612	6.44301890972916	6.45633444112515	6.40801487874372
ADGRA2	9.91399768609132	10.2618382273941	10.4542155034169	10.0725909638726	10.0220485932503	10.1240288745053	10.3118455154748	10.1632307915133	10.0117123247722	9.58959340231249	10.4805958693242
ADGRA3	7.44311001177361	9.47076153088399	9.69505712536751	8.9582940417796	8.9371330857427	9.48963528704992	8.62313670598609	8.91220406425444	8.23934139523792	8.94068931688916	8.83787858115414
ADGRB1	6.64072719991438	6.38002017342941	6.62085939441718	6.62085939441718	6.72944726508571	6.64342642934544	6.89763790573567	6.74776638918194	6.62085939441718	6.7236765957731	6.36736705749093
ADGRB2	7.97205279414113	8.39963655328361	8.3623686696941	8.82759144488429	7.59123800760865	7.42294354713791	8.92981974868516	8.28653362463883	8.13431463211776	7.61796140505149	8.17538814244396
ADGRB3	4.87883067245959	5.75910896987626	5.74405668539768	5.23341716328352	5.53792154703531	5.16436867902813	6.12770358445594	5.84279239700816	4.69719300329072	5.62996601304966	5.99354123039959
ADGRD1	8.08516492473778	9.97378312287037	9.93265547580091	8.23450453640051	8.11787398778461	6.63416438516078	8.37302170098026	9.07531137032441	8.10044534318942	7.10284239751223	8.51139767059044
ADGRD2	6.69441329726476	6.43797245353903	6.89268627800142	6.64012327914307	6.84557413692164	6.40840411167677	6.58477510742215	6.64012327914307	6.71390937018328	6.52760389644548	6.6263153403215
ADGRE1	4.96990912846832	6.21023360887844	5.50572288240893	5.53665076945744	5.62620493831311	6.7204217800208	5.16224191460664	6.15135687859265	5.85207346054511	5.46595684841378	5.87183892012999
ADGRE2	6.9905126243257	7.47185293373471	6.55767239075789	6.80241622695256	7.51535047972329	6.45382118237291	6.67022720166803	8.09649849324696	7.44803498862593	7.39275818608937	7.55847878637722
ADGRE3	4.87431963794116	5.4022263468964	4.65530725384657	5.84260368697681	5.13372260159208	5.31078984652446	5.39588162903532	5.77763590788971	5.13563108387119	5.11753842328083	5.61258918228487
ADGRE4P	5.11120368621804	5.66594436687734	5.7805417405125	5.66503705775918	6.36468880383516	5.33016036969285	5.33427715625475	5.32880327723714	7.73798572925712	5.12482197494985	5.56946294512748
ADGRE5	8.63396084598776	9.04435873062021	8.66891831894016	8.15671930690238	8.97862141115375	8.83889533741447	8.74408103256362	8.495657797911	9.60958096537651	8.70399417477074	8.48161904465789
ADGRF1	4.16465271254099	3.7479577728326	3.70903706714043	4.46861723864937	4.01716704999867	4.02117263970392	3.88417640893381	4.0957552837313	4.01716704999867	4.02171313505507	4.01716704999867
ADGRF2	4.59244279800756	4.59244279800756	4.46394130306533	4.62148965224269	4.63151930680284	4.51203222995915	4.5021644740616	4.47337915805498	4.90186370384066	4.59844289936011	4.60571271098883
ADGRF3	6.5941170705154	6.30233924907254	6.40809034592201	6.40809034592201	6.72729672640435	6.24102542532308	6.39296968859775	6.50915952608034	6.40809034592201	6.40809034592201	6.38781860102034
ADGRF4	4.08449736555257	4.12436320258187	4.09731129160783	4.66085115743809	4.12769221429046	4.07001045727293	4.09731129160783	4.09731129160783	4.09731129160783	4.09731129160783	3.95909559953855
ADGRF5	8.3685660888093	6.41635126477008	7.10090171555667	6.52355627754191	7.0817796115091	7.86221444512591	7.57616306640238	7.53246110123948	7.80295538658704	6.91781227221645	6.79873025545076
ADGRG1	8.65012400854991	8.94833655045814	8.90084266915493	9.5160645960005	8.71775810275472	8.3369915499825	8.16997238750012	7.20491537979512	8.55573179184926	7.47011809186677	8.25844619666609
ADGRG2	7.83621025486507	6.06479204469649	6.26746996313004	5.1073709429574	8.7340359134251	8.88733048275104	4.66790814939585	5.60258828153617	6.21732478960592	7.10853575048752	5.13414488056512
ADGRG3	5.85516824991299	5.41486750194892	5.4627313256834	6.16438984555933	5.68332160230518	5.55464780211653	5.59829558566016	5.74006878849518	5.67711951886188	5.48032175888131	5.66551297648553
ADGRG4	3.86098081799592	3.86098081799592	3.8501598757576	4.17462573804235	3.97961759852602	3.84234194042653	3.94331097457938	3.90666214872464	3.66001646375096	3.86098081799592	3.71582730870023
ADGRG5	6.11495253006961	7.53356001400057	6.78806220620057	6.72870974553177	6.76598439410922	6.68670447149104	6.57089012226456	6.86303533390399	7.22808206314131	6.79060315920239	6.76598439410922
ADGRG6	8.28115412236672	8.16462691705722	7.81124410573764	7.12121336353629	7.59676137813572	8.15235920406156	6.46045723160323	8.07329200290022	7.93325939260328	6.7233615107685	8.00349352331522
ADGRG7	3.53691590879505	3.82653576709106	3.89558659110987	3.84339246188472	4.12839289607237	3.80206046753441	3.77332585335694	3.7510852573101	3.94624864427118	3.92869377834258	3.80206046753441
ADGRL1	10.3710858711993	9.05127433434465	9.14240612621119	9.3830070944539	9.41953158880808	8.75643156498234	9.27683365873355	8.84378368141804	8.63130318056804	9.68034279769804	8.6997401452625
ADGRL2	9.15922278116451	10.1259269667679	10.3797248120788	9.3931981069474	7.82479810883408	7.17834466145458	9.59196593512918	9.93821954256683	7.86582725092046	8.92629874667367	9.39094707906337
ADGRL3	6.3235142453152	6.35787155761854	6.59465132646672	7.15961288574081	8.19743237180625	6.99383127746677	8.44168702728763	5.31108784084198	7.2747318766834	10.114821363018	6.53024104879258
ADGRL4	8.8667952951653	7.05505179877916	7.46455355550071	7.28965133963714	10.1737784962518	8.34268189751428	8.39855975336126	8.18537456413848	8.71935155233236	7.88285855934334	10.1801476641445
ADGRV1	4.6550056873405	4.12618880972794	4.23548154565635	4.23548154565635	4.16436673219652	3.95335398618603	4.23548154565635	4.34807133933202	4.23548154565635	4.23548154565635	4.21298176186549
ADH1A	5.05447076126431	5.2002561229746	4.83394170447686	5.2002561229746	5.05868660292127	5.18814488530464	4.8822231594754	5.33470947189703	5.97954688801497	6.40973143849377	5.72792491717626
ADH1B	5.06175297998826	4.86420062817735	4.7333810298352	4.66209296615385	4.36482618063162	5.8048600747132	4.53400536964504	5.04059624785699	7.00229258502689	9.38329764920155	6.4319419605742
ADH1C	4.94041753664005	5.13016527289887	4.7804815803897	5.40869330558721	4.73756991748356	5.38518691164379	4.84632094317304	5.51755458565235	6.05406260240042	7.75012421908906	5.84063725859288
ADH4	3.2593329083346	3.1172969825947	3.11329874242808	3.44060347117255	3.09533481858606	3.36611178226103	3.28625082114832	3.14659201836506	3.07536938712474	3.16830346154025	2.88426417823211
ADH5	8.99831846777881	8.72819780149822	9.16880664481781	8.90796538562026	8.99831846777881	9.42125399134122	8.75705885899751	9.07534382987837	8.51594942375931	9.06932723051072	9.50397567098682
ADH6	3.74124797405967	3.81848086403681	3.76196261369289	3.93652542595991	3.75593031480556	3.54101205566613	3.78058167050698	3.75593031480556	3.77395327650102	3.6072224261029	3.58042546693046
ADH7	4.38806206568875	3.99463994907527	4.03490924537618	4.60123710042629	4.24789548482276	4.63908705426745	4.32378218981805	4.46099355249963	4.35392908234896	4.23205525466451	4.06668571518528
ADHFE1	8.15759130021793	8.052788192533	8.44930856294277	7.94461829956335	8.65627833632297	8.80547516443529	8.0815577397995	7.86877816823356	8.92015011134317	9.01180166245763	9.47097460411598
ADI1	10.764612827287	11.049911219689	10.861437828999	11.0804021555712	11.0246291969984	11.2669677717512	10.8864572578748	10.738639841026	10.4318321800989	10.6400414119223	10.6735607916907
ADIG	6.22743679417258	6.07268621249857	5.99226400898176	6.34488879255883	6.75740187078469	5.93818151216939	5.98949549582443	6.21326433444922	6.29683206379348	6.4012836565741	5.99554255783023
ADIPOQ	5.0366563216907	5.24469818921296	4.9881073904523	5.17739662252153	4.88283011667063	5.04711127523283	5.02251489773571	5.24929122520127	4.97763758697977	5.02251489773571	4.97687173304765
ADIPOR1	11.6853493035067	11.2768926198099	11.0192937173797	11.5213751488616	11.148870549194	11.8632420064064	10.6288740488435	11.5252233434013	11.1050841318673	11.2281037128816	11.3312944138096
ADIPOR2	9.39021382608138	9.73754598804126	9.58605950956619	8.98416476643258	9.64169875586127	9.96310149127271	9.347820013898	8.91145913423756	9.23268958964156	9.5427500167639	9.41138493353653
ADIRF	10.9728030401773	11.2505222388523	10.7229955803012	11.5769407487064	10.3887013260644	11.2962975057311	10.0344289533737	10.9263207484199	10.0146652113745	10.5814133312422	10.9111258448185
ADK	8.15471446233477	9.36170801207547	9.29484070788322	8.67046066487594	8.69084479476212	8.91987309186807	8.65316811119791	8.580361209467	8.50426777556676	9.46019488723451	8.9012078914452
ADM	8.67968118812802	8.41396096679471	7.15707614296603	8.36044474609852	8.47609798270094	8.04936168544305	8.35319301487671	8.50468521629296	9.39801538671442	11.2380982165141	11.2828842568955
ADM2	7.00777066177042	6.8643024237031	6.99572378497879	7.08018757399056	7.31760940737876	6.79322632511796	7.12613564856922	7.14567498021998	7.11720791768206	6.64930637243712	6.99572378497879
ADNP	9.00935611847633	9.08216011784594	9.272196520068	8.73306403503482	9.51337027903685	9.15347014796547	9.10690630285033	8.74167814676306	8.96706592134383	9.52003356064184	9.23294360868412
ADNP2	7.38401320960844	7.49319585167174	7.37526140992088	6.95684546021671	7.2586530819271	7.84297146840376	7.23005776513233	7.06631732487566	7.13949515726793	8.12109108235153	7.20950231020041
ADO	7.89749780061722	8.29124527847943	8.19437967080988	8.26678585051424	8.13849899773093	8.23004045624278	8.19437967080988	8.44729165868513	8.15407076919958	8.19437967080988	8.1357411943999
ADORA1	6.55954032987255	6.34100141011448	6.48587618987913	6.41691779090942	6.60996025779815	6.29048277642531	6.6508882020702	6.5284338348094	6.38656962877815	6.43573628005055	6.44507618276343
ADORA2A	6.57204177158687	6.68593087505217	6.83537000359567	6.83022273247981	6.78058324233539	7.20159231217051	6.97718957644605	6.87321040796244	7.36606448988819	6.58817606265609	6.83022273247981
ADORA2A-AS1	5.96792764347788	5.74472745129538	5.81448468567118	6.47092220256212	5.99621933149862	5.8599088765687	6.13672062028183	6.07727783810388	6.39668842536792	5.99621933149862	5.92565521281938
ADORA2B	9.77343169501172	8.57815285991678	9.02858692028284	10.7161875651777	10.5949840381107	10.1619356791715	9.89196988956155	9.76838757823694	9.08373370903777	9.91987952861455	10.8569751128145
ADORA3	7.16416114592693	8.9436070741864	8.23095739243496	8.25835773068705	8.13078545161108	8.41671669420052	7.10696363265145	8.44789377764199	9.42007779575144	8.06022232192099	8.76805924733323
ADPGK	8.12679885431536	8.4535166352584	8.38583328704013	7.85286458902359	8.26675768004181	8.72539940386294	7.93545899186143	8.35141194611214	8.3989306792108	8.21056024741793	8.927532145745
ADPRH	6.21676384508614	6.00206033869079	5.75137406274013	5.36115544148817	5.51842218463848	5.76937688843731	5.42703590189944	6.17506094121416	5.39044348968596	5.6814251268453	5.78677732143908
ADPRHL1	6.33264814497344	6.13150491621828	5.82820898159004	7.19674868808184	7.21535308360116	6.75249436045385	6.18797915427931	6.27723663194676	6.30982378232987	6.26632902159877	5.98590928782493
ADPRHL2	6.86380048533794	7.86265888663094	7.57161182731266	7.52550545488818	6.73674935024296	7.03483843656721	7.48246503415223	7.62197631167347	7.41351244723126	7.18094598518821	7.56296436626158
ADPRM	5.46137135825385	6.63858287493511	7.07804626823912	5.6455859461016	5.58795744450609	7.63043232284468	5.9781864770208	6.51393370546087	6.30735810590429	6.50490231873066	6.9828810197718
ADRA1A	4.8574006789999	4.67144268633061	4.67953815090472	4.8574006789999	4.8574006789999	4.61313100512058	4.90255118129161	4.56042396204937	5.57446851405547	5.80154723050962	4.8574006789999
ADRA1B	6.95130288929434	6.59637270615035	6.70404893069691	7.23476527212506	7.25613744041512	6.54120050398191	7.384983989353	6.9131545018894	6.78210173238353	6.8480500268367	6.20989217457702
ADRA1D	6.53875987010791	6.66101036929508	6.89389620729095	6.54916753623545	6.66101036929508	6.37389675019064	6.53873932780854	6.9452503875632	6.38127675040681	6.5703976991028	7.91242831546609
ADRA2A	6.78999012850556	6.76086179041448	7.02389692910646	6.81502512069461	6.74550779438542	6.49557351042522	6.74422697337871	7.08959916121373	6.87253528917399	6.78999012850556	6.73618963492263
ADRA2B	6.52641465195554	6.29393902116661	6.37367231466444	6.51571984700356	6.59739452213041	6.18391524853619	6.38466896246129	6.49611137841565	6.28858131082091	6.41091009397597	6.36297273248056
ADRA2C	7.0348895265488	7.17119034501851	7.279109476036	6.93296760951404	6.76642859399912	6.86298871189947	6.96072240928644	7.133657940129	6.91271364347651	6.91418697533279	6.61828548773929
ADRB1	8.16954126863239	7.97849874539878	7.67030022133746	8.14935798127833	8.14935798127833	8.43054730727187	8.90214981395577	7.8282869978148	8.14935798127833	9.42094892654133	7.80109808342698
ADRB2	7.98259214178979	7.65664433007948	6.91110217592041	7.22975486819604	7.88106750180951	7.36234261060666	7.6082867680054	7.79579324569853	7.57064218882475	7.18707603076438	7.05265785109461
ADRB3	5.4282558865397	5.67981264082347	5.66575615361445	5.84496007310139	5.68415966092975	4.9770995251748	5.93194222015966	5.68415966092975	5.74756752623703	5.68415966092975	5.72220241850214
ADRM1	10.0075330800352	10.0462259671135	9.42804052087006	10.0218019474297	10.1454803663934	9.99920906591462	9.63221692090478	10.1478334393884	9.48942908490478	9.65014675742618	10.0379422763954
ADSL	7.85000096745232	7.92763869111745	7.79363431178775	7.79950267778716	7.74707887836852	8.59839934045625	8.17826822276251	7.84876833423169	7.55320059433606	8.40187760571669	7.89465062586484
ADSS	7.9228243926688	7.94369242906692	7.9788519713557	7.33063137137224	7.56223333451995	9.02449502851282	7.39181720490333	7.78615146589338	7.93969479190049	8.25174911141454	8.50209796462297
ADSSL1	7.89435340138621	8.02975530420418	7.90885055060786	7.69604170727974	7.63900899277929	8.01121356058742	7.97444361441001	7.9909578280853	7.89435340138621	7.17078981228941	7.94005093123712
ADTRP	4.08686840958901	4.00949938062088	3.86830943715518	4.57922793253913	4.03102366497769	3.76900538598222	4.3913580206786	4.15944801789436	4.70669898431878	4.03102366497769	3.96629926227035
AEBP1	9.49285583627325	11.2684594315379	11.4969643977145	9.76648484077485	9.09068538149819	9.66448219238764	10.0600191128979	11.0041997429427	9.97455057935513	9.48249552601564	9.90273361309062
AEBP2	9.19859180979758	9.39536858247994	9.65708735462773	8.93641241045122	9.14709963902002	9.26627167617285	8.81576629321707	9.09501203261318	9.19859180979758	9.19859180979758	9.2643502042405
AEN	9.3851331619636	8.11618206636795	7.73092779932528	7.78851268270415	8.64724228173966	8.15609693535163	7.51683554436861	7.99814754282733	8.2099661388031	8.19851909673337	8.32546421599356
AES	10.4616578386418	10.9498457589466	10.8088622994883	10.9669848129872	11.0238385306858	10.932061811738	11.2030977875999	10.6613766593067	10.5840881588864	10.8534591193976	10.6862929043814
AFAP1	9.42905389349807	9.06171667559499	9.19436648897266	8.60677581905555	9.55585246626935	9.18957176013243	9.64548426144154	8.47858815487796	9.45378724155268	9.27175757225212	8.45360256770347
AFAP1-AS1	5.91684793299069	5.30179758986473	5.44500958799511	5.70045684447858	5.81596888406159	5.81298242359206	5.37297180512925	5.60078175279691	5.75164811902591	5.25596960529011	7.90150184742701
AFAP1L1	9.6336889849183	9.24726458819982	9.66728641609073	9.45029626446447	9.65161959512029	8.42601407625544	9.88537227629164	8.42794506770807	8.09571255359798	10.1602631954041	9.22682759659907
AFAP1L2	6.20559895689334	5.82476464388839	5.82846330330499	6.50870345172456	5.5798857440899	5.43400107037091	6.87103000367729	5.91582495615304	6.95319307967512	5.56726690258572	5.9552178721065
AFDN	8.87766403521389	7.86914643001684	8.13527029912435	8.77606340994252	7.10677227399224	7.34419667071171	9.05156340568538	7.17012959885735	8.24371490326359	8.43283522100068	8.21321540978246
AFDN-DT	5.93994407467155	5.81942044443467	5.60135624991671	6.35099354264782	5.62902971662645	5.64589273083727	6.61062785611893	5.56326334469288	5.72306840498726	5.97221621156649	6.03266443551947
AFF1	11.4435124015172	10.5393389947434	10.8330432022026	10.8761302487576	11.0587118124102	10.7762911696479	10.7895009494381	10.2723192295867	10.7822592115135	11.0782037125495	11.1316135627872
AFF2	10.6829362798643	9.54127347100039	9.29315119143178	9.16970127678402	7.24965555745868	6.96452284635532	7.30588703459825	7.96356120221443	8.17401868503266	10.7741509481633	7.89076781771164
AFF3	7.61336316982743	8.01709801726787	8.48645247247152	6.65010898077757	8.21173140667339	7.74188129313361	7.98458416766206	7.96827542920084	7.51744370296689	6.09319932332366	7.56899965592529
AFF4	10.7983223004085	10.6224874402923	10.8926294495801	10.5498743403264	10.8781623688329	10.5519550612579	10.5446784006355	10.1233540658326	10.6804444060666	10.8406926411584	10.1507328428002
AFG1L	6.47301565416057	6.83371058978107	6.77368886501225	6.02416631670257	6.86940652444682	6.42994665851933	6.48408656480632	6.65711700480171	6.65711700480171	6.8507190747881	6.65711700480171
AFG3L1P	6.47037676435322	6.53713932285701	6.52622378493315	6.16848447271769	6.41718309837121	6.6498507468947	6.70076372742851	6.43504902298228	6.48375612963913	6.46322338451345	6.48375612963913
AFG3L2	8.14754213863661	8.12339904433294	8.30444180283646	8.07741611779785	8.16760270842388	8.34695327852057	8.23441435710046	7.99306735509508	7.67069907278339	8.23281917529567	8.35664021824318
AFM	3.61962627493221	3.39527344635576	3.50493562655772	3.99128430369041	3.50084125355992	3.86763809334454	3.50493562655772	3.50039610082676	3.500740297356	3.50794344573446	3.43592066153049
AFMID	6.8152973751387	7.19146614481695	7.25893719787035	6.99921203743847	7.38607577550669	7.85027792532927	7.37078584657877	7.09725946150075	7.35520786877979	7.79707594106665	7.77257004734285
AFP	3.80248297508625	3.76143822504426	3.77615626458714	3.79532411598621	3.80248297508625	3.98480845176182	3.80248297508625	3.61250000652928	3.82124419381023	3.85489686960112	3.80248297508625
AFTPH	8.95574268471876	8.55621176378024	8.43734480067915	8.64655332760777	8.89525964857652	8.67614798094358	8.45104168186316	8.41551817260678	8.37965168983999	8.29041814829639	8.75055323938752
AGA	8.00642402006363	7.90225089516532	8.03234489388786	7.3112615286342	7.67501053093816	8.51448953051733	7.89431581453355	7.73707454128149	8.3329054645905	8.45556878674485	7.98584629632545
AGAP1	8.20342168615205	8.12681835603318	7.74808543760487	7.48243190488034	8.4383613500501	7.99333610056078	8.6850392511969	8.08775552036248	7.92888084596498	7.81167527896971	8.0907747650291
AGAP11	8.23244649023768	8.45149526003157	8.74307943025019	7.88216382138548	8.84371782848958	8.7008341007562	8.24496343353619	7.88465036195244	8.70489631579914	8.58654346691852	8.55314806331
AGAP2	6.56724433189084	6.52152985771099	6.5660134272954	6.37152418428348	6.63891349656638	6.56724433189084	6.59169560373157	6.56724433189084	7.04551429404816	6.33018281194336	6.79380274447314
AGAP3	7.4344610390012	7.55753108130245	7.57131310420981	7.08631802684846	7.58983683745111	7.32684402879289	7.46475549023774	7.4344610390012	7.49654262671484	7.1585445992029	7.36396402125914
AGAP5	7.82587335385598	7.90889340949956	7.8555635965938	7.90889340949956	7.95387237685771	8.06174809659922	8.03042419382063	7.60397146133004	8.45967608761264	7.71904944182148	8.0132108356305
AGAP6	9.04621331263694	8.89355646738483	9.0606322563807	9.0606322563807	9.30644015508016	9.04976077705198	9.17040170760731	8.7345560227144	9.68475650751869	8.9011217163604	9.14268721882875
AGAP9	9.20288844721031	9.02736884791272	9.19807994813733	9.23600056270864	9.49151742610547	9.16827727713982	9.38670938733399	8.93246109430691	9.93087807162407	9.0893662897437	9.30838211700072
AGBL1	7.76937317911882	4.37758326714953	4.69664535926946	4.85918027028078	4.83244589366486	4.72796989461577	4.50965243843404	4.32418457200945	4.71204203509242	7.60303750011735	4.5647852230855
AGBL2	6.16432530232829	5.74591584697502	5.46134554231574	5.97729231200863	6.36418636249882	5.79346945856127	5.89664137749693	5.08073082958104	6.41110005035014	6.02953183720831	6.59227864188372
AGBL3	4.65482858551014	4.54842313088353	4.78592841854154	4.55235409789317	3.62845362986495	4.36508928406802	4.34845378219426	4.4733038692766	4.5171001956155	4.41580895661992	4.5248392042484
AGBL4	5.02329694607473	4.89883985775097	5.30105804656967	5.17033610912657	5.12787709519374	4.98142346940527	5.5458125513477	5.35874741708003	5.23220702250258	5.18951410675231	5.04860627739738
AGBL5	7.13010115555756	7.40604193119797	7.34262714831315	7.4092972635402	7.26285796690769	7.79300233078374	7.84747061239137	7.34333685471582	7.12159663666103	6.80289601060606	7.536039253148
AGER	7.02102012814354	7.09576521382528	7.17022576387574	7.3308328815569	7.0187185984545	7.69144010993307	7.53995541830851	7.25251583085044	8.00840398896139	6.81768576450199	7.40072057227344
AGFG1	11.367260365088	10.8959072337314	10.9237560476949	10.532002340639	10.7227788843549	10.8435853298433	10.6496431100008	10.8167526870827	11.0630300617554	10.9894962511484	10.909172192534
AGFG2	7.59210576510979	6.79609275997322	6.87329909313658	7.05111922280896	7.66541589731976	7.19101224532381	7.07200138217801	6.76926169632285	7.26379016640723	7.36850008501621	7.28551629336146
AGGF1	8.80199883819115	8.82140065827155	9.05626462890876	8.69047762872745	8.79187031925752	8.80176565403753	8.45178787886928	8.77921041055959	8.66993501215613	8.79187031925752	8.79187031925752
AGK	7.4170103322034	8.02256129762497	7.98127471225297	7.73299936035099	8.23958916667781	8.56044607117088	7.81784961699114	7.93225446892099	7.83849833569512	7.98127471225297	8.28218077334578
AGL	7.17858583203527	8.13891683071814	8.25238316474991	8.30382929484185	8.09937282401781	9.98831870328493	7.90432936077025	8.52886697573137	8.400144740654	7.90587634107583	9.14104173321041
AGMAT	5.67207322690453	5.93261890822181	5.67572074753699	6.1316353578317	6.23408688698786	5.41522511899579	5.95304418663901	6.68466493225422	6.18925003592321	5.95570261990333	5.67541025641305
AGMO	9.61307192805392	7.2690180592127	8.42205160602406	8.76855190887403	9.03729754516063	9.15928458785546	7.79247672739349	6.37440299085732	8.09043825382532	8.44289353079404	8.68676665035303
AGO1	9.3525406286589	9.97335575775996	9.69262511398058	9.63769200889809	9.25885077529932	9.18595106938237	9.83497923110563	9.4534336043341	9.738960716787	9.20386488466155	9.43899325948005
AGO2	8.97242703579537	8.67856724645849	8.54647440136298	8.19473510947759	8.63162502553436	8.05255918160989	8.22413130001939	8.32225603974489	8.57825587538107	8.86541572305944	8.16562252818891
AGO3	8.29265078145124	8.76025449070177	8.78417038503932	8.35200648776931	8.08724631286815	7.79197990865022	8.35200648776931	8.35200648776931	8.78735572625037	8.07926100150766	8.33150059800559
AGO4	7.0287693031169	8.10912773596005	7.84970208457645	7.52575405006499	7.26096836637628	7.55868291526571	7.86682415586994	7.69898955161138	8.1147884524016	7.51160354332117	7.98662642076213
AGPAT1	9.5828492082845	10.0735521803313	9.28437646256446	9.87428275290343	9.56144899537884	10.4698547876058	10.3111962078506	9.79165422500275	9.65333518484081	10.1134763730095	9.75060986413277
AGPAT2	7.96442303674154	8.35326536077955	8.49204301680257	8.31683103938662	8.20818577285262	8.44110864284572	8.33271839553568	8.53528140275422	8.05062893174994	8.32007567415106	8.23929735847542
AGPAT3	8.43259849490926	8.49437150966838	8.360562152546	8.18439157794077	8.81927936656613	8.42766347135894	8.40977882315725	8.35044601548773	8.44240374586695	8.44990572132722	8.41571399465375
AGPAT4	6.97983917636073	6.95306903665993	7.37409774708265	7.00039952185546	6.64054484012766	6.36685499224198	7.56808878668711	6.67665375326493	7.05316035943341	6.82149676994916	6.98308752562799
AGPAT4-IT1	5.86626556119616	5.90857521399309	5.94065581618324	5.99708246011634	5.90857521399309	5.15706550892425	6.35608477144035	5.8896458573654	6.40341064923876	5.77619805098184	6.05391873116038
AGPAT5	7.16580156265392	7.5812424551784	7.74579920510952	6.69402335765889	7.34650578113846	7.03733046430624	7.18975736119547	7.24489170553152	6.81152935480333	7.39932749318455	7.10080539831759
AGPS	7.85560133794455	8.56071821565053	8.56956478861849	7.31354066515243	7.99986940585444	8.09689869646359	7.4320570826964	8.44756988458918	7.84021456404623	8.17198973078158	7.72839030360004
AGR2	5.53571912401028	4.24790648163872	4.34465193158682	4.86393100303687	8.03828935907592	10.0779818576233	3.92867392949726	4.64838083992227	8.84751817186704	4.6640848024972	8.75766501333972
AGR3	2.88901438622202	2.90462774974411	2.72160695963838	2.88381477176058	2.95968184660307	3.15723321498884	2.77394511945645	2.90462774974411	3.36303350663432	2.89675230869431	3.08680781861438
AGRN	8.72367329539376	8.36001203504092	8.49335309897224	8.60073487573179	8.4859751293239	8.66509379540246	9.18758770505691	7.92864030552037	9.22980030239823	8.14681824059268	8.12657005262467
AGRP	6.44919739396355	6.57720622869627	6.72690434657093	6.57120327018134	6.64887444647397	6.40198357091626	6.63789019522898	6.57720622869627	6.70657015663446	6.57720622869627	6.51847145101594
AGT	7.36715384008428	6.72207260646428	7.3765766644548	7.28846615884786	7.46392635999667	7.89172205462965	7.6788639120674	7.08097735879852	8.70494155520629	6.66124614427919	7.99055286241373
AGTPBP1	7.47634903860781	8.01333915898126	7.72616085107705	7.47060736771885	7.27972349895972	7.66574814432167	8.04121092562572	7.73350795918488	8.01763799734487	7.76329463324634	7.78755417592046
AGTR1	6.28087640496494	6.20622839854552	6.7503963049962	7.21770419648194	6.21252502054941	7.82086847478149	7.64735204413624	6.28389360268303	7.67347975190442	6.26247069868505	8.60519409380953
AGTR2	3.70083996421583	3.73619804873149	3.68259102651924	3.75615243357158	3.65319066404595	3.54983000322476	3.73641773332704	3.91312674733747	4.04148525682766	3.75871089924096	3.75898625825594
AGTRAP	8.26399745922657	9.3633697138041	9.00515432773223	9.48532912179974	8.66836902813762	9.00234161291825	9.31873634050737	9.27995267206699	9.11912052702484	8.76097911115839	9.37118292224667
AGXT	6.23074447137563	5.71288625936618	5.90080403073709	6.40566401438519	6.08384971986731	5.47811424988038	5.93104836116586	6.10379960287945	6.05845890484777	6.2098348534782	6.07891976336056
AGXT2	5.34140584699749	4.96547266082349	5.0332712611657	5.62830383700222	5.05070756673722	5.05070756673722	5.04887244354948	5.2174845633604	4.71861943768301	5.03601211929946	5.05070756673722
AHCTF1	8.33544308708623	8.24876189250948	8.40469082625827	7.44099740121511	7.95004611117887	8.44062558991295	7.58838009432466	7.54208739645423	8.04701249768443	8.58078196237244	7.98638216824654
AHCY	9.12482725173449	9.52987809604401	9.27324836826167	9.40061308293461	9.40061308293461	9.21594592633081	9.45554345457794	9.52957193136614	8.9282289254247	9.21881328013998	9.73459428320918
AHCYL1	10.0520124565696	10.693840837448	10.938674609726	10.5150423037531	10.7942949930347	10.2769869590649	10.5345856989541	10.5345856989541	10.4969249911529	10.0744039267531	10.7246133373464
AHCYL2	12.4893068978444	12.3159994272057	12.2697730412683	12.2845471497803	11.7491010080363	10.5260156533403	12.0848789420146	11.3911853785588	10.9220989046531	12.1842407947432	12.0225499133362
AHDC1	7.26836617536985	7.67369847759388	7.75007340696645	6.92391911038934	7.41335726479034	7.14161665882739	8.17460414466811	7.45150045309912	7.4598687135777	6.89620846587634	7.47945261925733
AHI1	8.25445176939436	7.34489249479871	7.72104912797865	7.80268394166423	6.94749887131476	6.06593508376236	7.36814211968372	6.98798072405882	8.36757656583663	7.62586456567652	7.11795338475709
AHNAK	11.7293734485749	12.0797584886936	12.1439803015022	11.3206386499984	11.8888265933911	11.1871576269095	11.7383387671931	11.2717388238915	11.66120230212	12.0218404983468	11.3148075982133
AHNAK2	10.5133939700359	8.12140568383385	7.71437447994667	8.18386672834213	8.37758647989221	7.53940243952605	8.07200866465625	6.77850158834863	8.78234083577868	8.14426772937268	6.29111447645165
AHR	8.94168276807027	9.92827033190876	9.20985216226301	8.76346751655026	7.93744253115844	8.77200274072041	8.3968692406178	10.0300538473393	10.3398198828966	10.7980338319908	9.2708590004687
AHRR	6.9848215824285	7.23305131592181	7.02512236910132	7.02665898855484	7.21640668425101	6.949972049714	7.02512236910132	7.07768931618783	7.02512236910132	6.86947934447384	6.8939799797153
AHSA1	7.98828701791748	8.69905482860035	8.50397970601721	8.14672136966857	8.02857210178073	9.22139272702564	8.4503136729753	8.21847014214809	7.96623560056494	8.81768146486841	8.4186440433229
AHSA2P	7.77504026017144	7.98502905711275	8.86776840662375	7.37774928105617	9.07071486451352	8.64559863425241	8.64474011796788	7.79127717964251	8.68052557362674	7.47394165609877	9.13236568442191
AHSG	4.76912274181399	4.72687459214785	4.62790872287562	4.79954808824983	4.81841105660089	4.62838056451976	4.59880235147913	4.72687459214785	4.79300230167035	4.72687459214785	4.62146100250123
AHSP	5.01987545766357	4.80754098919993	4.42369402071203	4.39477617533978	4.49427354353738	5.32417164092728	4.4826236864779	4.83683506181927	4.86560613350957	4.19918013517827	4.79889203026655
AICDA	4.82583799638332	4.91117251710543	4.94489878967418	5.28060638852629	4.56659965732203	4.79020835140435	4.82583799638332	4.97348698326705	4.7127889814208	4.89835865167285	4.58776503877398
AIDA	10.2267302718765	10.33885360394	10.452559637804	10.1716893590465	9.98419598124217	10.230978865462	9.81327960261996	9.80642892024888	10.2507140457504	10.6383766370076	10.4265049815614
AIF1	7.98706383753692	10.0951087179982	9.17862608111747	9.26992584517127	9.11760001019536	9.62954828390861	9.16542290734078	10.4199150077034	10.2063115061174	9.45179812639075	10.0611802021736
AIF1L	6.67790218295837	6.28402598124998	6.52947666415158	6.20979683853164	6.22426999780823	6.51008698078498	7.16926112090423	6.83651804524069	6.90356192036289	6.17069141079129	6.22920448178551
AIFM1	8.02780241885339	8.49587830049941	8.40016329953894	7.33574249123162	8.83520270640547	9.12106749268291	7.94830068237273	8.00620437520321	7.58970179708809	8.25957347885587	8.00508817082814
AIFM2	6.2098599026579	7.04293890353488	6.67063412504745	5.93281555355665	7.42593413793526	6.55386882789975	6.1191094956588	6.50400542481786	6.30760507727777	6.64724134020623	6.42122546786115
AIFM3	6.29994784855593	6.38711899757875	6.20293477187937	6.55461205800867	6.40318719760216	6.38711899757875	6.45953550165908	6.81522570511331	6.4118668166084	6.16247386389064	6.23977051210302
AIG1	8.96379178913243	8.46154088800338	8.66300084693317	8.67882461534534	7.87348368586277	8.47465116103171	8.33890448049393	8.85228716288623	8.18790833452479	8.03456848043261	8.39193019691192
AIM2	4.30833357176009	5.90311982351295	4.75044065800996	4.87267099388119	4.62560091403295	5.06604655195589	4.81574997011311	4.97444324991171	5.88207750135556	3.76592651167085	5.60577766236127
AIMP1	7.74062705015123	7.92251169649415	8.27321770097939	7.72457131507898	8.09793211946372	8.39364732114543	7.49227077236906	7.99624709802106	7.68016857056767	8.09736034553255	8.21681062848399
AIMP2	8.57100829051649	8.50053931504075	8.440899068124	8.27937357641911	9.14250640165591	8.84405068540597	7.67404191179657	8.52366368185194	7.62972415151475	8.17935933615624	8.46338784507049
AIP	7.56060861764165	8.41092665290424	8.34509252105117	8.20705672025379	8.23717798172306	8.40976463126101	8.30135380029894	8.30135380029894	7.7316252483807	8.42914994700883	8.49341352592121
AIPL1	6.31583537125594	6.14469627612025	6.32693541079157	6.5450306329431	6.3340657246026	6.31304583057447	6.32693541079157	6.66222255746678	6.32252395770567	6.37586122671747	6.32693541079157
AIRE	6.88289463086031	6.64515076993115	6.72315823886772	6.91294206399813	6.77797786499714	6.35315260773639	6.72315823886772	6.89657599487627	6.84222816705243	6.62304607464457	6.62646679907294
AJAP1	5.16725782982775	5.39394309149146	5.24516230908985	5.0857871589318	5.1872056723592	5.05524906458079	4.88827800746134	5.20870462606843	5.4542620648449	5.43096142786476	4.98927672605622
AJM1	6.47499590929545	6.35849596320961	6.40262405913673	6.34824458021051	6.80827943481396	7.4903117936016	6.46007859242601	6.5561365435946	6.64694695620822	6.3937257246042	6.43241557236834
AJUBA	7.59998930519297	8.80004494898654	7.8726930539367	7.63304393537314	7.8110256535561	8.49390910722768	7.68159864992754	8.21575765877378	7.68563828322884	8.69807966285986	7.60751297742894
AK1	8.99934596453463	9.17807181079152	8.61409324694188	8.12344246191249	8.54496321001985	7.90605930931453	8.22015771905083	8.88658018988665	7.61086045961125	7.70773027606837	8.22661360745569
AK2	9.76325387098465	10.8173892640229	10.6820696520903	10.581371850084	10.5102189288689	10.1717767372688	10.3993328640158	10.7273474024268	10.6214779334968	10.1394533877669	10.7260418458152
AK3	11.1268692405911	10.6235443859425	10.6903042456152	10.7525314707103	9.98429132294635	10.9818920754528	10.2196939374861	10.8944324043327	9.95056498309619	10.5707371578766	10.9240808153669
AK4	8.85969039180575	9.12714522186287	8.75993179626506	8.86120333312507	9.61568259412373	8.9645463381936	8.93088044566895	8.50166931957825	8.9422739681971	9.0786977464887	8.60018690158446
AK5	5.39662455302756	4.3794860664097	5.27904833229623	4.07523610062852	3.60858866454745	3.7451855341421	4.64249054269996	4.44068418203507	3.65381158157852	3.81832226448676	3.34839630416558
AK6	7.61386741826885	7.57659938476036	7.58356909602328	7.395231007517	7.50767154117527	8.0011849103564	7.5474197573208	7.50540841541671	7.58356909602328	7.99964744105338	7.70946649271578
AK7	3.89862221437753	3.70451302439421	3.89862221437753	3.74042675172713	3.98439278700592	3.89862221437753	3.74042675172713	3.89862221437753	4.05681767702793	4.10572164773665	3.89862221437753
AK8	6.71826675932057	6.81652795786955	6.90819746861083	6.4691234796733	6.41491893276554	6.30689890617658	6.64760388775503	6.57980452738403	6.09250434158945	6.64007794773452	6.63699428335774
AK9	5.94178413872157	5.94178413872157	6.16712887679457	5.68662155967217	5.82576482227351	5.51514557793661	5.94178413872157	5.94178413872157	6.0680039679104	6.92321286651512	6.047585183378
AKAP1	9.57483615010781	8.68591386799813	8.47147780344571	8.89959328672166	9.81435187972419	8.5808065534936	8.89959328672166	8.58648098790461	9.16539837353179	9.23187398563442	8.73833370428597
AKAP10	7.77690708333275	8.16055738988845	8.26172430347172	7.80686153255247	8.54537620532703	8.26106493327191	7.70101711841125	8.0116031079365	8.09801420334754	8.33421185226307	8.3102131374817
AKAP11	9.29820392777173	9.55672756088071	9.77581997492158	9.0472990250854	9.66597732391281	9.6479067537524	9.12981147894762	9.08277265237507	9.25146589402834	10.1820409446267	8.99156789147255
AKAP12	10.0515510245912	10.4946656985098	11.0014793841834	9.43787640840607	9.16908955608242	10.0234576863023	10.3858218886907	9.29458088741355	10.1446795381884	11.4653394959084	10.3333284224699
AKAP13	10.1795876675379	9.53969757986823	9.84636339359261	9.84636339359261	10.3092699506726	9.39666176302318	9.65852877661398	9.37636635686284	10.0712384279156	10.2444965532834	9.84636339359261
AKAP14	3.14606047033883	3.33210853030827	3.33210853030827	3.66716942036701	3.33210853030827	3.428536479763	3.07609499973955	3.33210853030827	3.52225194231491	3.36247929666478	3.33210853030827
AKAP2	7.15892195495696	8.18007751126543	8.76289638991826	6.55494079866562	6.56454096134388	6.23409946890239	7.07818582100914	7.53139092640795	7.09537580939623	7.15892195495696	6.90389495772171
AKAP3	5.81410821236707	5.63131413582653	5.59066753371849	5.57226225984618	5.32391690988882	5.56270909377553	5.41663685174493	5.56270909377553	5.64654578063189	5.42746669475649	5.66110134915982
AKAP4	4.21472578190872	3.6086485442158	4.14934397316033	4.36844636907918	4.15929583475845	3.83489760778586	3.97351749795282	4.34095674679367	4.13008140870106	3.91515469776368	4.10188456201453
AKAP5	4.49537487580184	4.1590948679893	4.13022747490542	4.13022747490542	4.13022747490542	4.15288918102192	3.93864409517564	3.85229111895204	4.46587675446649	4.06717788422287	3.94272104293961
AKAP6	7.59302235444517	6.86066501894448	7.20258909398193	6.99194176346749	7.31644417509389	7.3172313085807	7.1098577907637	6.61945206662217	6.63118435538831	7.31015830435684	7.36505650428185
AKAP7	5.70721245142326	6.76486808362466	6.97421296273687	6.47878967699531	5.55806067449224	5.35995729754547	6.01896639815486	6.12009096068766	6.22823226247537	6.55912298072211	6.56382060129532
AKAP8	8.87356939148941	8.53210594639161	8.9570105940732	8.58691634891322	8.98935366029159	8.62947536243463	8.64191685893985	8.68897308121998	8.76762996496318	8.78722836694621	8.76762996496318
AKAP8L	8.93241407107597	9.03947272640454	9.3344889085677	8.89132662597888	9.40959298407823	9.44025753813746	9.37935255396357	9.04811251196734	9.27186699488103	8.73386700399192	9.49625169097704
AKAP9	9.00631570943324	8.49389639974711	8.90887258753979	8.7243376119093	9.16353126488892	8.86141333752768	8.82026581573928	8.05043012569493	8.91143880127598	9.60923043997677	8.86141333752768
AKIP1	7.75588645740106	8.24601036617597	8.15781122165921	8.08699892590638	8.57250252624468	8.69260039254405	8.07829034518174	7.9843154255353	8.29264168388345	7.89312257197131	8.16406467931133
AKIRIN1	9.12871839164396	9.12871839164396	9.17052256157179	9.29014120250917	8.92279425714651	9.24003040266302	8.80351607701807	9.39078598671372	8.91701429414012	8.70764839955829	9.21024413132553
AKIRIN2	8.53523826344914	9.0622728263945	8.89294378362564	8.77638771811577	8.15224849270312	8.61086122312625	9.03494599152589	8.8924714625077	8.998579404534	9.16111452434047	9.19447497457426
AKNA	7.03276849061535	7.72955526550209	7.42943145184518	7.13578769762367	7.53295582588402	7.53295582588402	7.53295582588402	7.71850989809443	8.44337828836357	7.31403544890392	7.62886888139556
AKNAD1	4.21393392546001	4.35431593716753	4.5894349629419	4.40540897805191	4.13108497176859	3.91592336556015	4.09134329872389	4.37456737039925	4.480663058209	5.46892926094969	3.98108556601287
AKR1A1	8.32117272702493	9.7335416785974	9.26177305813867	9.61389951871635	9.11053268010637	9.27906156325533	9.77348712801218	9.39168894198633	9.25135252155622	9.18580646566534	9.75361606244735
AKR1B1	11.31409828389	11.4217320578897	10.9752392602696	11.4767535168194	11.6997278261018	11.5621509797257	10.9610930873908	11.4712078683836	11.4418959734885	11.2804039936724	11.8958115197407
AKR1B10	8.80453482636883	4.12085700550844	4.23732041887887	6.0340959426472	3.92928203696563	4.26812218779075	4.75956117515389	3.88086768671055	4.82791004796428	7.70830998840922	5.35012296592132
AKR1C1	7.83867996649206	8.48427766531344	7.79689648099785	6.22248682699097	9.73048039869007	8.87404990381486	7.67034299400006	7.84066930772541	7.88933866386423	7.60164449672794	7.99150573798521
AKR1C2	8.27904098843728	8.11981973622547	7.48760291960548	7.00333850190039	9.4745968323404	8.67437484458245	7.82139905128641	8.12673461594998	8.14946817363186	7.66929977553483	7.97832430717224
AKR1C3	6.40790212037037	7.89396065226606	7.53149309804361	5.99946093699495	9.05999761937413	8.63346246525874	7.48119910060506	7.60357539516412	6.64386499951111	7.76855996745804	7.90301732073517
AKR1C4	3.25602532435219	3.43983593590679	3.43983593590679	3.91327735402255	3.47478048623418	3.44833576138516	3.30521747532984	3.23698404058423	3.47719155274359	3.1881880953755	3.43983593590679
AKR1C6P	4.41602984288722	4.83714153930383	4.60327201339599	4.60327201339599	4.53380313688314	4.18221769997564	4.11158704528103	4.76397970084389	4.73270306803137	4.60327201339599	4.80204435444643
AKR1C8P	5.85149432540643	5.53826341372797	5.4206574526937	5.2505410095503	5.73325834530319	4.94712555553414	5.53826341372797	5.53826341372797	5.53826341372797	5.46983395097611	5.5565592777887
AKR1D1	3.57128069526873	3.91297464937611	3.93184292956784	4.17401368226558	3.93184292956784	3.94601819285596	3.93184292956784	3.93184292956784	3.9786715399459	3.49041563566924	4.03476775565891
AKR1E2	5.2106113941599	5.939036909049	5.81526390904668	5.91388103419876	7.35841080125645	7.16075044183502	6.16092981769628	6.00263737196237	5.8466968763131	5.82663810612887	5.82045205880922
AKR7A2	9.4327382339227	9.9885873163396	10.0110154950738	9.82620094486813	9.83681118640814	9.5832200118827	9.87618694751625	10.1772415011765	9.5048894745609	9.26007238599142	10.0754107241518
AKR7A2P1	5.97547562830114	6.48090098877283	6.45562085090145	6.3406460569553	6.35686439271156	6.02129059226524	6.38954182041715	6.50903455618023	6.10580589326856	6.01195225409233	6.41732700040708
AKR7A3	7.29761119703186	7.32834440477692	7.3687596658604	7.07751356501706	7.26451760141431	6.8875362943174	7.67038699480809	7.5000413382173	7.18305574441613	6.67245606535089	7.31535753079206
AKR7L	5.19601760668581	5.0354732112559	5.42153578442218	5.4677883462097	4.97874327809207	5.06422317594526	5.39811814468711	5.16212881165281	5.19601760668581	4.97267955788972	5.27616913541766
AKT1	10.3649785842231	10.8108895886152	10.5762591861514	10.2720726680162	10.0893707729979	10.5418009334563	10.5199985840989	10.4188406974744	10.2798373570494	10.2445067326117	10.5664137197912
AKT1S1	8.67515960990964	8.44352160599065	8.25353557532484	8.56567168335182	8.82860198899358	8.98717090610589	8.32274307820605	8.46139728556658	7.75692172269939	8.44975514211155	8.48292230100616
AKT2	10.7289732127429	10.0782004441131	10.0346530784478	10.4951058776439	10.2542285507128	10.5422392920926	10.2876267958291	10.1310786409695	9.94581889203919	10.043046860468	10.3918140099207
AKT3	9.36848706713808	8.72913062345396	9.21112328155856	9.36990110827684	8.92524149898794	9.73819665043299	9.28113440364564	8.79731370799796	9.40434969746511	9.50796262854522	9.17596891674476
AKTIP	8.87313304356589	8.9683551404089	9.20049404538681	8.08511466755125	8.59139148044001	8.38030714588907	8.35179312962016	8.32363105852432	8.15738907787934	9.08481495721312	8.57038726344273
ALAD	8.1873140174504	8.65131595331768	8.3937806519355	7.95825604083158	7.86801569567838	7.93273276682542	7.9582988683801	8.44004701700046	7.72980262965667	8.68128547570701	8.18257640471055
ALAS1	8.92151291892862	8.91215767209493	8.25477186401983	8.71735384533245	8.83246489814051	8.92308811001011	8.66609693499372	8.81279717147629	8.65487684974267	8.60216184051488	8.45014555115924
ALAS2	7.02243149781411	7.46815321470313	5.47174378072097	5.69677967861895	6.15094238768743	7.56181456470434	6.64346739499417	6.71348773883159	6.45077608173202	5.84097042230346	6.63897683249072
ALB	4.24291536456794	4.0202949229653	4.2873003142017	4.17796513251044	4.17796513251044	4.17796513251044	4.06459363783057	4.26360017159793	4.25465239900785	4.17796513251044	3.93875190095084
ALCAM	11.0998735110129	11.7758510238828	12.1958557448986	12.2094772030591	11.7563645678751	11.6769905345536	11.9349456325335	11.9181713475543	11.8928970529505	11.1802465545397	12.3828949235207
ALDH16A1	7.23642455441112	7.44771577038864	7.43626291926477	7.2301174636711	7.53634888502151	7.6234874598884	7.45776940808792	7.33055568143987	7.51986140731457	7.21213281401964	7.43626291926477
ALDH18A1	8.13858513317857	9.12119942297892	8.96219649702859	7.99692445893316	8.54894647204204	9.48518463465334	8.14563097535997	8.64307872550464	8.3264759214891	8.71740850903156	8.48846848235762
ALDH1A1	5.47056512862703	6.66996679123711	5.76194532098724	5.55459342882046	6.133752246761	8.10305472836075	5.23524069970893	6.71457966486585	9.5776200555056	5.10654605208172	7.3245140011548
ALDH1A2	7.44076551375905	5.57244219536433	6.41869205351206	5.41156873854794	5.39768369079737	6.43654340571708	6.23234681380055	6.43654340571708	6.85437826459451	8.11857220554844	11.2153274229517
ALDH1A3	6.32104055566291	6.02600117314288	6.05113860544204	6.23854249119031	5.74296838613445	5.93748775449509	7.75350797122718	6.36775015494851	6.37725230796172	6.18918552171726	6.4721210514526
ALDH1B1	8.44717076240006	8.25039917957311	7.99977198503096	7.47516950523642	8.53401708116427	8.45603546174284	7.94711847887887	8.46853070704243	7.77499805323549	8.08746878433979	8.03906574755152
ALDH1L1	6.45318099446232	6.76115363208967	7.04446571297153	6.68676673366942	7.81141898238425	6.76115363208967	6.07333919030869	6.34031405277611	6.88121088552808	7.59826559977534	6.54174468854269
ALDH1L2	9.05394868849222	9.17821604992029	9.34251059894298	7.68989251107103	9.68724967537518	8.44454557452051	7.44371779393437	8.03772184810064	8.52079491717021	9.6083527849002	8.87944490114799
ALDH2	12.6099010102894	12.9401994164292	13.0887688250203	12.7627632850878	13.1083543602863	12.2129196023203	12.5234540857317	12.7929365366167	11.3490783933216	12.6333121339088	12.445665235711
ALDH3A1	5.97040371593363	6.03673810993791	6.06236596204843	6.144655192492	6.15992072834505	6.06236596204843	6.06236596204843	6.1556981041961	6.03873852997808	5.9931403792685	6.0399513230708
ALDH3A2	12.035797809011	9.93002110705359	10.431340260119	10.7284051392074	11.128723231726	10.8112405475745	10.582555104368	10.1743194186465	10.1511480799131	11.4067954004595	10.7147734162842
ALDH3B1	9.6115297671287	8.46789708544919	8.08469210431571	8.75407295796339	8.47794366669695	8.58683134732401	8.34369832155414	8.45796959788115	8.40317757514799	7.78244434499477	8.11991486545459
ALDH3B2	6.55283019385277	5.47510998290181	5.56198324534082	5.6782332525392	5.6782332525392	5.47188744216794	5.6782332525392	5.91732272891456	5.6782332525392	5.64064128716543	5.6782332525392
ALDH4A1	6.42718998206564	7.19899531889714	6.79231219906482	6.19888744590536	6.47970749757661	6.24916902114772	6.61342180728954	6.66216436128888	6.27797382139552	6.59903994822823	6.67149617125156
ALDH5A1	6.81346562831418	7.33189357477246	7.11752353814597	7.06424297811035	6.82970334405585	7.79064480792413	7.077939661525	7.077939661525	6.75387060258396	7.17088382534217	7.077939661525
ALDH6A1	9.34606089820898	9.92520947070526	9.96859030493225	9.32679403329352	9.06236857933108	9.68642908784262	8.6831597658776	9.57999643773383	8.77801654392964	10.4696770354105	9.82220515921688
ALDH7A1	10.0455153149435	11.2034805928227	11.7896410948933	10.4567151921145	10.8429603059222	10.9344107071439	10.4616426608086	11.8097993801398	9.25763587339054	11.6573654481459	10.863700284273
ALDH8A1	4.57104896517995	4.64139209347411	4.35655571726369	4.87651596398642	4.58963655130903	4.22883999369889	4.6917551413435	4.59774852496987	4.48184594385406	4.36773106268259	4.57104896517995
ALDH9A1	9.32667918301935	9.4875449027473	9.72360136337702	9.28952579523805	9.48543727015243	10.2223374880705	9.55179575481699	9.38039366170549	9.58927237892969	9.55179575481699	9.61012584820875
ALDOA	9.52043539986509	9.54280922388097	9.42956969528976	9.42160057498186	9.9465807864544	9.43900605943089	9.5009608957504	9.32661263819071	9.43900605943089	9.36950811068118	9.43347136416141
ALDOAP2	6.40503050417074	6.30003564835746	5.98902986651759	6.31919908849528	6.96292476697337	6.56768549800303	6.20652540793197	6.24534980411382	6.24534980411382	6.23243461411709	5.99571412623145
ALDOB	5.39098953775345	5.05456596213566	4.98926347650635	5.31009637877145	5.2904196753493	5.64609336471424	4.78683535711013	5.44617024305035	6.05269996066057	5.26454671078757	4.97930304088469
ALDOC	7.49373651773151	8.26301992473611	9.23408955835384	8.19985110863841	9.09760256307707	5.76428511545359	8.74084093295435	7.8906374997069	7.15500206363283	7.0306439089901	7.42119386824284
ALG1	8.89763389109252	8.89648115306055	9.08584336378194	8.71225752557847	9.10577320548287	9.35698358695071	8.52584079647538	8.951718421451	8.40826478397891	8.9174497269867	8.89788875460449
ALG10	7.82746724708946	7.94767710012611	7.80803247648248	8.02218856842709	8.07950680039561	8.28494529547229	7.70298918339332	7.73610261896459	7.93945572777468	8.23975809522637	8.18299369441522
ALG10B	8.23603473490525	8.3923465729312	8.25270194928757	8.63670484801502	8.61145547202483	8.83272661350034	8.16360735706208	8.18077209176968	8.3923465729312	8.62696497363487	8.64095548042589
ALG11	8.76913256976236	8.74744023509344	9.10216082197222	7.93196587796386	8.66014105180964	9.2712436511497	8.27233111566952	8.36413614239624	8.04021646917991	9.30019424065327	8.57517055944345
ALG12	8.26884045685481	8.15818542078943	8.26736747101389	8.32719202455538	8.34270053385769	8.26322279553498	8.56945764214044	7.90638617170051	8.13697585508186	8.37065648392848	8.08102357682927
ALG13	8.98086437097879	7.87169161183852	7.95736993317308	8.56270705155669	8.2633428126424	8.85437992639717	8.03995234069753	8.46913649595727	8.3514199239676	8.44043903481216	8.58978986084606
ALG14	7.43256187951684	7.66016543162997	7.95225084172646	7.86202910515667	6.84557168473566	7.75740969486985	7.56148054851158	7.81184220320633	7.38517549557375	7.52844288105757	7.62905967901744
ALG1L	6.10109698977475	5.49130950358355	6.03236108764469	6.18568278190235	6.12996363315776	6.428752159014	5.76352811897803	5.75483632064671	6.19052441265225	6.20388211720052	5.97191091185366
ALG2	9.00822683180206	8.51683085937882	8.70792925467429	8.70792925467429	8.79351771132742	9.02242690178132	8.3984725543404	8.68480929473766	8.17123392595434	8.74922542428017	8.81544557928087
ALG3	10.988651401364	10.6804914932755	10.3748398029998	10.8230455221844	11.0308762500804	11.4181969489076	10.3921958000748	10.9631710342203	10.2785574965651	10.6977394634773	11.0150448257436
ALG5	7.74763535185841	7.66195086797539	7.77447846563031	7.56318225483639	7.82080714168075	8.84751075765836	7.47585050467084	7.76285461553712	7.26336859477093	7.76285461553712	7.82966051632159
ALG6	5.9050678936795	6.65588299984771	6.68518514526039	6.04010645211436	7.06011301156227	7.47528193014687	6.13429110541571	6.20514950903842	6.889728804971	6.10692212926507	7.31140437830985
ALG8	10.1592384790464	9.72417247451044	9.35143667664245	9.74221493456895	10.258839747022	10.721634335917	9.05974211752705	9.89330240813552	8.92562842226287	10.0708426766771	9.91035263268207
ALG9	9.4830679004962	9.17119716942616	9.12156371142815	9.15953649864846	9.44335178619681	9.87767411510932	8.87732598840796	9.01481683585361	8.7831561213254	9.17119716942616	9.17119716942616
ALK	6.20730090081591	5.33665126389774	5.45503550672873	5.69151547088243	5.81692355252146	5.4580266044907	5.38921628785991	5.7897669526827	5.8219953110196	5.66921899966641	5.71210246870501
ALKAL1	4.57739434375066	3.99026264706492	4.20984146709126	4.07546644121799	4.12793763873356	4.16477195291768	4.36978014569995	4.16949605756274	4.28599582989669	3.94184200684893	4.17940889970332
ALKAL2	7.49778469966556	7.53222298847148	7.3549324989994	7.49778469966556	7.48081186026674	7.59662869875556	7.44607383363416	7.4975640592733	7.49693879876764	8.75523920838921	7.54655825402527
ALKBH1	7.87089119269026	7.69420424719302	7.37985620530989	7.97204927347521	7.27081607404168	8.37737248809921	7.47591448572122	7.82301911176547	7.59523455012715	7.9669711581825	8.35549041428934
ALKBH2	6.90682329783232	7.0819345903769	6.79506475095357	7.27553491577572	7.33639494221554	7.70068887278941	6.76498060387067	7.44697533086038	6.97523263724833	7.24287742952614	7.72859906183598
ALKBH3	7.88074579483931	8.60672919802477	8.56794899760006	8.27745278026106	8.51144087149948	9.0872597013005	8.39533459081213	8.43574866503809	8.22414827366303	8.63633046978815	8.78578868587596
ALKBH4	6.77059333884292	6.44881378957387	6.70080707909828	6.38881389808475	6.8307740364796	6.77339805039102	6.71362186739064	6.80674236078167	6.61260063395174	6.50870971260842	6.88529419954162
ALKBH5	9.69287000124703	9.90722181863282	9.78786760610772	9.78902165238713	9.75460085479355	9.64631108175175	9.77944440921013	9.57281567870019	9.56464718322596	9.83096861319917	9.81014382110734
ALKBH6	8.55964391505528	8.11273968085773	8.16480939018977	8.2412172957992	8.63163755055434	8.74300772649223	8.64410505743671	8.46534397470437	8.76008708713139	8.29087623403902	8.81414265060526
ALKBH7	7.15199754054005	7.54672893263197	7.74870675203115	7.23238613305568	7.75674672219446	8.25557287613958	7.30489710403052	7.67542874097201	6.81667123730173	7.34965919016563	7.88300894044452
ALKBH8	5.8474652936517	6.25837521624106	6.22196739221865	5.2988163681045	5.9462383129453	6.50749131781673	5.62926621931465	5.67981601877733	5.93504471245054	6.25390587648564	6.04587734297849
ALLC	6.50369798097593	5.16121462456574	5.55039519707105	7.94181682704232	6.0654031988245	6.85985746120071	7.45826807890356	5.15297063667312	6.0654031988245	6.97348708426369	5.44197454077873
ALMS1	7.57923030273985	7.9273573852846	8.18330460765589	7.24688308791941	7.83204917636418	7.73239141378686	7.86326441552784	7.38289475564438	8.01766859562098	7.30550773141711	7.48175806350159
ALMS1P1	5.34803280057727	5.30489273791992	5.45628522793783	5.1321185703956	4.98705981853604	5.29972658328015	5.29242945835396	5.29972658328015	5.65288854591475	5.15125790415767	5.11610856143041
ALOX12	5.26183809161235	5.31247585986538	5.2840009462848	5.36751098608371	5.33225360512655	5.20280045484956	5.30429180323724	5.31571213591942	5.3832415019596	5.29980356059553	5.44099086061817
ALOX12B	6.1895703979054	5.68405838717094	5.91428681137509	5.9661657049699	5.83844820979778	5.53669470948292	5.83844820979778	5.83667116458085	5.81453055554539	5.79012448497824	5.89109122881706
ALOX12P2	6.28702127081681	5.57626974307378	5.40075222493908	6.91706090985077	6.52456373467455	7.1839445702011	5.45506541093988	5.85531841246165	5.77304341593751	4.8636091364283	5.45333387558277
ALOX15	5.42683294701776	5.49087351063079	4.97835352325495	5.40994330324693	5.90897807323909	5.57721821640021	5.42625588716843	5.76916066379874	5.30115067342959	5.19907110852134	5.42683294701776
ALOX15B	7.64527177607525	6.62682091434055	6.54776128219334	7.67957451221804	6.87578454351951	7.30807000549876	6.76662782562941	6.73816862165574	8.4677284277533	6.64437346677238	8.06367569392754
ALOX5	8.41479577085899	9.99043031785093	9.01409389385688	8.82614655834635	9.06510265468714	9.45821959704299	8.92154113893358	10.1688570756805	9.67530601495331	8.6657269301974	9.73724423236469
ALOX5AP	10.731853886398	11.8741145331244	10.8727922439491	11.6833108046855	10.7821620226481	11.0559958615372	10.273388463713	12.0795388983689	11.2611594902435	10.3942929711208	11.3541502198393
ALOXE3	5.79775182577382	5.59344006775104	5.67130645345262	5.64484739082064	5.55089451743183	5.37845368350054	5.67130645345262	5.7454185418548	5.65807692213663	5.67508538304973	5.69979456881302
ALPG	6.95231363833382	6.71439644940012	6.52490453328209	6.81338181767132	7.07813568083934	6.73649655763754	7.04401059164579	7.10867411381015	6.9701753787893	6.65210324643015	6.90149178928874
ALPI	6.49413363140129	6.20602344212052	6.38384954493699	6.48256981179193	6.50674288687757	6.07354930109687	6.43202181030844	6.44429059511711	6.71177115081095	6.3823941503431	6.31664710533213
ALPK1	7.30704736453396	7.67410516279974	7.50756299373674	6.90576175267031	7.97975795456568	7.67375988371543	7.37798157955251	7.17088214619339	7.93329155064672	7.45505243377357	7.56512457048765
ALPK2	5.32572056036082	4.97365501586467	5.3575819084596	4.77717424981248	4.80430939363347	4.79977215632028	4.76543242808814	5.20969620563874	5.50854171132176	4.56596921882635	4.56418463053925
ALPK3	6.31116329871503	6.43158796715642	6.80770602377844	6.04890534642124	6.15851739273093	6.1845031210953	6.50082397661944	6.62031561616387	6.32816294967176	6.28061468749004	6.26486905184994
ALPL	10.7045607191087	10.3120470059687	9.69614087249927	9.10498236510557	7.07309532839393	7.65625286087531	10.3120452632916	8.66894329494106	7.44549505406554	9.12041797120336	9.1261995950133
ALPP	6.10364103888629	5.8992778342701	6.12754441169834	6.07803928217322	6.07017146094012	5.70735689445425	6.11164093456204	6.07017146094012	6.17544234978585	5.96576944865492	6.13810636477669
ALS2	7.53610663690127	7.4736374791883	7.44916080046697	6.75958588961739	7.29136747529388	7.27094481172866	7.19427230401796	6.87206971090817	7.13997448374835	7.7040267042401	7.28433537944899
ALS2CL	6.69449984236745	6.57473525163954	6.77748920182252	6.17914284593787	6.95490165495054	6.54921756051312	6.76561462456083	6.52790679065274	6.45077028917166	6.00011272157985	6.36312294989621
ALS2CR12	5.70914565707261	5.44317232387197	5.47772100934969	5.05188993260865	5.90947460305999	5.65142546789413	5.59696767165888	5.29972658328015	6.69128777697914	5.18686437586456	5.53403267017424
ALX1	5.6247811558174	4.55137099449266	4.70325099217877	7.83678154622074	4.71341957715297	4.56070368963546	5.23383822657129	4.77630245339137	5.26093330624616	4.66859173968336	4.81215331868709
ALX3	7.66693186747103	8.04079118745612	8.09889065271392	7.93740073163951	7.59323513556002	7.50020611833835	7.91219987313771	7.90615344938569	7.57277177009129	7.73742042275336	8.1598214776504
ALX4	8.4223348051554	8.79187982081298	8.43824734200933	8.34004469978308	8.46221095187803	8.39393933847542	8.29844065736952	8.91477514921154	7.72097619362051	7.67388573423684	8.65042872822509
ALYREF	9.79296437866056	10.6177199939754	10.2723448538006	9.95335016439394	10.4134779173066	11.0288154396644	9.93574834585491	10.3610773055388	8.83038589768525	9.7889640832493	10.2976135478978
AMACR	8.49512320631929	8.49512320631929	8.63230086439614	8.35581417299428	8.07493828187952	8.93947766629097	8.13542507208588	8.69796505123564	7.8795063761231	8.62268303310615	8.76281861833395
AMBN	3.54295031230211	3.79837564157912	3.76143822504426	4.29224410068464	3.74167603831157	3.65556361578362	3.46269352765284	4.13492372816997	3.80004881008118	3.76143822504426	3.86402569973137
AMBP	5.98605376117374	5.78769551373703	5.69593485259565	6.25449404861936	6.07097362253346	5.64549050519343	6.0198247607236	6.23954641751557	6.09881363492719	6.02178403588819	5.58558466730445
AMBRA1	7.89041403223758	7.71883024757031	7.75892977928026	7.91274843965068	8.19063223778419	7.88580387436978	8.03131156902093	7.72558024658328	7.90135118849572	7.8563551206097	7.89041403223758
AMD1	9.70234680321709	9.27369292531118	9.10949721929444	9.18275909781658	8.7293713287387	9.19746300035074	8.47463980930506	8.91986843956848	8.43268417820356	9.8133306282855	8.88802263253247
AMDHD1	6.11323111926556	5.76635328461329	5.88705342317918	6.08832768577149	5.93564516092881	5.62563801788682	5.88705342317918	6.19786892281325	5.74092030291536	5.97417129208426	6.1722497860983
AMDHD2	7.28593887025464	7.6067635339543	7.6067635339543	7.68028088606388	7.77683680983853	7.52906136971727	7.61634130572538	7.69027278647508	8.05960259190666	7.22972864773968	7.65450291218202
AMELX	4.59970029163445	4.78027379132268	4.56234562867066	4.70702053252996	4.6772766662358	4.41803319832679	4.59095228660887	4.90298591854347	4.44021554394091	4.46403914737535	4.59095228660887
AMELY	3.66453499700073	4.00887958054003	3.96996687461104	4.36267785292896	4.16593421356507	4.33703807068092	4.17929243271094	4.14395783149913	4.10585629874146	3.9407974164755	4.18340515738112
AMER1	6.71627287414097	6.38218872601389	6.28120224251164	6.04748097189867	6.37851692188454	6.37193006864275	6.47639409319253	6.46552243643528	6.28167378825446	6.40221351781022	6.27390353124145
AMER2	5.96723840994988	5.85780014987847	5.98101875348224	6.02293487462629	6.0731536475004	5.9181210010887	6.49269951638065	6.20134603433366	6.02518435725445	5.98101875348224	5.92529276383442
AMER3	6.41797706824081	5.87183892012999	5.874076844082	6.13888339212172	6.42334437899915	5.7039541826152	6.41877629110154	6.13888339212172	6.20749459730277	5.93712797217071	6.30012289961451
AMFR	10.5253629848263	10.1744318704159	10.2148963385403	10.2908470728144	10.2145876487695	10.0630867560338	10.1458772713247	10.0188986741834	9.86002201794067	10.3897799365476	9.85917047522741
AMH	7.8214240971105	7.46295757291428	7.31959615787042	7.560368428656	7.96070097765315	7.38853200419492	7.63702249074382	7.67308419418334	7.71992204021022	7.36507610785286	7.36551792934595
AMHR2	5.97135041168093	6.05169843041873	5.97135041168093	6.07030636668256	6.28681976334151	5.97135041168093	5.85333804484772	6.00731426749557	5.76756325641169	5.97135041168093	5.97135041168093
AMIGO1	8.52241599169593	8.7193491216607	8.3552907851564	8.6050614030589	7.90607019582257	7.48740311891062	8.44252948997702	8.27015198045549	7.88807041281238	8.19919179165785	7.78893721776805
AMIGO2	5.35553514012856	5.52680926202937	4.90986873094062	5.30575618919783	5.19668433147361	5.36879968967653	5.47971922033141	5.59295676667423	5.42929508307634	5.33801299311331	5.75245522233608
AMIGO3	7.15818045504141	7.01961943636063	7.19291209433612	6.78693302778934	7.26321552845099	6.9477719095807	7.11980562754676	7.17090134152789	6.99256795106617	6.53996822801807	6.97934037156823
AMMECR1	7.24558712311035	7.28186693379986	6.84937865735025	7.20959291118834	7.30876145730197	7.22677975697206	7.19713400057319	7.19713400057319	7.19713400057319	7.19713400057319	7.10772350728988
AMMECR1L	8.22762364614612	7.99918944305778	7.77403482960773	7.99616583600875	7.91356793424213	8.30778382442312	7.70159440033973	7.99918944305778	7.8941573380718	8.03465875854224	8.17749161764699
AMN	7.43083345090733	7.12035495261802	6.94484215632684	7.06873140654463	7.30427157371786	6.95829642248371	7.04602214170652	7.16856789930672	6.95887843996778	7.12035495261802	7.14559971989443
AMN1	6.58492272392093	6.58427374821863	6.68132483566277	6.21687371231692	6.68414517149842	7.26239545940487	6.65558005934569	6.52931717464449	6.80355955984104	6.78730610457741	6.61449272388115
AMOT	8.02848751857353	7.51228392425402	8.1862716124639	7.14859878257587	6.16137884717658	6.31897640406668	7.87444137669233	8.38152931587751	6.32881302659403	9.3090551251087	7.75710639330891
AMOTL1	8.3886055611102	8.65950389489989	8.98682121166552	8.65682446077682	8.48497206244778	8.11599908753282	9.05468321514869	8.3144956039996	8.69690993102193	7.86929846193396	8.55717427102933
AMOTL2	7.52300287886199	9.25192528231333	9.15870180983685	7.6409781867645	8.66810699356611	9.06245278738952	7.98715929417745	7.87954773713591	8.76757555217658	9.17274365947988	8.86882315254819
AMPD1	3.73193606297307	3.6120160005338	3.98105935689416	4.71771046229377	3.49181276899594	4.3625048282757	4.02443900303436	4.0429894834923	3.69093900569824	3.69660677719018	3.82416891437801
AMPD2	7.42038869713963	8.68061040315108	8.64110252634591	8.11747123133601	7.79048029044593	7.67879543454801	8.31890150744977	8.27322657780421	8.16410553482665	7.51056387113727	8.33241157662571
AMPD3	7.16131852778011	7.41743208856408	6.66967151177835	6.51627808852406	7.04124452091595	7.40022543982863	7.09606992674228	7.49038419843371	7.49385381931018	7.41820893830212	7.0707716446349
AMPH	5.34068691423505	5.69819771543919	5.7720430924527	6.01250614765266	6.88494018231435	5.56480694486233	6.45408337458711	5.55785932589594	6.28984699595139	5.16774670482266	5.93924477020011
AMT	8.80071965373922	8.59810230089552	8.70709475294671	8.61701590954014	9.08068129550862	9.08505951630249	9.10293337376351	8.39486467451512	8.84397201203269	8.78101308731744	8.98044015590177
AMTN	3.52241069665953	3.41963122470243	3.42234279312955	3.66647235796592	3.34605907874105	3.42234279312955	3.42234279312955	3.40206189919559	3.6492899322473	3.26301786592063	3.38549894818494
AMY2A	6.2981543350811	8.11504545318786	8.41325537289798	8.40809300527133	7.67504162539441	8.19101794422369	8.24429815989571	8.11430636411236	7.73056361921878	8.24212883569005	8.52952537093526
AMZ1	6.84264743633279	6.31754543135591	6.38212029201277	6.74447887721196	6.85807988846749	6.33486769426178	6.58527001630262	6.83651804524069	6.63171329688986	6.60069051511859	6.56274310163834
AMZ2	10.6579227730046	10.4844198380161	10.3415435098102	10.2923834125831	11.1439909322365	10.5472194401811	10.335213344544	10.6623199948456	10.5890021118483	10.4731428414991	10.5992305479184
AMZ2P1	8.94043388100185	8.97187466308324	8.85567297880745	8.95137929353738	9.1369335200959	9.17646961239932	9.02293712325462	9.04210124531921	9.06034914771808	8.70001458377348	9.65932092495476
ANAPC1	8.50886955090725	8.76465659140334	8.64063706535842	8.01544937129531	8.77651117003996	8.78011747315444	8.22269410999599	8.54132808883002	8.62104550800316	8.6941454155598	8.75288150265005
ANAPC10	5.88896044167177	6.57349368237528	6.37708096715158	6.25076418263604	6.05839794044996	7.29856983727155	6.18481429157459	6.15137399200707	6.02067955559824	6.97762173101914	6.70152767259625
ANAPC11	6.80118425878597	7.47346866631407	7.61524111653043	7.04742970630477	7.24467663613036	7.3614158420891	7.49268572205411	7.3614158420891	6.83075670939193	7.55247039621706	7.38905738864011
ANAPC13	8.67413790805519	9.5753121136179	9.42465457592477	8.90384226965662	9.38502402809134	9.61967337990241	8.6546334839442	9.5014422240773	8.20594862084953	9.14509893357111	9.27700360525671
ANAPC15	7.40142349966379	9.70114265479692	9.06645612981627	8.57094497595551	9.51071363677719	9.70890723089756	9.3389094589912	8.83192255084068	9.38329820042271	9.68345024103662	9.65747524714853
ANAPC16	7.89555329557982	9.2056354868605	9.31200384943035	8.82929458390948	8.74999809281278	9.30940555099158	8.66728636235077	8.94772330663136	8.17721232923732	9.64601165000331	9.64060556354961
ANAPC1P1	7.01451905696078	7.42740277824541	7.405402112728	6.8587597750796	7.44010892888124	7.83039444345283	6.54842281798032	6.99736603012959	7.01244726607175	7.47603717835396	7.91058743019589
ANAPC2	7.63800165379818	7.67403151440746	7.8192416245049	7.19005771774852	7.7882747380779	7.64884742266348	7.72197486651056	7.53476915443069	7.72619925849481	7.63819907744289	7.70705780788963
ANAPC4	8.97633285474633	8.37209009048095	8.52712515219203	8.50048629648224	8.69493413073599	8.75863946315401	8.09263258494724	8.65479029651403	8.81335039048147	8.73377601714643	8.86726310832865
ANAPC5	9.66988369922314	9.67034084083522	9.66723110691886	10.0835945194167	9.67703979437633	10.0352070886312	9.24183178087304	9.88395690176476	9.23316555746482	9.23320043235672	10.0109470740214
ANAPC7	9.5500405974312	9.28725262369175	9.13830221333352	9.25417200260359	9.25417200260359	9.49495969834043	8.99550553547659	9.10491711418316	9.28143639794547	9.52813854228769	9.03424029082856
ANG	7.08534390628045	6.41691234551938	6.85632871680494	6.83413194759807	5.94858603852658	5.84591373149084	6.73416873567613	6.36012306604117	6.77712607633938	6.96766748072792	7.3776303321639
ANGEL1	8.75471559582535	8.54068355811356	8.42478852086553	8.5494714501356	8.16770260765188	8.78314086219845	8.77612446067459	8.5972399595259	8.742618076857	8.79086682042882	8.58709180231144
ANGEL2	7.39039018181599	7.64501643501781	7.84238929948728	7.20822985271545	7.26351033890725	8.24405418441813	7.36632129151764	7.59406328923712	7.46242816868076	7.86393759542199	8.23243592774317
ANGPT1	6.29875297985375	7.3494066311273	7.68388839627632	5.69964598684202	4.89470840527959	5.85346922212772	8.16336219719057	7.14989256105811	6.51933322977994	4.8775836279513	7.4352083696355
ANGPT2	7.49158116640068	6.37960944885722	7.62654530054045	8.8423650371719	8.35477470503822	11.8791650532393	7.47183517287099	6.84027385373455	10.197899509868	7.2288207172074	9.81303984819315
ANGPT4	5.97951247005598	5.50976108598999	5.74553010931211	5.50976108598999	5.47450036902814	5.62272626937714	5.50976108598999	5.62409782913445	5.50976108598999	5.19869625801557	5.40131045512727
ANGPTL1	4.87359368655687	2.91070121596398	3.76143822504426	3.96629926227035	4.96127972176587	4.53256119735408	3.47979461886856	3.60858866454745	5.40315696083887	4.07205322871613	3.39544432790754
ANGPTL2	9.78199886613129	8.79705828525019	8.27848626391852	7.42148128791958	6.40711970673758	8.80744742571379	7.61024005953263	8.35577285079325	8.33338526759354	7.13519925147821	8.714982219445
ANGPTL3	2.77591416557446	2.88262451309512	3.1168251080088	2.73914505995205	2.67746074490723	2.55489392136286	2.73403934132161	2.87057315628001	2.75202237109619	2.56557834231017	2.77591416557446
ANGPTL4	7.74169794838265	6.32200424455256	6.07904838376327	6.15230509406359	6.04907192851605	6.2956855897981	6.20229077661056	6.28061468749004	6.73694507365313	6.28061468749004	5.99217912091255
ANGPTL5	3.82550562335233	3.3813789881119	3.17462933824211	3.93396479998759	3.26057564617636	3.28201280330668	3.3813789881119	3.52021416257659	4.22653258304527	5.08354916243038	3.51174998341814
ANGPTL6	6.84289104892329	6.84702996363914	6.91703888012766	6.74749728236208	6.93372852148463	6.61129835721927	6.84893537388993	7.0932392056522	6.80822791437269	6.724078141203	7.07178149645826
ANGPTL7	6.75745447169858	6.54219820864091	6.14077397016002	6.58840867568227	5.52564748050937	5.95866883580142	7.43607610933425	6.60318802040437	6.33067909481107	8.14797151095358	7.2385796487019
ANGPTL8	6.27364005207044	6.14734308031033	6.27641238886231	6.28949532481904	6.35385272006797	6.13564747028755	6.27641238886231	6.46837563490473	6.27641238886231	6.30814073258729	6.27641238886231
ANK1	6.07666044673615	5.96911937025196	5.97781602628534	5.89231271159265	6.11457329113572	5.78604550584719	6.13515558040791	6.16347688098821	6.85077657800987	6.09327701269245	6.09327701269245
ANK2	10.8214669037454	10.6883181795993	10.4369000607039	8.30819091676056	11.3220298835297	10.0437197469468	8.59317255472046	8.95461387077586	8.31651482104951	10.9757931008498	10.0512485873354
ANK3	7.43548288473909	8.68977104120918	8.6597138814093	8.10267334263405	7.00217914645613	6.11819135716173	7.81132065594619	8.11719529789914	8.0521034280987	8.26096251254878	8.92623091477092
ANKAR	6.51740451908171	6.45503600410428	6.78388498364073	6.62558595396229	7.19145132506716	6.90699678768114	6.74481997051688	6.41750701233635	6.46987162264498	7.10770176091517	7.07582253115562
ANKDD1A	6.60301976638783	7.0960585655335	7.32167719047095	6.78788443155656	6.82389381683977	5.97416778033023	6.72664097881312	7.19065089807153	7.39004113603528	6.69761207897475	6.95857486126051
ANKDD1B	5.37130198925796	4.67140676761638	5.6535199480109	5.80356901307317	4.50242462827572	4.98922931973539	6.41761340383209	5.14776435337348	4.93688316094179	5.48641419505371	4.93618383794897
ANKEF1	6.56532957641163	5.56441873191855	5.41118327247788	5.56336183167908	6.31589314307277	6.18696646891684	5.34290588703602	5.20789527145476	5.19848957678565	6.47904670346915	5.58712576975273
ANKFN1	4.00270442425851	3.52787869056064	3.87662984717943	4.0224623859211	4.23158443643713	3.75852709010654	3.83596742954016	3.8448855963251	3.53217216190933	3.58870608920354	3.62301676262916
ANKFY1	9.09423546439794	9.59898960490725	9.63972887518838	8.80371247180151	9.51929735358744	9.16213848539376	9.11155779298722	9.32532638957634	8.91890590966343	9.28449862412541	9.33847332352968
ANKH	8.98744797632519	9.76773738808189	9.80913142043851	9.50412557652566	9.75548287841399	9.09432696606035	9.5987351673646	9.82121110683473	10.2844173047335	8.53636119746353	9.03998222728305
ANKHD1	8.92519001975958	8.81108275313664	8.81108275313664	8.58642126563304	9.302114586485	8.74036949606529	8.81108275313664	8.58882457777817	8.92399195814667	9.14049584639022	8.54698989275679
ANKIB1	10.8041828294564	10.3081617168651	10.2988017644075	10.2444088243947	10.5876319556057	10.3880712073427	10.0755666527778	10.2988017644075	10.4434766332673	10.1621944995503	10.1639446051637
ANKK1	5.82395591811235	5.65727462515725	5.69889387630167	5.80217526655436	5.73454856912411	5.49067489819642	5.73454856912411	5.88391594179586	5.73454856912411	5.83069327767176	5.73454856912411
ANKLE1	5.69725932452975	5.77682710144925	5.65746798542227	5.60516886909952	5.64887237405307	5.3745839917812	5.87835849578446	5.75357246430558	5.69190046059165	5.59546030425491	5.69410671664308
ANKLE2	8.77392770525129	8.58353010308477	8.8620335300327	8.71045649517114	8.58379905697776	8.70033831810231	8.58733085700921	8.47809507428807	8.61261981730857	8.65161314883015	8.69227637330379
ANKMY1	6.82882781629986	6.8479484936135	6.93467509227347	6.63093721060738	6.8426674530503	6.48082135382836	7.0169240427043	6.93725687392149	7.110022790763	6.8479484936135	6.7874160322002
ANKMY2	8.19537987730987	8.32844769409588	8.21095812622454	7.76624275766455	8.45160637609729	8.30991668360263	7.98295559122122	7.66942804217412	7.75498311816916	8.06516961466265	8.12770236728678
ANKRA2	6.44813836059211	6.58346588245199	6.88759246530921	6.46172405252804	7.37657714019262	7.39140625560213	6.82339186114605	6.5398849511164	7.14790067874914	7.16612060738544	7.63957037690456
ANKRD1	5.76354950225812	6.34885513658329	5.17670956447201	5.62407044085132	6.74262622187345	5.33229943723503	4.8791050332838	5.04397024513717	6.05599916968729	5.30734628835792	5.16986010777368
ANKRD10	8.40043265706976	8.47702810007125	8.82890200443077	8.17096149357262	8.66166328881699	8.74546711220662	8.75845733404567	8.58834029229305	8.91186801389246	8.61639950226284	8.7739356473631
ANKRD11	8.2927351448425	8.30271060994342	8.46322660906778	7.97442873585906	8.47269805450999	8.03007335208392	8.24538490358862	8.13918919745966	8.28523325002994	8.40989263134299	8.30307218597892
ANKRD12	9.05423528968313	8.89878369202164	9.01538068181702	8.74793584913483	8.04553354912013	8.74091023699171	9.1427394864886	8.76750269252713	9.17305379705083	9.46701145110852	8.75551045883179
ANKRD13A	9.14247910536776	9.77413220550301	10.0859528426204	9.50789161089083	9.47943912365377	8.92235850874336	9.25833418685292	9.76436712267152	9.60991571002485	8.81665267432453	9.81462481335251
ANKRD13B	8.34680340879986	7.96588214854288	8.09967085066567	8.44459653087688	9.02682908414957	8.00977152571301	9.01523062653914	7.90835288466648	8.24216373371725	8.34680340879986	8.8349336871811
ANKRD13C	8.35640508924865	8.99826249331273	9.08586713342433	8.75936979510139	8.01366924973179	8.26411948342386	8.51275826202366	8.87291592620881	8.83686128772526	8.48606982083964	8.96823607344887
ANKRD13D	7.42487844389177	7.68831445130281	7.67196463280181	7.37499790779428	7.71249351635427	7.67196463280181	7.67196463280181	7.67196463280181	8.06968840332843	7.46498138154615	7.80644612173427
ANKRD16	6.07367050738473	6.37124894258204	6.58830816435494	5.99042735989517	6.48889204060379	6.89073370925472	6.53643414952458	6.18645281490793	6.06080762292238	6.24656431252595	6.61258902766483
ANKRD17	9.92279243012461	9.90033338649978	9.91288325718392	9.60490696811918	10.3110341406283	9.63926304283577	9.81613384884052	9.80049720881714	9.99736152697317	10.2739552881662	9.46188075590678
ANKRD18A	5.24007909096447	4.92671498154448	5.0173928766162	4.71283238609908	4.55874661305443	5.2379680892377	4.66033447663225	4.77753007811661	4.77753007811661	4.3513511504607	4.83470646764281
ANKRD18B	4.34979721642053	3.2099294099336	4.11230889768535	3.79425431045328	3.70140397407775	3.76143822504426	3.04824409225178	4.48464813603123	3.47907955832221	3.76143822504426	3.76143822504426
ANKRD18DP	3.39256421312525	3.27686593844273	3.44546653581516	3.57035598828161	3.44546653581516	3.27845515339741	3.34348754101025	3.85980301468339	3.36089042749455	3.44546653581516	3.44546653581516
ANKRD19P	4.90396441565231	4.64798581946772	4.64798581946772	4.70710189664509	4.64798581946772	4.64798581946772	4.58445368145621	4.6190228954956	4.69282936550492	4.77427811156546	4.53644795002009
ANKRD2	6.58790701394154	6.15517599681574	6.59672194938942	6.78330521994136	6.64486668047248	6.81352619270637	6.25718165518552	6.82383905926827	6.28619969824167	6.59672194938942	7.00228056238074
ANKRD20A11P	5.99361961327826	9.21901345341864	10.356121154456	7.83874428114463	8.28668757886374	7.65803805520892	6.45903249467404	9.0726198084735	8.7876693664283	6.19612263676582	6.27275719839376
ANKRD20A12P	5.0780475509435	6.78892388098856	6.74729424785942	6.90711380557072	6.76262614524575	6.67519681479039	5.70529563232837	7.01745263661509	7.63851623926446	5.63968289317215	6.70989403246612
ANKRD20A19P	5.49149489043534	5.66023273783714	5.73735766215356	5.66811002176355	5.59226024058501	5.37918406028744	5.43681520741418	5.67387605048329	5.64666346369707	5.35369979727951	5.61060081611197
ANKRD20A2	4.87645561668329	6.32787738214656	7.41065759457734	6.38859392623277	6.1919027711806	5.85917122600795	6.08032461433019	6.38967427168726	6.02643915609014	5.64642109971301	5.84242627286573
ANKRD20A5P	5.12084556375462	6.42863685340443	7.353965443536	5.60445569743186	5.90454171774555	5.41966704554147	5.04915531363328	6.41371685088067	5.45391561331726	4.78417117758172	4.76495478205764
ANKRD20A8P	4.65372345335038	7.4437565209784	8.09023919027	7.32333857120517	8.52430769768237	6.87869943625682	6.00848958351246	8.10755250954113	7.74694052755803	5.11618576850541	9.46879999874298
ANKRD20A9P	5.71539967248152	8.47265111961543	9.67827842515531	7.00400016559521	7.55755979510695	6.86489996132815	5.66769465768598	8.27990212671165	8.30163798424651	5.48901539924225	5.12372888167222
ANKRD22	4.44990029847321	8.2048925948102	7.70358108904215	5.00637809755296	8.39735050150736	7.51251866368383	7.03879558627817	8.15450962674457	7.36632456244659	7.69742989741163	8.52258172110158
ANKRD23	6.47414352071636	6.35323325799425	6.3906206681139	6.05019296775631	6.7867698335706	6.24560564585694	6.66746084234866	6.31660721615888	6.59894864940344	6.4570710457039	6.49969756219127
ANKRD24	6.44447168822404	6.63451739746214	6.73026553651686	6.64084720156874	6.93686052370032	6.67163828225798	6.75627621979386	6.80370565803174	6.52021432052718	6.76131461192559	6.59190785773835
ANKRD26	6.52218574958306	6.65180552023358	6.81102104034741	6.48359897338947	7.4394229007397	6.74970798462769	6.62180718846637	6.49451332885237	6.76009199111951	7.04903871105682	6.97922068745611
ANKRD26P1	3.40766666530108	3.40766666530108	3.21090740310833	3.64680438693785	3.32660815869581	3.42477993053228	3.40766666530108	3.40766666530108	3.40766666530108	3.26627800593196	3.47292711444635
ANKRD27	8.36457154797364	8.23081725473026	7.99822048330687	7.69701525297955	8.11257015967121	8.08094100402434	7.96921835194008	7.91541947263618	8.22414900074356	8.41098804984797	7.93771053103139
ANKRD28	8.29949235911234	7.96277776419323	7.76681247168718	8.08169861796648	8.17218969952167	8.72008999794947	7.55748631312503	7.60421666683733	8.62077537293369	8.25128077871588	7.39207682407122
ANKRD29	6.41994563633523	6.16211082402529	5.88317124769745	5.43403789082306	5.39511154546991	5.96838997372955	5.98023993827913	6.1372985687905	5.77828871336844	5.06746652312846	6.02810863248242
ANKRD30A	3.86423279641705	3.58105015503411	3.74206758909817	4.1226604620195	3.89489558657925	3.98252283089636	3.97320860377953	3.93499468197646	4.21487657612173	3.9517269978341	3.80865748667437
ANKRD30B	2.62224718392403	2.83095511799841	2.80665280994787	3.19049951582371	2.8357375193525	3.45816411198507	4.20088471442562	2.84631400139729	2.8357375193525	2.60173121620399	2.87262518773206
ANKRD30BL	4.85393165179184	4.92357717919641	4.93230015294669	4.85393165179184	4.21986660843912	5.35029122181425	4.85393165179184	4.85104406150577	4.92121725168318	4.69446864989735	4.5860440928189
ANKRD30BP2	4.88657873349242	4.88657873349242	4.88659652360065	6.13929116148629	4.60060292833569	4.99154822868051	5.33766231543403	5.4838545054692	4.66297557860229	4.50186420364891	4.34633638030821
ANKRD30BP3	3.26027753044498	3.01837224463392	3.01837224463392	3.01837224463392	3.04558476238746	3.01837224463392	3.01837224463392	2.92707146444083	2.85771823819236	2.94593227059798	3.03669753469519
ANKRD31	4.71841620212831	4.37969899555006	4.2883787921379	4.44443986543966	5.24554705577774	4.50150841873923	4.19159636978958	4.42554754367271	4.43553960952253	4.66639632200387	4.18656523415623
ANKRD33	5.30514801529617	5.4844997393985	5.27425057208782	5.60788921486509	5.58634220977945	5.62104469416451	5.42867467346804	5.43756227485917	5.29833534531404	5.55140073002048	5.50909370217482
ANKRD33B	7.73432667832279	7.4817700635021	7.20364229868402	7.43956351311556	7.13224057049525	6.92113997546634	7.70494581023635	7.44130708406164	7.44130708406164	7.60369453494988	7.50000112797294
ANKRD34A	5.78747785155249	5.49823247538326	5.40122789489331	5.92618907238856	5.77860358589659	5.41173425378325	5.70346884107149	5.82452239652906	5.42120299307714	5.38310024905114	5.42120299307714
ANKRD34B	4.1324003123729	3.31730010220368	3.22602122196986	3.4830432474617	3.43092491491871	3.32284575345891	3.29738937712078	3.67239865790004	3.50713529989619	3.40209231944167	3.37913867929509
ANKRD34C	5.03108437332783	5.03108437332783	5.15707811964032	5.17342230443168	5.03108437332783	4.92643772552939	5.03108437332783	4.98133666795817	4.94342913134765	5.1957095422921	4.98228287701492
ANKRD35	5.86729122726252	5.3752274196408	5.9858544067429	5.78886619287414	5.70586440075851	5.13849553766205	5.88273935899859	5.79883862848238	5.37036416472633	5.66597966401029	5.40715319287704
ANKRD36	9.75445934970603	8.68831096391305	9.33459823316964	8.59281080099175	9.69162674564338	9.12119493007663	9.6871775824046	8.81860157097744	10.5296845976861	9.2135909108839	9.3374350112313
ANKRD36B	7.59899243194704	6.87512411710606	8.05589935492942	6.53188258937184	8.06630243511572	7.97457586941927	7.79282413075071	6.98797932754706	8.36955524461548	7.47466620361479	7.88807103897767
ANKRD36BP1	6.6455471941046	5.6900079864472	6.13225618255814	5.6900079864472	5.27968327679428	5.53342061096061	4.60288000372906	5.43299805414873	5.20030524477196	5.96041786258076	6.07476226807352
ANKRD36C	8.68453178790272	8.24462701021078	9.01507476607429	7.45870472732588	8.70854119151138	9.21901858084657	8.64140411054679	7.92108163161028	8.75004788199876	8.32151301339632	9.00036197138938
ANKRD37	7.03370266181117	8.40947955378889	7.88753960868293	7.88372491533089	7.54218718113901	7.40385523416257	6.83784428338746	7.59044815896746	7.83262468625918	7.75851964495957	8.1986237877899
ANKRD39	8.7477625201911	8.44309719713413	8.07187912026253	8.71239073118709	8.50310486685195	8.48918693638413	8.11980374230785	8.74372443842637	8.23232757067241	8.20067196137486	8.54456751946454
ANKRD40	9.49405287857013	9.4529413216748	9.28300192056033	9.40165728538955	9.54090352390347	9.63129681781188	9.43376977106888	9.25931528612015	9.42707395541652	10.0030455497514	9.22873123705201
ANKRD40CL	5.04635856472101	4.91145257445773	4.91145257445773	4.91145257445773	4.91145257445773	4.91145257445773	4.91145257445773	4.91145257445773	4.86490855562816	4.92799826720533	4.91145257445773
ANKRD42	7.49916617357829	6.98473879872654	7.04228887545754	6.63312604171492	7.40627220415918	6.68584092255126	6.62632071116151	7.08541642609169	6.44132673867625	7.38369397031044	6.79696282339171
ANKRD44	7.70774378205962	8.67609087471683	8.48744739226813	7.76154621183194	8.30722629912944	8.18404467616088	8.51557839963004	8.20984901218656	8.86139342831149	9.52700285912456	8.60308147663075
ANKRD45	5.4747600401195	6.49945907119296	6.08193505766579	5.66708971855956	6.62250577793641	6.37337437991459	5.29828080768353	5.79237992550049	6.76230085850278	6.77628679241641	5.65568523797347
ANKRD46	8.3482937321647	8.20353050955052	8.58935440040453	8.22777651407653	7.95591018029704	7.93269169036447	7.9221827800639	8.03442512637046	7.47879349863241	8.5155874688273	7.95871511403232
ANKRD49	7.8933084525019	7.75480903492502	7.99437365855792	7.65975461854032	8.04645805942494	8.58071299460931	7.79214397648701	7.70112733690854	8.04645805942494	8.37865773162688	8.62517960571925
ANKRD50	7.8558071053685	8.17063343180217	8.3282351524325	7.51748790791065	7.34105941208319	7.98480326916302	8.05656077930168	7.96368305184429	7.88340027135381	8.23203092827036	8.04616471842927
ANKRD52	8.31488691520891	8.16753533074795	8.2284503089582	7.97552067067327	9.0230700755656	8.34531624130184	8.54807918251363	7.49680046482339	8.28329887736558	7.97972452450046	8.21907005791769
ANKRD53	6.48639919320663	6.39205656910958	5.83711004545391	6.24891845361297	6.26713596187919	6.46635324147883	6.43005066791031	6.37548573255333	6.06332775827321	6.05582013959117	6.3402525094342
ANKRD54	7.65732845786434	7.48186915484554	7.39784733692876	7.72734032809364	7.59184358207086	7.61567056292549	7.90981318145883	7.40565010967788	7.3497012472602	7.77717916163561	7.46548316208156
ANKRD55	4.74817851426122	4.45840834532936	4.65167155748236	4.9937114301981	5.0220292342844	5.13027471028628	4.60467014218886	4.8291489938048	4.58800409099899	4.7161802393723	5.01253192232748
ANKRD6	7.62813562653657	8.40190501513834	8.75227494458537	7.00196238302804	7.46629269630797	7.53779991219149	6.87105706265597	7.87076049954651	7.34520212364785	7.47321365024835	7.82943304658989
ANKRD60	6.16691859374764	5.7720278560714	6.08180240609373	6.09519379093421	6.21486523209601	5.8132898744494	6.07732869186858	6.02724278722832	6.05108260537506	6.03407949923442	5.94377141117551
ANKRD61	4.74185897255451	4.57145627084751	4.75568664986212	5.11146399888488	5.06659754966501	4.56120086791604	4.80602436215231	4.71160436686995	4.44061590244244	4.6640848024972	4.71160436686995
ANKRD62	4.16695129363643	3.90982350924867	3.59678400096157	4.25864335831553	4.47754346022994	3.85539448789366	4.04524013749686	3.73521137760829	4.69960399657305	3.78975716095777	3.77495894749566
ANKRD62P1-PARP4P3	4.61404684976015	2.94851496571624	2.99838835575625	3.6780575410603	5.44182151161592	3.53499246698148	3.43942487344177	3.41856424282078	4.2801727054016	3.53160275965213	2.72002426333839
ANKRD7	3.0251783978897	2.93551068727685	3.0251783978897	3.00100132579581	3.38779031629112	3.62932263978149	3.10508678895057	2.73004326461794	3.21383954861402	2.92319940308479	3.15721959687058
ANKRD9	7.25844337971191	7.16419139689324	7.17603169123033	7.60623544776745	7.41203884084728	7.53763793754643	7.30305832971137	7.2101525964397	6.9418531384672	6.86887350996289	7.09722528549058
ANKS1A	9.48068951152943	9.3677127639488	9.64231201132204	9.65675399640582	9.71129158163956	10.3363550763663	9.61350102688267	9.34112828441824	9.66341809436945	9.55330079692855	10.1024930668273
ANKS1B	7.46546898332483	6.1223716456908	6.80766036273799	7.14885408934214	6.83861421639387	5.99959132608319	7.43453361569289	5.90404539873965	6.92418333839545	8.34656523390679	5.93274685930039
ANKS3	6.30762775811178	6.44785079680756	6.72964917350274	6.24740944510327	6.29625425526517	6.53659474034358	6.4772559826117	6.4772559826117	6.34172295744157	6.54552112252171	6.4772559826117
ANKS4B	5.81620073873038	5.35095978580775	5.02567315140857	5.85486512727101	5.53602402201968	5.43540697474272	5.09057619992389	5.7924186194582	5.48314437540791	5.32553660093312	5.32302945690369
ANKS6	7.95528956499536	8.25835510391195	8.1406748091653	7.4291891156861	8.20017885707954	7.76944474446441	7.91079668798325	7.64989403076179	7.90093041522007	8.28545028354454	7.94590805015689
ANKZF1	7.0543903145137	6.97497306133431	7.29923766222241	6.2483942249332	7.5213203712972	7.19355445998447	7.23679219551201	6.7330336706357	7.80039089878802	7.02572238548905	7.94462666098478
ANLN	5.12936035904071	6.11886707114909	5.42680983782661	5.28310018005466	5.64948124685585	6.56034119965781	5.99200609012112	4.70253020697716	6.77077797299223	6.27963553326914	5.09707694478712
ANO1	6.81926481723533	6.28510238307093	6.6521231672031	6.39910706209944	6.67799380591458	6.94761816591379	7.14417941676891	6.6521231672031	7.22348538011143	6.46120103250462	6.32284767015478
ANO10	8.57432049649844	10.0075190564533	9.97435117953202	8.35452310816395	9.44924017876556	10.3858169722612	9.10433539132324	9.39204481214433	8.91624440820453	8.81919553712059	9.21472275945334
ANO2	10.1760082656027	10.0050958236743	9.66906307634648	9.15799431925826	10.4711725185673	8.06800847753203	7.81283460854449	8.98196977846786	8.80417077192253	10.748911560612	8.4873005504977
ANO3	4.73576399319733	5.31096457118424	6.10884493600088	6.33917013041199	4.50552999490656	4.97820590825242	5.8506770043502	5.26117947745628	6.8094528130862	6.74301054151427	6.79105331525626
ANO4	5.01202750286776	4.58701076797622	4.96200901578962	4.96200901578962	8.14700656139913	4.26323323578561	4.70865666379138	4.96200901578962	4.57197518274108	4.56565364032555	6.27554463340672
ANO5	8.18066079542788	4.89748775632106	5.69498915274457	6.51496872841317	7.08181746594252	5.99080988256247	6.22517652753926	4.63888254688448	4.12558912617996	8.12908118325058	4.24120586050975
ANO6	11.6431108408966	11.5194525297707	11.4367826669892	11.4107521629907	10.3613723057752	10.4318532991693	11.3365521415365	10.8819873631624	11.0150524073375	12.2162661434608	11.4746659007569
ANO7	6.40841311481769	6.16539721598951	6.13793246819205	6.27385064815374	6.47596547681706	6.1493362580468	6.29010097920441	6.44192423112797	6.27385064815374	6.2579677812136	6.14967264984138
ANO8	6.84663304995133	6.86878141806985	7.12139235282222	6.70558794104221	7.04170933487975	7.08920806421296	7.48538001967763	6.831965308933	6.92803898742964	6.82542174327935	6.86806551307208
ANO9	6.49744750460843	6.29048441713831	6.09777684355752	6.4065214249862	6.47596547681706	6.49783448973857	6.50657983929615	6.60700456846225	7.64749369456966	6.23287511188629	6.60024668295192
ANOS1	7.8109308157055	6.67054640100996	6.32996063007302	6.39513802206478	6.12033925174592	7.9184772787915	7.17812013950776	7.01510528162854	8.08790938693844	8.53065931587562	6.78902460358051
ANP32A	9.08463888838554	9.19988909988522	9.1651594594739	8.61078641732489	8.60114161986169	9.42952285139975	8.90018749340602	8.95300898622719	8.51198330297512	9.25873735363745	8.93757220056685
ANP32A-IT1	6.05063264147084	6.10456794196608	6.15431357823785	5.40490484156505	6.12531334483936	5.74554219853046	6.43004335084438	6.31343247980184	6.48104535324582	6.01444993117988	6.16995515885912
ANP32AP1	9.78584611331947	10.217668009704	10.1988270968316	9.45856432600822	9.67732226323675	9.92013217125522	9.99043817068231	10.0701129591492	9.67438941522486	10.072936858362	9.93539113061814
ANP32B	9.65185398974769	9.6483016017265	9.43371680977303	9.6483016017265	9.43191163995346	10.2844965480502	9.4437248497881	9.53671369692051	9.60501732038309	9.95170295335298	9.87302351998504
ANP32C	7.60945240699375	7.50322495435743	7.35080373787193	7.10190215793837	7.24550692491255	7.3540932340606	7.38584965016983	7.71627087254605	7.12393386071427	7.57216273369498	7.29990023977824
ANP32D	3.75080672644438	3.81444909494433	3.82743968954888	3.98850123705748	3.60794119259043	3.53453478627904	3.36254112058858	3.81444909494433	3.30002974044117	3.97631089868037	3.91884220954343
ANP32E	7.59913848344761	7.43626291926477	7.69465430513089	7.01812171072179	7.30385963379809	7.59401126720865	7.193818596812	6.92193750043055	7.90889745964137	7.60769367933243	7.43626291926477
ANPEP	10.7663901795136	9.31659475225788	9.44029058233322	9.80469904307263	8.03275796848777	8.89833585550611	10.3632376074927	8.01798796199917	9.52514099915441	9.68673107766512	10.2493982786871
ANTXR1	10.339313125899	11.5507629302934	11.6356511910805	11.3037889181467	10.6308992727136	10.0921794020049	11.3480310130588	11.0736949572505	11.0736949572505	10.0103052342009	11.0023877175722
ANTXR2	8.23565736972653	8.49554889925002	8.85377778419918	7.7749274492439	8.67545538827681	8.67702500785579	8.34961857431733	8.42414470338216	9.54006759366487	9.6307440929281	9.11001336522069
ANTXRL	3.7847674497716	4.08601732458695	3.85980301468339	3.70164413357457	3.44399200916727	4.25224443477375	3.72800858394283	3.84174765070763	4.14074302928655	3.5601129617497	4.23939895364551
ANXA1	13.2610007234457	12.8597038502844	12.5929282515514	13.343617622556	12.8086105930653	12.57779603953	12.6962791482409	12.8425563518091	12.8296382174444	13.2970209337152	12.7871641318734
ANXA10	4.05264027144012	4.22686580349416	4.09731768027658	4.12065339765365	3.87402047655539	4.44131327683581	4.14478094020074	4.31820132690835	4.47917140854961	3.90720349905309	4.09731768027658
ANXA11	10.3172590672001	11.1378753136883	10.8391756489182	10.6578091633045	10.8222718759986	10.8510970780409	10.8779385531197	10.7219474262953	10.4776635728263	11.1636273593721	10.8182701336458
ANXA13	4.46185530648039	4.15203330723056	4.38521427527346	4.54476320747592	4.40895511830956	4.32391934790884	4.41273798657013	4.40895511830956	4.52938858618557	4.43245005778056	4.41979255072165
ANXA2	12.2059409803347	11.5264430195277	11.6543980898851	11.9854603323384	11.7890947398404	11.5459068134611	11.3874199521911	11.6650915861306	11.4604584099551	11.6374381684302	11.7857246787345
ANXA2P1	7.80485865352593	7.34506244134138	7.05536836674353	7.98096788331668	7.43739315476876	6.92471913332716	6.73891705677413	7.35352543244135	7.22271212452235	7.6053268453716	7.33969511616684
ANXA2P2	12.3336232605452	11.7669843570807	11.2984982031885	12.1204131536573	11.5494902913434	11.5964929324274	11.2745271566453	11.7280594810531	11.5964929324274	11.5964929324274	11.6502683910822
ANXA2P3	5.73325834530319	5.61759007056194	5.63450893631409	5.82959740265294	5.58348675954067	5.89794114449854	4.92655614917589	5.72782631527185	5.29000251568649	5.84565652926737	5.8984675347187
ANXA2R	5.41760963973397	5.7823469495919	6.27421930800257	4.90762955528467	5.27452775378947	5.44239940146771	5.46334774027377	5.79360930491232	6.22032616980002	5.31130645494981	6.07128150473539
ANXA3	9.72521729567049	9.88603261992813	10.2122316063717	9.40654258212264	10.4896903068141	9.733403544075	8.97621655158014	9.98361811773148	9.14487367446892	11.0399337222395	11.0534220196859
ANXA4	11.1742579627861	10.6608407629449	10.7827653586568	10.8473712805898	10.1779883718095	10.4535180169141	10.6513733877109	10.7618138203143	10.0627917565884	10.3706573263891	10.9249727503289
ANXA5	11.9510418808797	11.9252910838928	12.1068038016036	12.4297937982453	12.2613799663424	12.0989330591315	12.0617017087828	11.9606792404422	11.8819328823262	12.4463355326663	12.3448118687912
ANXA6	11.130780131488	11.8098238612299	11.8979094951559	11.273232002943	11.952337520804	11.7662672154	11.6235542354114	11.4298387885808	11.4512625352369	11.5398547041082	11.7509042977995
ANXA7	8.80186820431419	9.47221577254457	9.53175880955282	9.04338223645643	9.05883932679559	9.28315221290733	8.66806729986937	9.10355002222198	8.53643219243584	9.3484453293235	9.15962714116994
ANXA8	7.08428309187861	6.74655398978813	6.74655398978813	6.74655398978813	6.4502557557496	7.26694263455411	5.7088364524422	6.61673789014373	6.74655398978813	6.94481317661291	6.61352033018306
ANXA8L1	6.62691359875687	6.39644782910469	6.39644782910469	6.39644782910469	6.25380434056143	6.47199611474133	5.89653190526523	6.36684320694505	6.39644782910469	6.5199595832089	6.36736705749093
ANXA9	8.19733900092342	7.08409675746935	6.98049411877142	8.43773366189993	7.39414103675852	7.730931405283	7.94005816271982	6.74458975608476	7.02316516563517	8.80921244001586	6.84583751337319
AOAH	6.42972203372532	9.88614930392869	9.05034784636636	8.27369864322835	8.81786790656261	9.66304881553209	8.72845321831759	9.97786257016127	10.4553486482477	8.34654561936617	10.0377383434958
AOC1	6.03147486189182	5.90105906683237	5.91978155703792	5.70690179648019	6.18558322838617	5.78013642634769	5.8896458573654	5.96425702629604	5.94985150301267	5.87183892012999	5.62759514988476
AOC2	5.0780475509435	4.86377361431119	5.3205635103718	4.86604223437405	5.09182789447586	5.0780475509435	5.38825664880893	5.0780475509435	5.0780475509435	5.01209616236575	5.0780475509435
AOC3	7.31200566720733	7.34251280410964	7.05997265255236	7.38376627183947	7.22966211391621	7.00466916178693	7.57126536063943	7.40113032534289	7.59042160841713	7.13096471633969	7.36022051213997
AOX1	8.9154076880392	9.50295065621984	9.92945566287315	9.04069657863775	9.03318053576351	10.3742957302463	9.02238252913565	9.53421306150335	8.71411362905271	9.31258249941679	10.2074301081572
AP1AR	6.85083211003852	7.09548139202287	6.85083211003852	6.6250088156742	6.63370780612312	7.21121968244037	6.68508297426212	6.58371958518707	6.82036172731284	7.33365976737224	6.97847489263764
AP1B1	8.66914938484145	9.24759029542911	8.97248174427865	8.47195853837496	9.19971718879307	9.00084389233141	9.04131952234919	8.91341747865223	9.68660366534998	8.99780108790058	9.15294322631756
AP1G1	10.3281638166127	10.3718420550025	10.3073156157431	10.1140814274984	10.4858218894689	10.514056156927	10.187758677359	10.0171756920236	10.3281638166127	10.610064376995	10.1778497690511
AP1G2	8.63945003889852	7.75866918492602	7.84573246838798	8.11000823686902	7.96523672751668	8.98131732501337	8.71494415108781	7.51795458493851	8.57963990303007	8.21944942352001	9.26536930619669
AP1M1	8.96386352805189	9.68042978068673	9.51508178668248	9.23618902114244	9.38636115366211	9.25333523676351	9.07782227273858	9.18716004624645	8.72612293134648	9.35822219039601	9.53840334510086
AP1M2	6.05910997368841	5.27660590722439	5.0690455913671	5.29004575159202	5.34456563941401	5.45179595217732	5.18277890181187	5.41664193168975	5.33452719449124	5.61610838667609	5.45490611738732
AP1S1	8.41783618121351	8.5009299231098	8.13636928764999	8.5009299231098	8.63000536901141	9.23220385928813	8.51243754180289	8.64029669905725	8.22932462789306	8.4600689043381	8.50104296344205
AP1S2	6.10629722544382	5.83948438727222	5.46418161165873	4.9436096959913	5.58864658528635	5.7252159453765	5.43436552173074	6.0003724391093	5.59410509659888	5.9364865379736	5.74430057763881
AP1S3	5.29175179300768	5.28723454303766	4.7888029684733	4.32745386460933	4.33079324284389	4.45303998791542	4.59573079733802	4.99622588132364	4.63908804788486	4.72755608873573	4.39059967780556
AP2A1	9.0000113482504	9.65145846956719	9.56680285455586	8.92092632727194	9.6499926012423	9.26013538752536	9.16780487174303	9.26013538752536	9.21082376328257	8.9484589005609	9.2966124251406
AP2A2	8.51294288913925	8.81810368537353	8.9968316993106	8.33418745569187	8.86433093603848	8.80199988501895	8.96808107263208	8.52780810587504	9.22416751321594	8.60526357675509	8.77639019663755
AP2B1	11.1467997803276	10.7183956102783	10.4529092162315	10.2899115380342	11.2834173624376	10.726521028934	10.7495977347798	10.4026788576273	10.6809544213532	10.8865252730573	10.7183956102783
AP2M1	11.1238924808309	10.8571918673019	10.7235180310942	10.9933988771764	10.6177723996753	11.2213211349663	10.9223977235969	11.0220547870829	11.0322728029814	10.5617304328707	11.3838169965416
AP2S1	8.67698978364247	9.04263941791783	8.89078848088431	8.96611533497639	8.96989966186537	9.03653691237469	9.14572787584867	9.01059394401379	9.05503001540366	8.59677907550753	8.99378597528724
AP3B1	9.13725276269244	9.31418374914622	9.39249301884995	8.78438425610183	9.57504319350409	9.52757388395628	8.42550697666736	9.0646075245097	9.24132810969195	9.48355649190882	9.11459206992352
AP3B2	6.1371751607893	5.32774453725926	5.89085428685016	5.67622876544943	6.14298187487496	5.68625618990031	7.50609229583041	5.47367735454937	5.46953736665577	5.74036008223976	5.83107709314413
AP3D1	10.3967601753747	10.3100271387562	10.2960445853483	9.98766799706034	10.7111997973241	10.1870360197536	10.3354763482672	10.0253572855938	10.4443234879386	10.1736530454286	10.0613751631228
AP3M1	8.97714964948378	9.38172493254	9.2558300721289	9.28156115716605	9.58689254906264	9.72913935596016	9.10527041229889	9.16529419552986	9.21312678493076	9.41829179866657	9.46662053600574
AP3M2	7.876448584421	8.2265895370294	8.21658026384262	7.66711503633336	8.08260810946261	7.64607032705967	7.76088638731645	7.80522645969359	7.72895315214997	8.23550359760423	7.42368452952616
AP3S1	10.3449816226152	9.19861986753286	9.38602347461012	9.5839644070758	9.49326340296576	9.1109579945735	8.74479378122688	9.56252739758115	8.9847388694892	9.41706860796758	9.38602347461012
AP4B1	6.25036583977394	7.66998817749218	7.68696241734956	6.76500902114576	8.12090114393635	7.06269683612692	7.52678849899618	7.52678849899618	7.57677703639691	7.4963326807094	7.94153865842993
AP4E1	7.26877346766436	7.38692855174001	7.45491188131342	7.04409111477741	7.14676386215123	7.77864822379944	6.78636746880334	7.08008418287287	7.24952501186837	8.09023286098008	7.2155852826105
AP4M1	7.73061786823893	7.69040235138109	7.98246215645707	7.78927930359792	7.69805570339048	7.26955184507636	7.71433036727496	7.69508226751047	7.3720597020477	7.87644117175759	7.62788615979594
AP4S1	5.97135041168093	5.60293418900142	5.65108533946307	5.35458878256394	4.66176413186247	6.35299838017444	5.39147305094359	5.54254184611851	5.54805551600996	5.60293418900142	5.96294940212592
AP5B1	7.27418598749569	7.37865117162004	7.34321194757163	7.25292496841522	7.29799413601066	7.03526238655139	7.3279962951324	6.80745731338955	7.28414116620058	7.3244962452683	6.85586673483512
AP5M1	8.45985584718216	8.44527896547927	8.4738525694174	8.20195297560332	8.02373750103092	8.74009850486819	8.84964546502332	8.39092042777392	8.13376266217689	8.76729939318257	8.51559355021435
AP5S1	8.47031743591951	8.57196556905707	8.39401805324098	8.61577176177908	8.60737929934455	9.22884855075474	8.36979236837991	8.7077850471632	8.04345482057737	8.40333073635578	9.3456136093561
AP5Z1	7.24767776864354	7.351750994282	7.46923268140034	7.18377542547253	7.46980275849671	7.47087657323828	7.38096742481046	7.45222531488189	7.37001766701446	7.26966739128451	7.57987441790306
APAF1	7.13489029718041	7.88993195939007	7.78325211616716	7.52238730216014	7.43896987329742	7.58950937802487	7.28160329159611	7.860655761845	7.58409144963594	7.60306895299789	7.81234241418377
APBA1	6.53039705414815	6.58366173394629	6.47881383565935	6.39449924023426	6.3133701902534	6.33354016009093	6.45116240250016	6.50005935204019	6.97831352795026	6.09633926082729	6.55142958414489
APBA2	6.10374933128807	7.66674937711098	7.79028879613125	7.39109909751487	7.27862246592938	6.96049211460429	7.99889990816935	7.5109183897346	6.10608613689058	6.20919616179881	7.28110966244676
APBA3	7.0959999085763	6.84014757514928	6.72168726212411	6.99708448930153	6.99708448930153	7.11787265506631	6.99708448930153	7.24494570308701	7.79360557365759	6.99193006281603	6.99708448930153
APBB1	7.5076785958414	7.75649875007506	8.04181613469576	8.03179208634206	7.91528770141713	7.78559736636621	8.39744418658483	7.53959481039149	7.46567989143377	8.11756530221595	8.12234522085211
APBB1IP	6.15575848185023	9.15341745026363	8.28869949551434	7.92828910513767	8.46875975703984	8.54627088722893	8.21950639283678	9.04735906245828	9.01593420386357	8.74026861419153	8.80689008519324
APBB2	10.6589474268992	11.3877078830559	11.2860647885247	10.7741708203086	10.1574798607944	10.2245495724071	10.6435068723049	11.0021216492298	10.0488964499361	10.0291328766564	10.5218199624685
APBB3	9.4767769250765	9.02659317466065	9.47615129011146	9.34115483946342	9.49968676898214	9.37884862783133	10.0410009594784	9.4767769250765	10.0468292319335	9.10246800194784	9.84748650044539
APC	7.52912517012121	7.76689502535182	7.8408068553816	6.68392614440994	7.86836599117528	7.24669403935293	7.40899064990351	7.13526471248883	7.18291838093786	7.70369910139503	6.86492868231996
APC2	6.10572732721425	6.0034736127013	6.0401815417101	6.1027971246618	6.30165991351834	6.10159321246414	6.33543684506861	6.2842252376593	5.8912591776355	6.10866004107558	6.21661298684136
APCDD1	11.8904796390636	7.52555854486692	6.75922552067853	11.6473363236438	10.5203510158172	10.1799725066834	9.8936230961424	6.87051267158979	9.78019039999444	9.78019039999444	8.57176978114479
APCDD1L	7.06327779322614	6.59563938760473	6.5976793035213	6.91401827506363	6.73643371545765	6.49220202466511	6.73619064578641	6.84727905279993	6.80463636081658	6.59987901059759	6.79082293777414
APCS	4.98608697207249	5.14306133107632	4.87577585120914	5.36381367163841	4.74952178158955	5.18451070482406	4.94392872429634	5.13844527271713	5.20714858034811	4.88821392543899	4.69779726459093
APEH	8.87110703539746	8.90914725912334	8.89044599537383	8.69742200051522	9.35405245685689	9.03124505088959	8.89044599537383	9.01991640343022	8.49131856364756	8.87863547871366	8.83704463878645
APEX1	11.1735658156788	11.6264365843673	11.4508874989538	11.4914009367875	11.0473449942057	12.1619690878651	11.3527277412867	11.6246511316161	10.4720602333225	11.471941470871	11.9193291892394
APEX2	7.68690660971586	7.83575487079545	7.50858403212601	7.44681366318907	7.74087609475463	7.85016032763918	7.67622141133079	7.76719309214492	7.63255700194819	7.78556229880992	7.79380109869583
APH1A	9.21501258848319	9.41816077553904	9.07939161127954	9.2586626102505	9.02861526274271	9.79621396333211	9.22395394248574	9.25927380863201	9.19353886487285	9.18945514792588	9.57235273478466
APH1B	7.70670304995991	8.16025016828469	8.45911766302134	7.30050803777915	7.95852532482838	8.01884923715362	7.59361693225615	7.37183599560151	7.92513187977248	8.02866533026605	7.90652790874484
API5	10.3388558990752	9.9223355065745	9.86649209661657	9.56037277053946	9.39595866638452	10.3309791175062	9.28738867792404	9.80097532054562	9.62152911706479	10.1440764814611	9.58679227718648
APIP	7.89391587900892	7.8471678484433	7.96163697047955	8.03400230443702	8.24843094257707	8.88115037968984	8.25685334403574	8.19527599281316	7.75999528945195	8.31700150717575	8.36349287885322
APLF	7.77835423690739	6.47043762053904	6.35886041348421	7.92895520447285	5.85638851317631	7.00640635678954	7.01033241373187	7.06028879499341	7.24617524026358	6.60029774801968	6.65195834932971
APLN	6.68827350538158	6.58005875445266	6.42253986889295	6.24195659419975	6.70661447563661	6.33827634912686	6.8193334533147	6.89231410918547	6.49781419973396	6.78145047500649	6.46897303582097
APLNR	7.25185984706743	6.36099406136547	6.80171902462205	6.20365182848747	6.80171902462205	7.30805557449904	7.21786322380753	7.76684873090411	6.80171902462205	6.5103971207409	5.85358733604522
APLP1	8.44000760103214	8.13796433624856	8.21756345441367	7.56044241166129	8.70550536593075	7.55560836134026	8.95423086392367	8.29612822328843	7.50281210198188	6.96050468457068	8.19226450160535
APLP2	12.5076221896556	12.191452556628	12.1578207724931	12.402182008857	12.9121584785589	12.6284587272346	12.3023314493394	11.5661967471537	12.2383682990055	12.4011950121791	12.1953106389362
APMAP	7.43382564077542	8.3307929166999	8.23535445497398	7.36992783467626	7.95036639002217	8.58876828066708	7.65638124456265	7.92053379575064	7.75869260409313	7.82446571322786	8.32888759792125
APOA1	6.3733946496039	6.22438777900727	6.274552372859	6.32685917333984	6.45682647610923	6.03064939882333	6.274552372859	6.42802888307311	6.274552372859	6.23328831671781	6.06669297772481
APOA2	5.89407064998292	5.63754402449956	5.86201200141993	5.90467874990697	5.91125533376517	5.58787330921017	5.95548383563128	5.83978983985056	5.86118823319994	5.83978983985056	5.80232164240157
APOA4	6.04583383271011	5.70437120325951	5.79105948649383	5.85941609207255	5.87551897365352	5.71607368026927	5.84767996986023	6.09966625579866	5.98243279650358	5.83542953614608	5.75370298349084
APOA5	5.69539486655837	5.63923254027289	5.46238239150901	5.84063713340764	5.74052280441295	5.50072568633967	5.88125800123569	6.01800686748621	5.77433075236785	5.68374836859557	5.67761933542645
APOB	7.11235368218042	7.72898325478837	6.88328931731775	6.59246869670582	7.09417379986997	5.36453397084405	5.91931882588396	6.16912637907493	6.39702437412261	7.60474357235224	4.9610668625249
APOBEC1	5.05404644605146	4.88265241888355	5.06899928916099	5.17381874176668	5.03717638728991	5.06899928916099	4.94398836613102	5.36518297275825	5.06899928916099	5.03793781157269	5.00604052759907
APOBEC2	5.19075166102295	5.12780084051923	5.37550245135689	5.25167749534751	5.43746000839748	5.4531222547884	4.89307589778023	5.0617040598999	4.87351882746125	5.25888221341156	5.27505277856109
APOBEC3A_B	6.23258659201256	6.4037341602956	5.06255902409153	6.64633852763809	5.63175229466924	5.22466866411163	6.37000985778173	5.8714186652193	7.33958197879608	6.71499007163448	6.46074025993329
APOBEC3C	9.92181894430827	9.78029090550044	9.1508411326404	9.93059544144639	9.51979275212815	9.85174262414884	10.2650619468593	9.54907411279556	9.96426833284869	10.1112012154855	9.95497347272793
APOBEC3D	8.39433655185528	7.87403238343465	7.57538079530805	8.50212478029514	7.62873536860803	8.09243333648828	8.28605944204025	7.99317143195947	9.20487060150271	8.16368813415847	8.20686569054903
APOBEC3F	9.70456115297603	8.74436398771802	8.35341781742347	9.32323363854226	8.20318518134745	8.64939696186411	8.96876951272496	9.12681087209937	9.42624365247722	8.59247909176043	9.11659460051214
APOBEC3G	6.9702879980653	7.12133149615981	6.67399494405443	7.36861694007501	6.38032852130305	6.74205477810622	6.98923017402053	7.45635516425834	8.27576790848029	6.45075747946244	7.49183158338754
APOBEC3H	4.7804786363415	5.85633552137285	5.54896619458431	4.9947970600441	5.54896619458431	4.85283071977198	4.92422147672567	5.79360930491232	6.66613799781104	5.54896619458431	5.6496228470772
APOBEC4	3.86722321450434	3.51765620729131	3.31877523963628	4.00300770915593	3.45388248833046	3.53499246698148	3.53379087939132	3.87684636316227	3.60677787786897	3.53379087939132	3.52530122992263
APOBR	5.9296632020209	5.9296632020209	5.75504302681369	5.9296632020209	5.92379822179598	5.78195291308621	5.8051910420279	6.25080404537094	5.89088044092685	5.94365466601472	5.92007420320804
APOC1	7.50674666784909	8.12377315211649	6.63773358730608	7.9545128517978	8.1869906748542	10.5311789010586	8.47831121915362	8.57257633864917	10.1602464425418	8.28786671123728	9.72409325768989
APOC2	7.1807987731062	7.46692011684602	7.20360892998864	7.85147414034748	7.42968723372704	7.92631691592934	7.69603350877095	7.69510020284022	7.91831884718223	7.82642917308571	8.3154976661284
APOC3	6.24630230519461	5.93272065938054	6.11076060363703	6.36236810909757	6.11076060363703	5.97627277934103	6.08314713309148	6.11076060363703	6.11076060363703	6.10869340687815	6.16448889426013
APOC4	6.2968339824661	6.03321870571132	6.10506130105914	6.32095200208416	6.17424285376439	6.13030063981717	6.23827193851442	6.15787778414522	6.30803426135158	6.16562582049826	6.19415653543361
APOD	11.876352602919	10.1126080193039	9.17842867673094	12.9499329537688	11.5122215358283	9.63822616119007	11.4818213073834	10.3400290775244	13.4754704470192	9.1807669613507	9.84551171746123
APOE	10.0525625773357	10.8526247640612	11.3558497459588	10.5532980839354	11.3921425997709	12.0543869968222	11.3198014278634	11.0424050575697	10.9322351134328	10.6560355194522	11.5871411741127
APOF	4.31550553532474	4.29603591578108	4.31550553532474	4.32550154726622	4.31550553532474	4.31550553532474	4.31550553532474	4.33676413701051	4.37396360680817	4.56338615620843	4.31550553532474
APOH	3.40282618355952	3.55503853659182	3.2593254018315	3.43308019123391	3.45119139074007	3.53499246698148	3.47556763001037	3.51142875685739	3.63962280871273	3.31844147900887	3.45119139074007
APOL1	8.33332665362087	8.45829519993682	8.71437614260773	8.13205348915244	7.96409416944166	6.64243849414025	8.96937739477329	8.05439920559271	8.31418461955032	7.84842803222844	7.33124798743914
APOL2	6.86521655370067	7.09884509077744	7.23769501216458	6.90508779745411	7.13036695133655	6.76804055437045	6.94568964485599	6.82761898788941	7.2627989541393	6.89518050060816	6.87169596694913
APOL3	6.28655438653152	6.77615836535683	6.52882737397634	6.29784784099674	5.90266004597872	6.22234719242058	6.54866729900563	6.53575592160039	7.59238176071683	6.45085699782755	6.49981539110196
APOL4	7.09777785733224	6.72015638547015	5.7785589807301	6.6901867378966	6.43778944887103	6.2234470142597	6.58358168188354	6.89614193339617	7.80056967869282	6.69308610777048	6.11836134474925
APOL5	4.33126946681544	4.09904181286152	4.29752984716129	4.51985591425274	4.42650821159983	4.04803285498824	4.33748970914643	4.39560826382883	4.47688407114409	3.93631838365615	4.29752984716129
APOL6	8.05884856756951	8.30896510633971	7.81857975509741	8.28474932075373	7.40757620775291	7.68815417916635	8.19994124718952	7.77335961481394	8.89327402289987	8.10309481659835	7.81211562852587
APOLD1	8.93695207839335	8.97177802663673	8.86012220657299	8.62858575540262	9.00430382291907	9.78484918301828	8.5679825251763	9.0541322142696	8.88442481085849	9.09747189697075	9.35155245212071
APOM	6.31096438589505	6.01146681010849	6.02910291604634	6.64727177653142	5.99882851672024	6.80754468151883	6.11000121287618	6.1461246804868	6.12593771369317	7.00362217982059	6.44966174656972
APOO	9.77905443995325	9.81875028267687	9.18738686539512	9.41452727067516	10.2869948245979	9.58874074240214	9.5837695477852	9.93619522998728	8.75754083757748	9.35804872379736	9.40437606477956
APOOL	8.69961091355593	8.7036706766511	8.86900991470831	8.2713918049334	8.98851746086432	8.74885075056002	8.20175195211849	8.1983592042691	8.14860265349122	9.18690159684763	8.58901515689261
APOPT1	7.2345127389104	7.10738855404571	7.51933416832263	7.24389877180067	6.50080964171789	7.42256748200961	6.96067595869216	7.47321825490487	6.07951643102027	7.05072627126667	7.12772704500101
APP	12.9015356871837	12.7433967505192	12.9864064980429	12.9859980697823	13.1597228274167	12.8288934004719	13.0883300609805	12.9365962853155	13.0101322015519	11.7574546188511	13.2554283930152
APPBP2	9.13155112857009	8.88045643689282	9.04496992292828	8.83130076003442	9.23121828446	9.74312210968838	8.65586536402552	8.75117340589375	8.40757633571922	9.30593791909607	9.17416388028559
APPL1	9.09566709501838	9.75415354746111	9.82116528161235	9.21618939252581	9.47048684738349	9.59908776778278	9.2404158894652	9.3739274823146	9.39336253399562	9.60490592934287	9.45409808111817
APPL2	8.52829795028634	9.16535341182289	9.01545753757889	9.0934506842885	9.19480112032495	9.14205300278854	8.91195317969413	8.96939420697809	9.53318060131491	9.06001396903627	9.05340743043867
APRT	8.49273365817547	8.14905097940639	8.25762498879664	8.43710886331673	8.4731670811688	8.45119747963469	8.25375603399278	8.68709782112021	7.91382172527766	7.903694262328	8.21050757028062
APTX	6.31916153704709	7.01191010438282	6.8479484936135	6.37375546837695	7.02161377056099	6.93090662059514	6.79889997920153	6.37285847518412	6.88409312787585	7.44930314560979	6.82496912964272
AQP1	6.95530795194623	10.7196409349585	11.0177532463843	8.2330266747836	7.21626436229788	9.48411134814726	9.61343960186804	12.1698389523828	9.02789056797501	8.95676079813584	8.40812202804883
AQP10	5.12771853912566	5.35244419183589	4.81661182459455	4.98680479119294	5.10075050882413	4.71762360968561	4.77160968882009	5.39353203218556	5.44813238291489	4.98049164452809	4.83938837123917
AQP11	5.79695837478676	5.77009326836344	5.7188847368346	5.7188847368346	5.60869574373067	5.66781029096622	5.7188847368346	5.92334367095351	5.55185192776871	5.7188847368346	5.7188847368346
AQP12A	7.13439494527527	6.93443872816121	6.91976898618785	7.10687495769867	7.06680588214496	6.73924165344239	6.95363780386477	7.00577858427873	6.89636658857692	6.73796797561574	6.91976898618785
AQP2	6.01465120812116	6.04754451486859	5.99621933149862	6.27141615756723	6.16376749964243	5.63219364728492	6.04754451486859	6.24169830512154	6.00329917542051	6.07032202360334	6.04754451486859
AQP3	7.99022437650063	6.03673810993791	5.70872688256524	7.10270162431105	6.33266594466045	5.84783351822378	6.3878656289201	6.20609094438792	6.13500390521683	5.84641844749127	6.00960215571365
AQP4	6.684849532882	4.14139426581164	7.83522567333923	5.29621613208003	5.24144480739059	4.49927809462159	5.38599638592704	4.57564708278825	5.18062700297688	5.91515514599783	4.59370469159033
AQP4-AS1	3.2228286684294	3.29757329012746	3.57248852402258	3.03656036081709	3.13304771383739	3.28472196014554	3.16052657133606	3.19999737505955	3.80612479729117	3.42542469160658	3.17860060211691
AQP5	6.85684863224893	6.26451536419568	6.57069027662017	6.34399785045833	6.57069027662017	6.57069027662017	6.54849657804348	6.85938264907304	6.60796322960418	6.23350468837806	6.5759586507011
AQP6	5.72828363929924	5.51038894887865	5.72828363929924	5.72828363929924	5.93983175182939	5.67708835482838	5.72654264115269	5.77296624518764	5.74934693308137	5.7341947070251	5.72828363929924
AQP7	6.3886315417338	6.00921573066476	6.58537754237586	6.19730987500148	6.27969932146456	5.76944796237744	6.26526469580969	6.79789193068684	6.161076861878	6.15564888918266	6.0849997911833
AQP7P1	5.57965440552568	5.15061890931993	5.57965440552568	6.13404324018867	5.41762140479956	5.49478211359191	5.69216868139744	5.87664864675505	5.57965440552568	5.57965440552568	5.27965278924028
AQP7P3	5.61999345543203	5.18727466364678	5.61999345543203	6.17062723234236	5.45890751110262	5.55048594156934	5.80614502700219	5.92253379043467	5.61999345543203	5.61999345543203	5.32735399149423
AQP8	6.03073235642699	5.54945176324339	5.60992495234193	5.86408418733458	5.84521482888306	5.46486704961761	5.61047961967981	6.02139512892567	5.77004822825513	5.68963685238738	5.72697391048194
AQP9	6.53535418236906	5.85417403665404	4.70304004447248	7.17546277467037	4.70850342057636	5.83686024615149	5.38001682767176	6.20262693565972	6.03623549124238	4.9673549935101	6.2788177435541
AQR	9.50403482454665	9.63581689277136	9.4673520713637	8.83295345228179	9.47418749520764	9.40500139720935	9.21014645253108	9.12592376513915	9.41435446397261	9.95396332042012	9.39623914965064
AR	8.44934150386649	8.67656520638511	8.37582800756368	7.51222507388413	5.58890750613401	6.45259050090767	7.87178862815903	8.08311788786118	5.57446851405547	6.46001248266909	6.54482953091129
ARAF	9.65268210128538	9.67636263707624	9.4069412194537	9.6859578020519	9.7245413651627	10.087950787107	9.78478979358432	9.48234484159802	9.44647892903465	9.85059625523959	9.95026600939073
ARAFP2	5.35873691083049	5.1209426172994	5.35873691083049	6.45504527368791	5.48207913400155	4.73053357687399	5.33415004205538	5.59713269184115	5.6830927601209	5.35873691083049	5.3081905493305
ARAP1	7.78817391775463	8.73595364446867	8.8540269709439	7.91599556850605	8.75257881160244	8.20063447948807	8.63350741448171	8.71494997117473	9.0900458823536	8.12230111064082	8.79483441610869
ARAP2	5.74607714943989	5.67716929372047	5.47794531369211	5.91078580585764	5.06939078182141	5.8850042267013	5.73956932305538	5.69636318768594	7.54167418556166	5.32797606871814	5.74607714943989
ARAP3	6.79454300738508	6.49879014577313	6.7964726279443	6.49002943789765	6.94894692617367	6.7964726279443	7.14028835582373	6.88503904112367	7.26490899533191	6.52539997539136	6.45846328446723
ARC	7.14386171129784	6.71085472469543	6.68310542304661	7.20169729997846	7.23624726542158	6.52366806888219	6.96711904827013	7.31717632547582	7.18118903109896	6.92171091082183	6.8220275359825
ARCN1	9.78782848608579	10.0299660792179	9.96835025244444	9.53586760848127	10.1780553939422	10.1317949631535	9.35235118766764	9.85925558690086	9.8304017076914	9.98880733935955	10.0993628091666
AREG	5.82525246195778	5.52885172424583	5.60235530103846	6.83600726589916	5.39741961118839	6.70733028482193	5.32189505128923	5.67142167378539	5.70635162758456	5.77782007369949	6.18055070088636
AREL1	9.29696288791548	9.40327741585649	9.38265511383509	9.32972696933911	9.00153769508746	9.51411657812335	9.33703546432062	9.32107137299883	9.37950966732053	9.19605418836117	9.46175593931635
ARF1	11.6448434030365	12.0219221472196	12.0624530849798	11.6574128507247	12.0478307813252	12.2545647162087	11.7660705583226	11.6691732639402	11.6650401655984	11.9424030916727	11.850125527668
ARF3	12.0492327957767	11.6264867936683	11.0883714124685	11.532761856151	11.8528665890685	11.7442514567874	11.668045187603	11.3911185366731	11.5346661831982	11.8079241595936	11.3188529299327
ARF4	11.8647860038685	12.0977347906947	11.8534488088274	12.1024576466766	11.9007522132771	12.019353146395	11.4814478198338	12.1121670314974	11.3564111978347	12.2967345864777	12.0047504613045
ARF5	9.16782783933895	9.38644309136487	9.05975079406341	9.23967358025827	8.96812561629375	9.35536718412969	9.41318214649025	9.21887933276128	9.14082178539105	9.09330306234409	9.57785370234927
ARF6	10.0113720513735	9.68242808192525	9.66681427350797	9.62919234325709	9.41009999700263	10.4608314095507	9.05176280584883	9.66681427350797	9.40916620160835	9.88948602803847	10.079461850289
ARFGAP1	8.6244821215389	8.6302799930564	8.75028985497947	8.54172722264677	8.83889939022588	8.54352140659206	8.8842386328517	8.71514827785775	8.56086229200431	8.52906892026018	9.05625059567285
ARFGAP2	7.74951349304147	8.26889454659433	8.36679856211155	7.89045447103023	8.11440149464039	8.31363540843416	8.13361061486954	7.8693714727106	7.98322246151701	8.3038928356528	8.23022249581373
ARFGAP3	8.75385779419525	7.94553035848715	7.84756623270597	7.88248248386398	7.94553035848715	8.04049795124892	7.91136950327187	7.79402464957114	7.82632433581955	8.41095788409056	7.83302714286498
ARFGEF1	8.90898451074765	8.52997496501306	8.63849392393617	8.26501271884974	8.71929775013465	8.64716574444122	8.54482980928483	8.2000517996049	8.78183500599976	9.28819986465803	8.63849392393617
ARFGEF2	9.04793456779122	8.76881242155158	8.90965410739995	8.42337683927365	9.58649820824146	8.86990851022499	8.56507003897614	8.53290656587559	8.92404436328844	8.86990851022499	9.10122838849909
ARFGEF3	6.73474780110052	6.72288143384621	6.91340828548509	7.37819906021685	7.54898677805535	5.46085932417103	6.89691572778684	6.31231777163743	6.54074153909301	8.14411034861785	5.90579363319665
ARFIP1	8.63266427919399	8.87651559310564	9.06874450690657	8.83733307967748	8.84297132022691	8.88852143815989	8.66383264646258	8.80641533706302	8.61763262563297	9.34127964725695	8.84320863233607
ARFIP2	8.17309092086644	9.08642314044593	8.97387176714464	8.52310523176066	8.56449943050679	9.40335866156769	8.77985557380617	8.74931262347799	8.77978091605713	8.70026187091743	9.02186632672761
ARFRP1	7.33436023499377	7.35694319721768	7.49532856775515	7.21682002027644	7.48618911435681	7.14095334693013	7.59468129050273	7.28750587731541	7.32498729024856	7.33021842642036	7.72120577176684
ARG1	3.41844525254082	3.3882951815547	3.26511677766372	4.04311590611143	3.41844525254082	3.4263837536934	3.34766677806358	3.41844525254082	3.44932609386723	3.41844525254082	3.41844525254082
ARG2	6.70444124118106	6.45518892556266	6.22478096008338	6.70256942796387	6.17928932703307	6.47132378003757	6.59890121206284	6.33647316677523	6.45518892556266	6.34744382062184	6.45518892556266
ARGFX	3.79714261857952	3.46221619999154	3.71176755358269	4.21988648268958	3.64447372900719	3.50422206534397	3.70747800788636	3.79267631717512	3.70929480886754	3.3349153508058	3.47729895108266
ARGLU1	9.16992252574069	9.22874519781405	9.73314465324536	9.31674175626605	9.76128409141568	9.62807508796715	9.95263847552417	9.1482169999214	9.88222191843878	9.5872002210067	10.067061967088
ARHGAP1	11.0533567831003	11.3819676733434	11.2971428555355	11.1782935867707	11.3190675316098	10.8686561904094	11.1348400064748	11.304934632497	10.9625961055149	10.9751847714806	11.4394765791449
ARHGAP10	8.00504235453538	8.10848961282675	8.62663085041205	8.91178365566155	8.70846753496203	9.24872445477863	7.81928629948136	7.63622180194015	8.48843943140127	10.220825867135	9.30605327157817
ARHGAP11A	4.54367014894006	5.16414074965727	5.07304115259432	4.55556593983882	4.93748746524863	5.17179717398875	5.67091730050191	5.26763232818574	6.10231414148309	4.99307484918937	5.07304115259432
ARHGAP11B	4.4197754404941	4.80553503777266	5.11981114409073	4.64895475615999	4.97040040679512	4.76358012978731	5.0363978080446	5.08176096679396	5.62075050356198	4.97040040679512	4.96572209435149
ARHGAP12	9.3117471235264	8.90473998233904	9.25017059478229	9.0300503298198	9.91686207597743	9.36047352228923	8.7217484905025	8.56132530010934	9.11061101773432	9.56400351119636	9.27063123936901
ARHGAP15	4.98489082805543	7.85355778333238	7.13740494858818	6.31817602670378	7.00802373566996	7.7733789006993	6.86267395842485	7.7829338718933	8.30253072241496	6.81416660172994	8.04870770300014
ARHGAP17	8.61676852333041	8.86032752802241	8.69811332055425	8.29267121593001	8.66385061896745	8.50676302111701	8.59119510337827	8.65198866621847	8.88949445147174	8.24096288989445	8.2984207677153
ARHGAP18	8.34871931906824	8.87879341799474	8.65916887439168	7.96540644755102	8.85774282815733	8.76651460403923	7.95454373370944	8.86281611371791	9.64998589571469	8.07850908718282	9.00931664930716
ARHGAP19	7.57511843651828	8.04039478219196	8.09425999534493	7.94039813585361	8.13884263327613	8.48177337430301	7.90066098451803	7.55213294058266	8.42853131300948	7.77293868662148	8.23864378772559
ARHGAP19-SLIT1	4.20365863787293	3.99508437647573	4.37272514745103	3.83116402583267	4.00734281105682	4.06176659085896	4.01728440472128	3.83100672488494	4.08048422971935	3.92209737799809	3.91515469776368
ARHGAP20	9.68750197956517	8.85471148640965	8.7211956946017	8.94393255779837	10.7703091033621	10.7889346328126	8.63262449737343	9.3944386970995	9.5611802757692	9.28058047618083	9.89836433113329
ARHGAP21	11.9485522236805	11.3174911449304	11.1905168111456	11.0303377725041	11.4325018098265	10.5084843159245	10.4489530413749	11.0224979154355	10.7776044697685	11.7334489670061	10.9619880154015
ARHGAP22	6.36186200712536	7.58520482012735	7.03291698065173	6.34876953246611	7.33429967998328	6.48251903972881	6.57015236591942	7.1577257566557	6.78852386773803	6.78844636559504	7.39465435892792
ARHGAP23	9.4734829729991	9.72537937000083	9.45545781430537	9.13210369632263	9.66989128557155	8.89226338972605	9.55765391495828	9.10110207676487	9.2078199597315	9.58313710985229	8.72452274089805
ARHGAP24	6.65900020690514	7.78090114334095	7.49374176444716	6.77644982507173	8.19814898553668	8.59812289374109	7.71225899511056	7.22471742927549	8.46321007738699	8.30833711725637	8.84445437590354
ARHGAP25	5.67966042596493	7.97491013230698	6.81595492884827	6.30447774962095	6.69093017638905	7.36111027381313	6.54128702497455	7.47932775873087	8.25003473805262	6.9375299548469	7.6384906593726
ARHGAP26	9.04444929060481	8.7059518977346	8.68802415730426	8.12231537434269	8.27064075230777	8.01735205713976	9.49439773086872	8.60006662887872	9.08666679077502	7.85140904649267	8.85401449885917
ARHGAP27	7.25943928705125	7.57008621681917	7.36565235965155	7.07408021099795	7.35462681205546	7.14115042951521	7.45531166072842	7.68374490949952	7.75498311816916	7.1041926652788	7.39734713401993
ARHGAP27P1-BPTFP1-KPNA2P3	7.83535979279184	7.7304901934536	8.08594611227663	7.67188357186277	8.0718887704942	7.42841867988505	8.27178045988427	7.87410701898258	8.73187873175309	7.89560605442799	8.03613376560242
ARHGAP27P2	7.50281338019864	7.2608197485556	7.4202152750049	7.4202152750049	7.58575294995288	7.2971026024309	7.4202152750049	7.48334749536082	7.42543828930132	7.29392651786703	7.4202152750049
ARHGAP28	6.56906215316587	6.11620338525633	6.40809034592201	7.78154333277836	6.53713926271557	9.39057037018676	8.31149917281081	6.74868021999548	8.78115152231922	5.35387052655684	9.07856534238873
ARHGAP29	7.9293734996239	8.99913022427701	9.14664160320614	7.48257263028152	7.97509448202908	8.57023666403256	8.08438809932697	8.28782470910136	9.49433963183947	7.9913453193405	8.96266669913709
ARHGAP30	5.96732407657858	7.38092885883791	6.745012145416	6.49207029941704	6.49612393075199	6.67890630060298	6.45013475492565	6.77929409248775	7.80898526581844	6.58728354807343	7.0139387721985
ARHGAP31	11.0194225620139	11.0722160597147	11.3270178414948	10.9241098082976	10.2049358530774	10.4774383443173	11.0917397134832	10.7046577414063	9.53217976919847	10.7320537560032	9.8486916226013
ARHGAP32	8.52939769892727	7.94730513516921	8.29142478001449	8.41710241918673	8.4573991757309	8.09567762592084	8.29142478001449	7.87745864340205	8.21347101319423	8.73439602922756	8.29142478001449
ARHGAP33	6.28533953522899	6.65595997371367	6.61892934137436	6.50054872486945	6.45816604828576	6.3408464902113	7.39915917986449	6.57547192858932	6.57547192858932	6.43602806598145	6.57547192858932
ARHGAP35	9.69950279065606	9.59288984356765	9.61315883760942	8.83267187423303	9.7476856999056	9.66365635198009	9.44899874241144	9.3904063945565	9.41935608758816	9.40813543991566	9.12109957766429
ARHGAP36	5.74926728822011	4.87920421010495	4.78098424083197	4.55551964971919	4.76771452344148	4.81323372661046	4.8073965107025	5.34479692573757	4.8577202049448	4.63206742067661	4.65299511140525
ARHGAP39	6.78020868961614	6.67647960103025	6.67647960103025	6.61684844914524	6.67647960103025	6.54738269472315	6.93081818356957	6.70577960409232	6.67647960103025	6.61459865075077	6.67647960103025
ARHGAP4	6.93554367540367	8.32872285470344	7.91533282457459	7.15146140363137	7.64442624583104	7.74315476851501	7.75862298972523	8.11482607135296	8.49395085845504	7.29455118503504	8.02289859333789
ARHGAP40	5.36125803551272	5.20239338456728	5.23308381354095	5.1316643591257	5.26273597041812	5.09254337407961	5.00305211677794	5.22426600043114	5.04067542140416	5.1301633786485	5.28502899542613
ARHGAP42	6.89471199486113	7.12893404870867	7.24169052708982	7.66704960504619	7.63055684115279	7.01762611888799	8.29269823463185	7.24545683098333	7.8268888342683	6.17395249605915	7.24779013208547
ARHGAP44	6.97140149475324	6.03748943671984	6.11650441415086	7.29466165445107	5.84310614206389	6.18917025737299	6.80776818529443	5.64112660002689	5.79297642050889	6.8728388360021	5.57361667953673
ARHGAP45	6.70173514844716	8.11187293482729	7.83036921607102	7.0083737610674	7.80765970118418	7.37735314183883	7.53811173354381	8.17407627995628	8.25982823937998	7.34360738624104	7.96749139259642
ARHGAP5	9.72963744718222	9.7758796102204	10.0105308716379	9.17674395180138	9.26686475401211	9.62064731622092	9.2069629235149	9.38628382918833	8.75599726282076	10.3019942814438	9.67176251621282
ARHGAP5-AS1	7.44430951900321	7.11542512111441	6.96699823647076	6.93559702147074	7.11972700685577	8.42105059718367	6.9878127014779	7.10886019309636	6.61590610213705	7.2253336949274	7.72965550616713
ARHGAP6	7.04146884592867	7.5279096595454	7.395756494682	7.50435042416434	7.57877345158445	7.50374796010601	7.18906750855196	7.48409173198354	7.69114944188944	6.28821237203376	7.83292499262497
ARHGAP8	7.48983672921726	7.5966017093148	7.55784596211559	7.48983672921726	7.17052427905871	7.41545773910973	7.48983672921726	7.67900609987246	7.5570918028784	7.01804982276102	7.48894554459598
ARHGAP9	6.66230582608295	7.1042915918705	6.88641876391265	6.97038509502287	6.92764407790425	7.00099247813866	6.85729823036052	7.446742653342	8.27488153961527	6.38408224412489	7.73972383774626
ARHGDIA	10.257494504923	10.6875185749577	10.0144523924692	9.80838550514991	11.0010027255535	10.3406214776092	10.3891964761408	9.73024165615628	10.4329413308762	10.5633434417487	10.2359750467755
ARHGDIB	9.96429589881764	11.2866831573125	10.0178943510586	10.2075830352849	10.5921962445104	11.1913299692955	10.386359488566	11.05148268104	11.7349999088204	10.6034507202517	11.1042749050731
ARHGDIG	7.8636782014029	6.93187379570706	6.49028168502328	7.75335157557975	6.83985111267078	6.70571095675665	7.88236604794585	7.07729819071661	6.33516286075981	8.79666353397393	7.66585639073542
ARHGEF1	7.88262284512837	7.88262284512837	7.82641539004286	7.31602857368924	7.72974380976694	7.88262284512837	8.13346044849875	7.84508004631372	8.89974188214002	7.69620805938836	8.00161673450162
ARHGEF10	7.90190495695668	8.42788293874383	8.63698852711066	7.7941123522937	8.18621714721243	7.97163976296907	8.2411627985323	8.02345571786153	8.18621714721243	8.35137272033139	8.4211463653103
ARHGEF10L	7.14791930788929	7.42941715462413	7.18828116717935	7.19086396406525	7.19962296537904	7.0008567135382	7.34975668772299	7.23287689568541	7.5225123661599	6.77628415641004	7.18828116717935
ARHGEF11	8.54542298965894	8.4951987252524	8.48908119834339	8.3108843491346	8.48908119834339	8.50894552667046	8.53665026049951	8.42086397713893	8.49666998852597	8.39524166112972	8.48908119834339
ARHGEF12	10.0838921972797	9.76062160161847	9.89431522119799	9.54046810756032	10.3815461493835	10.1852310688303	10.1519630451779	9.45970553542056	9.91969985153745	9.93874392088159	9.49964830418875
ARHGEF15	7.46672863178174	6.89364203378342	7.05198809910464	7.23779580493671	7.11509215103331	7.23779580493671	7.58979279799014	7.48732523900596	7.4716898488639	7.20208181982283	7.02737202698433
ARHGEF16	6.50185503832408	6.04339226938244	5.95933664885995	6.25139197245111	6.33391298949059	6.16078755649406	6.27041892318769	6.46139187379688	6.75244419010211	6.21223691959489	6.30870313591972
ARHGEF17	8.64465197917619	8.67760824047904	8.79924503207686	7.96923228748069	8.27853323541303	8.19964485020531	8.70953135963492	8.32184948953357	8.24979412541369	8.00844231235953	8.31169910379851
ARHGEF18	7.99900935406536	8.06160061615707	7.99900935406536	7.62938543946914	7.99900935406536	7.99810021850726	7.99475377573411	7.87051696833024	8.20668937863259	7.99900935406536	7.99900935406536
ARHGEF19	6.77923581113596	6.55842146565792	6.66123750209288	6.98479036291409	6.77923581113596	6.38917893047531	6.8357416666663	6.75160349461757	6.84133163482937	6.86941101532305	6.89651441864859
ARHGEF2	9.40006723636361	8.70989192911704	8.48306427642902	8.6695537894375	8.48728675942143	8.68589661638342	9.02738533758793	8.61408679862304	8.77579532458874	8.79505302727568	8.50720182637938
ARHGEF25	8.42755947678911	8.77410482821648	9.23295533183877	9.26419750773408	8.73405372485379	9.44404315607888	8.8935974248231	8.62221238161612	8.77831080074267	8.62271894136602	9.2650066291985
ARHGEF26	6.95509581945319	6.45472360554423	6.94506728430457	6.46629533427007	6.56511582642865	4.6801395473576	6.463018959622	6.45472360554423	5.7345325749363	6.49309879964047	6.2441537260857
ARHGEF28	9.85772056812402	8.59211885836378	9.06869243094883	8.64617515550453	9.60877146913006	7.91559953188362	8.83849558259526	7.41440986683859	8.16518754664957	9.41329561673555	7.64457719385816
ARHGEF3	9.1053238053557	9.2843200158824	8.87289368337212	9.52162254058098	8.35155880442066	7.98372919490489	10.0074776623346	8.5606353427356	8.3835210014054	10.5833790547352	8.03317486456692
ARHGEF35	8.88614234627065	7.02969570104808	7.95515890096477	8.07867911262206	8.69485952328758	8.34836580043136	8.21080450459458	6.70220809710859	7.44772406556785	8.55811310940195	7.70830254846596
ARHGEF37	9.1924917439865	8.471840978458	8.55443691369711	8.71409986640787	8.55023631788705	8.84714213579034	7.96267822244811	7.40344217049282	8.58305980769737	9.60568906882847	8.01738682966693
ARHGEF38	3.65953768967073	3.55443248449763	3.70790145802887	3.7834497436655	3.62288865953553	3.64038466958669	3.64038466958669	3.76514655757714	3.71337166806433	3.45894166710822	3.41250017325854
ARHGEF39	6.24043350859576	6.07201015758074	6.28818789932351	6.40051012237648	6.75886241824634	6.93332114439013	6.40186711369497	6.40186711369497	6.40186711369497	6.24580945146555	6.68337855249435
ARHGEF4	6.67393776107792	6.84279224852691	6.34729678485034	6.34729678485034	6.49841755753956	5.6045400287882	6.38862048581787	6.40051153386522	6.4563661282353	6.17385274202803	6.11705705363242
ARHGEF40	7.22624417569147	7.35625397059936	7.35625397059936	6.73217517488608	6.85822341412453	7.39483497679555	7.62440099030097	7.61578746997209	7.65749935994812	7.0850732280459	7.57272260046911
ARHGEF5	8.89785621520655	7.14981361187419	8.04629798282604	8.16910857165654	8.85550424528685	8.48112117866311	8.37105026949457	6.8581474014637	7.59591662446829	8.605681031379	7.81910754631679
ARHGEF6	9.13195463957076	9.80392340381071	9.53884584450641	8.83607548868816	9.59391770373682	8.71990704679031	9.03683919511211	9.13388408266461	9.20389813129414	8.74312696363002	9.04904988938462
ARHGEF7	8.62149194355986	8.69938846953221	8.77281532786857	8.29818481295564	8.71802357936432	9.31861044258769	8.73983634953664	8.25656653830872	8.99411853814638	8.64410005678718	8.80324551896163
ARHGEF9	9.26467439309127	8.70107423706699	8.96208812198191	8.53850768114522	9.24980393859421	9.11945614451716	8.98827979364925	9.08759671829393	8.82337880524358	7.92520905536879	9.26399771118608
ARID1A	8.90508981554429	9.4635448815023	9.25629447186961	8.90365279368772	9.08126674485072	8.8111170377789	9.685312690293	9.09969715156126	9.75542933092541	9.01878305971523	9.1437992177085
ARID1B	9.26234206821971	9.0887057325824	9.11125066718781	8.97777696686032	8.50437790366902	8.38351259929371	9.37854089619436	8.91756596880864	9.30963900014588	9.0887057325824	9.0717380217418
ARID2	9.1748108778447	9.19522122525978	9.35588626276617	8.94782650700937	9.24278211399655	8.84525054887064	9.05686856704278	8.79670432370597	9.12001102019538	9.58853507934213	8.95399039786873
ARID3A	7.64085648441861	7.50922338728748	7.36296598856413	7.39483324811791	7.42893143341589	7.34160804812613	7.65119746030913	7.72352311519804	7.67059579428619	7.20489654622926	7.61270146288178
ARID3B	6.91310477169799	6.79276536743694	6.50501517724852	7.03878704528616	6.66230053092005	6.63349144736444	6.86261871570939	7.02195036284355	6.88947075142269	6.36484975623817	6.75768570705605
ARID3C	4.93359617476909	4.39618738320798	4.81953868596053	4.86040787945947	5.17646578999509	4.91015558482912	4.91633438263611	4.91015558482912	5.19310367362939	4.90270057467527	4.91015558482912
ARID4A	7.35302244409007	7.67512435537965	7.74727774132699	7.41696830432611	7.22605254326371	7.8937538024382	7.42957294024721	7.67512435537965	7.7104023734636	8.08186310833411	8.05967539756357
ARID4B	7.33102995976315	7.54609018102898	7.88274723898815	7.25302440537251	7.69084685229727	8.25699699500919	7.43288642136624	7.29979153231773	7.78990003665922	8.12080696476184	7.81847461294936
ARID5A	6.75708889823889	7.26993183193229	6.90717873660869	7.05797168164472	6.89034206376338	7.61962320710664	7.04058187186885	7.54462884130989	7.84677554185201	6.84355273839972	7.37174802830333
ARID5B	8.71449611488916	10.043809980424	11.1010501573087	9.29168325297261	8.16016023608464	9.73657988966954	9.27382071885706	10.1876943448926	9.55827415363233	10.29920036532	10.8768421019232
ARIH1	9.54606694917094	9.95897308979938	9.9904364835374	9.36529711063303	10.0802222941218	10.227245052351	9.49276134853903	9.48135872329821	9.77915522952396	9.89937827784242	9.73371529407878
ARIH2	8.81388204110677	9.21420243794255	9.35288578850287	8.7225143712168	9.29356320882531	9.47982407321454	8.93865726646331	9.10093882951496	8.93632695361247	9.10093882951496	9.10093882951496
ARIH2OS	7.5553961142737	7.36132320742979	7.54626441988581	7.47628353859166	7.56569145171459	7.5553961142737	7.52325008773559	7.66156770857227	7.5553961142737	7.58514053083818	7.91589908473417
ARL1	9.47504741756609	9.8094172468201	9.59367707651722	9.72313855842018	9.8370824827196	9.86700047495682	9.06450889012854	9.40340005248548	8.97724594292978	9.68013832589488	9.28507066911352
ARL10	7.68947026260499	7.13056047423378	7.32222308090242	7.27285264930703	7.37221921933922	7.10951639640285	7.42839936467714	7.19143041576541	7.11854686920526	7.29362004531331	7.076635989769
ARL11	5.93575091100064	6.2631836775882	5.67478922386412	5.25274448428292	5.75750165919224	6.01976566572119	5.31818209337353	6.32605479330113	6.44869036878667	5.59608063860929	6.12978627884607
ARL13A	3.06599246345844	2.8550956580341	3.14667272955757	3.08394101382052	3.15822999926402	3.4165303026651	3.08289419308022	3.10826070757728	3.08394101382052	2.88389092749737	3.12108550654227
ARL13B	8.30234737611135	8.34010325669828	8.43209750438301	8.1091766290498	8.19511809884224	8.10971590640451	7.65337150957441	8.20239287884022	7.88531527829486	9.0172822159006	8.08909312499051
ARL14	4.06341961178618	4.18836745914799	3.99757770132466	4.06341961178618	4.03294234916831	4.06341961178618	4.12699501137182	4.09826746624036	4.46587675446649	4.06341961178618	4.02677180249115
ARL14EP	8.40016430508235	8.47247836487062	8.49262074627742	8.5042438807995	8.2671633372509	8.73577527124679	8.52397080763452	8.47525852373629	8.33618445354554	8.72924232680662	8.5042438807995
ARL15	7.74463308071618	7.51228465125455	8.03999448918893	7.36945516142672	7.74463308071618	8.67279737202946	7.50937622176488	7.98632671873743	8.06189678421794	7.17276807954817	7.80549658200915
ARL17B	9.56292976369078	9.04499155745324	8.68804575086602	8.94177183755698	9.04536844607556	9.55254496148076	9.14794641228098	8.62294962156652	9.80397623948834	10.0036270922368	9.20011754995961
ARL2	11.7065956573161	11.3453626097062	11.053031706674	11.6945081266165	11.102921929756	11.0209364217187	11.215997118897	11.7535078681835	10.6806597183721	10.9753972350531	11.3639058317154
ARL2BP	11.7614061555051	10.7133772641317	10.6145489307466	11.4033562681223	10.6586711036066	10.5433316338716	10.3026868682698	11.4135776455929	10.4334562520095	10.8443603632361	10.6623709032933
ARL3	7.59919963723231	8.11575634428002	7.85818837208858	7.43004284362143	7.58890505728835	7.72723091870469	7.81856282803446	7.709888049436	7.60975225389898	7.92920969042964	7.67723131953528
ARL4A	6.41618930249791	6.59782196754222	6.83064539364781	7.33023973516572	7.28925243389628	7.45957614077643	7.85599130974934	6.18244473029807	6.34071791555207	7.89464864603301	6.93541962156121
ARL4C	6.03673810993791	6.03673810993791	6.32451248370335	5.50667620034757	5.95839651158548	6.03673810993791	5.95592695590345	6.32754258084576	7.95135632559913	5.67646974051937	6.1129388136637
ARL4D	9.97278809929427	9.9666086139408	9.74070387861885	9.72505391780918	7.525092884913	10.6629722586812	9.17991525029015	9.64316914554429	7.90868074168953	9.03497940260692	9.82054985819584
ARL5A	9.06136418551995	10.0684023854642	10.0932395135924	9.89132229066497	9.89547992384907	9.7981932742196	8.84006142688764	10.4111260522091	9.42113864283952	9.85943831704059	9.87520146950101
ARL5B	9.85385090977861	9.46165157399863	9.50142162461069	9.55624898296762	9.08501858155243	9.09335917175819	9.00168438842712	9.39747000413809	9.25786025868543	9.86166439285887	9.56840123489143
ARL5C	4.66924808909235	4.88271354049044	4.88271354049044	4.88271354049044	4.7546219059477	5.22739039403652	4.80529480121116	5.16993743475005	4.88271354049044	4.60248212909433	5.00192220683751
ARL6	6.0447538350081	6.29089898298448	6.40437089717873	6.35306335083005	6.08873827894282	6.46814161427139	6.18236377521699	6.15019701103813	5.8304039588792	6.91749960643574	6.22016727989808
ARL6IP1	12.1687544507425	11.9561567024734	11.8896726340891	12.0639061061675	12.2741013960286	11.9830391142887	12.1321198471681	11.8653826051047	12.2552206054015	12.0688626218143	11.8881888876306
ARL6IP4	9.15365816577415	9.06092067882529	8.95238585043808	9.73563893668652	9.15365816577415	9.47931623236368	8.84535470256123	9.67514232972852	8.87241772117685	8.84356214880223	9.35657851273882
ARL6IP5	12.0675600166345	12.2365621259013	12.1375257266356	12.0587696786344	11.1084247349525	12.1105491607903	11.5505943704262	12.0698383718291	11.2902452702222	11.9805991111447	12.0071279747688
ARL6IP6	7.68509756903812	7.25675475588588	7.11277844693617	7.4909912657828	6.69471262325703	7.52531437692961	7.44277932894057	6.73914521359166	7.40741483088584	7.43795658903244	7.87872398585735
ARL8A	10.5063867120238	10.7266837811876	10.3472293452657	10.2080473557255	10.385899642344	10.6052593843577	10.5161618027116	10.3017388212748	11.0654534045202	10.5754719534452	10.2669791749587
ARL8B	10.2226845915056	9.8510627216062	9.89407206720775	9.91584380706237	9.88943670982008	9.90637285309796	9.727387727296	9.82925135038156	9.76634972828514	10.0798004269091	9.97759468613674
ARL9	4.89821659626382	4.84600179028522	4.65962995233887	4.70116177627081	5.04337342148218	5.8076948608572	4.74126157178579	4.90933515476002	4.90933515476002	5.65993353314989	5.18899476278866
ARMC1	7.46455281413401	7.63574582591236	8.09877671238372	7.36296291126524	7.93312864104479	7.95699001837991	7.56955127056202	7.49560612283718	7.19650654916874	8.25512226203179	7.74603894041348
ARMC10	8.71179443904905	8.39699249238442	8.51090298026562	8.32642161102721	8.06331910141638	8.41445749085979	8.30233601047515	8.40365408122534	8.28818986549753	8.68083547474837	8.69834436238743
ARMC12	5.53854735155188	5.7274036866583	6.36730450422323	5.8956272425162	6.39567344204466	6.06239118174084	6.16159917958042	6.04712130629297	5.93911755038584	5.95275322659321	6.30363814353865
ARMC2	6.40845850629373	6.51430547916667	6.58610287392362	6.3438246294513	5.77883042369914	6.03467154884523	6.51008066135023	6.0320450142155	6.31515208024648	6.29050573179763	6.4712121940262
ARMC3	3.75930202604061	3.95769938786004	3.63849055885018	3.84560000760006	3.63849055885018	3.63849055885018	3.62349700722721	3.63849055885018	3.62239659959284	3.84268271002457	3.53507262979411
ARMC4	4.99174325006386	4.86206833083529	4.87314033316572	5.34986986801609	5.19836061043069	5.16601401298208	4.75883566239992	4.86206833083529	4.42655654746288	4.70694069756607	4.41769006524032
ARMC5	6.55620292541714	6.55620292541714	6.55804807363474	6.41136985736774	6.73276386012045	6.40957809568925	6.55620292541714	6.67461241514166	6.55620292541714	6.44131668772445	6.59142048301354
ARMC6	6.73064873839735	7.68082708438803	7.60069514466669	7.17805521850953	7.53422775100883	7.71669145207391	7.55612682288312	7.56307904448983	7.15311032030601	7.44541620627166	7.5575396500587
ARMC7	7.17232403438453	7.17232403438453	6.82840602841128	7.67100762737739	6.79672291450771	7.42132889558693	7.54309832024805	7.17232403438453	6.85688802743583	7.02654257770791	7.29642192934419
ARMC8	8.45426469653504	8.64180579550182	8.79837292045001	7.7446243896362	8.55576792375374	8.93355688445809	8.27528349655217	8.31452790241332	8.48917837215897	8.51156887050765	8.61721929453081
ARMC9	6.82924231528108	7.02314697436152	6.88192974376628	5.99163226637026	6.79001946244145	6.48411973650092	6.93551832546142	6.75002026365908	6.71855634883248	6.91334775705791	6.65643168102261
ARMCX1	7.91506746511821	8.23819513927142	8.5056608560851	7.9582801338957	8.20240445629432	8.894293228668	8.16005508420133	8.02431748697184	7.19969856660491	9.14442040928142	8.26441121398811
ARMCX2	8.48307589570041	9.01318338442205	8.54532723933155	7.84705713693295	8.10668209157692	8.38272860448988	7.94685709517032	8.07970212218119	7.21154672645137	9.10243063091449	8.08491137961001
ARMCX3	7.58107370485474	8.03922706153986	8.3144577322584	7.06819930276136	7.8592970727975	8.26828184663728	7.2738139057027	7.45062325182435	7.22948854306612	8.82869495877991	7.87727241822654
ARMCX4	6.32351444025705	5.8496415502058	6.39302569093345	5.00705636965416	6.21607946909283	6.40560217060552	6.10158237558411	5.35766305559999	5.9181210010887	5.93805961715324	6.96747941061482
ARMCX5	6.76898590866354	7.09782165844343	7.05471665063843	6.40640057496528	6.91083794241936	7.8333689879058	6.80925916273115	7.05471665063843	7.05884676432163	7.17085633768996	7.31219522253101
ARMCX6	9.05740119109115	9.11292250405743	8.9977331162428	8.99531488763076	8.56204024410869	9.20692444834113	8.88660753161543	9.06701531624261	8.65880687478656	9.52073577583258	8.84886871043136
ARMH1	5.57772333476361	5.83913107504106	5.90441652904892	5.81753954962047	5.57066089957922	5.39191514140915	5.77159102914565	5.7704301242258	5.57255326351597	5.59515999892513	5.96078694943643
ARMH3	9.4051004164573	9.41233392128487	9.55970642608606	8.72182192657213	9.67834877339427	9.68622605710189	9.20542083844173	9.40125225763362	9.42043381453537	9.29499499853772	9.63258268603987
ARMH4	5.91804159358338	6.61892934137436	7.2300154529351	6.05328560656677	5.96307423626991	5.38243732437282	6.44996174827235	6.76069503672371	5.42343811327698	5.9131658305105	6.27075588646208
ARMT1	7.68730332091531	7.487909246149	7.44220711439756	7.4392408416051	7.13157792887637	8.47633309960094	6.78297510855197	7.42256748200961	7.54996537938431	7.74248179437083	8.14644741566892
ARNT	10.0660875819789	10.1386074645458	9.98505517664908	9.76670318950253	9.90105982424248	10.0733385882078	9.88226418252804	9.951336700303	10.2315270327974	10.0954233044313	10.2104888318253
ARNT2	9.01463132183604	10.1255514708233	10.2597094828715	9.74546921052818	11.696148183705	11.0331236233925	9.80678066883079	10.1887110257399	10.7149931980765	8.66855045813778	11.3107659621605
ARNTL	7.29840476821309	7.89476812809424	7.63775569404659	7.77484795813345	7.74641278650487	8.06255978580144	6.71436299853341	7.1779595234992	8.17156710076096	7.70847962860063	7.96488036135922
ARNTL2	7.05428451086342	6.69985621470729	6.30407625925754	6.41474371607993	6.32469430038383	6.36012092897861	6.60028812022888	5.53648458672679	6.4503545858651	6.33064146080245	5.95922259594518
ARPC1A	10.0336646167665	9.95450927041136	10.1135488119733	9.5764784732025	10.6686152208324	10.1957984654871	9.86932813448704	9.57471314610661	9.46321665207506	10.1720253569947	10.0088290518778
ARPC1B	10.1080902696468	11.724879988458	11.313974890382	10.5872547669359	10.9743851824574	11.7679740398041	10.8303607367915	11.5677369912569	10.6837061151604	10.2653798948774	11.4545313167952
ARPC2	12.114671428449	12.3310366290617	11.9577850535449	12.3957247848879	11.991773543742	12.1239934717109	11.9887543115515	12.3769040162957	12.2579979309695	12.0165346938607	12.1590575051052
ARPC3	9.46254502498731	10.0284281914393	9.79757359673964	9.90275906639441	9.32411080727532	10.6613746137894	9.43879132961152	10.1510663041746	9.63426113951106	9.84092748987985	10.00954994618
ARPC4	9.68287839306764	10.1813087685362	9.96111260477682	9.97946968193592	9.70323313749137	10.2785881439998	9.50662338292091	10.3277622616635	9.3584755623351	9.56785369774747	10.2832226653826
ARPC5	8.43806148982681	8.96864817428967	8.76708722876119	8.56871918546913	8.45164568710285	9.26319905254966	8.45796967207343	8.66893572966775	8.78767620215126	8.80535034943513	8.72159026430021
ARPC5L	6.37170570412253	6.63059736326425	6.43918688565811	5.92706860185579	6.33325700755811	6.89438242124355	6.4459524098479	6.45361459807622	6.42237552391929	6.58938067208646	6.36580604895352
ARPP19	9.71084283848093	9.60800424147806	9.77932362184222	9.57190208310941	9.58206956950978	9.71505629622261	9.55678265213025	9.34808187764299	9.34912234432348	10.2806617669967	9.60575184936236
ARPP21	4.36607320142883	3.97212197128785	4.28172913213784	4.79264868211797	4.42055108473128	4.3677019280329	5.96569284724905	4.39790144614626	4.27653793628521	4.59123214705793	4.26363698762023
ARR3	4.8827413102682	4.65437355821464	4.50694350662376	4.53024037766907	4.60672304876555	4.7099896314451	4.81886495468005	4.8764314355827	4.7099896314451	4.7099896314451	4.59366263957879
ARRB1	10.0534076326705	10.8787249255271	10.8389203380427	11.008005621227	10.5822676738487	10.6185498017985	11.2451290616419	10.877680236581	10.8185255488985	10.8107657604235	11.3249917386909
ARRB2	8.46165106744496	10.4080688939415	9.07939682562428	9.4616572348644	9.73200593543328	10.1461524680709	9.71061605380556	10.3447085451093	11.059259693122	9.1310852585393	10.1426676591516
ARRDC1	9.0999822867166	8.44477545495011	8.14841481280786	8.51297926592752	8.46688742431814	8.65524586804196	8.52736507267908	8.31575176520553	8.46942334574	8.74529681338199	8.61530888815681
ARRDC1-AS1	8.82241942113948	8.77828795053148	8.38376070646981	8.87226683478485	8.83234463667926	9.10486843750445	8.72907340259485	9.13100544379334	8.28021343422849	8.83991541954566	8.86651400578799
ARRDC2	10.4998364012823	8.69938988261795	8.96306780614148	8.65427742027428	11.0262720943158	8.30884276616942	8.61200949732462	9.40119812160023	9.1263661347592	8.51382940139432	9.04919665871145
ARRDC3	9.20328879364325	10.8855487826646	10.4655460997062	10.6725942997454	10.0926857712894	10.3528617755183	10.0640195656759	11.0174948303212	10.315007128685	11.2683983964386	10.7264793487835
ARRDC4	7.82482252393699	7.8184493023608	7.6084109851016	9.52686851713759	7.93227902172453	8.39549810002485	7.70267188475969	7.66103297854707	7.79389481262106	7.84200810863249	7.60830663651116
ARSA	8.54764592750254	8.32271339642064	8.21124675926086	8.14935798127833	7.89844580275797	7.91622710640763	8.91782161622412	8.07594818966318	8.14935798127833	7.46076457423531	8.14935798127833
ARSB	8.25530377153542	8.98530090353186	8.466843618095	8.17985034625318	7.98464177588428	9.08533396956674	7.75471641482183	8.71135114933578	8.54283791781788	8.86669841083004	8.6506238042309
ARSD	8.46231261997337	8.57793244274276	8.03679060086698	8.09317118063214	8.27209958664569	8.59784543381319	8.26225764669008	8.25383416424638	8.05950525241368	8.44797131733833	8.59999890086024
ARSE	6.1612023929945	6.85599206926818	7.73632425430471	7.62547277929539	7.0580300502882	8.1142635813985	7.3112046558396	7.69953635897807	7.25265594687509	7.92038302854512	7.99267720395079
ARSF	3.83375077361682	3.71377417241061	3.83019031875921	3.62602141831169	3.66132455831909	3.72489273090681	3.63597224969959	3.71377417241061	4.08414671817124	3.45897612882192	3.61721759359127
ARSG	7.70138113181226	7.22209031443497	8.03400913065932	8.12645623549978	8.70260148484295	7.53424152353066	8.0949565010604	8.08532404344183	8.1335330150725	8.27914940074634	8.08532404344183
ARSH	5.59285484549817	5.56159468042001	5.31202497490378	5.74481056934142	5.55712667545843	5.36351118315288	5.63629129068789	5.88358005650002	5.71994452116293	5.59612806265529	5.72042641454197
ARSI	6.82281695484326	7.37821767922254	6.96453880515001	6.31066644347227	6.22036499461166	6.71569058262193	6.71569058262193	7.66604294291893	6.30735810590429	6.46377018207725	6.42868807544831
ARSJ	7.13462675783568	6.24226895970218	5.72110083388158	5.57764039076667	6.1046575467548	4.78581024718592	5.78665976431449	5.93712714395795	5.93515127443236	6.86102874915654	4.95715305590406
ARSK	7.35238500645405	7.07248358235731	6.80915294218344	7.1866417880243	7.48343363914164	7.74782081022144	6.71176390201129	6.7940321980676	7.13150613741533	7.75355643539202	7.87178052536492
ART1	6.27312104578734	6.05756207036653	5.81445918664867	6.15471921523903	6.41879120765566	5.70612757289906	6.02711536358777	6.042113656133	6.09264314149849	6.02320003452232	6.03013887766038
ART3	5.05419699307058	4.54236288979461	4.7161468018529	5.46741658679773	3.98738695652585	4.32830171642462	4.50427364360289	5.10584951253375	3.93449449456224	4.26824594793743	5.0974817751589
ART4	4.4123493863442	3.77690155813968	3.76711841376388	4.31149604697427	3.75584249965548	3.67216974530533	3.80678208845946	3.79322311133584	3.89380721746714	3.31291257861301	3.66150583020178
ART5	5.73579229398127	5.63924649939859	5.894975324353	5.77935426547833	5.77935426547833	5.44395036781994	5.77935426547833	5.77935426547833	5.9629645471259	5.70529291978354	6.07190801065172
ARTN	5.86299218479583	5.91133230326003	5.90143908050713	5.90575354502904	5.89916626222187	5.79785215585713	5.90575354502904	6.17815564639925	5.8964505729276	5.81073113754256	5.94165004378871
ARV1	9.73248105116434	9.85262024107385	9.72416968257556	9.40093256613996	10.0628632533684	10.8135897020498	9.74570449242331	9.79731628062059	9.53368934615362	10.2148883891253	9.71751731994777
ARVCF	7.10639482688384	6.83307117596219	6.83307117596219	6.71257205028151	6.40032469731967	6.46304130325289	7.2967937808129	7.03517002030714	7.03514760285794	6.63826669575714	6.57946717650951
ARX	7.26753609651964	7.00687460470061	7.26916829345415	7.22596805483266	7.57340462689268	7.22726360098977	7.2022663035037	7.37366363289609	7.23225128113095	7.22193289887531	7.26588918326789
AS3MT	9.04542645847942	8.88638374878157	8.92175339304399	7.0874505577305	9.24959837030195	9.71983668403793	8.00806426478986	8.24512853779485	6.60339615122349	8.43336033707285	8.04899786249661
ASAH1	10.883698225082	10.9534879252603	11.0168276783854	10.4157918207913	11.0331559302742	11.1420883025539	10.5823293633353	10.7245984031076	11.4942383777704	10.9128614018308	11.1672058695955
ASAH2B	7.89722941856311	7.54440100690733	7.50568630525749	7.9293947519384	7.91904697240526	8.8350368052298	7.93437053420119	7.58136047171375	7.26986796005699	8.00211546921712	7.86482165618704
ASAP1	9.46435079458723	9.1139050836711	9.1649169514838	8.7127525793623	9.80892303008529	9.13812846158701	9.24640875696252	9.1760954922108	10.0839826653358	8.52966390682634	9.1760954922108
ASAP2	9.64669314143748	8.46910789987423	8.67571319271062	7.68869888860593	8.58364950072009	6.8917930982255	8.51780313512267	7.87378338889684	8.15088412990416	7.23671752460204	8.21385721098077
ASAP3	8.19748658043322	8.86411062929429	8.99053140276013	7.81424114275161	7.99769413784644	6.92642505954667	8.15552022922842	8.49104439714808	7.9159515976314	7.63846808289428	8.15552022922842
ASB1	8.33022810616347	8.26687664755068	8.34718898110978	7.83511189746237	8.13263174319988	8.41939946395198	8.68648235193894	7.80983587663475	8.07343304613219	8.29608887762013	8.3081652907591
ASB10	6.161076861878	5.76620959468529	5.74091990508363	5.92409627919922	6.05742282308735	5.88544015707917	5.62961098912473	6.01592712879717	6.03371037782294	5.88544015707917	5.69918552666803
ASB11	4.1694444215306	4.18671246831336	4.22609475938843	4.08234062125491	4.10136112922538	4.19619101879988	3.97866341984152	4.20354135118152	4.4300358569147	4.12001984352376	4.38542381150194
ASB12	6.2571929388021	5.94424385487409	5.71469596424249	5.85877662644462	5.24584921257742	5.81402094595414	5.72701971020549	6.16437604441669	5.4550878381734	5.89514980837011	6.06527780225201
ASB13	6.88643690566889	7.33600551700534	7.30681962071485	7.33133663592602	7.48769884760188	7.37087586667612	7.19147324361399	7.59523522717167	6.52587130025391	6.3217576280961	7.69231907212527
ASB14	3.49119923341114	3.5569014768083	3.74299657176813	4.13386169133476	3.54402422940517	3.36950979747781	3.74024013762256	3.79097757180894	3.47355269000873	4.06131665943105	3.54762293659277
ASB15	4.10983513061067	3.99831841520937	4.02285322573742	4.76908898910877	4.42381346968255	4.03316967327138	4.26095080729121	4.38128181080353	4.34692018134479	4.05242357998706	4.20578784200494
ASB16	7.50907673999848	7.27032291798029	7.37071049877004	7.39389319675021	7.39389319675021	7.27431359511293	7.46035069107806	7.76452837862468	7.39389319675021	7.28901226048478	7.28128184141192
ASB16-AS1	9.38368415675873	8.75966537455381	8.67122257138155	9.17186402744186	8.92993335436219	9.2801771712837	9.23864124334414	9.36711109240761	9.02977526145756	9.15304514979625	9.22987477716333
ASB17	3.27815623084277	2.92825172886643	2.97371613157768	3.13676757147365	3.13676757147365	3.25781309919275	3.43190270474541	3.13676757147365	3.13676757147365	3.12678091441517	3.218136945737
ASB18	5.59925328751753	5.21072431355211	5.57505485450479	5.7304233760406	5.64362604507521	5.16722198818868	5.33173549245041	5.46242661215299	5.10887380305054	5.45719637811448	5.58608110622136
ASB2	4.99489904861414	4.78269500827163	4.90828151666996	4.87887373504039	5.15877213792988	4.93254878028613	4.96467306157226	4.81342694718871	5.43200385290173	4.60120426781906	4.93254878028613
ASB4	4.11488327154478	4.18752656450449	4.39569597370922	4.30196762806578	4.18752656450449	3.87618380442327	4.18752656450449	4.32308025185019	4.18752656450449	4.15202511628048	4.18752656450449
ASB5	4.19068082775679	4.14545533412753	4.23455641797381	4.3226059718907	4.42872085679575	4.29636183170072	4.36915027762971	4.4793860795913	4.04332507594463	4.37461924886856	4.3226059718907
ASB6	9.01001216497776	8.64641475837768	8.65690865129481	8.73524229231275	8.85152038157428	8.79520398960015	8.12470360286003	8.71491907928941	8.5126299235778	8.62671661008849	8.78103173366256
ASB7	7.60339535834327	7.06983904180836	7.21461379339017	7.21461379339017	7.21461379339017	7.30839744286684	6.85034586738712	7.22808183333298	6.76813071539385	7.39790574781015	7.31541895307973
ASB8	10.3293065464445	10.3690367675568	10.3588808033733	10.3690367675568	10.4151834637632	10.91376106191	10.2768817433372	10.0740060144105	10.2486540983782	10.4243295977835	10.7258050620383
ASB9	4.50888605172705	4.56888066691127	4.61164694871271	4.36315656301473	4.65648787281649	5.07179889373664	4.53752866631361	4.52439381577458	4.38680038433913	4.51447015854756	4.5500014247784
ASCC1	7.09220146476625	7.74946405882508	7.93294426445536	7.57247265308436	7.73054350973197	8.52087552858751	7.31643154050483	7.66082244704258	6.98602643810224	7.46875837051735	8.43566702621352
ASCC2	9.40703664381356	8.95371149007092	8.83499863811271	9.16311060996903	9.05320742270488	8.93277619687101	9.09736149653724	9.21764420928311	9.00180330972943	8.96459312135097	9.05682918068504
ASCC3	8.38218757889903	8.4369798251477	8.31467653547424	7.6095945811122	8.21864482982596	7.69167692531725	7.79266345857421	8.23952503470695	8.41458761431445	8.27720979462779	8.28929579212697
ASCL1	5.73253929054564	5.45803430258285	5.85562347437653	5.86640434559177	5.87467179144567	5.75176399580714	5.77700242381121	5.61785634795511	5.62938092510912	5.56679411427276	5.4933388121432
ASCL2	5.95619913708304	6.37940630375028	6.11854084602262	6.22679767546043	6.07478771095486	6.20369257144624	5.96266869629203	6.5787030849077	6.10112564134058	6.14879945036204	6.23867233883098
ASCL3	4.73441035721774	4.35201080146995	4.51374574203007	4.48878425089542	4.35201080146995	4.21227265125177	4.3367395063126	4.35201080146995	4.35201080146995	4.25822992628548	4.20768356478549
ASCL4	4.97156321787872	4.80696167261019	4.78311487911569	4.87633821297319	4.87207719773893	4.87207719773893	4.88563564765153	5.18799485435341	4.8764314355827	4.42902171436715	4.95878793085429
ASCL5	5.89367170016663	5.84684364817847	6.23798329531471	5.73204804154074	5.95820671618501	5.6411492759392	5.84630754157325	5.92544138420783	5.89856876595688	6.00112606494908	5.89367170016663
ASF1A	9.17732824626093	8.64091664042924	8.79963346159686	8.78022111025743	7.77707714133944	8.56058218920244	8.77086554059791	8.99419008073742	8.55079160639129	9.03028208042086	9.12564567178142
ASF1B	5.97674450189188	7.17095165912726	6.30684622709318	6.62183828142718	6.9330548352792	7.53670147957708	7.30268785765525	6.84224458980359	7.43980565940326	6.55513694988523	6.84224458980359
ASGR1	6.04735603133971	6.04735603133971	6.03439206874649	6.04735603133971	6.33079179479426	6.03073235642699	6.09666320512122	6.28206067668642	6.33600417027752	6.04392879748211	5.82481509752492
ASGR2	6.20786516263171	6.10176682181234	6.06737854573221	6.49118308841872	6.30515732498458	5.91962546858488	6.2166759776273	6.45680255880224	6.45542426389881	5.90553023549413	6.21456652622258
ASH1L	10.4193807956671	10.14045265314	10.4598298004595	9.77553912012077	10.0387270986031	9.85743474627265	10.0999226128587	9.62801164345448	10.2679652969818	10.3903619536289	9.7317829932536
ASH2L	9.5123468511317	9.98546488151357	10.02783674324	9.62495664958261	9.68028071774793	10.1579621117196	9.72064838195246	9.74292935438478	9.57992538674507	9.86796485390593	9.7083525214193
ASIC1	6.3858459744087	6.43562477111012	6.43562477111012	6.30622938707508	5.99192269084107	6.61358184863671	7.12560385225771	6.73510877023269	5.77114584235876	5.86781592212191	6.8812209040479
ASIC2	4.83527336581188	4.65669901802334	4.79340162212555	4.58869294633186	4.68591321762689	4.6482191002487	4.41863174127631	4.94111987193785	4.55258356221736	4.52177270721555	4.58157458832563
ASIC3	8.05254121817675	7.92683868189891	7.84011465526881	8.20212318505171	8.4139016916169	7.86724442752787	7.98307520772719	8.07084089558664	7.98307520772719	7.9741919388379	7.98307520772719
ASIC4	4.816160499806	4.42333080142668	4.53678829779747	4.66712275985981	4.70268956996924	4.53678829779747	4.53678829779747	4.35337369029875	4.43630807226	4.53678829779747	4.53678829779747
ASIC5	3.41768263466877	3.47761598411746	3.23207341459447	3.53734169304087	3.29738741722556	3.33412971310831	3.3267308548177	3.53534928734908	3.34296677136972	3.30828524717607	3.33412971310831
ASIP	6.55710121692004	6.15292171535411	5.81473382073782	6.59934595429029	6.151087759314	6.33422347772232	6.59450219584691	5.49189438039262	6.24358997313304	5.76048029526375	5.80504651179207
ASL	7.72231135952668	7.62605199178173	7.59801046054086	7.48841037275464	7.55050717452283	7.51578511625633	7.56789212257767	7.56789212257767	7.48787752067876	7.82308694986933	7.56789212257767
ASMT	6.6484243919721	6.3358584593619	6.63590186039982	6.63590186039982	6.23958041554816	6.63590186039982	6.63590186039982	6.63590186039982	6.88667280381647	6.57695835022378	6.78964564777835
ASMTL	7.48986023170932	7.88920476484468	7.8995995653094	7.59235239526791	7.5395691729219	7.88422115405843	7.68080670364542	7.34126074013903	7.39922523355946	7.9010848040257	7.96230301559899
ASMTL-AS1	6.34693523208799	6.32941101787402	6.46942766271083	5.91715455782704	6.08219250901602	6.19318821749691	6.51263633440314	6.38401501078912	6.40606276278434	6.36165523814125	6.42185292093334
ASNA1	9.04191975675367	10.0695326520029	10.0289358392729	9.61134794867674	10.166871717625	9.87052958244938	10.0434490910833	9.89030555727545	9.62365184552789	9.762005579673	9.76230333090405
ASNS	6.47195170521691	6.91022240293967	7.10188869266557	6.97345250482807	7.60496129289523	6.69806807348086	7.17409505830849	6.82853244654199	6.98137623813411	7.19267185322068	6.98245069610843
ASNSD1	8.07387222316479	8.09618610618208	8.02657863132811	7.91704908933589	8.058746155244	8.11402541244872	7.89819364853197	8.01017714407975	7.87187924841181	8.72394245286904	7.97305955381561
ASPA	4.83953508042687	5.1530866410945	5.30771133321989	4.85289799121645	6.24859864354075	6.68004915697979	3.30081840775728	3.84855081047641	6.66870542185708	3.30081840775728	4.92994654050303
ASPDH	6.39956566551955	6.26211060637443	6.36923238026109	6.1939409603761	6.29563618269512	5.98113853558808	6.28817352607445	6.51129003594694	6.29563618269512	6.23258659201256	6.29563618269512
ASPG	6.53211291094868	6.66529106367458	6.70793214997037	6.40625048377223	6.7839081942291	6.65058030073709	6.49334914123003	6.60565082670939	6.78795492620499	6.5247961032554	6.61442264904919
ASPH	8.26813149128068	8.63348843569088	8.88820212437993	8.51881772655616	8.40697407602613	8.55255852776251	8.45382672609836	8.40628552636113	8.36789037431627	8.97958279474395	8.52022098219178
ASPHD1	6.64700873406054	6.09048788478217	6.27548031883145	6.24835021482138	6.43839948635898	5.96253620806243	7.30071276400787	6.64771876820869	5.90898005467231	6.38562138318075	6.14639968131512
ASPHD2	7.66964675380191	6.57789021310877	5.45207915499899	5.58696801481032	6.07320842339904	5.38073299450102	5.79920347573398	6.12676113104717	5.97297294193602	5.9148318882256	5.49457674988008
ASPM	4.67063139758547	4.99237915700926	4.58168082013663	4.72594156514708	4.65627278348387	4.95919494568725	6.12081881921929	4.40459234402049	6.88248023715473	4.85028697774155	4.71542644839793
ASPN	5.25066317074109	9.35076535450676	7.86371278276389	6.34550753987729	10.1016547720149	5.19937324718162	5.95563110103276	9.98887423272992	8.22936107139469	5.88853454000499	8.26831140006387
ASPRV1	5.88479551517407	5.88479551517407	5.88479551517407	5.94476704811349	5.8910543020268	5.54223648505966	5.78887262091249	5.88479551517407	5.99985549042278	5.91559772565192	5.8984675347187
ASPSCR1	7.58922674842353	7.92404525114726	8.334949449653	7.77420147393741	8.02102997431894	7.87343018810323	7.89915936647904	8.0217901830948	7.57739896682484	7.97690134519334	7.76907498950358
ASRGL1	6.45023649495166	6.33506651369652	6.21513788776085	6.02135422920534	6.17518861329735	6.36313063459759	6.78657712409685	6.26397579445683	6.16654076365033	6.04148204191323	6.17773313266454
ASS1	12.1247954704837	11.7591237919126	11.5086596506478	11.7053806520687	11.8168095642867	11.9565084981331	11.3597951966047	11.2145052325193	10.3565751991695	11.5001641937009	9.98916809273012
ASTE1	6.31183263356301	6.8996235802584	6.553093147309	6.01904691991613	5.84652877160188	6.53883767623502	6.38119047839788	6.46043945057593	6.29833835300147	6.30476945209486	6.99362291685097
ASTL	6.27319954062165	6.16702180319042	6.19548625904649	6.23099767756032	6.37585288378178	5.90329885065843	6.25175152283393	6.22467451072996	6.19548625904649	6.19548625904649	6.03166356072098
ASTN1	6.62192297391741	5.88833169887845	6.51961539731115	6.33922055254234	5.89459205421002	5.70680732169484	6.56402319604407	6.12582668183096	6.08854657605132	5.76773129848909	6.06967131205835
ASTN2	9.52517254097423	8.55936082295805	8.52776841891616	9.00577218093738	8.58364950072009	8.13278726200224	9.74066758763726	7.71362564362205	8.46970402469809	10.2369809324093	8.40945005632219
ASXL1	8.4950626118354	8.46142467700758	8.60475962982945	8.32367555098955	8.53891621066055	8.51734186352067	8.81255696059417	8.23055823241233	8.77676842808252	8.71294704205596	9.21936498574485
ASXL2	9.63479622553324	9.41826103399525	9.26579014548487	8.92552983405812	9.63561709702687	9.07886604588702	9.35393903274748	9.20390777396288	9.64744591433863	8.69908947032844	8.88574003809435
ASXL3	6.29570551487618	5.99544522372172	6.15634890583179	6.17543894524644	6.47301857075848	8.14452434869122	7.05797363981085	5.91151078976344	6.11762069682132	6.69178472274073	5.63756771771011
ASZ1	3.07221805954718	3.14069610167263	3.04441665554233	3.44250974174864	3.07221805954718	3.07221805954718	2.94832458300012	3.25647014073531	3.290547518144	3.08304223326135	3.0682039612347
ATAD1	8.21059906096269	8.81411730207299	9.06216081393894	8.88810184001073	9.7976111629212	9.5158842542661	8.78630719853494	8.54887613104487	8.81504561503261	9.40777818276397	8.75498439270394
ATAD2	7.05445136645551	6.46876895709655	6.50479048616373	6.35841391038126	5.96576195270532	6.44390556720303	6.93009064444205	6.25306123999114	7.08625847320626	7.8051796420724	6.46561460179609
ATAD2B	7.23332115215089	7.23332115215089	7.32527330182471	6.96064623119939	7.40752389330215	7.32878661106013	7.34626801809029	6.95014648274574	7.51451326364394	6.7549792914979	7.23332115215089
ATAD3A	7.89435340138621	8.00161673450162	7.89435340138621	7.71132254687196	7.8455798470265	7.50883412092539	8.07163155613501	7.97928900511817	7.85033152506902	7.7017247470818	7.9512242364251
ATAD3C	7.79767646284095	7.67521781608403	7.80529340976727	7.68333107903388	7.70882186838438	7.20781964063156	7.78557219392917	7.91360392162117	7.53429802269818	7.43618349576187	7.73924531543183
ATAD5	5.62919691886948	5.71315318102308	5.6048548347805	5.21393404363817	5.51755842489284	5.61363842899022	6.4589268889758	5.67522965627861	5.98664358206451	5.44478570169857	5.7572326134707
ATAT1	7.05304221675304	7.07326341710503	7.18053744301961	6.94636019038098	7.1137577496133	7.96865907116329	8.06879678218439	7.24547273842487	7.47178015531624	6.9513711661283	7.51495070567669
ATCAY	6.74251635555094	6.13460420176232	6.31589275610593	6.16290848955002	6.15646279697439	5.71147374021542	7.24522072700789	6.81987726738007	5.9763222267883	6.06357616713247	6.33258192109791
ATE1	8.65131788298893	9.10512289058243	9.20196122645465	8.54675283326414	8.97066953502997	9.15816635607483	8.51703944042091	8.80108739174918	8.49757383661506	9.00330181749918	9.02198899588294
ATF1	9.97572820809182	9.32585657166922	9.25391354428287	10.0580162598629	9.56596141962325	10.0979312579475	9.56455656784458	9.62726032169738	9.51582166013972	9.67269479536917	9.97391460008648
ATF2	11.4467804008091	10.4924693737226	10.5142330814574	11.0269733878824	10.8223051593874	11.0764983922186	10.899608049271	10.6027921760681	11.0633421236231	11.0350627080586	11.1702247366444
ATF3	5.28864858903932	5.96790146743281	5.42375458200345	7.08686653836535	5.50483191103946	5.88435498802581	6.12054461217839	6.20363128947896	6.13839065059171	7.21839926308464	6.69933174188647
ATF4	9.7090864742935	9.31050609854615	9.28672974681566	10.048658846151	9.47020863015159	9.82828122932957	9.95607531869521	9.44938967948167	9.41863919650906	9.74727282983914	9.52889522522429
ATF5	7.06767934429108	7.34187543661337	6.64164378530283	6.82312304333608	6.91092527954006	7.058440375436	6.9179497220588	7.00813827851143	7.18239397250563	6.84643999192424	6.6821566282332
ATF6	11.0106634625604	10.6956362098255	10.7900374833194	10.6972230174104	10.9841425656585	10.9137205437435	10.4375147654792	10.74753769972	10.8069112572935	11.1154233646804	10.7706792644981
ATF6B	9.81139237892621	9.91001909502373	9.98565006088619	9.77446433697052	9.28288670474123	10.4961987879809	10.1370508129982	9.9288791551397	9.96462408516729	9.96462408516729	10.3838673365753
ATF7	9.36276964906888	9.51018725619746	9.01155107316263	9.61182779172425	9.44681217470493	9.18026078698537	9.4751739140675	8.95658218188668	9.61839483279108	9.32268161631489	9.22647968981044
ATF7IP	10.5381090614289	10.5001431540491	10.3307178398	10.1763849923005	11.0392721538371	10.3683649920135	10.6283757340561	10.3785074337365	10.7642647189431	10.7327557932983	10.4733957598139
ATF7IP2	6.09798800566909	5.79434166386871	6.11913325600395	5.64244776932563	6.89724366528281	6.97914511828085	5.92951245742938	6.68342081285207	6.08610368662098	5.04954980536775	6.91362682343687
ATG10	7.33104125230137	7.61063782187486	7.37863765547873	7.20242217008828	7.29539963339835	7.43363945178939	7.27789596908669	7.59117616168412	7.3513630045267	7.4286994631448	7.52451416992092
ATG101	7.51960803421497	7.51041302919363	7.24975897912183	8.12146379574834	7.53592259381512	7.70516205471265	7.19562546655393	7.85987035925854	7.05774456594264	7.61882426906237	7.48591641093689
ATG12	7.76007373751047	7.67339752184537	7.71079049221109	7.67339752184537	7.61661682005958	7.64492138769992	7.32887142629221	7.91325722949769	7.50622097811046	7.74212146850214	7.67339752184537
ATG13	9.70905836356306	9.6488504133267	9.79545593248555	9.79141132593221	10.134661757357	9.9117574549738	9.69847645523808	9.7806815659897	9.60020523428007	9.65486900650336	9.97574097125993
ATG14	8.09690618969724	8.23292664658158	8.52741408404045	8.04193423955905	7.54168184716105	8.47161429806471	8.13210006042573	8.04823663595261	8.2209034211372	8.68106024125275	8.56700525007209
ATG16L1	6.87732402826815	6.90511325936285	6.89217524997039	6.04976063566469	7.02326301610908	7.13877461576394	6.90511325936285	6.89841612534642	7.08546304583818	6.72521872485957	7.32266198722204
ATG16L2	7.32008690238774	7.52868961237011	7.37100062401079	6.99026814004351	7.44263418728229	7.51564610765612	7.5132262241595	7.62618626281062	8.18924444143823	6.94452469074018	7.59261972377714
ATG2A	7.98902096464325	7.88733593252392	7.98902096464325	7.84589549354921	8.23099510810625	8.04598041471748	7.98902096464325	7.65083418665814	8.04558441599583	7.93393668738545	8.08975245223272
ATG2B	9.05040614046911	8.62867714131717	8.65805249583438	8.77545597188924	8.05385748920257	8.62672622246953	8.50000007751379	8.46885121445472	8.66568494913073	8.92844157116525	8.67849293254797
ATG3	9.94744151338397	9.92741280552053	9.5492940706607	9.75113004662055	9.95997636152652	10.6676136808578	9.59044012790817	9.73407466949933	9.77400704256705	9.88478558482333	9.90033569242577
ATG4A	7.09355911177318	7.23567080722352	7.19990136376012	6.85351368685438	6.6644479191568	7.38785927809185	6.39113835742416	7.34043171446978	6.71249947476561	6.73644068848171	6.84107205832953
ATG4B	7.30586506465497	7.50447078810457	7.79071554100884	6.73644277232909	7.63570341641535	7.78407866675397	7.5047811325865	7.08225332884114	7.40750254665813	7.15880679385078	7.57613690020389
ATG4C	7.29607070408691	8.34374510334203	7.97423005486908	8.03162582949052	7.28617033632916	8.10079443236707	7.49327153039838	8.65130721305691	7.78956533983797	7.43634580054006	8.33423568673202
ATG4D	8.44902010372453	8.19549151668898	8.41983036824507	8.43244935839817	8.93992482554278	8.74488198061619	8.51868062004461	8.2822066295528	8.36316914318938	8.68551115848569	8.55845436392179
ATG5	8.34154633434736	8.40083134694743	8.57226664093459	8.41052241771173	7.72264986395226	8.16439683341772	8.14606415550908	8.34852200615148	8.42963034671051	8.87755270868143	8.51280203804948
ATG7	7.34810622876942	8.04975955953021	7.85292567626808	6.99185709843325	8.03941978925674	8.10381089485668	7.67526379475066	7.93509338259538	8.41769120990507	7.81353421001842	7.92002375113267
ATG9A	9.2112213672879	8.91216172382761	8.77770578784594	8.5389412825827	8.96546066874558	8.93658041173244	8.73477994706038	8.81388014313202	8.60944713780927	8.8967591556497	8.87389082518246
ATG9B	6.76945587933745	6.28865845379424	6.52350906899012	6.6869610004124	6.52350906899012	6.44446491703621	6.52350906899012	6.64104512428848	6.32850391613143	6.22597732001411	6.58259254498223
ATIC	9.42178167617999	9.54166441550161	9.49271434128038	9.2283575925668	9.94282639905774	9.93360944272513	9.07053816610406	9.32952268771564	8.95147440202472	10.2360676188166	9.33736263902581
ATL1	9.4807476893245	9.49463144762786	9.55373225346976	9.04255878415898	8.36852350375604	8.08048335414886	9.0085739353511	8.90172765690536	7.98830054708352	9.31588285508517	8.86255164567174
ATL2	8.88083191643138	9.40022076260306	9.83154984335263	8.75265756160976	9.22290031228513	9.66689672320067	8.87787058264336	8.61810430347423	8.50149402374256	8.92461841087299	9.10542581539866
ATL3	9.63936313839914	10.2295279885756	9.9915438271065	9.53330748825597	9.51309193390312	9.65622144441541	9.22277551452831	9.72982368475413	8.98634668560791	10.0997162931328	9.65622144441541
ATM	8.73783345338009	9.43582683123066	9.23750093791088	8.18227382135393	9.58348167435258	9.10149105066764	8.72744837957374	8.98513881730386	9.33254341309421	9.16323820699138	9.11507400562907
ATMIN	10.9697698119166	10.2339589833252	10.2243897296336	10.6100906053782	10.2609523096972	10.3180483487616	10.3068320292385	10.2672498845477	10.3057239131547	10.4541859459037	10.2825722903291
ATN1	10.187618735278	9.9468599309699	9.39002995746355	9.87311475864503	9.74334061189551	9.92214479523306	10.2188198594603	9.82859127883824	10.035865516488	9.46929613781237	9.83562254748051
ATOH1	6.10215704628204	5.77913705272158	5.76557533500959	6.20147034296442	5.85465888012829	5.85549345557218	5.66769465768598	6.14612918514508	5.39337194283333	5.85549345557218	5.91695022569236
ATOH7	5.12372888167222	5.08857200641781	5.12372888167222	5.12372888167222	5.16722809083015	5.12372888167222	5.30598100864948	5.17439091197621	4.70527575967015	5.01840233104786	5.074815257288
ATOH8	7.2146619052202	7.5587778984356	7.45934785272125	6.45966630115837	6.93288468762671	6.81667864549838	6.43139888727391	7.15640488736345	5.98587507514082	7.10951306085483	6.87496971932519
ATOX1	8.37538883726773	7.99186063061272	7.89601727949002	8.2799004383877	7.6678257387633	8.75223786250257	8.10240879723678	8.45239381556117	7.89654578080565	7.57259391666821	8.18070165986723
ATP10A	6.84354917438038	6.67184624387345	6.63071988064177	5.99048747313184	7.80152400956981	5.74898244804699	5.5178035493035	5.7401076864026	6.24628369843033	6.31434663744417	5.61340105386058
ATP10B	4.83256346556414	4.22686580349416	4.44931807816042	4.90414902539915	4.43917614644825	4.59834260537646	4.41956256218586	4.48111408319965	4.50140603885179	4.48111408319965	4.48111408319965
ATP10D	9.38517652477949	8.52750016061406	9.23218159152178	9.70509916404895	9.40001193906125	8.94584377063703	8.67545628545687	9.06287878209745	10.0854738392416	10.1538042246438	10.2583539592147
ATP11A	7.67987350541569	7.80272761909832	7.75596721838695	7.50732302182277	7.69227196965756	7.65501347630336	7.95505804649787	7.78070695758373	8.32771413210454	7.85613381717338	7.919545138404
ATP11AUN	4.37984924653168	4.35302322649643	4.25563616399435	4.53723497273118	4.68301186938416	4.45217595315674	4.29960141116197	4.41171653576452	4.36779244603903	4.45575007586809	4.33793941517735
ATP11B	9.49656335072353	9.19894914114378	9.36017781206715	9.09659200768526	9.25992713413144	8.89513665208804	8.64385666102062	8.78330131389075	9.14027658640299	9.97038031164782	9.31762469705164
ATP11C	7.92157708865577	7.41429102842015	7.41619091259671	6.66747605202253	7.48949994657714	7.83381359384282	7.34902619066331	6.81300265396983	7.96898946275545	8.10085601804502	7.24977085499721
ATP12A	4.93572275849706	4.66408213454269	4.76876390682772	5.40436270650723	5.0939979590775	5.47717747060959	4.70255801837796	5.24158666151098	4.98050487195641	4.98050487195641	4.68071123719704
ATP13A1	8.32216939143486	8.59053812828625	8.79883818334347	8.07541853448465	8.98038973748787	8.85106028302946	8.56788713429959	8.44346385112106	8.7596235040927	8.53473227166824	8.77440752970198
ATP13A2	8.04177015338828	8.82424961692193	8.79468261067568	8.66602082087101	8.2535928783148	8.47909791078685	9.01631594296926	8.47909791078685	8.43514425965852	7.6284105226706	8.47909791078685
ATP13A3	10.0945312730431	10.5550692888637	10.385657465963	9.58860191398741	10.0365157959532	10.6669668008617	9.97645559423248	10.1486748244794	9.94802947309573	10.7001368769725	9.87275608894396
ATP13A4	5.42182846999231	4.63952704633838	4.77458637688272	4.67413222129601	4.61526464914715	4.64075943548647	4.48999318507288	4.59321776768171	4.76110529452991	4.67413222129601	4.33137954161424
ATP13A5	4.26200428467189	4.26200428467189	4.22031394267991	4.50121739509523	4.35917874098455	3.9959795534762	4.14267106031462	4.50276023183991	4.25573092653098	4.25338549548623	4.29797397316114
ATP1A1	12.2413553792199	12.0728341301225	12.1365784799846	11.5371865596733	11.9301136603734	10.9793536359089	11.7908472325267	11.5690668600215	11.0728448342525	12.3742932966106	11.7472207901751
ATP1A2	7.69374436314516	7.23270304252804	7.39786459364323	6.06901444246977	9.36398049009439	6.51688986065927	7.5094233729667	7.0258394662779	10.9016427746212	5.74007094872752	8.07589064619424
ATP1A3	8.0935535241789	6.60081680030462	7.1612050030905	6.20913778930003	11.768910429498	5.87577614135914	9.46955612787714	6.81221520917508	6.47099520696976	6.01296073716211	7.035344104384
ATP1A4	4.95633218248961	4.82922080905843	4.91414759715898	5.14146398242672	5.00531771834736	4.94677782173162	4.89392303402947	4.90798405220525	5.12942052533307	4.92879409608801	4.92686850235453
ATP1B1	11.4373598430639	10.5958521861519	11.0612476187694	9.96129449537652	11.4903078043842	8.12477240250523	9.66291777234652	9.88569021475675	8.53274671419685	10.1311212775899	10.2097199019765
ATP1B2	9.72191773399047	8.59479373629373	8.66724930472343	8.6276506417596	9.26078067642184	9.3659106006087	9.47711900356079	8.25741745614667	10.4163731480305	7.35343181115964	8.99598864855671
ATP1B3	9.44182869568185	8.86753492109418	8.61001375615825	9.09899414489676	9.90429089246102	10.4287220697046	8.48014009946714	9.05763958220267	9.02282389523803	8.92618042736531	9.12714282673349
ATP1B4	5.06294114338064	5.06320361047087	4.85545373774983	4.97535932236763	4.98932821614265	5.17330706907607	5.00882320418058	4.99778070943259	5.2689728200984	4.92737267112557	5.10324792827173
ATP23	7.74656387832511	7.56046218938313	7.64039605817536	8.34373256897724	7.67518462327463	7.85051635747768	7.68182363170707	8.25334249217611	7.94296560131497	7.72651973871837	7.69658263487984
ATP2A1	5.55057397471413	5.65482745363552	5.46549333691691	5.66269176363867	6.04824968469914	5.63584138315775	5.62188582177361	5.66138627844926	5.72530345773287	5.65416607792728	5.66926785467947
ATP2A2	10.0282527830851	10.6580181544327	10.6018135652188	9.35333267278224	10.8629493487462	10.2382802829882	10.0360475756697	9.73776585736843	10.2483117207505	10.6571688105842	9.87479282359619
ATP2A3	7.1233109562383	6.82868438871134	6.97766367081507	6.74589778005227	6.89495033452424	7.13461419485143	7.46117979368682	7.24547273842487	8.20632699184343	6.68066052376217	7.0356110269674
ATP2B1	8.71634899364143	8.47037045398714	8.42479900270018	8.30922110389822	8.58257808400018	8.76440113978075	8.55265796424816	8.3327448878727	8.40510764592826	8.43011989755239	8.48790929548232
ATP2B2	5.94239687745919	5.6456919938734	6.08776655802953	5.93493552168361	8.58125415000882	5.89035924911592	6.24117235219784	6.10251833299669	5.78582894636381	5.82567125376236	5.60166428103119
ATP2B3	5.92280227522898	5.3851014750177	5.65799550489952	5.43919343379247	5.7649550240364	5.82122729747194	6.03670565499548	5.72509850231911	5.77716421510171	5.65505290709352	5.32538980715765
ATP2B4	11.4844838356431	10.836658597854	10.794500472177	10.1312653415059	10.7595302011187	10.6249872258576	10.6295447706498	10.1488252743454	10.4068216149562	10.7785123913053	10.4711041763422
ATP2C1	8.39529431204809	9.02011303223383	8.96099731445027	8.35508514459346	8.60036613420633	8.63771059043813	8.27083244742324	7.93284423038338	7.89858980027324	8.98794928409211	8.26696741694705
ATP2C2	4.8651565722271	4.93018145702435	4.82895868963821	4.84082662859289	4.83217677505769	4.75470552622836	4.86174407014234	4.80102313828774	4.85810641185184	4.59508528943224	4.91597781748102
ATP4A	5.25671658134728	5.47046007129848	5.06785099898341	5.40325655098883	5.50468695827254	5.38122827752366	5.47046007129848	5.58824362199139	5.83534237498689	5.48927410714842	5.46596500164909
ATP4B	4.85393165179184	4.92709800046022	4.85393165179184	4.85393165179184	5.11884492162884	4.85393165179184	4.63512873252841	4.85393165179184	4.93744915658808	4.63585907109827	4.95963436482732
ATP5F1A	9.16261424845406	10.4281311500343	10.6519671902654	9.77157233722206	10.7360316140497	11.3456422713358	10.2672784046738	10.1807765696615	9.54062213917239	10.4438763629769	10.2617542469756
ATP5F1B	11.4638374287697	12.0264340800825	11.933314197103	12.0904864770571	12.7389787109	12.6268950849125	11.6877354624209	11.9478192151383	11.4052456773068	11.9476596164785	12.1973890558195
ATP5F1C	10.302458687071	10.8027524287619	10.7497902857968	10.6709907318873	11.5309206750893	11.6192965659883	10.716925863494	10.8451119862716	10.5915357319536	10.6633902719115	10.8740672251432
ATP5F1D	9.04894998158007	8.9027080295659	8.86559796196103	9.59427199830824	9.8665884395267	9.46295919535258	9.16854355378648	9.48937248134125	8.66943077930225	9.09004459987414	9.61837483654082
ATP5F1E	9.21757751076138	8.94768408298362	8.79690837375841	9.14793358760537	9.53743770391593	10.0257266586994	9.08065920145397	9.26402780870486	8.9366393329558	9.013536602946	9.35006932372706
ATP5F1EP2	9.9980626396482	9.73986227088389	9.38360427279766	10.0289498307675	10.0810483532459	10.8331143335613	9.83210001374816	10.1419722500597	9.89626002716531	9.73254749545978	9.99535295959175
ATP5IF1	7.40146076507323	7.90944598945428	7.75646023923526	7.46318625960079	7.30535399167357	8.26863938113432	7.87761391188385	7.69029870847067	7.65694334754146	7.23495193645774	7.69254221976554
ATP5MC1	12.3241490835038	12.0917316809513	11.836193997341	12.3943629452612	12.747782619313	12.2014461948334	12.0059148704264	12.429392619054	11.9792978722645	12.1668226500329	12.0325668828241
ATP5MC2	8.71799507974432	9.31206824791162	8.94678556301437	9.49489729657005	9.38556599323946	9.84084840528833	9.42354439088715	9.21658061065392	8.79909753160724	9.32289662964244	9.65505740913324
ATP5MC3	6.76405890096915	7.14751789432599	7.07119158534165	7.15918669863931	8.22642872294751	7.693828392957	6.97191374667096	7.15918669863931	7.15918669863931	7.33676966477886	7.08907849214418
ATP5MD	10.4534754649732	11.2280842686846	11.049529261045	10.5353140441124	11.9097793473173	11.523574429835	10.8815773146448	10.6760837104951	11.4859227917304	11.7021302565288	10.9808744166454
ATP5ME	8.41729001206273	9.03122405044266	8.98804586507265	8.75047125933399	9.23603718098597	9.71047214457787	9.08354864098359	8.84158582938706	9.06396062909872	8.98315032506489	8.77095111897798
ATP5MF	9.79603785361808	9.52955195239542	8.94747432121911	9.93022953527297	9.68641336061227	10.0429628775875	9.7796715184305	10.0317727199949	9.4473445402149	9.40406308394484	9.66126344412876
ATP5MF-PTCD1	7.2569907054944	7.1159025430753	7.18847366242368	7.09368828538667	7.22345223725263	7.13756551875473	7.08139431222754	7.37781610731545	6.98303712614517	7.06714848161498	7.20733107529228
ATP5MG	9.50832958289253	10.53354133109	10.3068984097104	10.1251504631686	11.0576885206079	11.6117083832143	10.8577020621518	10.2932163248597	9.97582150789064	10.654677763555	10.6853621152745
ATP5MGL	6.0011535932097	5.40019712038188	5.59902915828795	5.28053066971883	5.33017185379649	5.59902915828795	5.65821750857685	5.40813990740236	5.80304685496978	5.72769178651985	5.3686830621463
ATP5MPL	8.33701322386977	8.40653749774779	8.63036768431925	8.8471023440038	8.20026090591004	9.63080234231403	8.73171648497393	8.89748770957424	8.5108488157371	8.65635460360465	8.990183991562
ATP5PB	6.45156846514861	7.27177614723528	7.31229600736408	7.11499340828835	6.89417425586005	7.07215850571845	7.11140389748724	7.23710922723819	6.93723372654864	6.89804828743052	7.47879349863241
ATP5PD	10.4229398947142	10.100248648018	9.50746987222906	10.2920737339794	10.8966623214778	10.7612138639819	10.0596959926833	10.4203983363442	9.92530108505177	10.1741873137302	10.114858997073
ATP5PF	8.03241484629012	8.34301978187553	7.85780682810239	8.51683085937882	8.39364699537394	8.72332807759902	8.39364699537394	8.88424599548649	8.33242138229446	7.92594771528275	8.51089853478404
ATP5PO	9.32995081947809	9.86586726000705	9.68205572612064	9.07029564552666	10.7441776520098	9.75506138025838	9.57336634301917	9.73365591988958	9.52893745836351	9.90921506321258	9.71256411844575
ATP6AP1	11.5269829063235	11.6070181029839	11.6608770847879	11.3720476956959	11.7061353568526	11.6214006743145	11.0153620038143	11.3732531106337	11.0542298159859	11.4556518210196	11.4486238946205
ATP6AP1L	6.55984764334343	7.19187584863544	7.62168082631775	7.39215669685238	7.3093722954477	6.93177621330951	7.41892844073543	7.77413090339361	7.30033888302178	6.81093494654132	7.85341716749979
ATP6AP2	10.7876198804342	10.973867972641	10.9247690755161	10.6903012849884	10.7881256665174	11.4471203470411	10.5847172901074	10.2818350704262	10.5172399794878	11.2143578042273	10.8995948574088
ATP6V0A1	9.848277367757	9.8659557615279	9.54897771957955	9.54093149785518	10.0686904592058	9.4242722404602	10.0599948817416	9.4946740132896	9.97104566766352	9.68969807674588	9.41247707418211
ATP6V0A2	8.56174616551719	7.81383118225309	7.86911459701338	7.9234884940451	7.98462946909584	8.10957258416931	7.68022043554744	7.8179977669256	8.14655337794074	7.97046312931142	7.44253878928935
ATP6V0A4	5.65994380693723	5.35161784295968	5.57427820154216	9.01034857841769	5.6123784553906	5.52692993652837	5.89326095439006	5.56231079144526	5.54005572230317	5.6123784553906	5.28796079014079
ATP6V0B	7.68342831116208	9.06551287388471	8.80113051578951	8.70839554647469	8.49886156285963	9.286424982416	9.05841225660897	8.8547598500967	9.23804879797661	7.98316171983478	9.32157319248695
ATP6V0C	12.4109138631383	12.1716656199392	11.7964698011864	12.3759260004569	12.6201625868803	12.5045151497023	12.3274163053385	12.1973718483529	12.0460255736799	12.02480940223	12.1405004349261
ATP6V0D1	11.6332183060205	11.0455331103727	10.8701781586091	11.3896879195287	11.2112104819647	11.3600169354455	10.8231855040949	11.4271208314606	11.2832808333907	10.6256991095908	11.1940619378266
ATP6V0D2	2.85542587891422	2.70005925905964	2.54850795659633	3.06103776944839	2.97060258597682	2.91929078289682	2.91751407177626	2.9513222098347	3.91300648634908	2.5601316185051	2.68184531143563
ATP6V0E1	13.0831610747775	12.5653760615874	12.2529573335381	12.9455670397541	12.5516628283708	12.4201124156252	12.2707323370208	12.9225295677279	12.3524272498348	12.5658050166467	12.4437158145669
ATP6V0E2	8.80277703289015	8.33177411935071	8.30013380830744	8.44323214953744	9.59043684106683	7.95604279276473	8.56207146070757	8.13710819403435	8.24433414592066	8.2346545138817	8.27681877747585
ATP6V0E2-AS1	7.5620291040424	7.07501178765949	6.91587720246374	6.90521564799565	7.88815550414599	6.77390731259915	7.19524848386089	7.07501178765949	6.97607132976512	6.74539898157123	7.1002597969598
ATP6V1A	9.74547521468844	9.52938125266273	9.57594217898925	9.49158624622636	10.1575725406363	10.3131043391018	9.62460385490494	9.32224810101038	9.16093331978541	10.0300068787461	9.32253657611414
ATP6V1B1	6.5121824113001	6.40156256696203	6.39113137006558	6.41230934415229	6.35241211546247	6.63834393526168	6.40156256696203	6.40156256696203	6.38663557358775	6.2456178354782	6.9329397255191
ATP6V1B2	9.87319379993498	10.9919115770342	10.4516876600016	10.0618200634623	10.4957362453861	10.6406896463937	10.1821074092124	10.5203476151686	10.9833868099527	10.4186228570713	10.4638792132982
ATP6V1C1	8.49341831081914	8.46569750033906	8.59361838007622	8.3024444982856	8.92930741934142	8.96336329089683	7.80766454498341	8.08486109456626	8.32282808757604	8.82696367344067	8.56443069031243
ATP6V1C2	5.20725235099482	5.15155055359368	5.27791539097592	4.95481483360937	5.88387777889469	4.90904843014133	5.30451141309702	5.47697653870367	5.02438536214452	5.15235712829218	5.22488421073509
ATP6V1D	8.37628273897478	8.29175987304695	8.51250657767723	8.54096580584871	8.10358244724921	8.66450447717194	8.27348737075693	7.84102009108707	7.50112321835366	9.33303148986601	8.13426500641159
ATP6V1E1	9.71647271217935	8.88526413929508	8.82479009170751	9.54691269004429	9.27480073076322	10.1207310457792	9.56174920692967	8.88106604003484	9.45112258281686	9.61237712151275	8.64012520906762
ATP6V1E2	5.05682316231562	5.07572125088782	5.01494968564616	5.07572125088782	5.26024203880229	5.08324833670281	5.15605346405597	5.25066161059733	5.07572125088782	4.99313849778896	4.94096915894026
ATP6V1F	10.7832332158999	10.3604046436149	9.8964326559522	11.2412707954216	10.9327024457901	10.7048478152309	10.288777741843	10.9486550971759	10.4066812701179	10.2121371413082	10.6891955361709
ATP6V1G1	9.38545079959657	9.65645045628701	9.74753660880387	9.8537380212993	9.58334752860124	10.3380079230246	9.77857177659084	9.91494183397277	9.59841282318507	9.53127595800061	9.72564863588651
ATP6V1G2	7.49518678179266	7.17999036452188	7.09759503871621	7.47421742566535	6.93932944430195	7.7715915833198	7.70753785052859	7.08555022230003	6.67697129838712	7.61611083251839	6.92399431981125
ATP6V1G3	3.70155702762626	3.61597306101968	3.64381853797307	4.02564459143214	3.77858857305001	3.77858857305001	3.92583034539113	3.99068278660654	3.86780703177405	3.7197883522085	3.58378751230876
ATP6V1H	7.81928331628603	7.89378808299167	7.98780539506863	7.69747090819389	8.01161432753271	8.27478093444798	7.64475962472912	7.54472727294502	7.57506399780504	8.32390507605642	7.6557934976682
ATP7A	8.4052682496536	8.34291468064979	8.48066391178478	7.75133558321182	8.46547797300661	8.59340655237405	8.12703928564911	8.0089579085863	8.34291468064979	8.82974598712816	8.17612760265012
ATP7B	7.55923691819828	6.25327647890256	6.59664258215316	6.32253618177747	6.57045465486718	6.37167234902725	6.59664258215316	6.02874280291582	6.64525012007689	6.75710605463196	6.79716635732304
ATP8A1	8.89439413282518	6.80188482227894	7.38254265863061	7.09919530501371	7.96822542202561	6.9766663343394	7.79060120371815	6.7149471834513	7.55930903849633	8.86857595070486	6.44756982943722
ATP8A2	5.63910733045459	5.36653884671499	5.49992774018661	5.33294113106242	5.3924852812406	4.83011867228959	7.62919992440409	5.42240559694299	4.61289168626182	4.91007101344533	5.42240559694299
ATP8B1	9.75505558144455	7.11355691709826	7.49390351756636	7.12097533519469	8.470532653679	7.26222662463924	8.33463313296494	7.30721961000565	8.73252864978699	8.90714873386361	7.97941298537527
ATP8B2	9.1705351903744	9.87049066698078	9.81700805475739	9.06323568904887	8.62010725953194	9.06606753429892	9.16381255744096	9.23520451839256	8.91066399790235	9.91199060616029	9.18530900237782
ATP8B3	6.61965160390704	6.49248488151499	6.44911149770146	6.68821608548553	6.52932363890273	6.49815999195934	7.21098322885838	6.5302638801948	6.45494945190895	6.28228166160562	6.49282254479679
ATP8B4	6.00491331657012	8.33209131063358	7.76807942648474	6.46307541350282	7.48499566193027	7.63287594579493	6.84717984062829	8.14003519241307	7.8586866934644	7.01718393144897	7.8205499132375
ATP8B5P	4.14588033120522	3.93039162789931	4.1616095149745	4.33017126676397	4.16862669869181	4.18723129223396	3.90867873686118	4.08641206550207	4.13704609787076	4.19978800634013	3.9428686959629
ATP9A	9.81598046927546	9.6181398737545	9.668314315673	9.5131810123441	9.74285685403268	9.2623498883012	9.76201750582758	8.42901749077808	8.1584775631878	10.3312890852179	9.10817132345547
ATP9B	7.66061402285781	7.82999535988601	7.91611126122062	7.24074600591092	7.19776776074854	7.29642192934419	7.66061402285781	7.49560612283718	7.85509895806352	7.9421568435866	7.56424843103535
ATPAF1	6.76251634546302	7.335223409194	7.28755713355919	7.11882319277501	7.14123240180304	7.33220332687394	7.04185404153277	7.21354554809543	6.94185077119647	6.73852726916482	7.49672690932093
ATPAF2	7.64177679786161	8.28440112304961	8.18964707778206	7.96168631447517	8.33606390862183	8.57830726661035	8.151245513657	8.04295350014682	7.79551866464623	8.16360744926829	8.24211606195754
ATR	7.36964349446134	7.55490604020249	7.57318549681772	6.65870360629832	8.52853742400349	7.60702906321465	6.79616068676019	7.33671153037944	7.64330358218838	7.82707730413721	7.13535328677581
ATRAID	11.3082718852612	11.0896079009317	11.1804803871071	11.39448963164	10.9593721060605	11.3704113808557	10.9363092252693	11.5394419858509	11.0895183070996	10.3825519676909	11.5130472687611
ATRIP	6.59026007312801	6.85866495927965	6.86819674370085	6.79926452435185	6.99708448930153	6.85866495927965	6.82374077226565	7.02379030608661	6.85866495927965	6.85866495927965	6.85866495927965
ATRN	9.15104516560219	9.57885710207892	9.49826126356359	8.76901689902691	9.79631638070354	9.40113131907983	8.82544651525341	8.8489142875345	9.1002220998067	9.86759858923072	9.36761744493131
ATRNL1	5.48545163504528	5.79143715920561	5.64024249239681	5.20348236263383	6.23853557911862	5.4453354818704	5.47779301601662	5.54570884654384	4.45427558970513	5.56296967020735	4.95540611693087
ATRX	8.26098650050313	8.42795802587619	8.92079354996541	7.58043238065707	9.03046802315519	8.5927251863675	8.28999483474719	7.93208863611709	8.39198851519105	8.96465111182825	8.33771976269742
ATXN1	9.13812776294375	8.53154570757319	8.91567869122806	9.13812776294375	8.94100720516509	9.81471367891213	9.48662592496325	8.83596523379079	9.63305596825071	9.23203623271576	9.37664980708703
ATXN10	10.1231880309388	9.8239057702496	9.62949018077014	9.81784835164452	9.79900945331457	10.0002774102212	9.99712954790237	9.534671655428	9.51451441023622	10.4643382179919	9.61063570333004
ATXN2	10.5248352949703	10.4929208621583	10.3813716498398	10.7787108924098	10.5636498582573	10.2996819012028	10.5203159076779	10.3175098709597	10.4866072045023	10.4382671464845	10.3069855222975
ATXN2L	8.7052105834294	8.69497639465484	8.32894311636152	8.43768321207559	9.00152251429059	8.79597377005985	9.05679964177953	8.47628516590612	9.23893831747549	8.68599097503097	8.7052105834294
ATXN3	8.42081095160767	8.27872714740051	8.14341324488383	8.05545485180621	7.48891792846256	8.37073475704321	7.86844119920697	7.90579653031715	7.9049387753989	8.99603516682753	8.25000829450906
ATXN3L	2.77469410508571	2.668554675091	2.56175468366645	2.88294101224088	2.66583606237569	3.19748380226817	2.57196169362364	2.82896538065604	2.64333371102787	2.77141559153547	2.65139947366024
ATXN7	10.1388448356272	9.41258969243476	9.27372201285884	9.52353602683025	9.55471907510781	9.53507648063956	9.69839684025976	9.46186632010552	10.360227053083	9.28119282474162	9.58005860220402
ATXN7L1	9.32067007424802	9.10020456588659	9.18599222745038	9.17700211241217	9.22854233204141	9.37322837748785	9.20655499585411	9.23327192305194	10.214965054532	9.17936785492672	9.31802602711866
ATXN7L2	6.49876830703697	6.85421675088438	6.73906253889923	6.65163844133344	6.72766721437939	6.60105689149985	6.88134200893722	6.75079261714906	6.65943059471115	6.3011279171118	6.68149338186776
ATXN7L3	7.41111052999876	7.59211266165449	7.83710727861417	7.50527674468046	7.66337530042479	8.41495303563142	7.82366106277885	7.21192359893907	7.73985865299018	7.73985865299018	7.87395328424698
ATXN7L3B	8.95737819220179	8.98540340575514	9.02725085656295	9.17630656058231	8.89907472957987	9.62664702578335	9.11590242275739	8.64876386512454	8.39702331823128	9.25159636028154	9.09159722794986
AUH	7.90655931821667	7.74338347358817	7.9395520817678	8.14125184871047	8.14310466651239	7.68198397087643	7.60126778642635	7.97849936187359	8.09682570668849	8.15370064183651	8.31516433963965
AUNIP	4.41996879032519	4.37738586991109	4.11943104513172	4.39423428443122	3.91506808906863	4.03755029499377	4.33305543305511	4.43608470205535	4.23657976439901	4.14766674680124	4.31862756373871
AUP1	9.47211622617603	9.5070786895073	9.29152213107708	9.55716735622231	9.86429767327965	9.66161871782574	9.39307908082119	9.5249234770118	9.76346369105688	8.80936306051935	9.59023927037972
AURKA	5.11985732094443	5.7649550240364	5.64558044537407	5.332733523809	6.38708529199267	6.50369201519246	5.57950378931007	5.22005476415683	6.10240358910822	5.62793253116542	5.98590928782493
AURKAIP1	8.34209853511291	8.42236475017909	8.54216698513698	8.65907326354415	8.53580960178465	8.29364623473322	8.47970637948879	8.87797646665831	8.07441540512382	8.00427949589481	8.54959162235353
AURKB	7.41681117534047	7.2143135050157	6.99644859062696	7.01240358065712	7.50418792139301	7.22612379168798	7.41359586463433	7.04554372057672	7.89659730564496	7.10768727725806	6.84511855580495
AURKC	6.70694257670946	6.42200540027906	6.46853545187592	6.70417308032423	7.73259212035392	6.90736512169415	6.35017637153624	6.47051049874926	6.4410221154582	6.1089783098591	6.28618226039357
AUTS2	7.86423734171979	8.33304851043409	8.15516360285375	7.23055726567814	6.50062391957037	6.23929240599751	8.37174308051945	8.0724673550981	7.69800908260187	6.97886795436551	7.53208574262497
AVEN	7.41077960987635	7.7583484879633	7.62336555571568	7.57547562927457	8.07171405706816	8.46215475324504	7.37106744060249	7.7719937021943	7.42457475668197	7.80536007185106	7.82170550139187
AVIL	6.78572019751816	6.52301084831244	6.78873601935097	7.15411570486477	6.82304006867628	5.8509705615224	6.68968913868507	6.92689327277112	7.21883601916317	6.88715567810854	6.76905121724968
AVL9	7.96561265260351	7.61558925140181	7.67080393292508	7.57213350458346	8.21430401743846	7.9602832704517	7.75055955028485	7.56331181172575	7.67061597591055	7.85177828599878	7.87275388772308
AVP	6.80384526303806	6.65646475215101	6.70135210263286	6.68190651303614	6.70135210263286	6.60832826254016	6.70135210263286	6.70692917992754	6.70135210263286	6.70135210263286	6.72429366121999
AVPI1	11.0825016671418	8.84822202994256	8.06293568926034	10.640412152459	9.16082140376727	10.4669986175252	8.46914503947566	8.43538703806438	8.42688868943863	9.42924960687491	8.42861724376776
AVPR1A	4.76388987218389	5.36977508452976	5.26593357252671	5.24316975508741	4.85534653371344	5.1774456510015	5.12747005841742	5.1329314021019	5.1329314021019	4.83146261336782	5.40288164722728
AVPR1B	4.99373390786726	4.67051114929876	4.87349804786247	4.87349804786247	4.93004143804703	4.34582925366081	5.26387051841516	5.01589684364251	4.78584280588229	4.87349804786247	4.83340745358223
AVPR2	6.11236615322469	5.61077472619278	5.6614412890817	5.92958943747093	5.94715711352511	5.29311663510607	5.48169203530567	5.55785932589594	5.6614412890817	5.45341114359904	5.70111886741396
AWAT1	4.95186369326444	4.9346845937538	4.87864677411309	4.66373839535993	5.20728075718854	4.91715817305955	4.97314105926485	5.04283210498395	4.94580241504809	5.11424448052668	4.95186369326444
AWAT2	5.16755098064659	5.35094922980911	5.15102175637372	5.15588636828292	5.22762672442714	5.02655139241335	5.04511992856153	5.28422165028222	5.2181302004932	5.15588636828292	5.01961218247588
AXDND1	3.31597385820826	3.34160171031878	3.34160171031878	3.34160171031878	3.21840377329355	3.34160171031878	3.34160171031878	3.32333747055485	3.34160171031878	3.37823140152884	3.32178306728712
AXIN1	7.32958981083602	7.14797305579818	7.22930769419974	7.42245059602281	7.1396371609029	7.34099819514541	7.23204474764186	7.43516481604138	7.37619872288859	7.31531427036803	7.36728965436533
AXIN2	6.6900282417671	7.2899656587507	8.03646439775527	6.90017232666566	7.21218716394082	6.87030355811696	7.23443027047169	7.76697371670399	7.33704319327657	6.80825673603886	7.36480632989107
AXL	9.51356053647546	10.0306916185735	9.79117963072303	9.45549988016305	9.8653176053962	9.88117617336126	9.65415293126388	9.93920052022114	10.3251247649432	9.90851465335244	9.88875896912053
AZGP1	4.79731934144052	4.62142997059438	4.50441087308646	4.987609368648	4.79731934144052	4.7951777490151	4.58566638616823	4.9219177695332	4.79731934144052	7.0138121020672	4.61580293622793
AZI2	9.5593913051589	9.50294991738661	9.56067207715849	9.71117030117288	9.46008674754181	9.9364446151255	9.0579382968843	9.5449977818984	9.17392084455668	9.92214803013934	9.64587815184287
AZIN1	9.39019657848823	9.31124810128739	9.54030563082936	9.76494842478931	9.19343784830455	9.53839672416601	8.75908487937398	9.08412736831109	8.62422280581009	9.72356593853543	9.42767282787431
AZIN2	6.95435786035554	7.39886347245335	7.45214989824869	7.3123958739851	7.03630454838314	6.91900821584245	7.6635032548661	7.58502420919829	6.88547060205255	6.88218854333244	7.41794238304648
AZU1	6.46551811762115	6.35589586832105	6.52522519001921	6.19586375488787	6.59552282114293	6.06003655879158	6.15805170569013	6.55433385925125	6.20122138942594	6.34201488850312	6.29351824387529
B2M	10.7759839145944	11.467533923828	11.4645534646657	10.9753918330739	10.8615745043806	11.2366934651948	11.4173806222196	11.2700916309827	12.4780817170204	11.4184212037484	11.2846658337848
B3GALNT1	7.54381748474382	8.13826012066122	7.90264535585915	6.686206780102	7.52856558566025	7.19099343863585	7.22237224012614	7.82602498696686	6.54705140940885	7.18957800586873	7.14820386622669
B3GALNT2	7.93583266456502	8.38678331760543	8.81205742223944	8.16374281127562	7.90858780749216	8.40656712499593	8.11801867478383	8.03430832567863	8.03540578004697	8.23256681763425	8.17603752751935
B3GALT1	9.26422136125802	9.21834130977206	7.57324162605622	11.1237067391499	7.48663677159872	11.1079800896664	5.17960786282753	8.25490924061486	8.91850003755044	10.5360569267533	6.36907722893424
B3GALT2	7.56008187340213	4.44768527170248	4.82754779530756	5.68872363748836	4.37175428487876	5.13663249529008	5.53672283384409	4.22839339036894	4.80115826132379	4.60954591585257	4.54664671792732
B3GALT4	7.27925764484208	7.31947091038416	7.10901522634223	7.10224060495319	6.94724682268137	7.56083620358766	7.4498647314643	7.27222682077726	7.623298260015	7.01224742482958	7.4190237742346
B3GALT5	4.50372759719295	4.55275450207227	4.53036544580141	5.01271131211419	4.90016611265982	4.76010655849098	4.63773196531998	4.36809119676677	5.66052526525099	4.46964161549559	4.64815632131649
B3GALT5-AS1	5.42445854219581	5.38156178528377	5.52692993652837	5.74969701515068	5.88199401379708	6.78768644230827	5.40260963145242	5.53954638471719	6.06942069524925	4.98333077006505	5.52692993652837
B3GALT6	7.71361084267007	7.66579023583861	7.67291957289346	7.44420198122159	7.34030984970833	7.66802296469209	7.71337286169742	7.79578498536846	7.53526797753183	7.33637980972894	7.77372839422641
B3GAT1	5.9431776017352	5.90315723533054	6.17220043443684	5.65416750551468	5.69692646372635	6.21784124279292	6.71409580963799	6.01130050330011	5.93374766065574	5.66376231507762	5.58356443110183
B3GAT2	6.14489740787689	5.71603527415665	6.22684094278931	6.15237920583942	6.08483088924019	5.4504156878011	6.25599152142311	6.13302682564711	5.78353175690963	5.98985985605727	6.01818862228418
B3GAT3	7.19577153839837	8.33727955109555	8.21373610801706	7.11726765742223	8.08866190632157	7.72253397798715	8.28633797900221	7.69029393091287	8.07979715613441	7.77522498518608	7.69913571119131
B3GLCT	6.13638491660221	6.51434252538977	6.6195005255645	7.0883583769639	6.76719121308346	7.00150147168509	6.52395584603791	6.00776282812674	6.51434252538977	6.51434252538977	5.70084667249496
B3GNT2	7.08358476018714	6.92835529067138	7.03288064320107	7.33393304076943	7.97276100515711	7.52320595170883	7.40075326222312	6.51050722803047	7.22339233965108	6.55786535634101	7.26472182943721
B3GNT3	6.59232935460781	6.54244380542234	6.44247879035093	6.58639965337253	6.65252773109436	6.30787547248822	6.62234489542379	6.63509420514922	6.87384347569088	6.1580991369546	6.59232935460781
B3GNT4	6.31338656935839	6.17906453914851	6.0389204913714	6.51312320861911	6.3036499568955	5.82347203819589	6.26076060532251	6.26718644245383	6.17964346561512	6.2374398042472	6.23116643017806
B3GNT5	6.9257988321183	6.94122808519886	6.30483614607273	7.18486077522892	5.95029364086717	7.53293178030271	6.11299965829414	6.97885219861682	6.10880842827128	7.61213631215628	7.43531405124404
B3GNT6	7.10485485610515	7.13036695133655	7.00326479704398	7.20051844199622	7.43082315910854	7.10941861253049	7.19222178942537	7.15299225332321	7.13364000138142	7.13036695133655	7.03129683305092
B3GNT7	7.07084087677108	7.08857864373993	7.22332166210224	7.07084087677108	6.96673846939814	7.07084087677108	7.07084087677108	7.27982107883066	6.90610183944104	6.81825278179859	6.78280446057818
B3GNT8	6.61602599338481	6.3487265990072	6.24510972269197	7.35321862133776	6.4838235585066	6.5699513661201	7.3390392896563	6.41963579039496	6.725730977101	6.74269989944067	6.60444652772698
B3GNT9	9.24376254539634	9.21818677364158	9.31608718262267	8.66765874753607	8.73441262493598	9.112178164434	8.49764073978604	9.18062290654222	7.80377755691329	8.45032866649227	8.82970468586711
B3GNTL1	6.69876144477603	6.76541434484285	6.49113355007404	6.26879356710845	7.19291388210848	6.45589118055724	6.54872659487014	6.63742253993621	6.96480712016535	6.39613682603142	6.8698193913509
B4GALNT1	6.5653856048844	7.08352520473904	7.20069561787969	6.56853541843463	6.73803307227998	5.91804933401012	7.40957013064188	6.61642742317393	6.65282134929725	5.96304322133424	6.3553037116023
B4GALNT2	5.45549580186437	5.36112290114702	5.43299805414873	5.43299805414873	5.43299805414873	5.35634658177448	5.43299805414873	5.43299805414873	5.42583110953871	5.61826659756557	5.38245169264875
B4GALNT3	7.34907714246531	6.85667614986993	6.87401890637185	6.80537979334764	7.18262136700618	6.82153825740998	6.94001198833032	7.021235015066	6.90810317588016	7.158705085403	7.021235015066
B4GALNT4	6.60929332226489	6.56672384050901	6.87449368563128	6.6749314120377	6.74817840056081	6.26901743552918	7.30697464529817	7.04395316507959	6.72201452547609	6.73960547662657	6.91078453127976
B4GALT1	11.2190814118219	9.74336452430227	9.87757334109248	8.93216255292915	9.13370461089113	8.37932054030256	8.41179998862871	9.13649847768372	8.64054645361884	9.64149595764919	8.90060205747924
B4GALT2	9.12022493419194	9.48359670519203	9.18237461026641	9.90094161241803	8.78468167867864	9.16354642545265	9.74399499026253	9.64640443165729	9.02069072568336	8.98109501358349	9.44316159406978
B4GALT3	8.47713554652298	8.56021382716995	8.35329614041687	8.34421814530016	8.56021382716995	9.43917320914871	8.72796916539569	8.35956877748329	8.82569464678354	8.58478269067135	8.79543063665629
B4GALT4	9.13911608978764	8.19672567906292	8.4138532247929	8.60913221008655	7.55232274249019	7.61015416104933	8.19887620579607	7.66861436526239	7.54909688334683	9.41282461345183	7.12415832909875
B4GALT5	10.5156625150793	10.2427368062553	10.0716034410082	10.2168696271719	10.2547313521531	9.58041180024217	9.83490991724476	10.1088070367449	9.77278818397121	9.86516313925381	9.97430474431872
B4GALT6	7.55342387507749	7.84191126884419	7.45382327354889	8.74521785235948	7.06951360011875	8.67818307967528	7.69504454100268	7.43805761786067	6.46857958039989	7.95692585010103	7.22554670131387
B4GALT7	7.9965163435005	8.66594950615505	8.60016142779715	8.32429209486142	8.54323405985123	8.87930262212164	8.27931339080031	8.61373358974653	8.0010124485357	8.25698540080787	8.63564666180266
B4GAT1	8.04618992420123	8.08916555636628	8.23835025969796	8.13177396030092	7.9566094950033	7.93189655176498	7.93189655176498	7.7108144810393	7.33194516127491	7.93189655176498	7.70306238505506
B9D1	7.3446729443907	7.11818324959401	7.12225891829532	7.34934995105687	7.13744126877295	7.03114312007777	7.12225891829532	7.12225891829532	6.80903946941506	7.12225891829532	7.16479475768229
B9D2	6.46641310596824	6.66716665241852	6.78007536990831	7.11068051090736	6.7162664793299	6.50353311960832	6.90588537858669	6.91309841145314	6.39507503830096	6.87656606264528	6.7162576614496
BAALC	7.60587953734093	5.66007257589074	6.48331230161413	6.30105315482641	7.37705425393738	6.66707706459575	6.6445736687776	6.56400718770884	5.7458705092602	5.75527545557077	6.09278907283219
BAALC-AS2	5.39085099098027	5.08176096679396	5.07824121649705	5.05667235529212	5.0240159753194	5.13315110396564	4.99232398180753	5.08176096679396	5.08176096679396	5.19429882479073	5.04711924959164
BAAT	4.34548619607267	4.00885267909298	3.95167578595062	4.40233448347935	3.57839532435854	3.67353421911362	3.76023242960064	4.07871857101247	4.00885267909298	3.88136433100083	3.99836520996639
BABAM1	8.28746148646389	8.69620248382605	8.64932892717459	8.59594313114428	8.49917817886999	8.98593538974012	8.80512319294275	8.53987419442055	8.46650263770244	8.63152138319255	8.88461648865545
BABAM2	9.99039957287182	9.49330143629689	9.28403112611619	9.6171363361545	9.91064242719418	9.75757930540494	9.22907168137281	9.84465024505473	9.70109494206871	8.78014058549759	9.82699210679897
BACE1	9.95589753496903	9.8454882317225	9.79068835041223	9.46803868941178	9.79011864867733	9.4987435138094	9.58199596648399	9.76997572366047	9.54510439337889	9.34080236218833	9.49830747047256
BACE2	8.62218820367533	9.21514466275562	9.35954917603263	9.05162579931972	9.02254418833301	9.0270576818126	8.77268838366366	9.43897857478896	9.48138764857379	7.88521896811711	8.85026367094241
BACH1	6.32382444599779	7.61795974095176	7.6879445976372	7.04195483201674	7.33267333597217	7.33267333597217	7.19664538782673	6.99376145115352	7.45397996272307	7.33267333597217	7.39700156671373
BACH2	6.69857226192839	6.67007550230309	7.01204026195272	6.86491609675169	6.04470708734094	5.41416593846441	6.83544466291022	6.69857226192839	6.52888851759155	7.65283755568195	6.69857226192839
BAD	7.31845249830848	7.98628438183124	7.9946765359534	7.99797857210223	7.9818349513673	7.85318587625605	7.90652490653234	7.76471302453815	7.26774300250156	7.8217597221195	8.07559443716729
BAG1	7.98378418736317	7.66241639273646	7.40715511191992	7.49654206645842	8.50668256432747	7.89238806016468	7.25368621679838	7.4512677028841	7.14841607558093	8.043738197764	7.26980569204725
BAG2	9.02008404275085	8.00463565713873	7.48103932081193	8.25724102703411	6.8199060252403	7.91905839890715	7.76724594396154	7.92362077840204	7.49269951066017	9.04599121182519	8.1125114574674
BAG3	8.86676118554285	8.59902914236275	8.4260364182041	8.34590228077335	9.19124406130043	8.49423162822881	8.1472264702017	8.39575636304887	8.21427499544228	8.47016773176412	8.29980648927642
BAG4	8.65188647248356	8.71663755687205	8.53737827207422	8.47374001123175	7.92872699276519	8.98664982984032	8.41716137212692	8.30107965899745	8.24713641562408	8.43368174924942	8.71395921110162
BAG5	8.07558506313445	8.10007041530626	8.18038963777961	7.7739255381293	7.35463432167974	8.14938295246696	7.53388610922392	7.86480080531659	7.29579313483433	8.19074123829224	7.90780702423123
BAG6	9.0394256573477	9.17213729598505	9.03488013040286	8.98725453903171	8.80330615391904	9.87607555840826	9.46952582300817	8.86897457471151	9.12709377206793	9.08104111550552	9.14774567047083
BAGE	8.15762906350782	7.9190483840186	7.82023677153431	8.21030892904486	8.06976584097795	7.74468752800967	8.23111981877732	7.92389212262677	8.40248125822512	8.40129504861036	7.7805664759178
BAGE2	7.83870013250961	7.82991557902702	7.74520215610185	8.16205184301232	7.83519082240407	7.57494696583094	7.77986907181434	7.83374118836325	8.062873324921	8.03037962038273	7.35024813239358
BAGE3	7.66672914537728	7.66672914537728	7.56026952043535	8.02771493827617	7.66672914537728	7.40224989967755	7.59654582478128	7.77489770312518	7.7741285354638	7.95322156807845	7.20560296885976
BAGE4	7.55104130688137	7.44478867118611	7.40125873508969	7.63639885762549	7.49872962920261	7.25849982785634	7.62561936501253	7.48628489481692	7.81252141420977	7.65498510090081	7.10464202266894
BAGE5	7.87026692357878	7.75318903288179	7.66823980352495	7.92379626077627	7.75689190095276	7.4982204196857	7.87139545248425	7.76373048396757	7.99253968658566	7.93203372644543	7.45808307865733
BAHCC1	7.38351636294766	7.33853595217396	7.34172105982024	7.1835382517032	7.51903838352589	7.14594975785648	7.54429610018364	7.28605341730564	7.14996921370038	7.56554053280569	7.17687924898237
BAHD1	8.30719839129194	7.9523826961426	7.60544365558653	7.58015510794185	8.09807523527757	7.8801846220268	7.998130423419	7.48809261207578	7.76238839977765	8.18461724799983	7.56004168827561
BAIAP2	6.90087678098189	6.45155466134653	6.92456319741888	6.52660568346003	6.85134134308768	6.82499630987236	6.98744902548368	6.78965609050483	6.37536435684149	7.20724826515301	7.25046325741869
BAIAP2-DT	7.12613282272871	7.28533798654425	6.91617014704301	7.26428337102721	6.98370539074328	6.81202250040516	7.13523329456914	6.87753155638049	6.4763887019649	7.31338399997174	6.76340409078307
BAIAP2L1	7.25789021332547	5.37598481979832	5.48891009486226	5.18923652673257	5.04036633064703	5.62513144212143	5.56996860146752	5.6681536550378	5.70249835219556	6.16006555087853	5.48658791748356
BAIAP2L2	6.76201933230163	6.66048806434421	6.63532660451906	6.50220159430746	6.67372978474925	6.58289141912501	6.66048806434421	6.75619183747979	6.71994692052808	6.62147014314567	6.62729952282117
BAIAP3	6.1829043924699	6.01459370472721	6.36261585720619	5.88340607591437	6.45248955174593	6.08559337692692	6.09994585866489	6.09994585866489	6.09994585866489	5.79274119276932	6.66154153389211
BAK1	7.69325019392044	8.42768545508157	7.68524923996125	8.1442196884839	8.01764308136218	8.41424547167759	7.33530153713175	8.23394551765751	8.15568943470946	7.38338137618317	8.2836339059602
BAMBI	9.24824955889711	9.17167436059984	8.73173439032839	10.6117925217684	8.69931388500523	9.87945649194864	7.72222815812565	8.07143625605365	7.7060407785145	10.1694475341225	7.87132788086397
BANF1	10.6635558166523	10.1400925167242	9.89307874606262	11.0265608625287	10.2381891468163	10.4243722143908	10.4512041712156	10.6624921302475	9.87170574232429	10.3131858612131	10.0053296815947
BANF2	5.09075557904459	5.26679359075822	5.00499087982086	5.04621172166577	5.07141168512817	4.69075531145878	4.96203801890501	5.12887107906165	5.09596195732513	5.04621172166577	5.09986618943786
BANK1	4.85835250416586	4.33136523446345	4.0293762005252	4.19867054510972	6.06251162582573	4.20575749221927	4.01134984870088	4.63706966117298	4.40290932742305	7.01240358065712	4.03420742380236
BANP	7.36464732415191	7.35963563492956	7.45553027168126	7.79281390999152	7.65871027887366	7.58029962354034	7.61676923155515	7.39929449679836	7.43201036173404	7.13728208566989	7.45210937617439
BAP1	9.08536930798354	9.07995408858755	9.11126184473431	9.00713236129095	9.34449157754054	9.2693020982746	9.14735217683506	9.12744984417105	8.90531188335248	8.93942688272823	9.23604603165166
BARD1	6.09235647131596	6.48149394969694	6.22957137421114	6.04654301671753	5.93601393761784	6.28111119120275	6.3985596310172	6.26305488695675	6.74219603033285	7.42716347084766	6.04268680642465
BARHL1	6.51271825898493	6.29093865450635	6.63730876702538	6.69045024470833	6.46072189864433	6.58278469847408	8.54547574560307	6.69222980418162	6.47801908706761	6.25869217187629	6.53637937066082
BARHL2	6.67647960103025	6.49427709077386	6.50230083660191	6.77105719059539	6.67647960103025	6.3549198701427	7.50351601265452	7.11249947878441	6.78721108569042	6.42036323428679	6.51103444240954
BARX1	7.68743470029364	6.87392050355358	7.0215313308282	7.05937639658955	7.05937639658955	6.82371751683867	7.05937639658955	7.31775867407813	7.05937639658955	7.05937639658955	6.93232731768077
BARX2	6.23926994436591	6.01893546154572	5.99519386035107	6.16417097417467	6.09135739531895	5.89391518134479	6.04851823432243	6.13994145540632	6.03694881461069	6.00981369206195	6.04851823432243
BASP1	8.4488966819224	9.81685667042113	9.38746074735308	8.52748760551171	8.50481919429088	10.2834228517884	10.4217483687756	9.3178476104904	9.55756720994444	8.60834242494395	10.0676577448424
BASP1-AS1	5.93550867334152	5.66059055885591	5.80672679098486	6.08349500923648	5.70828905160049	5.94279684832722	5.91178394995203	5.63743006973097	5.56653609173075	5.30079374671121	5.72376823068125
BATF	6.27857602482685	6.49154120201221	6.20203483680827	6.39492551868293	6.38187347360939	5.88689703770954	6.20411810605883	6.31924618520194	7.34267079352971	6.19435454871971	6.28820621251193
BATF2	6.97965365591461	6.76351548906725	6.57233286928702	6.82464112530504	6.90706269985636	6.38002017342941	6.98383861677176	6.73447395757965	6.8966941046914	6.3207862621966	7.24100470112364
BATF3	6.86292326164701	6.78035481496512	6.78035481496512	6.66829242429639	7.03096598080121	6.65307497188567	6.78035481496512	6.98800820307082	6.5851776278232	6.69950938536575	6.86802961369905
BAX	9.14010308294999	9.56071950311453	9.28560993192923	8.79021693996682	9.46740775419695	9.35681883124585	9.36312844303515	9.55637129241497	9.39108646264075	9.08575188194205	9.79905118889287
BAZ1A	8.7444977941275	8.28134901884801	8.0201809907647	8.23832109996879	7.92701042187656	8.27738570529931	8.01168863139458	8.58364565915643	8.9971604349171	8.4338130776332	8.0386035825811
BAZ1B	8.91202393703743	9.58488754017475	9.62457162302457	8.5191872331575	9.3929699062746	9.07064222439474	9.10939197544057	8.89631113970957	9.01814821064064	9.60978532408623	8.83835605344565
BAZ2A	9.88232395329577	8.93526364771136	8.79807237614946	9.58419108402958	9.46994921339221	9.14006734325533	9.28971621496746	8.9664687146249	9.79386231659538	9.24304731254563	9.04401741114968
BAZ2B	8.70553753738854	8.47450123373858	8.80240123794513	8.41998545688964	8.80798639529119	8.70553753738854	8.72152384857187	8.29978671883599	9.22222909351654	8.98578880294906	8.8708398079614
BBC3	7.39753754007276	7.23135543107902	7.29188354095307	7.45164441011044	7.82603113192851	7.109057023144	7.34805007863022	7.50488962287886	7.34032748926654	7.34805007863022	7.4051597571652
BBOF1	6.48776810324142	5.74963308652473	5.9425581775223	6.06846176867999	5.27356844189208	5.94198888677716	5.44055406424954	5.78640557250836	5.61223953022241	5.99191448120054	6.45923131871328
BBOX1	5.18026448083555	3.79748908834867	4.00935485553153	3.7914465861186	3.70988566922125	3.77241444369567	3.73142986396992	3.79748908834867	3.79748908834867	3.74428717336065	3.78498679499534
BBS10	8.16148297607383	7.87886197507428	7.89209597414764	9.15706988580724	7.97409823675143	8.25796681564676	7.77824785042367	8.1539699494422	7.92590678636426	8.34509526095532	8.63730027144274
BBS12	6.46595630779354	5.99390225542086	6.00751529541473	5.86513193679027	5.86513193679027	6.18787373949406	5.8368870494149	5.6515730285191	6.05065503516936	6.61669937542456	6.05065503516936
BBS2	9.34422944140358	9.52252013490869	9.55627825591986	9.16447105577164	9.55844787513134	9.04432542834306	9.16355431501947	9.04844571077078	9.19995711145656	9.85518866709411	9.69882616545888
BBS4	8.71782439144223	8.86957059424756	8.93027484057567	9.05300333067779	8.76069497827239	9.01696565431604	8.364396333214	8.68117443874909	8.49455930071827	8.69523648559993	9.13581992785492
BBS5	7.81551491358474	7.86823317739244	8.25147845972326	7.55993727711568	7.38804414690704	7.84238403570927	7.4104913406103	7.83752354089515	7.11782723352076	7.94598038332896	7.99905572835948
BBS7	8.64182207025018	7.6122329862664	7.66226288061717	7.60897123442455	7.80677861699967	7.660322626841	7.28873328693434	7.23826622697663	7.29723169801463	8.10320733985059	7.72201489043461
BBS9	8.69161770095641	8.67459779446052	9.0978489223369	8.17039594305374	8.66611760265661	8.46595168576938	8.75697805829633	8.90031680032905	8.56061299697317	8.86956452408954	9.03784751711522
BBX	9.73298932929687	9.73805191059746	9.83526878591772	9.45734660379962	10.1378886147097	9.65983824350925	9.3614130841133	9.46986381888233	9.45124061687583	10.2445148522772	9.69749860519125
BCAM	7.34755780837713	7.91969145261108	8.03318846155461	7.50036658920079	7.65203426269793	8.63183587409189	9.06049359967195	7.79332692193877	7.60997195897028	7.63520991771697	7.66993961698065
BCAN	6.44769561501961	5.91162787574593	6.44769561501961	6.60205156452148	6.51310336703395	6.36148037537579	6.44769561501961	6.69240322204829	6.3465857810798	6.44769561501961	6.4796056132605
BCAP29	8.01944811664031	7.9433079427607	8.01812799821633	7.84634158059098	7.72042407909423	7.9429341696482	7.65151716429967	7.79332692193877	7.92124237113403	8.22259746964611	7.99531726313041
BCAP31	10.8709063620123	10.7408325150071	10.5223651709769	10.1946095763814	10.6919810270543	10.8113251845884	10.6048910034916	10.3104260723437	10.0026441695373	11.0032210301646	10.5746653088222
BCAR1	7.9153404777365	7.93592701308848	7.8643192484239	7.84637095611228	7.81534971945155	7.80956953754228	8.187272371182	7.87959741408332	7.25906064765068	7.86546502817232	7.85479925339897
BCAR3	7.15757605826966	7.87478327047262	8.19906037228138	7.15757605826966	5.84055492885771	6.67054589841356	6.99453300084102	7.83298059790707	6.26911698899745	7.35747108511319	7.15757605826966
BCAS1	6.31015847890039	5.39991224308973	5.5462038583333	5.63761749573679	5.51784411187044	5.27993994637872	5.45644854902936	5.28312564181733	6.03471772221088	5.51784411187044	5.43272044901326
BCAS2	8.21951927428078	9.01030147303526	9.01466501748788	9.03316951486297	9.01466501748788	8.51683096553011	9.00759740090103	9.22982523509168	8.78625084450771	9.25229032345022	9.358351713172
BCAS3	9.38283085870741	9.22237949105178	9.28474217540335	8.96493945495201	9.83883589881031	9.68843430689788	9.22058509284225	9.08346061220905	9.23329314446398	9.59416317723934	9.08098933646738
BCAS4	8.09020162815747	7.40168462936165	7.7758613345894	7.84634307723104	8.32028065037636	7.68964256757679	7.78805491309183	7.78805491309183	7.64109620145465	7.51132713599037	7.68406736807111
BCAT1	7.47267323039945	7.29283905292771	7.03434504942031	5.83709135503557	6.66202336342798	6.92013335120415	5.93240250030205	6.74777489783906	7.94911643045837	7.13643030336398	6.85489673614747
BCAT2	8.88732135727233	8.70960315725423	8.66324231855221	8.90020134994759	8.75420825797237	8.86687216185553	8.28647479392488	8.44807518280409	8.04488734716284	9.57625370963245	8.70960315725423
BCCIP	7.14711931547448	7.47839971717808	7.38373340560567	6.93130769032827	8.39301815624946	7.63710655052345	7.09089204013724	7.48118465815113	7.36290865850419	8.04878331332046	7.4055917615446
BCDIN3D	6.56422777863274	6.71094192985824	6.61741860999703	6.30129767199378	6.96487761193142	6.85904850832028	6.71072585686631	6.57567656036241	6.51260955874148	7.11987612178841	6.76134155622662
BCHE	2.66683840888861	2.16654818328358	2.8964108540046	2.62883724829876	2.63368767691344	3.06521984833106	2.51517490431471	2.67727936806286	2.5350060401831	2.80635443605113	2.62535720745584
BCKDHA	9.63197302442884	9.50987558884061	9.53809927027026	9.62473391652542	10.5552640527372	10.3606539014433	9.44531302757975	8.92943528146398	8.98073810724238	9.32328290162153	9.50987558884061
BCKDHB	9.46094005531709	9.36801253035796	9.46894215823595	9.02634745042295	9.50461284821802	8.8703075033061	8.55258498882954	8.99394146164613	8.93526996753504	9.64018577301343	9.47420994315511
BCKDK	8.41399861362054	8.45298525751255	8.0365023831542	8.58774597658902	8.58304205268795	8.7709861229295	8.44106511799501	8.80839597526573	8.21328256383677	7.92197640856314	8.81758832135013
BCL10	7.24053519135248	8.1742358432087	7.99706027060695	7.76766091263416	7.70554869238472	7.51006099076147	7.68308404600858	7.79912308299743	7.69950805060436	7.66026010687624	8.09644721250735
BCL11A	5.08873616695666	5.06393062145779	4.78886924385801	5.05313469425191	4.85887590166556	4.74446489776593	6.78699216815661	5.5839304501603	5.07457912928855	4.89280915419438	5.07457912928855
BCL11B	6.18233632727391	6.12394733423123	6.1969253806797	5.89917350892779	6.22307631808531	6.01530232254388	6.2966502034295	6.22307631808531	7.45642810965683	5.90924791934179	6.49022955972169
BCL2	6.89790643455634	8.86256908343531	9.41170950162589	6.89708893539267	7.864375642363	7.33833894499786	7.55553837804918	8.82896846035472	7.93005716069909	8.1056458034826	8.72393522516589
BCL2A1	4.60691846467904	5.91957266257449	4.59690346912524	5.41663240358163	4.94973154360117	5.62244204838245	4.90673969064626	5.28389867416506	5.62847481765453	4.85027452290602	5.26100726068886
BCL2L1	9.11839635580868	10.2933669455991	9.79160985561781	8.90516534570133	10.8421455394132	10.4866085979165	9.91228932911116	9.16555156477474	10.2472658029124	10.4560038848445	9.99423418221261
BCL2L10	5.22147890516077	4.73232136394939	4.98421278786784	5.10971997589257	4.98421278786784	4.98421278786784	5.0408647178699	5.35960152247991	5.4814362906656	4.86219561310308	4.61051694421914
BCL2L11	7.4439096860844	6.72120933539275	6.7908415825239	6.64012327914307	6.41265503234897	6.81868980614029	6.7908415825239	6.7908415825239	7.77800396562802	6.45673487549772	6.97314692438885
BCL2L12	6.27510958689463	6.62705649141672	6.52210019168137	6.50968213736563	6.51480983883137	6.72306788088785	6.51258781140766	6.51480983883137	6.6563482534429	6.35270708230815	6.5457541981163
BCL2L13	8.45728743943133	8.134814639993	8.25724976232865	8.34333995062636	8.44395157878422	9.05436874329648	8.52388041267997	7.91671964516273	8.09353059595805	8.98569167375906	8.15304873452849
BCL2L14	5.46154319559449	5.43021888170721	5.18377544593923	5.49236847495591	5.39922705459888	4.95483982797556	5.39922705459888	5.39922705459888	5.39922705459888	5.46195087606982	5.34166171167529
BCL2L15	4.42593079359613	4.09483294836058	4.52381346697769	4.4709302512075	4.44598074235092	3.92083431227922	4.18136474150609	4.51736319945606	4.66542664059703	4.43606042446299	4.27165744567165
BCL2L2	7.14300681020752	7.35908619149152	7.2955873539003	6.64945878136846	6.92005606719736	7.28354185878656	7.19716678867673	6.68410314171452	6.40613272151496	7.74812716832294	7.13956091394527
BCL2L2-PABPN1	10.4168528298028	10.6035768411	10.8086628832537	10.4242993247648	10.2084541413848	11.1248806787306	10.9965693773463	10.5299639867205	10.5822687231761	10.4686294412716	10.9305962359525
BCL3	8.52572846055243	7.74217619446684	7.57562131452333	7.74217619446684	7.93294468015514	7.89090137404175	7.61011908033053	7.74217619446684	8.58413419191765	7.33112240758028	7.49071741837202
BCL6	10.1913642773427	9.83862527694571	9.22273722848155	10.2075768548532	10.4402005290041	10.4800616465185	10.0018646682704	9.9792091511351	10.0535801439551	11.5870019195201	10.4010537341287
BCL6B	6.93063845079337	6.53147713156541	6.61271413539944	6.63440314363705	6.73730686678604	6.7061203711016	7.11241196039724	7.27793669951967	6.75387264207015	6.31784202464957	6.66370485594605
BCL7A	7.41305982823796	8.07682349646451	8.05081088785454	7.74177356841673	7.55873525332992	7.70083064780457	7.79881840280135	7.71503122882299	7.4518996582242	7.87477053410594	7.50878861686754
BCL7B	10.3534020532433	9.93265996134036	9.49461152032705	9.99340900822505	9.87498262233617	10.2503902753817	9.84678055814467	9.6929083944396	10.0247658603122	10.1922486392078	9.69717152105861
BCL7C	8.34197580294519	8.4729143718559	8.40049531545925	8.5405317349611	8.08334293077236	8.58335275462817	8.44773847150337	8.69210080395112	7.72632238755007	8.20511540128471	8.42892392271895
BCL9	9.0344256065821	8.94581077955769	8.73492600412246	9.02209162370957	9.2235975131645	8.95472582151512	9.25335377141313	8.76929252926577	8.95184486532979	8.84695978946904	9.00315339658833
BCL9L	8.44984883613375	8.58690288559197	8.22244975232718	8.1067354584602	8.62874625247825	8.28023790686043	8.68416276364136	8.31917270908369	8.61803108385222	8.3680513550721	8.16263368918122
BCLAF1	10.0700757980611	10.3528617755183	10.406399254804	9.91812701957915	10.0010554493994	10.4054478366749	9.98594096860411	9.83780593609224	10.2266581830659	10.7108187568816	10.185017973448
BCLAF3	7.0669282422235	7.04948889807726	7.15845484575532	6.78738957660838	6.92861753207975	7.04948889807726	6.57306708538101	6.60492113966776	7.32997603712453	7.63478397162135	7.11112574956922
BCO1	4.99760270426441	5.01754213366652	5.30005968230876	5.54886788902788	4.777967583559	4.26501826238627	5.03353130847562	5.66969985274236	5.04521000674162	4.70267549585823	5.02861001949482
BCO2	7.75729464921515	6.60728325415454	6.58860970862906	6.40775819723755	7.98332370140419	6.44096249693517	6.93126829401364	6.49626774362768	6.832828414353	8.95238585043808	6.83398531111821
BCOR	8.10182049354033	8.79044442076476	8.53327417660463	7.67518442658597	7.73593116912511	8.02126024171843	8.37415049941153	8.44337965932499	8.26598836706958	8.26947973777242	7.59027522740739
BCORL1	7.46194558563644	7.06725706263665	6.85049534295087	6.7821240131136	7.31073424588823	7.06823830432128	7.36486649707019	6.89787968920005	7.20860181405862	7.10450426652091	6.83642789768602
BCORP1	3.73583418166095	4.11334717890032	3.91951032017212	4.14245844718177	3.98171343541306	2.82272186268219	2.82287982783964	3.92864115249919	5.39271353855114	3.97548997054929	4.21121615679729
BCR	9.97178435865416	8.74255207977951	8.58836987945088	9.05333258864402	9.17353597438009	8.55506274075393	9.76420992443058	8.1543252267438	8.68638190034351	9.73855408168215	8.26181617831695
BCRP2	7.91339615556958	6.97231891383359	6.67176519599986	7.49345306731227	7.18647649125369	6.88269187315363	7.35949633369826	6.75188057888427	6.99328490907556	7.56544872430296	6.82643014721382
BCS1L	7.55897747510939	8.02816457454935	7.78988948099809	7.89796478331328	8.67073756758977	8.33250045868369	8.23177975508835	8.08088338319138	7.930115906909	7.83811463071151	8.47044779101406
BDH1	6.49488459927951	7.00080403708876	6.92828494344474	6.59500429931057	7.63479653406262	7.03971246337572	6.35348636138001	6.87837813359762	6.54018284472091	6.94605844617974	7.12448569094659
BDH2	8.26534086199263	8.10389223261318	8.27063202357857	8.40299096592154	8.46824503240126	8.82122381234557	8.16360735706207	9.08545545491752	8.44397500242388	7.5199097671138	8.98241229751053
BDKRB1	6.10197499503874	5.26851267214163	5.09359502712009	6.18165137351095	5.89406346049903	5.89406346049903	6.3181917589895	5.85954908474787	5.85582279892414	6.27423552020161	5.5719366307491
BDKRB2	7.26719175851562	5.882290320316	5.95875326473203	6.59762592123313	6.16839822970225	6.39723897133125	6.91906156159496	6.23416942318194	6.23667334857292	6.93159694925881	6.22151184695791
BDNF	4.42470571899825	3.83221866826926	3.9529608211226	4.18193053508671	4.03405958285572	4.14267627561239	4.17560730848542	4.36081485657875	4.05516043718808	4.14267627561239	4.11385406943972
BDP1	8.32812122929284	8.32893692995741	8.49968571569144	7.8289372215318	8.45465685519365	8.32812122929284	7.99792601735097	7.88999095711574	8.46440035799685	8.86113132196038	8.32812122929284
BEAN1	6.94599785032528	7.01771728069731	6.91333850145503	7.12254762086791	7.31688843100777	7.21814444500255	7.3252189478183	7.12621698081214	7.73250476035032	6.86185638828202	7.35258147548935
BECN1	8.77854314478311	8.96320833542839	8.97636022492071	8.57514762863944	8.92576233522539	9.77302099352601	8.55320446149289	8.95262370285542	8.50026633461591	8.89778960310074	9.27892565103261
BEGAIN	6.44240934577715	6.6916205058774	6.72674654747774	6.52378643578369	6.12289249694761	6.67588473805081	6.64014388576617	6.43158130362279	6.39745172165442	6.46277980531271	6.52378643578369
BEND2	4.58701076797622	4.58701076797622	4.41122004538895	4.83019021954622	4.39559297835253	4.38437185008173	4.54718942346559	4.81112321164296	4.58701076797622	4.64585493171689	4.71737827178424
BEND3	6.59118274251977	6.69944385392078	6.29313643842505	6.20620353790529	6.72899183848242	6.19524544151153	6.80829251205998	6.73383599545418	6.43918113100486	6.47701346212903	6.51109962358023
BEND4	5.64780283658322	5.47853242035058	5.64780283658322	5.64780283658322	5.76929184804583	5.45231238003532	5.62571358923801	5.86167602116255	5.77248922736329	5.52955850114373	5.72927725079903
BEND5	5.51401612804601	6.93072820221119	7.16829503774696	6.9723312414005	6.37191286786223	6.34646736027682	7.01229731502456	7.39646529609791	6.7994861057531	5.38137223999401	7.55199769284467
BEND6	6.23955117308521	6.97940915862824	6.60612871515764	6.66427742818627	6.91903391925742	7.94407656791231	5.95404767606396	6.63707541789658	6.97007324298122	4.7432960376035	7.2513924599873
BEND7	7.68310472458793	6.39572363151948	6.56905219716277	6.99972962319018	6.72013246197772	7.01020375961521	6.87002792814596	6.11615204533158	6.69739694018417	7.03177324398967	6.44522929199292
BEST1	7.38933538739964	7.15660549693868	7.08998934894326	6.8800163022971	7.12015270499971	7.41449331197774	6.92319263015945	7.20323659783338	7.27151503426407	6.82117080044281	7.3843930321748
BEST2	4.99746714371818	4.92799826720533	4.8497898283754	5.16604689697963	4.76510244884789	4.53961138265341	4.92799826720533	4.92799826720533	4.92799826720533	4.70062660449692	4.92799826720533
BEST3	3.42302831555779	3.41386218952384	3.36817900191596	3.8461048635312	3.42302831555779	3.42592867105606	3.42302831555779	3.42554079671615	3.42302831555779	3.4144716829422	3.36773800932454
BEST4	5.67026220295752	5.48030603678329	5.63045502136761	5.7656245066937	5.75574323509886	5.51097098302989	5.6453185573248	5.63045502136761	5.62001098458683	5.70962794440779	5.57693594347969
BET1	7.38449911971595	7.7555302652935	7.79781469604807	7.50888496567382	7.73608828940925	8.31754883734128	7.4094426821573	7.50801685512554	7.33623644245055	8.24497243339536	7.898377539516
BET1L	8.58310615796006	8.7421634391836	8.61765871421869	8.61499413142634	8.80321542178792	9.0709015236154	8.42511186035618	8.80645558142677	8.48439451714668	9.09317503392189	8.71511727209592
BEX1	7.51721748801009	6.01711899988197	6.62944099487753	5.32491429483535	5.32854097369487	4.87118390757978	7.53123824706255	5.09777553000554	5.32988643543607	5.78491731782517	5.47370507091796
BEX2	6.46489681850341	5.52986350352075	6.20217096400952	6.1418159979977	5.35019842039305	6.07303458031516	6.51814779915584	5.93918482386757	5.78176686499282	6.46621266062987	5.84436210535926
BEX3	8.98148218097294	8.9878763871084	9.06433835120008	9.39993681466649	8.69138865017097	10.0259043592811	9.21924213170866	9.15985708478057	8.71740676938647	9.13553077075481	9.12697601765544
BEX4	9.42826394627363	9.99542199511289	10.2202824704511	9.90904744454608	10.0042786802254	10.886735695242	10.2604951582453	9.53905197921957	9.44288377707081	10.7810155085582	9.81511553033126
BEX5	6.08150624946741	5.33507784442827	5.50020049781018	5.51238768048066	5.23469402187513	5.50020049781018	5.81868649184463	5.46596500164909	5.36495211833672	8.62119633010429	5.04754157834685
BFAR	9.49458539062864	9.24123966048816	9.14624091714393	9.25367943096296	9.62712416418537	10.1126155456466	8.9352972395784	9.35345881984195	9.07132083097326	9.78133794468755	9.67515742551396
BFSP1	5.00481762498399	4.70443185540836	4.75944314359593	4.90558531873337	5.03038095017902	6.19093665066936	4.95758856407725	4.95758856407725	5.00602441837286	4.87373459394123	5.23382543315998
BFSP2	5.46221659843164	4.86008105190872	4.91082157763469	5.17619870462908	5.29977621476188	4.61774937809786	5.02641323159369	5.18633817307142	5.07744100609912	5.09125188532485	4.79668694316664
BGN	12.1062353725136	12.610425249838	12.8884672993509	11.993622557774	12.1215163823942	12.690730963809	12.5323161053897	12.6441108412368	12.3779473462699	10.9907204546245	12.0860771462358
BHLHA15	7.37091252721142	7.11241946535467	7.19086396406525	7.19086396406525	7.06733878549792	6.92345337854588	7.19086396406525	7.25063908549854	7.28571397299205	7.04594702842719	7.29969170565468
BHLHA9	7.03511371200139	7.08850403255864	7.23321966699753	7.2054058502921	7.44821040891449	7.18118805224373	7.20509443417568	7.65452782604743	6.95728107888846	7.63623943500512	7.20772600103724
BHLHB9	7.58624700754349	7.70771180846335	7.80803247648248	7.14241072442746	7.64306440009591	8.19187460833082	7.69973500515481	7.59980530036278	6.44730970931186	8.01862926720441	7.04098478313373
BHLHE22	6.21522852513603	6.03636484616663	6.11962522227612	5.97914130352506	5.99455647568451	5.93788065222979	6.82792168737897	6.21144669584012	6.105097742286	6.07814493952618	5.90111567349674
BHLHE23	7.58509448733429	7.01960172296186	7.26494038098909	7.24556073901242	7.426241274723	7.17095614925992	7.24711296593083	7.24556073901242	7.20814034425742	7.19588205525419	7.22781111095481
BHLHE40	10.3710543858905	8.09557146445584	7.90196131455133	9.65566084768622	9.64296848004881	8.94915755920552	8.45279569096324	7.78385655897431	9.8075057983033	9.71186952915791	8.11133317936872
BHLHE41	8.80342414568149	10.0226230416041	9.35696314435067	9.72788620334443	9.19470818433495	9.31584535235529	10.3533606195713	10.1366792372585	9.13463193518681	8.97508936609561	9.39381574014143
BHMT	5.4606771781953	5.42534592095907	5.801260214301	5.68824710099918	5.40758914271252	5.50896039422882	5.34894474830467	5.63640656668912	5.79119861058059	5.38495229973093	5.45665727235429
BHMT2	8.68820633412206	7.98778657308319	8.88157758401011	9.18968420614931	8.68820633412206	8.7484924136381	8.68820633412206	8.62277732280809	8.61667440080449	9.20739225867586	7.65245877557991
BICC1	8.70056884347449	10.6434893408628	10.8270609138917	10.0920165568407	10.6495732920927	10.2719414107419	9.90948643472692	10.3899879584448	10.0602587953479	10.9310018500315	10.0612593221256
BICD1	7.40619408714459	7.15124521561941	7.22972900628051	7.01875573853498	7.28105418965048	6.33321242471748	7.83868905505243	7.14369028706996	7.34401943031367	7.13625872973986	6.52873059583164
BICD2	7.94370275469449	8.24918136467247	8.198687239971	7.44160009878295	7.94596389451088	7.9435342458501	7.82691476994248	7.88082985517063	7.83933819848686	7.91033577785133	8.03322696325638
BICDL1	5.45227119774208	5.28826871376786	5.13971940595215	5.73783608237003	5.48658791748356	5.53142372681731	5.53142372681731	5.59354826608976	6.47877367253132	5.64147049054757	5.40406769486985
BICDL2	6.79232557955929	6.46909343656563	6.42622104365423	6.63791712930014	6.56860492811657	5.95583020780976	6.56860492811657	7.04554372057672	6.36819734619919	6.69886469390289	6.46546554738942
BICRA	7.07961078547456	7.03584733851843	6.64379510682051	6.83095270328161	7.1696994350615	7.04074626092334	7.33080297892917	7.01862136039333	7.39821163950814	7.12310840223644	7.07504905189649
BICRAL	7.88031181369638	8.35385324256939	8.33803449224382	7.74664034835635	7.69209461519052	8.2566929165955	8.239257705805	8.03783748135894	8.16184487916355	8.77414419151069	8.16224606135146
BID	7.87155105218542	8.22282510174957	8.04425094119999	8.24044183208353	8.05583248626652	8.25845787857295	8.26174494125686	8.75882018551476	8.7452847472479	8.22887294727045	8.30402503723971
BIK	5.68567498642354	5.39178029716534	5.38843362702888	5.61783085883536	5.21522728165904	5.36966953556768	5.69467023159477	5.47483957017852	5.56878828752946	5.47483957017852	5.47483957017852
BIN1	8.8151101150468	9.74971202717158	9.53268815226638	9.00245886921129	9.88521393833858	9.60774798205041	9.43088298086869	9.91312517817407	8.90691638903255	9.24389491569432	9.87786652388295
BIN2	5.46140877302281	8.62343997249617	7.66434411133353	7.01863297717502	7.15265895747346	8.30726906529284	6.96071194276968	8.26811739222197	8.71145258990483	7.05761828942317	8.38742079714696
BIN3	7.01614714368945	7.19517688282048	7.35732501256278	7.20090527658792	7.32560347084465	7.07970924672744	7.12387281996025	7.13037265654048	7.19146966169018	7.2511287995603	7.19517688282048
BIN3-IT1	6.28226961687844	5.31770646717113	5.61578864125148	5.5206053729614	5.59075792555149	5.46682976642792	5.85501889705168	5.4712453059019	6.29053206046839	5.38221613333763	5.63046824531428
BIRC2	9.10287214112855	8.79956711079115	8.96238559854975	8.98741304875633	8.76719918235572	8.80618770995553	8.81266717384223	8.92110778093971	9.06946995464402	9.08129260684472	9.15690131780016
BIRC3	7.09500843392905	6.05426680495188	6.58021132758322	5.97130535671245	5.65874378330507	5.40598437753092	6.42891147533442	5.6420111505259	6.87632853272967	5.86541211770107	5.86703133594865
BIRC5	5.57234943145507	5.45850948793954	5.56419194402668	5.39858145130898	5.84717915182889	5.60110258425828	6.48158370879124	5.60647742506211	5.7116667720818	5.65141089399586	5.56820013826146
BIRC6	9.30777559590749	9.21456464204135	9.29977291734081	8.64191706309873	9.6545604079517	9.01574776259518	9.26699313678481	8.75708009027942	9.65987958696294	8.82514376975019	8.88555270662598
BIRC7	6.83271878208312	6.66568603548736	6.68991901733399	6.75317432490801	6.98270327650022	6.5701035937006	6.63762773289064	6.83284010216971	6.68903624706714	6.64771063002429	6.6843482090148
BIRC8	4.50002927000802	4.56901980746371	4.49329508994143	4.48652317141195	4.48652317141195	4.46260806980892	4.4671253967759	4.81537774704622	4.40898460348151	4.33529718582338	4.48652317141195
BIVM	8.25685768296101	8.20262271270691	8.51294349773783	8.20407702388221	8.26000928583085	8.22574851518297	7.54071531482603	8.26678278344489	7.77746212271826	8.04973073806711	8.20262271270691
BLCAP	10.1644105360492	10.4548365519568	10.1803421424721	10.5467119026377	10.8308672348652	11.1256374859975	10.4393934955022	10.2699565438527	10.1430165648397	10.242771892526	10.92257154466
BLID	5.98672622166877	5.95525159522847	6.23408338033586	5.4038430769301	6.14940148448467	5.37393807846749	6.2340692459097	5.67086812166559	6.46857958039989	6.16435740115529	5.64766047746492
BLK	5.63481105223019	5.27967565810242	5.43376747086313	5.47101820843467	5.83263352155133	5.50318882904106	5.53826341372797	5.64273480160449	5.66597231674597	5.56052956941563	5.40344181116107
BLM	5.06388750306108	5.06788808471319	5.18749307624836	5.30464086498616	5.00674876277157	5.47445261459398	5.7281398985958	5.3189200754178	6.84430158764295	5.29312193468168	5.25610590908368
BLMH	7.70823093191714	8.43488536521599	8.30361778605255	8.17972690708651	8.42470849835105	9.13697623196237	8.55590631064473	7.85608976726003	8.54171761182648	8.48782030288461	8.53981658631264
BLNK	7.65950166199514	9.52935903195422	8.0892265911755	7.93244922184374	8.23190310496119	8.37144914107893	8.83925107058254	9.34826747735066	8.40035703478393	8.06574614957706	8.61588594577906
BLOC1S1	9.98637183154485	9.96196546785336	9.44988805572278	10.5726418594049	9.42796823977689	10.0862393990876	10.0214674927418	10.0814550448897	9.49366981910466	10.1529426008857	10.0303248896773
BLOC1S2	7.87423080335093	8.09187168812574	8.12647236786075	7.45978616799838	8.11120961750156	8.71892351198072	7.85651095594326	7.79415059977018	8.0491500854113	7.92668330286689	7.98400078230353
BLOC1S3	8.57276298036184	8.48956913926479	8.23352833191112	8.13122909708767	8.23352833191112	8.07193633872194	8.27429200826222	8.27289244148561	8.13736252430149	8.05416479918598	8.23352833191112
BLOC1S4	6.36977389395752	6.48686647567212	6.40557983984199	6.66980132198244	6.46224098818389	6.64110914414272	6.4550319826834	6.78528636386806	6.12368881658961	6.6266187656319	6.72021007686158
BLOC1S6	9.23572523504591	9.42809952473832	9.68667999816988	9.21540563592734	8.91920138006654	9.20414107431053	8.75800724783171	9.35354836123433	8.65776826818468	9.54552369235514	9.22848359251942
BLVRA	8.01129001953664	7.87208430073739	8.10149666159004	7.82494296206719	7.98325892377858	8.37729900280736	7.96013068571672	7.74840162641743	7.78648650635073	8.31397412106933	7.78772647008974
BLVRB	8.973016428396	8.38769764410171	8.20216692210265	8.73653439374343	8.53845274810008	8.53583903806807	8.4634878094406	8.39115450560744	8.25707097241394	8.49573035809854	8.05390674007538
BLZF1	9.59938084520518	9.64345055211295	9.61893301266205	9.41028841709023	9.83369404379942	9.89998369250905	9.22979414413755	9.48509356655283	9.54537010751683	10.1974207547365	9.70224846004108
BMF	6.51059732442963	6.61840926975204	6.25873325601805	6.19639332105621	6.37101613837192	6.3981601738033	6.51059732442963	6.73167262889722	7.30117388800143	6.32669382939911	6.62575550355895
BMP1	9.56986873284968	8.26387555820169	8.59178628420858	7.80064787582875	8.91419236472098	8.67838527886537	8.31434742845552	8.17041074735424	8.77986275538942	8.63948065570327	8.6879124621238
BMP10	3.88752839592542	4.0547366505874	3.59630822652616	4.29506713230591	3.94089504959223	3.77079751320876	3.73160179626011	3.94089504959223	3.88395197513493	4.0444662075025	4.0633866542533
BMP15	3.92952586312486	3.92952586312486	3.92952586312486	3.76095754870091	4.33079324284389	3.64450981354274	3.97370435781527	4.04479139698637	3.64455256852649	3.94237487722651	3.92952586312486
BMP2	6.09921152088622	5.9181210010887	6.05283941987461	6.05283941987461	6.37470861154536	5.91688310920345	5.64230326997314	6.44178801949158	6.18085951735331	6.25020057663326	5.92194730893926
BMP2K	7.93961559463131	9.26193841379042	8.76808379502661	8.06175479662568	8.88410908386932	8.71020049443873	8.25508769166695	9.16386509268301	9.43953599993422	8.62220071775677	9.15570653986017
BMP3	5.16877198923381	5.03657745157314	5.19310367362939	6.00018626747495	5.26171208201987	5.165632582519	5.56283066770882	5.18109228358151	5.21665991981997	4.83294542446264	5.32595222711867
BMP4	11.1757055353761	11.5069565408032	11.0962965749432	11.0915187950192	10.307340302008	11.47607405941	9.49005908245441	10.2954345844989	10.1731098230047	11.7608296999471	11.197210163696
BMP5	11.1977510634576	9.91983267636775	10.1374761757434	11.7264468455516	11.861560082947	11.7077913578313	11.8271084571066	10.9501444912293	11.2518970361274	11.890505719948	10.82940027276
BMP6	10.645938109466	6.58424562474985	6.64269512727442	9.24155076551519	9.24094297019194	9.72323962693358	9.64813770434844	7.95553698896171	9.50177657057291	8.85663779400867	9.643837558859
BMP7	6.0342180707894	6.87405952428517	6.52233499053719	7.6507241552043	5.93976872299571	6.55441913690635	7.58003117317648	6.45498917811939	6.25732387836326	5.87085104223847	7.89447123467177
BMP8A	6.21943329376886	6.35619293475071	7.01401901752553	6.42412961359218	6.31454526152916	6.37066510920549	6.35516698515828	7.0174031344686	5.86867470008891	5.96515614144186	6.17330384145612
BMP8B	6.72253650908494	6.72155447522176	6.6908843564557	6.72358127206891	6.64456410277703	6.61702616479399	6.4244203324728	6.71414156287145	6.77850253099766	6.15732036321661	6.44393446709349
BMPER	6.70987479888977	7.03186494310513	7.34038251895153	7.3122868013689	8.46138471220764	7.7350314499372	6.32224108142583	6.94915557562449	7.21094918974345	6.51998657009784	8.16801368440123
BMPR1A	9.28597710799426	10.461728921741	10.7238961361832	10.2417816221633	10.4357792915494	10.508407218765	9.49576165813547	10.1942873405148	9.63785609868551	10.4130754991305	10.4016180006967
BMPR1B	7.21825812488559	9.49395526890704	9.87009279617532	7.58677668681254	6.91235106946591	10.1831302837115	6.9163882590122	9.81374991555123	7.86707351763333	11.1624673266711	9.80981752269105
BMPR2	11.7554954018227	11.0936221263803	11.2886260753022	11.2617065168294	11.0717212512536	10.6203666372276	10.9743893813327	11.0357165162429	11.0603167831733	11.3677860976446	10.7302306062771
BMS1	7.87716279277423	8.26130147415008	7.85544263224502	7.53477410261585	8.24325392394053	8.32934546356669	7.64433349360854	7.87716279277423	7.87443508257187	8.32934546356669	7.67765145831906
BMS1P20	9.00437495590862	8.51673994902217	8.64004592644726	9.3469298824618	9.52409998670506	9.52544329161832	9.19763631541094	8.91727916375335	9.0899096524745	9.15130773269755	9.00690486429029
BMT2	8.0494315067146	7.94312784015325	7.95569621623932	7.94312784015325	7.90393946630571	7.91941858181268	7.59718737371833	7.98535879297359	7.57525143477601	7.94312784015325	8.13493663209439
BMX	4.34948960730361	4.36788837375094	4.42251742750916	4.27317202092294	4.13122875124127	4.7171790794406	4.34501658543299	4.55442510899517	4.50980500368495	4.37724323002542	4.36788837375094
BNC1	6.29198558188859	5.99636463290077	6.2209665138091	5.07875133183659	5.91631927033078	7.1566518765841	4.79737727198803	6.1929469182642	5.21340137005873	5.41343555309767	5.05064453784708
BNC2	11.2261527113252	10.9771678787416	11.2815650856479	11.4932183914154	10.3723840404202	11.1531553856055	11.617630106947	11.2769978605774	11.2036296330703	12.038912428709	11.7116142413491
BNIP1	5.9907276600474	6.33447311865927	6.27828010003598	6.14191203190882	6.21732770426458	6.37105179955266	6.25759983689379	6.42413384515855	5.9935620122075	6.31710733713919	6.29738732879278
BNIP2	9.04565456245604	9.08936674827392	9.3357163042277	8.73234653567112	8.84862915707226	9.43908747744312	8.49270932766609	8.70143484607262	8.5947087587508	9.65329687047064	9.44392299384169
BNIP3	8.93271730234145	9.26034191437382	8.75849443953671	9.0737820540777	9.46358253344599	9.42724759457569	8.53283972705632	8.90035982552136	9.52483085747163	8.90601075415053	9.0737820540777
BNIP3L	12.2745886550665	12.4245269180505	12.3392398576717	12.2900666014712	11.9749006760986	12.1670618391861	12.077670296894	12.2635556762816	12.0334053324369	12.2569891186562	12.2481690457369
BNIPL	7.27876484068832	4.97446570741846	5.25761913290411	5.35193954754347	5.35193954754347	5.26834032148359	5.35193954754347	5.35193954754347	5.34187853272841	5.51576224586898	5.06601855763878
BOC	10.0634237100204	11.7740894196936	11.9850480744091	10.5335728037798	9.91725737260759	9.33323296188008	10.7801486941972	11.792399370467	9.53753913719272	10.4765093438992	10.8229362468733
BOD1	9.15594485583597	8.72620217870112	8.60881772702917	9.15407869093592	9.17015017278274	9.04158558252431	8.92739110053687	9.27511869503904	8.69680033704682	8.83734007684141	8.9494248046383
BOD1L1	7.79383285872023	7.94526158021842	8.07729451149285	7.6553760826502	8.14422615613221	7.98196648930408	7.80268814427133	7.94526158021842	8.15564856885563	8.44469684396644	7.94526158021842
BOD1L2	6.79601582200757	6.61544403209256	6.6889438820153	6.76851900111598	6.91664774606962	6.45055640152439	6.74576296195299	7.02077991656807	6.67519788926254	6.74576296195299	6.64548575357902
BOK	8.86212523283669	9.48729791717021	9.36162203569156	8.21252330032545	8.61123568056508	7.0846700632168	9.06389211977259	9.21478366975013	8.21820741352669	8.69414992311451	8.74213121119779
BOLA1	6.961830158345	7.18380685502761	7.34886585119945	7.24867552683093	7.32626629688608	7.60044433811911	7.21163727079937	7.49519691412348	7.05036830834365	7.22132642423082	7.57899333209155
BOLA2	10.539272758142	10.741401867278	10.523455610311	10.4151988827462	11.3181083163442	10.73696853049	10.8317943994575	10.5445032401995	11.3142587578991	10.738242001219	10.6769398152042
BOLA3	9.3278791521676	9.79966885041025	9.36354883883497	9.44038037722013	10.9451457895097	10.1709156851159	9.46463381203754	9.50994383237745	9.58021372674299	9.12901204454237	9.18066033562129
BOLL	3.91804008660641	3.77989895112758	3.75195502183186	3.84333352056802	3.73231227840175	3.82293290498595	3.90502693357965	3.7530711447039	3.82293290498595	3.93732110133757	3.82293290498595
BOP1	8.32659997196414	8.20366033184451	8.27419896280963	8.20492259841402	8.32468696780814	8.32612666309649	7.79271824894724	8.77858769534325	7.564700631751	8.11903095891149	8.04825283566545
BORA	5.71341525957868	6.11005255153534	5.58770228399583	5.74283865156424	5.76920612004501	6.38600918765717	5.6904856119909	5.89012278039474	6.17779759612947	5.64853279582962	6.25969147638011
BORCS5	7.58887039864217	7.5096200876453	7.45869879375431	7.36589612340434	7.93531090092075	7.63369137895356	7.25822458659288	7.21266132125826	7.36826290036401	7.32595542963012	7.5047298019857
BORCS6	7.04382303346529	7.08374510927685	6.95694029017792	7.11993660814745	7.20336450307068	7.08644889374417	6.91956948616384	7.09416809340768	7.11121519642987	7.32652634063673	7.04823387896581
BORCS7	6.37504983466104	7.08870052891976	7.59289202695883	6.92471418862742	6.53441139299408	6.85227356725197	6.77103824652457	7.04675249480181	6.02429574689106	6.93003238215473	6.8112298560987
BORCS8	8.50337375732365	8.24008410740435	8.08486013606983	8.43341423144594	8.16218826077726	8.36722197210839	8.434516209098	8.60734897185196	8.05655331428361	8.34390494860661	8.5033913430268
BPESC1	5.53920363748595	5.50650168249228	5.54088011504488	5.64871349418696	5.52967877823936	5.26575868323491	5.431105025378	5.72069833499421	5.34099885547837	5.59601080936032	5.47114732110589
BPGM	9.00887471032634	8.47791458218313	7.86893459291434	9.38135811005345	8.71612576711361	8.78727610015573	8.66277532719796	8.42888804342092	7.98226477744431	9.29429191316724	8.94938870750279
BPHL	7.48848537850633	7.43881783861622	7.22538859427651	7.43678196865616	7.38984878350101	8.22360805160091	7.63592059333481	7.97147261269881	7.2985918923103	6.79978132697219	8.15149196421956
BPI	8.49112013921627	8.44239993725209	8.48822283421125	6.33705209276728	7.71781659073439	7.49798044417069	6.56482161830946	6.1735217644698	8.18195119571349	7.18149644670495	7.71130525383021
BPIFA1	5.18803549805875	4.97954560434999	4.6846260182714	5.37482918058045	5.0228923482357	4.97954560434999	4.80201351644022	4.97954560434999	4.97954560434999	4.97954560434999	4.97954560434999
BPIFA2	4.76982720592586	4.91013258421509	4.94007876403866	5.03092794229637	5.34145479872453	6.17397358578088	5.12396437959739	4.72679153225616	5.20014686015008	5.2406431283596	5.34550251031254
BPIFA3	4.88311696035802	4.86487351113683	4.86487351113683	5.08931192117099	4.93863706591553	4.66098925856321	4.86487351113683	4.85426801305056	5.00216646522086	4.86487351113683	4.70929406051817
BPIFA4P	4.00203451913435	3.79365143640776	3.69262706928734	3.99380105494257	4.01225745261178	4.00203451913435	4.04265676162451	4.00203451913435	3.98282314332611	4.01432795352191	4.07574173758675
BPIFB1	5.32729725177055	5.28174044153271	4.81777940679099	5.42592237140599	5.21562184253516	5.7163015323993	5.32741899192864	5.30992289846865	5.28437926429079	5.14891559443934	5.30390175099993
BPIFB2	6.08209536686841	5.64076793780122	5.74958585271344	5.8862297272663	5.81706203035773	5.4478774169759	5.74803065026371	5.74958585271344	6.06979222614809	5.38681215868651	5.72287774844183
BPIFB3	5.74683047071816	5.65739963085151	5.68974279739579	6.04364922922586	5.72711414312035	5.44581576895753	5.45607912182238	5.77391457091453	5.7495745453056	5.75590407345994	5.83682673726387
BPIFB4	5.12372888167222	5.06410203115954	5.12372888167222	5.09327146294002	5.12372888167222	5.08819325744221	5.05530689394023	5.27332814320645	5.12372888167222	5.09327146294002	5.16051633592408
BPIFB6	4.97247105601402	5.22402119604211	5.2002561229746	5.2002561229746	5.30660677077941	5.2002561229746	5.23396278970658	5.2002561229746	5.2002561229746	5.3757292891535	5.16690523984193
BPIFC	4.21248281812193	3.90182373656863	4.10433640259627	4.08303553793464	4.08303553793464	4.28049125611578	3.97311188222426	3.94062989984387	4.08303553793464	4.08303553793464	4.09452725684886
BPNT1	7.3992632797501	7.29402608153491	7.4086742323017	7.19177123125325	7.42926346994535	8.07792743244338	7.28012012650996	7.35151845250724	7.38831791689245	7.75740969486985	7.29307120656153
BPTF	9.50416179514308	9.41996828796863	9.31598043814315	9.27257167087439	9.79593585730848	9.48224333785618	9.46006651349858	9.03944633954956	9.68659336280068	9.75877709521063	9.25915377434879
BPY2B	4.54929540015012	4.05207397623947	4.34464573283504	5.47043423636119	4.41763329908949	4.39191914488906	4.23598754852869	4.32392507906071	3.8996240307216	4.39191914488906	4.46243412997225
BRAF	9.71598969748733	9.34368234959888	9.27264081300138	9.42497299769253	9.55343086431586	9.26880708550734	9.38682018195615	9.05405691972996	9.37934971967992	9.73657988966954	9.05459889796551
BRAP	8.78827345667166	8.73921522544056	9.0577824236592	8.87971914008233	8.85817449090208	8.89027162804809	8.56484997083701	8.56042599452378	8.76328491241864	8.94883791698697	8.92572739519589
BRAT1	7.46616792313165	7.2770312103822	7.40518143666022	7.28912267093528	7.54409322888521	7.38957074607872	7.43822610152487	7.41130878888001	7.44185194366973	7.13330320773648	7.31335313658529
BRCA1	4.8436780735296	5.66717406218423	5.49415538001618	5.50373682732792	5.52670720020095	5.54984836788014	6.09845974135567	5.53399744692512	5.701985258044	5.53784843132868	5.62451365643119
BRCA2	4.98833783684795	5.54976993091487	5.22222647462067	5.23300850683421	5.45031652186341	5.54882450425517	5.69641721739511	5.60421279134322	5.92323688933348	5.25083481140627	5.57281538128191
BRCC3	8.68899117589179	9.11756222908522	8.68899117589179	7.94827335779933	8.77502575860663	8.82250365470158	7.94810455476373	8.50543468841589	8.43727101329768	9.13263126046377	8.89598085345872
BRD1	7.14050838049717	6.77424937594712	7.02462943895304	6.87510182959646	6.6664393959501	7.00855282653759	7.46490205312211	6.50079908381115	7.13881626925981	7.36110375852966	6.9096485036564
BRD2	10.0141488492405	9.99912334217795	9.95672089739405	10.0691027656794	9.38011043706679	10.7867844691878	10.1583480369004	9.69863370066802	10.3754242883532	10.1262252957714	10.0777973140153
BRD3	8.5855426249332	8.49034921068361	8.36816565990506	8.31648615337144	8.59031787425922	8.43406639506977	8.56632405597047	8.49034921068361	8.49034921068361	8.48456309636834	8.37658238160642
BRD3OS	6.63644066683577	6.82906835718045	6.642680541888	6.35202780511922	6.96533464204487	6.25703972222442	6.49154570701815	6.3867554556779	6.17955941731537	6.98613232141949	6.3538474677062
BRD4	8.95259554223973	8.7215058178749	8.66020905539333	8.55467547487569	8.98386087087889	8.62392794001266	9.15325835947754	8.63222706485944	9.46020681041673	8.81553871101282	8.65281621825675
BRD7	7.96805198530092	8.17213865458175	8.18729190046858	8.26306416995085	8.30732832436987	8.74557223031782	8.05778222290079	8.00091535124832	8.06712440259033	8.66092803576617	8.04895034225619
BRD7P3	3.63729986042889	3.85280009930564	4.05010129396665	4.12578141358896	4.09563662410322	4.30574697012023	3.99246636702268	4.05010129396665	3.66808524911532	4.42818706574261	4.37402721253742
BRD8	7.81220920876024	7.96533111777962	7.71379571649555	7.9892526904455	7.92741495740595	7.78902839640793	8.13813568807999	7.722555089133	7.7591969281824	8.10634215946696	7.8037776486731
BRD9	7.51838132445117	7.88161872628603	7.8455798470265	7.5598793732194	8.1079998037282	8.71911886516361	8.01910100722736	7.44376876512803	7.73045317465069	8.07271958785345	8.0583045864513
BRDT	3.98360480027026	4.0086971196343	3.85980301468339	4.40843523839452	3.94159743814291	4.0086971196343	4.0086971196343	4.04675724343573	4.0086971196343	4.0086971196343	4.0086971196343
BREA2	5.67255914917791	5.16858831909642	5.52873545570145	5.38699026283256	5.36165193097189	4.92739058650855	5.56676900026039	5.47040076249886	5.45610007949792	5.51814410402981	5.36790052396347
BRF1	7.01176993614263	7.43626291926477	7.57998669574426	6.95126337273885	7.1520078247616	7.30451504262692	7.5840128761989	7.30451504262692	7.19223567856638	7.08761712983867	7.30451504262692
BRF2	7.42777920740034	7.46603510280404	7.45236293758984	7.21259328285622	7.33368591156284	7.82436166812816	7.24604440988107	7.23655983089957	7.30647369496422	7.4672136655948	7.67574853121868
BRI3	9.47590413447734	9.81740551234419	9.61636172743059	9.66149917546823	9.66114347283497	10.0962572973221	9.81954679262167	9.67535281694508	9.65814385055572	9.63488575322296	9.7173900990746
BRI3BP	9.45611210481357	8.9441018091056	8.63315260089172	9.33499856695671	9.39387386333791	8.91249279873163	8.42914521110714	9.06832819950476	8.59139517135733	8.49719289513949	8.82522157336189
BRICD5	7.56512457048765	7.6012216930019	7.62015814804165	7.71695223504306	7.73252883644215	7.38699960577774	7.92191321911854	7.7222084234783	7.65831372537456	7.56186372351206	7.59632660482928
BRINP1	5.93564033195769	6.94021949789767	7.84844544197715	5.38822325227087	5.8679013926475	5.12852975648992	6.26377314572936	8.15828148976535	5.12367189895202	6.22814648843581	6.8779189142034
BRINP2	5.1965566327212	5.28366204639438	5.59902915828795	5.48399164118489	5.26763474100114	4.83077052546647	6.7624395343247	4.97256864711551	5.14946286546503	5.19851914425828	5.02851724032659
BRINP3	4.10985548391192	4.01846732111602	4.98421207963639	4.27661546637188	4.08512462258214	3.96337245927912	4.0311471794703	4.08842334006719	3.87167533923717	3.95802002613495	4.08842334006719
BRIP1	4.91599528781208	5.06466726851345	4.57609692391705	4.95341897224462	4.95492529426321	5.2363950829745	6.85328715770756	4.8938909582652	5.89903136550114	4.97040040679512	4.90204112960801
BRIX1	7.15270571157996	7.749141020155	7.62843190850882	7.23254986320309	7.51051266755698	7.87772053769087	7.2474813409514	7.59292188346988	7.28165463945682	7.96446746928899	7.82664015889194
BRK1	10.2676673052951	10.9483236961863	10.6312201699331	10.5352221054135	10.2754094753796	11.2385218545759	10.7701999603198	10.6701731176501	10.3105939115286	10.9220423800278	10.7387480709147
BRMS1	7.03122498907934	7.53450055578916	7.3873579932734	7.28915836828839	7.49569785396753	7.56168475713658	7.06203409784301	7.41897170481621	7.46558278595701	7.42360051750055	7.4422766436754
BRMS1L	5.26790421406256	5.49104295916433	5.62833453530494	4.9693926245424	4.59422310877055	5.60462546160771	5.10512413108687	5.50897289361888	4.75834436928068	5.88866817863431	5.35750678166952
BROX	10.2784753288188	10.2560180643959	9.71736573221029	9.9316722793146	10.4804294271199	10.8120762816797	10.0078942157095	9.9158163887881	10.4040280029792	10.784615380827	10.2836080687215
BRPF1	9.11315663597457	8.61056145529433	9.2170990238981	8.43284929799866	9.26753671645331	8.71695299327892	9.58899877965443	8.3049109577282	9.31542936341539	8.68369424260968	9.56913771159908
BRPF3	8.65441856669676	7.84715887903435	7.82832544527391	7.92120041804155	7.62725454552553	8.64435017522334	8.2684571136872	7.68674760595455	8.08011746204321	8.41328886265402	7.88384154264308
BRS3	3.72270149985768	3.62748652239194	3.70536886404984	4.07393457629882	3.70536886404984	3.83661335515563	3.53083200058191	3.67010422964931	3.62128271495011	3.70536886404984	3.48616530746008
BRSK1	7.29468029524402	6.88792419887874	7.17824154426861	6.98254786209081	7.32258061748071	7.04519502709722	7.92489749592378	7.02353509326631	7.09766478876113	7.32258061748071	7.01232008673538
BRSK2	6.32071149722279	6.18828543412737	6.45315474351643	5.59946479069233	6.2982401826179	6.21386325711913	6.84770296844004	6.01765680279659	6.17730385609982	6.21386325711913	5.92513823928321
BRWD1	9.555327300607	9.25114898685534	9.25665141592688	9.55095527935559	9.15292361157687	9.74102070905895	8.89964385317482	9.3334078015925	8.7626451457955	9.02719162712472	9.49663306400032
BRWD3	7.94353636177547	7.90870063893499	7.6517208451761	7.45147312068318	8.16569868213772	7.93012071802359	7.93165136557987	7.65527608902403	8.87464160381392	8.14152955617885	8.07836727885512
BSCL2	8.67550849930136	9.30357944024292	9.34795884849663	9.26094382805694	9.40470439507131	9.42224633520454	9.56132356392954	8.76347461978932	8.53768491790351	9.27003960028159	9.79412641509024
BSDC1	7.83907643629069	8.62946090441695	9.04386362870947	8.67398717779924	8.40191950213247	8.4643159589478	8.83342878666707	8.88896236683848	8.52161706494964	8.26884875368254	8.9958444117225
BSG	11.5536534323574	11.875679772257	11.7639350228291	11.8845575964846	12.14942606824	11.8593664410881	11.7639350228291	11.3189957112305	11.5614403822732	11.5025560135091	11.7983836807663
BSN	6.94062193106231	6.69041638774124	6.53003200640897	6.05016076639361	6.43662540212238	6.0297466026283	6.81751174944182	6.34704087012053	6.02369676273566	6.32571608421231	6.37446087954985
BSND	5.14121419803783	5.13067510444273	5.11445716720764	5.10427911050613	5.08993148260936	4.89758788908228	5.10716001072753	4.95031655844334	5.03076312107116	4.970182014898	5.08993148260936
BSPH1	3.0598841596539	2.83648006187385	3.09041450234049	3.17979541967131	3.47214904921948	3.08508902790552	3.14955994834687	3.53456505924769	3.17557690123164	3.14848272135165	3.143212626662
BSPRY	6.78387306003076	6.26067043650156	6.09542706138648	6.27453766998864	6.13687673725988	5.84174484660614	6.14298718802572	6.49371923577331	6.28272432585466	6.32284698714526	6.25220151692884
BST1	7.15229547401472	9.64107211683298	9.6644169299059	8.38421793222582	7.3705337642225	8.82871768379887	7.83263930338125	10.2034082874542	8.69074831274723	9.51566741982111	9.49506231161614
BST2	6.78741174960636	8.33527788837842	8.65597215221361	6.97146501170794	6.52012972820098	7.52313649052152	8.15750280072157	8.10012839640471	7.90256700886937	6.87477109405565	8.19303581929303
BSX	6.71525940152284	6.53643592658713	6.41309230535595	6.7598001590713	6.91316122222243	6.37300460815157	6.71108602869512	6.92488317665197	6.7033757091301	6.80259417882107	6.630303179844
BTAF1	7.93297032218587	8.42300296976932	8.54977701011067	7.79119799917153	8.75952353651794	8.42300296976932	8.16163806368582	7.8544602440949	8.84513987401157	8.7465748578424	8.75542298482215
BTBD1	9.28201653966522	9.84286007698247	9.94021115515587	9.53268536128958	9.6134660290417	9.80102002756289	9.30911745555125	9.59689533517394	9.12309996307335	9.25956299084095	9.91172159549445
BTBD10	8.93288749443936	8.93288749443936	8.93288749443936	8.86811235118152	9.06851445726312	9.24374652614337	8.86028494433999	9.0345180520046	8.55576789083451	9.29668607257208	8.8533280433687
BTBD11	7.27750652926631	8.04632069188901	7.84476164549895	7.29190906878477	6.68749486498096	7.08666527812258	7.22720676067215	7.62400003674664	5.99320628024281	5.89068311912142	7.22720676067215
BTBD16	5.69422780158089	5.3795232118399	5.3599819535976	5.59053739018233	5.76452471156221	5.46833169167925	5.4594688468507	5.53046938874821	5.40545505267271	5.42748233826167	5.56069033074036
BTBD2	10.4019666672487	10.5183514444675	10.4019666672487	10.2248966810627	10.5309298499124	10.3081878785208	10.4380654245825	10.6247254729387	10.2428031761501	9.95173201795189	10.5894888747431
BTBD3	8.15927053019033	8.02310504299418	8.17220824008483	8.21136037757418	8.39256058865921	8.2336846048994	8.06981161280205	7.84243848669932	8.04213702141771	9.02286230484681	8.46308981087933
BTBD6	7.85862906046314	8.65547581354942	8.52789675374645	7.59731275504871	7.25528249396665	8.57424730624638	8.12660263003103	8.21176930366865	7.01076131511075	8.20018049479555	8.60579637316704
BTBD7	9.11287313234849	8.3348936219272	8.19968362472081	7.95532063879757	7.69343609102445	8.20477535395311	8.15575938113332	7.9942680601824	8.0423484352686	8.96654751376244	7.78773870327818
BTBD8	5.47224905820578	5.74602670071552	5.2589179727348	5.16443331923343	5.19656539725159	5.01093329883113	4.98545480834783	5.44664926441114	5.31746949919143	5.83779731953272	6.49406113180886
BTBD9	7.49025556946459	7.38571828887473	7.43403541958156	7.24290233202476	7.38692536854417	7.73187057689503	7.57935688278842	7.14067931009789	7.35960959498077	7.37774553287898	7.23012546867512
BTC	5.04713853832545	4.34352632079603	4.51765164397929	4.54057209366346	4.45395917415906	4.50010350277956	4.22307187105345	4.38714668160141	4.86374581056938	5.50858969422506	4.51765164397929
BTD	8.67621069558736	8.22458190475044	8.40165770078429	7.94191810156202	7.49780403458776	8.83288420134685	7.75603935228675	7.95420394588847	8.17060412321429	8.26109772044688	8.25544435877055
BTF3	9.84849129618039	9.88815382570065	9.68041691431905	10.0622938803463	9.59027242680504	10.6497909524675	9.78418809144978	10.1250806119603	9.88617467138251	9.98642568597088	9.73920991354168
BTF3L4	9.60338966593171	10.3793144598296	10.2079864729719	10.4045762559553	9.6407951243591	9.79293849730748	9.5164984498886	10.5766457635989	9.49544458473422	10.2239382020168	10.5744268610909
BTF3P11	5.05080160892857	5.03827994721908	5.05080160892857	5.10915305871821	5.05557791314684	4.9145237742757	4.94021580663696	5.17672141008753	5.29710124075741	5.1822962735626	4.94629999459291
BTF3P9	5.20233789260094	5.09506566369435	4.93771159095037	5.20134101516998	4.87022217608967	5.5911640197801	5.03108437332783	5.36223168315023	5.18434208350579	5.32736463308764	5.18826396316633
BTG1	10.5371882962985	9.3036086697249	9.61709170646073	10.7367727773311	9.57791871975111	9.86358011286764	9.75549035062275	10.0846807124067	10.4479032652185	10.8330559640221	10.7093785581831
BTG2	11.9581839794085	11.1378599152353	11.406985409072	12.250008918157	11.3353795693783	11.7598022287202	11.1736003053759	11.5297652882651	10.7025878211841	12.0107229236965	12.1359420992097
BTG3	7.83266325459409	7.75502743026732	7.8014888260574	8.14664962190245	7.54005885425505	7.7992271433575	7.7562760271529	7.66462456308687	7.61713395898738	8.17111162402823	7.93365125818883
BTG4	3.66979688649779	3.72482360532309	3.86558434087937	3.82632006910241	3.74164932605042	3.84753224475396	3.5982342015221	3.99699682803362	3.77063311385692	3.63747478349159	3.69751782395009
BTK	4.83038708782089	7.35592322077379	6.59199143566066	5.266685947523	6.29469504168631	6.9329997760755	6.07959981421927	6.87865747498316	7.17735065507133	6.36409036690648	7.00081101000957
BTLA	4.47384167514809	4.59238651076922	4.45992956655254	4.8940942077594	4.45174503078662	4.42876053583112	4.59238651076922	4.35968409510829	5.86786241753972	4.77310035035563	4.55766905078265
BTN1A1	5.12372888167222	4.8764314355827	4.7532940299307	4.88378735547891	4.84015234543505	4.8764314355827	4.89054430632727	4.97055522308668	4.74862998430477	4.66761018303397	4.87987295699273
BTN2A1	7.48430687264565	7.64106693804961	7.82482100282226	6.97219016447512	6.87336036248845	8.21878165887916	7.63334317701745	7.31112222808933	7.89150992337846	7.36718278123972	7.89435340138621
BTN2A2	7.77091521463024	7.53970411779406	7.57214981789395	7.80670763263994	7.09573510213199	8.39374251002585	7.6869585855663	7.66985178609835	8.35921345646418	7.71644095209405	8.05701741454015
BTN2A3P	5.92831276486308	6.06034637259396	6.38977417244757	5.97489390607374	5.5327525946995	6.94481080752958	5.93590635576995	5.56039202060341	6.7720411320413	5.75527545557077	6.5484162230837
BTN3A1	7.09089247797882	8.30205624737287	8.60021735378159	7.79456735298985	7.79636516427597	8.71578692144104	8.1781819227817	8.39829816022412	10.2927976168803	7.38097052544804	8.492582391463
BTN3A2	6.43753087771245	7.74859704349172	7.65708357787762	6.46501388589708	6.50736812097945	7.94724497715972	7.27240176148658	7.73021879578877	9.12417256941618	6.81430214525462	7.32578079290976
BTN3A3	6.62969648296792	8.11757867339525	8.6050273871439	7.3475318410987	7.15402762956591	8.50026518480973	7.51683415537122	8.36421994471927	8.75283793162958	6.9986423431424	8.0668331304593
BTNL2	6.24815825558104	5.9629645471259	5.9629645471259	6.21242447086794	5.8410793057822	5.47666289852258	5.9629645471259	5.9629645471259	5.9629645471259	5.94865955918219	5.93002882083722
BTNL3	4.43096406120983	4.06341961178618	3.64617458444232	3.84587061844036	3.96772345551645	3.80185943222091	3.84587061844036	4.05161407856143	4.28486194770281	3.32660815869581	3.52576025058415
BTNL8	5.85004798514041	5.47823086629058	5.30508700515562	5.83201982275229	5.85248606980867	5.27392532028334	5.72601617060341	5.52250707795808	5.53605612978248	5.36150488515163	5.63407662149739
BTNL9	8.54945780987174	7.39966578130343	7.87106391446703	7.84169079307301	8.26133182830629	8.52404565730303	7.82807859807431	7.07755123784749	8.26034924618181	8.05164590650772	8.02860364770289
BTRC	8.42685521887137	8.50106445773872	8.62728308389323	8.10504044505631	8.92973976971035	9.18002332070694	8.50106445773872	7.88525785243421	8.44945402675579	8.80525120361871	8.33032922311492
BUB1	4.75604272998854	5.5825545884118	5.36016783747791	4.73837582217998	5.27290217312905	5.4703534262276	6.15551548497287	5.15769006935825	7.03100510567154	5.79022384783783	5.20603891485041
BUB1B-PAK6	6.89944378346306	6.34269440411073	6.33667125029714	6.38958500611699	6.34813775349344	6.05828355436393	6.34269440411073	6.26814324937703	5.98684414863624	6.34269440411073	6.34269440411073
BUB3	8.37867242144263	8.24904202460399	8.47791791212955	7.83012187248476	8.4155181201252	8.7679308613365	8.39951819730198	8.25183583716881	8.53301934724787	8.63241307510207	8.43417179127287
BUD13	6.44723066255974	6.78556372976464	6.60799175627251	6.55515559141982	6.78540353418194	7.1042171592976	6.90955645197505	6.66630368317326	6.68239869878003	6.89755563508605	6.88842240550659
BUD23	8.89827226235621	9.58066912991592	9.28715021782431	8.63654568168708	9.57558759689302	9.49856055127203	9.28176001199693	8.85007083984085	9.37953566574485	9.70054907750002	8.90489915188681
BUD31	7.47107882174893	7.92782958814077	8.33037896251528	8.3287169058832	7.91702925981211	8.0673731552186	8.2556044593981	8.19049844062299	8.03390021974225	8.2565732009546	7.81592422827225
BVES	9.2730633729638	8.47416020823366	7.86181879837601	9.5514242017957	7.37295841526461	8.32982479442256	8.60012487632831	9.20108217107753	8.30916530938206	9.80822898399417	8.92240774482649
BYSL	7.53326003735192	7.70372432269096	7.56799450485579	6.93057157215638	7.28555432781724	8.42111988446299	7.11034365909987	7.7464078898522	7.14155678012869	7.52714878694428	7.49033091643354
BZW1	11.2395241611993	10.4382558179341	10.5311333386989	10.5681409755687	10.0968369968598	10.8500954029304	10.2066243501644	9.93779596547343	10.1090188126365	10.5842969407207	10.3151837520321
BZW2	8.33595113448255	8.16801667192276	7.62273456878929	8.17341988208634	8.53157098985499	8.86951055726445	7.41643863839123	8.68977468805473	8.08074045648175	7.96470720864121	8.19171391536174
C10orf111	5.91098102250998	6.00101542987884	6.03184549046099	6.19850581209302	6.18008210902151	6.37584240626424	6.23698664510714	6.34161801893478	6.01189411684069	6.19956536918425	6.18937367204336
C10orf113	6.34153786210761	4.97735078608098	5.69150265411127	4.80378907581552	6.6423462874363	5.81794977962162	5.32051558548961	5.11685469094598	6.9645427963964	6.20115595438106	5.47342481457069
C10orf120	4.27338197009997	4.27338197009997	4.23601346846076	4.27338197009997	4.27338197009997	4.27338197009997	4.33239187186663	4.32951931365838	4.20914424173864	4.23737740765073	4.27338197009997
C10orf126	5.38863904910781	4.85784793813358	4.76798343080847	4.87831148570911	4.80582998444918	4.62609415461725	4.856454916853	4.80582998444918	4.70911325322944	4.62703592899501	4.68048858198954
C10orf25	5.85092149038677	5.77702699489204	5.67833180037665	5.94401469902583	5.85815929343035	5.95615004178398	5.75527545557077	6.3320110531856	5.93949579506415	5.55567086771457	6.19728180076909
C10orf53	5.27048011464339	5.22879142797628	5.20006068198306	5.42817178859849	4.97322608616379	5.22017263879062	5.45726725991482	5.17159133908109	5.17345884338929	5.25135640911071	5.22879142797628
C10orf55	4.33465630966866	4.32372441920466	4.33465630966866	4.00635692536448	4.51501807429712	4.33465630966866	4.34347519823926	4.7959902362365	4.76118744677815	4.33465630966866	4.24831958743611
C10orf62	5.09123145209742	5.26963093067328	5.74553010931211	5.2408421816834	5.95799366838801	5.47066839846162	4.95222039068342	5.26963093067328	5.33696460871363	4.84976313374294	5.20754291487361
C10orf67	3.55096216946286	3.39985759959955	3.45552388170997	3.78599229807986	3.60837344220677	3.82686256432489	3.60837344220677	3.60837344220677	3.60837344220677	3.76143822504426	3.69227641656201
C10orf71	5.25177913968143	5.18410562525694	5.34382943319665	5.33542524943343	5.33542524943343	5.35124047028024	5.36464753129263	5.33542524943343	5.33542524943343	5.33542524943343	5.56323945806911
C10orf82	6.55061734190159	8.22080614797723	7.63144660058688	7.14286280676982	6.49141395739074	6.19892429904916	6.09454750894837	8.20311731579006	6.36647840137386	6.77093848623094	7.29428535133388
C10orf88	8.0531870721907	7.90727761196627	7.88151376613458	8.19632397237439	8.08877384754443	8.25057065102655	7.42705612614838	8.07840683119513	7.88097897923137	8.23601897745491	8.50875029550315
C10orf90	4.4802773922303	4.79077157459862	4.85521237830854	4.58701076797622	4.74161744655019	4.6312561074243	3.92951180801848	4.68164591361077	4.58701076797622	4.51371405572057	4.58701076797622
C10orf91	5.0246345455934	4.91599528781208	4.85393165179184	4.91599528781208	4.98836714265251	4.65760584748513	4.91599528781208	4.78575294554081	5.12231717098716	4.7047150688763	5.18598800487625
C10orf95	6.58380054202386	6.30670932950556	6.29753205393118	6.57874821937001	6.60917674140731	6.32449993966452	6.37815073078947	6.26803704390104	6.38568822727177	6.41640798685371	6.25336614480859
C10orf99	5.94660437576046	5.62847481765453	5.7499131514736	5.94238364139995	5.7499131514736	5.60684807739478	5.54220169666206	5.85108286120687	6.05945956071049	5.7499131514736	5.8731623904924
C11orf1	8.51794999773323	7.90622878656364	7.73335358249055	7.79686026526491	8.72188022996379	8.88342585488001	7.97027905961689	8.25367754140263	7.40666803610674	8.04135553510454	8.58118310679342
C11orf16	5.74210550766905	5.62411106455644	5.67732497825979	5.69164121565107	5.95039294460818	5.60508923707274	5.83043189771221	5.75390379811851	5.85125710877879	5.73064025763811	5.79345765825271
C11orf21	5.98357867512107	5.99048530019452	5.88655373508906	5.99048530019452	5.88819109109089	5.76726221901194	5.99048530019452	6.19540469187252	6.27104874732787	5.99048530019452	6.03673810993791
C11orf24	9.295536149712	9.85213335305822	9.25292681474168	9.07474122423187	9.42911580074094	9.49540726327307	8.51734846878652	9.90379465611412	9.02738323765209	9.04010544214101	9.65183497624714
C11orf40	5.22169840541038	5.08492495598491	4.90940715389463	5.39299803387644	5.22169840541038	5.22169840541038	5.00924278193442	5.24384241007125	5.4240891169998	4.98263134951577	5.21395319174912
C11orf42	5.22194212426948	4.91987431347743	4.66924808909235	5.04816994109612	4.91542057694535	4.81097807893381	5.02018939636304	5.24280340884317	4.97040040679512	5.00343561287942	5.00449040542934
C11orf44	5.88923543008545	5.62847481765453	5.52628625301536	5.75787421840381	5.74764930739769	5.47744379588088	5.53358412331813	5.88718012964535	5.32611959326164	5.62847481765453	5.62847481765453
C11orf45	5.01471180614566	5.76001606009795	5.62698823899976	5.22003576731391	5.18318652151785	5.786252385745	5.346082610643	5.65852894444373	5.35652622282535	5.48280989976758	5.67699622570044
C11orf49	9.1221575121773	9.14975718083564	8.83125597088407	9.34900958650835	8.81277793873792	8.78102746384536	8.89952717387427	8.63590807896803	7.90653751052267	9.07925653956484	8.81676580299404
C11orf52	6.84803233479261	6.50924875274525	6.65581687825947	6.75312252684124	6.53039626275572	6.28532048608527	6.68819886377406	6.53926939662338	6.52149994394003	7.32762227586214	6.62228297465643
C11orf53	5.46007235940139	5.29598510056362	5.12413881658062	5.63741911698065	5.23965085616363	5.2726549852305	5.19748628317392	5.29972658328015	5.11757789211306	4.79144250424782	5.23965085616363
C11orf54	9.117708508378	9.06653876432501	9.07806769099137	9.26750842289593	9.46120734101249	9.03970606737791	9.16247250258755	8.2461292424284	8.62491068551208	9.48908260365442	8.79933720501715
C11orf58	10.6563910552224	11.1773124746914	11.6643616848852	10.8450246966037	11.6278305456269	11.653955866795	11.0934573377725	10.881944336329	11.1766920880005	12.3480278959479	11.2535515791774
C11orf65	4.63456711341337	4.20810083347579	4.53261169428244	4.64202081018197	4.88100824526941	4.94038941469426	4.47239987530851	4.32653832280408	4.40290795931965	5.30061256608282	4.47198435469658
C11orf68	8.15204190943121	8.4202119246089	8.2240707486035	8.71325650455709	8.00128019696524	8.43375499078216	8.27291683391441	8.58013921064015	8.01398094497149	8.23834016394564	8.59537429253756
C11orf71	8.56368421708077	8.00288735373982	7.6446003859982	8.31836652642814	8.4671916915535	9.0756310347184	8.09633835647573	8.2787271474005	8.17389278332983	8.10871183092928	8.67049148148831
C11orf72	5.04283587173616	4.64267282480129	4.73530178099876	5.33551364490609	4.79309960343192	4.81742596144734	4.66313871061109	5.00614452043398	4.65942580728413	4.77922033290681	4.68943963122072
C11orf74	5.82864592933337	6.3556200050194	6.13902435357555	6.46508072969173	6.25006723955792	6.5641576371478	6.3556200050194	6.0165821924915	5.79960229287303	6.85316593954386	6.52065168997887
C11orf80	7.93891220932523	6.53564773945585	6.50802158654158	6.2120887765397	6.21979193388986	6.41415701820126	6.56304278033087	6.01260550884154	6.47362088024349	6.50802158654158	6.50853692609429
C11orf86	6.45059667247879	6.27939640519215	6.22549440863475	6.74960193211906	6.59066210593412	6.47655041753153	6.28640925439583	6.61127503090496	6.78383467217187	6.5104170871982	6.17944862032131
C11orf87	6.70179137860218	6.14480357885138	6.34319770629127	6.34568565194155	6.43760302002877	6.20740906861412	6.63507513577056	6.38292920806327	5.94422731031072	6.22768251141407	6.09304758487787
C11orf88	4.48112289768373	4.57288513109839	4.454503215436	5.13471293188299	4.53676768670342	4.66809672082794	4.56635075024442	4.80979501775949	4.72219773231028	4.56435583982709	4.47634876009284
C11orf95	8.36898111404987	8.21986857099825	8.29507292940242	8.41778885515956	8.11921006597369	7.68787794285202	8.49405497286592	8.45835140182671	8.28091248529609	8.31272999176632	7.97120412188811
C11orf96	6.88560418543687	6.73131580411367	6.67066668176398	6.62046981277307	6.62678989623408	6.70039019714704	6.73131580411367	6.87922612185739	6.64012327914307	6.86565166914506	6.43692788258622
C11orf98	7.62436352996722	7.65982396726033	7.72813966815486	7.40347501037389	8.18541028763974	8.25416022239145	7.84591340315108	7.98354146710433	7.48573326286078	7.49829710641824	7.99265169004797
C12orf10	9.684036065653	9.32416062100299	9.35766863389411	10.6395432995308	9.60437840471738	9.7240441825507	9.57117916955724	9.95352563682775	9.26886165785622	9.49455125867039	9.78356140044344
C12orf29	7.90678420038542	7.75604730435956	8.12654551903833	8.38859384129647	7.19805461293611	8.11629069543508	7.16338134502656	7.86003630902015	7.18731934273819	8.53147135430914	8.13058947771468
C12orf4	8.11827522170864	8.49336694102281	8.49336694102281	8.12841562577005	8.94748553251471	8.54029128813857	7.95426288902443	8.7355716402546	8.70216912956558	8.63792214884423	8.27890441522655
C12orf40	4.24451119737543	4.0603067897533	4.00453261803525	4.1739519696791	4.0603067897533	4.21465307483663	3.92337328423028	4.0603067897533	3.85375532556085	3.96522895306934	4.0603067897533
C12orf42	4.42465462049574	4.39116552079287	4.00295928410005	4.53135060993686	4.42465462049574	3.9776706528318	4.48759888562657	4.47433135602078	4.94569909497324	4.17495648883343	4.42465462049574
C12orf43	8.04514101307719	8.09187168812574	7.85410319371443	8.17634179739256	8.16266569035505	8.37493009689559	7.96872795635021	8.07451673610822	7.3011790953325	8.08582794185568	8.14326275320056
C12orf45	5.90987781522672	7.13407754144201	6.61272396910036	6.0095015795318	6.2697891351744	7.5058379964357	6.20456278522641	6.48308649729177	6.0313970456432	6.68170412458259	6.58839282946253
C12orf49	9.31369990039682	9.03696218942579	9.07461646873056	9.15993013961883	9.03696218942579	9.26093963009339	8.65516535814107	9.01254870619592	9.03368121604637	8.88126250307452	9.03688784163469
C12orf50	3.11093194690543	3.39736838722623	3.41844525254082	3.59446046055	3.39736838722623	3.63290131339506	3.48252606038611	3.39736838722623	3.30915435482061	3.1988010357775	3.39736838722623
C12orf54	4.01716704999867	3.96896727286619	3.80784852745885	4.30715794772849	4.01716704999867	3.83111899002922	3.9747485767394	3.88692355451914	4.11467397477105	4.23906431127859	4.01716704999867
C12orf56	3.06035092888422	3.03316529587891	2.81542000488407	3.09244287620653	2.87500623033669	3.03316529587891	2.96034101502286	3.25153000620711	3.14398645951853	3.03316529587891	3.03316529587891
C12orf57	9.58984235154665	10.6511591061616	10.8562427127457	10.823572747386	10.8295313232997	10.9749380909669	11.176702319095	11.0699481832374	10.129395645209	10.7883459370581	10.8434723808668
C12orf60	5.57391378250151	5.35787990645983	5.76389807237873	5.406178818139	6.10145387540694	6.25089246984293	5.66769465768598	5.15662810220832	6.00861214601583	5.7285074467872	5.56743840057469
C12orf65	7.46415122427294	7.53382432239274	7.92206198057886	8.00664858585337	7.33716476516199	7.797641849514	7.24374305134955	7.72233218516588	7.24085647403965	7.35381939901805	8.01354949456291
C12orf66	7.20819420844722	7.19271879554247	6.98608089857313	7.55757941055201	7.20819420844722	7.29086510786594	6.8520590103054	7.20819420844722	6.76522641525607	7.80070446070407	7.20819420844722
C12orf74	4.7951777490151	4.50828076210484	4.65134583618366	4.98130376049684	5.12453078001453	4.66172501882491	4.7951777490151	5.13800805785346	4.7951777490151	4.7488956680564	4.7951777490151
C12orf75	8.81369617975968	8.46335286759244	8.09202087265593	9.45457099611167	8.07033703468593	8.18005769427945	8.65791932360858	8.32326604148783	9.60714236081036	10.1601169857889	7.36418757939021
C12orf76	6.36201104270197	6.49806338008865	6.311717133375	6.1996452005884	6.36679248249806	6.39394866597933	6.20401550608159	6.71584203390986	6.76865693365408	6.40987782089799	6.75292882956872
C14orf119	9.07604943804674	9.20482842272478	8.78392812000187	9.45060401542339	8.28808832164329	9.68843430689788	8.95819874758854	9.52667568360537	7.99808160628986	9.04880126700768	9.43154522808567
C14orf132	6.65585104525179	6.55004003731388	6.59585334281918	7.17335442866363	5.65736614706523	6.69827556009361	7.10432629872412	6.4258867675612	5.9629645471259	7.60471263477658	6.42256755589121
C14orf177	5.5532146444085	5.32597490909838	5.3390219486549	5.51559013202176	5.16414074965727	5.44744772277214	5.24622268542578	5.87388713071715	5.56649487119363	5.36607006589106	5.46259540093801
C14orf178	6.13223906560351	6.16377108378799	5.91296859381874	6.61105802646118	6.14719718043625	6.05705908909346	6.37397709029382	6.59143719633168	6.19906101569187	6.10100188584623	6.40435663379685
C14orf180	7.10717986520039	7.01200175972507	6.99994697136954	6.97338926346292	7.04447656240859	6.87269671684001	7.09757887686634	7.21270187438748	7.03375175264468	6.94107208017786	7.01648635798135
C14orf28	5.98668756317639	6.20130109202509	6.10110236982485	5.86991542466808	5.41273202579797	6.19755209370276	5.62516729068702	5.9146252740094	5.48286373037478	6.63799786194295	6.36707049025157
C14orf39	5.25371788635738	5.26896755961183	5.207208066984	5.32002155204923	3.13697856615923	4.044215108507	5.42189458768194	4.14818899471657	3.87955683053	5.85213080204404	4.25909361264901
C14orf93	6.92303364102914	7.21774928305106	7.15083462993922	6.76997623897578	7.04667045470511	8.09220381058431	6.82453303033891	7.2422671426286	6.76592939179314	7.25691419056174	7.63755417194041
C15orf32	4.10578647387923	3.97892001505684	3.94511969678742	4.22301734241034	4.07805200690506	4.10578647387923	4.39367985247198	4.1964473337448	4.13667606752018	4.09410141859528	4.10578647387923
C15orf38-AP3S2	10.3592103482736	10.4982795142534	10.6865027143203	10.3373127417025	11.091172025479	10.7919447450066	10.1350546004139	10.3681743797446	10.2033121235518	10.4306982134565	10.2455916474855
C15orf39	7.43154242235396	7.46277447211885	7.33118528466306	7.31987764972691	7.22849072012032	7.39388236731574	7.31945993602059	7.78895192389486	7.7561154733001	7.38290598044957	7.71981670692059
C15orf40	7.92809007031414	7.89780195927004	8.11926075660546	7.89937875441955	7.39589975774211	8.07766971436819	7.85505868066505	8.10369622492125	7.49487919887766	8.04776300608512	8.23558629315991
C15orf41	8.90037052805575	8.66426123725796	8.66672764054043	8.70952512713213	9.23163127852459	8.91559643513072	8.43288465943915	8.74690318867382	8.56225071739567	8.55708992508208	8.88541005398664
C15orf48	5.46036918617994	3.82060040412443	3.60690838089749	4.19891201937348	3.75286063884503	3.70189612138993	3.98973715476092	4.10521558099648	4.7312827422738	3.84268271002457	4.0470461621872
C15orf53	5.85253090842399	5.83139023198977	5.45486331651678	6.03684877789367	6.18271516358298	5.43800284939002	5.81553472466412	5.85028287441766	6.02440146893732	6.10177446865003	5.67064017716714
C15orf54	3.01278459371383	3.07633138129169	3.16698890241365	3.38243168521685	3.15893017534441	3.1633099892786	2.95876640174371	3.82842779520147	2.85822125355808	3.41025367953923	3.05171405595721
C15orf56	7.0305362940167	6.57688914464003	6.54759836586455	6.83605697270056	7.03368845248426	6.68605164984346	6.69616608782615	6.89165595136773	6.28838620674448	6.49797201097246	6.68605164984346
C15orf61	6.1018705177522	6.72813404716438	6.74523177022434	6.72813404716438	6.62347806177305	7.78727806942627	6.66110386563134	6.99623413888114	6.32312657107475	6.70031259780124	6.87767588238522
C15orf62	6.49435329601191	6.04271896588058	5.95399393682673	6.04271896588058	5.97601419066716	6.04271896588058	5.77971122296519	6.04271896588058	6.25090345869256	5.8918563497963	6.16169194084056
C16orf45	7.68413072588654	7.94664566219461	7.74207651830832	7.11288413932576	6.00994562752033	6.41101986441818	7.72021441496367	7.73884301799312	7.05856401223681	7.35527776108424	7.53755037695674
C16orf46	5.01223490315138	4.79240997311176	4.70157838107434	4.87492501169396	4.74419473580775	4.62809789234066	4.85916044701728	4.62746170352277	4.59632933051687	4.79033507757748	4.79033507757748
C16orf47	7.12712604480005	6.77702600359002	6.62275814645036	6.69976248147715	6.59272448421113	5.9714849544366	6.6528853052915	6.86832996108113	6.67469105873337	6.24595345751348	6.72480684580343
C16orf54	6.26874395570126	6.17447041708568	6.0786348062336	6.32646036403244	6.30570108780282	6.17872680678293	6.24453542283693	6.68559768628813	7.04735908350786	6.19911118654273	6.46469671028592
C16orf58	8.5985576876084	8.74619091620518	8.81906356976785	8.6536594880695	9.08242910242769	9.00218756227452	8.93675574769207	8.60563857832645	8.47078506060522	8.55432725351353	8.97875196626457
C16orf70	8.56590233601036	8.66593379338357	8.42331826525492	8.37119593691178	8.6657989869791	8.84809367151133	8.15238251161032	8.58441008090194	8.81882228866591	8.58280359302045	8.96833831605649
C16orf71	6.22638936824745	6.22638936824745	6.22638936824745	6.2564239674232	6.44532001162489	6.10010517634378	6.10123386534521	6.29571881236848	6.22638936824745	6.22638936824745	6.09155538641407
C16orf72	9.54452758783266	9.22283065697355	9.14837156912918	9.17754538055338	9.27469796059387	9.3096458372766	8.98704232743155	9.27128421366314	9.27219931614483	9.27128421366314	9.37185195992779
C16orf74	7.41538277990497	7.07280037724112	6.8753963172777	7.31798854236695	6.86149335983064	7.03146447990527	7.05825691939475	7.25321069452183	7.04287136660013	6.94241849412356	6.96227989371243
C16orf78	4.27338197009997	4.25751571562404	4.29303330161317	4.37250117279191	4.01487972472522	4.27338197009997	4.27338197009997	4.34855361676157	4.47014123229272	4.03660357829975	4.1699640410439
C16orf82	6.10419286810168	6.10028342079952	6.15295393674224	6.10028342079952	6.10028342079952	5.86604496240438	6.10541112226526	6.20441247383535	6.0149287093514	6.15522987082732	6.14685006907729
C16orf86	7.03372936865038	6.94992853315643	6.98403769377409	6.89860286998224	7.11614385493771	6.87791942971621	6.99193728337954	7.22996955533047	7.04678696447167	6.65739843606055	7.02511194299324
C16orf87	6.45490965274369	6.57840275968444	6.31768438200103	6.41995250336858	6.31830215131397	7.07860719749477	6.30579878324661	6.60239840122438	6.72294010393017	6.96856984680984	6.94200405615325
C16orf89	10.0028937815731	11.3267327395382	12.0034090375765	11.3751089322756	11.4581392960383	11.5920053324466	11.3406673327612	11.7523734293048	10.7905465165107	8.66584963646437	10.5523950672031
C16orf91	6.59265694529953	6.39778362863421	6.161076861878	6.39053551739042	6.70817929084109	6.24308202178815	6.43936414799314	6.51818182575344	6.18570309856858	6.52135580509254	6.49874428901872
C16orf92	5.67746552736418	5.33584948534088	5.50092380904838	5.9711985835804	5.94307114029366	5.56885884204525	5.87910293138946	5.82382743794454	5.26433988994128	5.66261917634984	5.62219433837888
C16orf95	6.32014647080882	6.43286421494095	6.46725291460153	6.58362252451473	7.02361148413866	6.37841482202788	6.65968770426006	6.34012198552511	6.66691791239442	6.68870216339431	6.67270598041872
C17orf102	4.96483993065739	4.69495329270644	4.55444767711736	4.84905561479116	4.75479741781024	4.69106167674551	4.70976133657577	4.69495329270644	4.56096703593341	4.69495329270644	4.59295196687999
C17orf47	4.76187509616176	4.93668445080508	4.54984638554445	4.84036349902145	4.77216946562829	4.7702657545652	4.72923653760801	4.76187509616176	4.30552654991271	4.6567543132463	4.76187509616176
C17orf49	9.86580841068135	9.0886390079492	8.72037056513803	10.194899672059	9.11966956953112	10.0183889037592	10.1954190633627	9.92191355392736	9.59248379057138	9.2240132604868	10.2314154637435
C17orf50	7.58185217622382	7.4690519819553	7.45014791003131	7.57684449937951	7.58046356612918	7.38685275667916	7.58964448278265	7.74628602797705	7.52522119754978	7.50715465720775	7.29288942052504
C17orf51	6.1172182001896	5.3309845867996	6.03017270856107	5.85520673780075	5.90162406616333	5.78430686025468	6.10814214272586	5.88402078903424	4.95326905261717	5.8755953432508	5.8755953432508
C17orf53	7.49833924112431	6.97429060592682	6.98745673477356	7.54888150024675	6.83651804524069	8.18033101058656	7.19784221583145	6.69395542227494	6.37757395454858	7.60193779028652	7.51123337725205
C17orf58	6.45919425594739	6.48728203571744	6.36665454612461	6.67677679085335	7.18563785795856	6.86862764839863	6.70081412823377	6.85209293376449	6.68849198839408	6.72348059621562	7.08844835950951
C17orf64	4.83803339741463	4.76148755213402	5.04017734889149	5.08288743775242	4.83803339741463	4.6902903097391	4.85272789778826	4.83803339741463	4.89352039820109	4.59624684674474	4.83803339741463
C17orf75	7.23066114336924	7.27177638713998	7.50548229220657	7.04945214733818	7.65555912279632	7.98089229874341	7.85320000040147	7.08387130776019	7.28449959824898	7.75329748852241	7.29656589835896
C17orf77	4.53625138929187	4.35622393122255	4.10924820096465	4.36546502143341	4.32148949296613	4.12967610624695	4.35534907873565	4.43295824893796	4.31411820935109	4.88206629111488	4.35622393122255
C17orf78	4.06962945031802	4.14943861251538	3.98381111219269	4.16879263364444	3.83212655477076	3.98381111219269	3.48120671668133	3.91085301370673	4.08173373578436	4.0163128323092	3.77383214590447
C17orf80	7.92120764418004	7.65004316323758	7.90142636956621	7.79500922008905	8.0543432105653	8.09271610469211	7.77679426253523	7.48693410853916	7.83200225579836	8.1033948368406	8.06118196365555
C17orf82	5.72336261900639	5.88207589091764	5.61665271029509	5.6935894133533	5.80445935202702	5.62625053067548	5.72336261900639	5.70163876543186	5.28597541052498	5.91392871658939	5.74258856869022
C17orf97	7.11807367562376	6.81524518035412	6.31076932122267	8.04904200566618	7.54803581754485	7.32607328981876	7.33910329093402	7.21532136358631	6.12981429569902	7.31576416630953	6.3736527678971
C17orf99	7.17188867784836	6.60993916447444	6.7303504021222	7.17625022640194	7.20140029023807	6.93804611638626	7.04304988503358	6.9541329619569	6.78218141016915	6.9541329619569	7.13851632934872
C18orf12	4.23921002101744	3.99259559881273	4.11867012048526	4.22499721516412	4.24687047461852	4.04697072430131	4.11806882588568	3.74989310072729	4.11878974925902	4.11806882588568	3.98980801782677
C18orf21	7.42940140814948	7.77920250936536	7.75205731151641	7.77920250936536	7.38286623088533	8.48594444389654	7.61755929809239	7.64671210706475	7.86965935205281	7.98111333143044	7.93779242361075
C18orf25	7.0384651247996	7.10867411381015	7.23183512077611	7.19779341427287	6.75675319175922	7.33219279195072	7.13420803916446	6.73169003159013	7.13420803916446	7.75209402467142	7.14461012621053
C18orf32	8.49117799991119	8.93947635501134	8.99347923866409	8.78663136608666	8.36438230215497	8.70733913254645	8.79479436585034	8.78418929998483	8.6972764458607	9.05062147480346	8.51777004724827
C18orf54	5.8039392902095	5.89988045922316	5.85201864478064	5.77424377862389	5.49725521094074	5.05934811752854	6.00783971097173	5.65431415642029	6.22645103408549	6.58717068766028	6.04982782789944
C18orf65	6.40767376096062	6.09291595059431	6.18288917045489	6.35032593068152	6.22659884308081	5.41858757306852	6.23256651088103	6.39727386392404	6.3369328821775	6.22659884308081	6.02804393233322
C19orf12	7.23504853620539	7.31331410456562	7.30474123746858	6.98031069958864	7.23504853620539	7.19679996899346	7.15733723149562	7.26231024407993	6.81655053757021	7.4458007055911	7.26902086708648
C19orf18	4.9512015912236	4.43703387420223	4.71790164545807	4.22071894472183	3.94708673879547	5.43159978640748	4.90605503122423	4.37344271703905	4.80458807335633	4.65359697305588	4.54368284275931
C19orf24	8.99362225446068	8.83171643071413	8.53636961103476	9.35335926130136	9.14307181451369	8.59615149650878	8.79626623608116	9.19671334164275	8.61698520335141	8.49322591100396	8.76078915894117
C19orf25	8.41368328694243	8.29593898729465	8.19916658953536	8.5026530203225	8.22874221405995	8.09113865524485	8.36608813089835	8.617888177813	8.25008007497445	8.30218504756467	8.2462204563203
C19orf33	10.508504272375	8.95245150486025	8.31369482320538	10.9419496917915	9.77610264329463	10.0663140624007	10.628708658525	9.00085662839392	9.26616203536593	10.1932114607385	7.67843651173692
C19orf44	7.40211167765396	7.0994723037146	7.2334893468549	7.53251557320846	7.41080165223302	7.2423532282334	7.34805660794059	7.28420657670635	7.34805660794059	7.62970107135693	7.41111412560995
C19orf47	7.53150364093877	7.3693653442541	7.36445843256056	7.31752125380481	7.3693653442541	7.67041850830345	7.44670305344579	7.18906750855196	7.31053634006271	7.32930932971013	7.41010412091092
C19orf48	7.04785172793969	7.23009155359952	7.21337927931557	7.58237165380218	7.38546518218233	8.25788386145389	7.37636095862675	7.72799045283928	6.7972021406862	7.37636095862675	7.42553688063351
C19orf53	10.8625185758142	10.6625936041668	9.79759952434364	10.7967911726184	10.9176922403597	10.7544142613217	10.8653390053344	10.8734282858123	10.6118100144225	10.6400592085514	10.5859072822884
C19orf54	7.90534509115295	8.10870185705439	7.97921558264224	8.05431635534276	8.43437774729516	8.79742920717644	8.11465734433712	8.28245984379812	8.06549509697699	8.01879851042503	8.39019087981073
C19orf57	6.52848918092963	6.34070955128161	6.62685397056875	6.51512728715925	6.52848918092963	6.13603758946351	6.52848918092963	6.7176486414949	6.60958591395025	6.53655803335626	6.67720117280497
C19orf66	8.31712661801095	8.70638099977336	8.84483392983982	8.42635676378714	8.3516048315846	8.53780343636645	8.69142399815951	8.51458882141803	8.69785364591756	8.16211413208302	8.97080259752304
C19orf67	6.24205727188798	5.92080748643839	6.14242214755653	6.080469352202	6.26193672896814	5.82294765129092	6.06646695405491	6.29882014138383	6.14242214755653	6.14448672021555	6.06209359026573
C19orf70	7.51168212973534	7.55567091288921	7.35607774889187	7.68353318680915	8.05799911665434	7.56138758424661	7.50477877996397	8.03877979394909	6.95256311190644	7.51168212973534	7.56368752899703
C19orf71	7.43943406918231	6.92207632262178	7.22106634500909	7.39433203518217	7.09620913734223	7.13242574281801	7.45447173898669	7.3712083447015	7.47803977243508	7.12327605134453	7.22106634500909
C19orf73	7.50434894296737	7.26094730506516	6.9989522977187	7.28981230150722	7.28981230150722	7.27212644438363	7.3143024980315	7.63792443903937	7.253913867666	7.30285151826214	7.12157433366967
C1D	8.57290472866823	8.36399831076382	7.82134497543111	8.87417576093953	8.64090428516907	8.86054382659266	7.88863721196267	8.59828931437326	8.04410646352515	8.84961242673465	8.96967671716975
C1GALT1	7.31397025797738	8.55238208611543	8.08669641338887	7.6614655828923	7.80158049198927	8.47018065333561	7.10061420759262	7.83267872714806	8.03215546609521	8.02347836781721	7.6614655828923
C1GALT1C1	6.75300483150173	6.80259172223267	6.77813168625384	6.13372687146322	6.7365615295716	7.07300549044553	6.64810619366092	6.26649417548734	6.65549755750497	7.77983944067549	6.72291769517429
C1GALT1C1L	4.48813626792602	3.79797786400026	3.78716689496025	3.55591700354315	5.4550198392515	5.13234331277234	3.5998130095796	3.92951180801848	3.84300303188094	4.03430053760132	3.92951180801848
C1orf100	4.50995683941428	4.47386302078914	4.47386302078914	4.78075491918471	4.45459184733265	4.47386302078914	4.52514344096178	4.83290105275538	4.31097675797872	4.47279920974438	4.47386302078914
C1orf105	3.82305482835497	3.92266952836064	3.74571288173513	4.07088935751813	3.89515983562176	3.88307097705097	4.01004197996936	3.84296502936493	3.90779942002962	3.90710994411005	3.97623905108644
C1orf109	5.90433935825538	5.94005772781052	6.19548625904649	6.06139057548726	5.69432278989139	6.03105204491337	6.09754174084976	6.18134695899343	5.56438870490344	6.01666274511825	6.50157640611131
C1orf112	5.68587780630508	6.31975661516536	6.14077397016002	5.45357101219313	6.26270391593055	6.38672156975043	5.94103767017788	5.92820617263743	6.73081038333796	5.99199142680819	6.33735024267087
C1orf115	7.32854166763144	6.18190723482713	6.44709472849544	7.01926570512487	7.08594785562813	7.07663390853328	7.43471817729641	6.69570616584573	6.96921717410748	7.04619592927853	6.65089989800906
C1orf116	6.6495361817826	5.36925610431348	5.19310367362939	5.67769202742496	5.41721957278105	5.22382881611834	5.41721957278105	5.43335424488106	5.41721957278105	5.41721957278105	5.32046600477812
C1orf122	7.28639417915647	8.57950226370479	8.30034491777192	8.27226373235729	8.31727882112263	8.21908941279634	8.46226133089163	8.55600260369066	7.16218859290254	7.98613439370748	8.32847876633535
C1orf123	8.80321052370848	10.6043055504327	10.2203229622174	10.2031550873395	9.50346215235514	10.6106058671767	10.4603577303151	10.5748762579292	9.75893575107156	9.84290865525515	10.8301705413496
C1orf127	5.92261404614858	5.84927569532394	5.6341002036691	6.34430624108183	5.85581671915904	5.75881332054026	5.64642419737724	5.87768775976917	6.35220378086641	5.90379587045047	5.84773259099425
C1orf131	5.60053934510052	5.56173475369872	5.57998683296817	5.23918462222564	6.01932602145802	6.00863110234787	5.63640656668912	4.92084900780134	5.57998683296817	5.57998683296817	5.90853796562528
C1orf137	3.28864331778533	3.23368049971296	3.01059473971506	3.49559077601155	3.02739571573567	3.26938849571172	2.88829677794794	3.2594039550174	3.20132758805944	3.42327126002156	3.23636508769564
C1orf140	5.26346701220605	5.28192651526561	4.9561655252982	5.72483798570111	5.28192651526561	5.07510623825781	5.31549623140887	5.49338177137669	4.99635731677063	5.25596960529011	5.28192651526561
C1orf141	3.21001921808797	2.84926298562701	2.72790981934847	2.98611713169046	2.82541489040886	2.82606787947561	2.99418325723776	2.9760187634542	3.44710426882209	2.92569237774992	2.89476298838235
C1orf146	2.85385854046448	2.81296134211155	2.88077232734534	2.80465357228939	2.60536162895347	3.1495105343064	2.51012290798588	2.9714848390639	2.87937701784166	2.85385854046448	2.91768863221755
C1orf147	5.78491894847152	5.20600271646363	5.26451463767512	5.79431056461338	5.38681215868651	4.95600160767617	5.0780475509435	5.35572833601756	5.57871429799692	5.35572833601756	5.34628137185245
C1orf158	4.44990029847321	4.46178200452625	4.30058053821624	4.51196223626561	4.54677824634975	4.30039761572139	4.34141781542322	4.58945765465101	4.16039544907225	4.38862958250036	4.31267412994003
C1orf159	6.94341484566997	6.82786749702561	6.81102137649286	6.77942732529641	6.97998502212173	6.59704251430526	6.97019632844999	6.86714038677299	6.92404188572149	6.81387363836266	6.93631514385865
C1orf162	9.28243592676287	11.0625677935768	9.83626808485123	10.7120044870806	9.16505687271794	10.4231571484952	9.39363815129286	11.5547089239184	10.6304606093715	9.50629120478741	10.741229724027
C1orf167	6.20900530105339	6.15230598914672	6.20900530105339	6.44658154796743	6.41295379864016	6.03074710882357	6.20900530105339	6.31706525370325	6.12482665555017	6.20900530105339	6.19060624235516
C1orf174	8.47443689586412	8.93609545255829	8.7934071131291	8.96520025205736	8.16690749037693	8.39902729483982	8.5131914619341	8.95214038460132	8.61943884797356	7.92048549838562	8.87665977646614
C1orf189	5.19462032974791	4.85847444613171	4.99343331813777	5.02619444189605	4.6216386353682	4.91533498772786	4.78108051187218	5.14060734042352	4.56956279729734	4.91533498772786	4.91533498772786
C1orf194	5.68376571649263	4.9778086476831	5.08414398730206	5.47856908383324	5.16467301264213	5.26328320934016	5.26147322834579	5.35726746915301	5.27813202612601	5.10388409802253	5.01802139743963
C1orf198	9.68252734436581	10.489765604077	9.47581295560303	9.76786479622795	7.88541889226901	8.78140355887915	9.02681289550371	10.7616065659117	8.46063998236003	9.57469326897814	9.58998401720534
C1orf21	9.39429078069375	6.73738703260178	6.89370234212675	7.30724382078426	6.26362261983564	10.4946721210599	7.29690767123014	7.22477502532473	7.37317638614407	8.83770075180748	6.86017096603197
C1orf210	5.92242891947968	5.26098968881696	5.64794161115178	5.6983229854379	5.73049562521636	5.48579254806054	5.6983229854379	5.74214018311606	5.84752030266276	5.7177126688045	5.62302015122447
C1orf216	6.69004489097058	7.34404666199624	7.29434554618585	7.1337621941194	6.71325016832158	6.74509736632018	7.38350718811739	6.95385555883661	6.90605360039651	6.83649986578998	6.93677068489344
C1orf220	5.71812244741057	5.71345802385913	5.71812244741057	5.71812244741057	5.83326474812631	5.48786748720495	5.85993813229252	5.71812244741057	5.85570923778352	5.3889762427168	5.87183892012999
C1orf229	7.1311991206729	6.93786408257064	6.70308216779209	6.93999265740703	6.94455235949533	7.02944472216031	6.73066211073056	7.18023341868272	6.76689824219202	6.96290600520595	6.93701147878503
C1orf35	8.02288625863561	7.76431121386196	7.79290367712115	7.84087632226212	7.63299133860519	7.82004699005125	7.81348388710591	7.992286847019	7.75929616723087	7.72680375832988	7.74479700147741
C1orf43	10.80665309387	10.6415046536592	10.3432595849378	10.7296922629759	10.6085683973137	11.3351951396934	10.4271415738036	10.7135194795535	10.556328775412	10.7099055732065	10.807972106625
C1orf50	7.1218944156922	7.2924938672855	7.55079246130896	7.30544791786575	6.70795107292193	7.09970767083499	7.57675545940592	7.57446066759882	6.92928885805439	7.18202539822436	7.65866784299345
C1orf52	7.0592973348811	7.77606861553371	7.81865428446595	7.44962998706	7.56858318185556	7.81844934768526	7.7197630399778	7.76024844180151	8.05781092816829	7.3620491634608	8.44360335454954
C1orf53	6.27612086365192	6.46412982428703	6.46412982428703	6.63801454131617	6.164820463675	6.29905391776097	6.46412982428703	7.09918348849492	6.29573420011485	6.2950381395435	6.5065530991902
C1orf54	7.72246141926493	7.77764528884874	8.11308905788665	7.04527780453117	8.44956180496368	8.45250763007457	7.63822631877112	7.47088697196455	7.66873348369193	8.13781419004544	7.84324868893661
C1orf56	9.25057199291778	9.08764112671977	8.80819644173779	9.29903541464708	8.75618205772118	9.7808807068731	9.20021230394364	9.1598056970822	8.55063938072987	8.91920930488416	9.46831705018342
C1orf61	4.88091972793648	4.33631945336754	5.65109629705786	4.7951777490151	4.98532116102174	4.6708235139147	5.9671635723946	4.70894439053115	4.7951777490151	4.7951777490151	4.25626973720945
C1orf68	6.27041558147122	6.24672955881535	6.24672955881535	6.43588901938063	6.30570108780282	6.06247792676129	6.04935587568244	6.23135205410796	6.04867541281897	6.09934632455889	6.26040157835999
C1orf74	6.80698787395727	7.00265168048529	6.81191222332884	6.97045071317899	6.61125995726517	8.10685599062562	6.72433585554971	6.97500770275733	6.54721459029799	7.03980206786965	7.36606040282878
C1orf87	4.34692018134479	4.34692018134479	4.57465507228799	4.71725683786897	4.15011943151732	4.11877315957601	4.37053348559507	4.49061584421279	4.34692018134479	3.99639034368367	4.20136173141471
C1orf94	4.40400851400662	4.31145133536176	4.45115859511759	4.41627431436796	4.78374391039066	4.71000102846412	4.44874902846026	4.69341255185904	4.28823078830213	4.47634224134386	4.48373504881669
C1QA	7.7520623553988	9.81818511324502	9.16774023923397	8.56909643842105	8.80027657502907	9.312090343512	8.14332184241822	9.56593709605083	9.95391522034875	7.90975139681179	9.13291504181763
C1QB	10.8823719862394	12.204999113128	11.4657242275544	11.3533552470326	11.4381177848706	11.6735980903126	10.782473289779	12.0152536299042	12.5136925959358	10.8489372269375	11.7387359524846
C1QBP	9.65460250003936	10.2489967638485	10.0774449468039	9.79339156442822	10.9386746464953	10.6804770708549	9.77686722199172	10.1270986393388	9.70650610120236	10.5158823229526	9.91099302541894
C1QC	10.9254658766206	12.1698450457431	11.5166382233708	11.2790876143828	11.4485552801196	11.7101706676823	10.7623692785364	12.2331094558675	12.2563873984395	10.6124477800246	11.6735864586363
C1QL1	8.60379666734759	8.62634534296023	8.50980545090211	8.31994198862815	8.20863673438644	7.63210788453333	7.82143046337772	8.14472275421584	8.06292901997198	8.38614622852918	7.92070243989284
C1QL2	4.96459841487267	4.6883657986463	4.78671517965582	5.18998305662492	4.85538355189197	4.92440657334144	4.65881312637304	5.01694683896792	4.82563252761142	4.58615884635355	4.74222303150895
C1QL3	7.41912128210119	7.15634281103797	7.15634281103797	7.20183595177437	7.15634281103797	6.85452513813407	7.14141689134758	7.23191940276675	7.09100133858747	7.13300520241132	7.22746809696128
C1QL4	6.39753799601077	6.05384783534185	6.12370636785664	6.43587167173125	6.22208349234897	6.30954533129198	6.30844904575675	6.47354593066995	6.12703725241711	6.19097254970627	6.17009862124267
C1QTNF1	8.41885401923503	8.13962459075839	8.38436352138862	8.18151080129845	9.25548300004531	9.08958709153361	7.85771170724726	8.56511964523158	9.41129835776344	7.25171265764564	8.22918550907786
C1QTNF12	7.6109389285653	7.31727809043628	7.29629725730676	7.65934671889508	6.99469910835361	6.99925305670032	7.09101610900482	7.21826573368114	6.82321268575723	6.88651996963555	7.28469929199463
C1QTNF2	6.84251911611542	7.85772592427046	7.87134017999412	7.20724703346009	6.64106134519214	6.48016230052309	7.22030669176488	8.0681967200908	7.01401423098995	6.87262110297352	7.49594724812479
C1QTNF3	6.27329086858241	6.03813890965691	7.91061774831159	5.62227522760736	6.4529225264301	6.27851298055979	6.4529225264301	6.95596094622556	6.37054075546807	6.2169751704654	7.42751032945297
C1QTNF4	7.06108399843521	7.00943006704435	7.1685922968487	7.20532781031789	7.03843908044513	7.03412342425512	7.06108399843521	7.31654268685798	6.86687163496576	6.89806557963004	7.10392191682023
C1QTNF5	7.98393606499849	9.12002931624681	9.73536911325804	8.68389290124319	8.80196493790207	9.03807238349756	9.40174873979922	9.69245340820663	8.41409391292323	8.44601396558192	8.25636000933387
C1QTNF6	7.33903909671842	6.66123208431552	6.3412856967195	6.78254824248545	6.65659870225837	6.78254824248545	7.20476791779097	6.72908559728334	7.08084899156674	6.52979599136976	7.05273031944038
C1QTNF7	5.10688453361542	6.25350441173959	6.27663073263495	5.29329403491317	4.69549551580219	4.74271565307297	4.94276995437643	6.32289393967006	5.55169936537123	4.68231846052564	5.50687962908791
C1QTNF8	5.73309288076769	5.47812970911736	5.64784950076543	5.24542964797962	5.55635274630914	5.61243262854905	5.48375318014465	5.48674503519929	5.45538678067112	5.4522385278751	5.35511551083982
C1QTNF9	3.5515869954545	3.46677974223985	3.78344177809547	4.41312823100512	3.85005811144532	3.22462358046553	3.39520143027661	3.72583765939947	3.72445204003401	3.47144127495872	3.55582207443686
C1QTNF9B	4.27049085022024	3.86478740531115	3.9992986619612	4.18897803021743	4.63845112696318	4.45035841941491	4.12414479585328	4.12414479585328	3.22300092995761	3.81719183304717	4.12414479585328
C1R	10.4080862077049	10.826221318588	10.8541871091219	10.7003534813083	9.89664050902495	10.4014550602775	10.6841563600561	11.3998889955918	11.4882443117172	10.5643022617044	10.6716158303259
C1RL	8.87965142713672	8.61174830366192	8.57576526003154	8.80826556911038	8.19790080085804	8.96636674957016	8.69844181510544	8.81379480303347	8.75751851662297	8.72628831958185	8.95426402275652
C1RL-AS1	6.12868358985475	5.92247044849807	5.98131478460942	5.49493306068845	6.10045362863272	6.28512508915974	6.19463929928249	6.04207408057807	6.23780960630898	5.88809543276309	6.36944348782932
C1S	11.5080328365025	11.9080839280562	12.0645862668075	11.346879308971	11.4664407369415	11.578401003466	11.3170083971918	12.2344959423715	11.9073395054918	11.4023083390776	11.8452240809872
C2	8.91729095393354	8.43269821055463	7.83464778581648	9.18165551129274	7.85919688485391	9.23686679996984	9.95962757773776	8.91959250930453	10.061171642247	8.61754824111416	8.11132908132404
C20orf141	5.7212563773894	5.83374350397379	5.73891468288057	5.83374350397379	5.80849302279963	6.01689892079604	5.83374350397379	5.58845205065332	6.13403060621647	5.35181537842728	5.98520238292587
C20orf144	7.75916719977827	7.39178683305179	7.54067725626772	7.52651888338696	7.66595493655689	7.39622924371443	7.50549303951566	7.57193838494388	7.30810538987257	7.48927040198794	7.55730630355277
C20orf173	5.28227704050898	5.5855795295578	5.14262783600666	5.02529289716859	5.25502645750148	5.07274476930948	5.11437318240145	4.99201566265503	5.21088665352702	5.14262783600666	5.14262783600666
C20orf181	7.20941301199996	6.90094467302414	7.03125134327832	7.02353509326631	7.24625899309443	6.870369116214	7.02353509326631	7.28834673759236	6.96189388952424	6.94215743638523	6.9234310575263
C20orf187	3.06657116560483	3.07288068211713	2.72948237632252	4.55008021073203	3.06293908845267	3.19967400700213	3.28623629217385	3.1932950159753	3.02901934903265	3.02451547493658	2.9942924483845
C20orf194	8.9379134315576	8.97530978704251	8.9227808129775	8.2641449954288	9.07843330140175	9.09845128428129	8.540093176047	8.68827242898652	9.17126401808211	8.82715574307294	9.38507189399529
C20orf197	5.34799922296196	5.84215279416213	5.50400505006063	5.41719570963495	5.52423098819553	5.2397019845192	5.5222518790499	6.0574628690476	5.51649340651548	5.29906553137755	5.64973891022015
C20orf203	5.20780533238176	4.53747030389076	4.70925783173565	4.52208373847438	4.63712856344993	3.03508261553663	4.32718765479766	4.80987591360266	4.76518805722297	3.65818528068805	4.25802252519138
C20orf204	6.66030757229719	6.57283108448661	6.61185298709785	6.49417574012117	6.74217166499354	6.4898511174431	6.6510728271293	6.61185298709785	6.12770358445594	6.61469502491468	6.70258978068077
C20orf27	6.63044499799565	6.73547895575474	6.73695418118075	6.54403204575455	6.73547895575474	6.73897346994111	6.92746993167813	6.96351670023057	6.58548986457078	6.56714410976701	6.80396340164551
C20orf78	3.68900038372371	3.06042809882558	3.57421836129681	3.57421836129681	3.5764991132643	3.5584674791972	3.5584674791972	3.65034657152066	3.29757583084383	3.58295593544905	3.57421836129681
C20orf85	5.22001533744211	4.81086629233456	5.01494968564616	5.42151007017469	5.01494968564616	4.85684351073987	5.07866917690858	5.0724903791016	5.01494968564616	5.01494968564616	4.98970722688788
C20orf96	7.48276317567449	7.54935108459166	7.74537439368274	7.37682786940193	8.24707649884937	7.98029024412202	7.91079668798325	7.73916426355014	7.71223272783678	7.13635672627477	7.96557935270939
C21orf58	5.54983416505576	5.68833062749879	5.71418428593498	5.64580077912537	5.78635576714803	5.75076082370347	5.77325454198393	5.72072594298115	5.74989260187594	5.69642189123018	5.73945761231626
C21orf62	6.16153552589262	5.12478577068303	5.5414284966059	10.7803309700984	9.18484915975625	5.22916117111246	9.01009864421326	7.63369239404126	8.43554694011752	7.97219333925341	10.607737334009
C21orf62-AS1	5.99013547233404	5.75654943605248	5.64068224028116	5.99013547233404	5.99013547233404	6.05678107830289	5.92645025006069	5.75713771659828	5.8908227431849	6.24249460003866	6.16443057014183
C21orf91	6.77792534237116	6.58763891019708	6.90224506016903	6.73453631178013	6.57048555547247	7.39961814478582	6.83386939842101	6.33775299282568	7.13797617380612	7.308015376374	6.94370884924222
C22orf15	5.75962629201547	5.77386436836238	5.62173487079794	5.56607740849408	5.67462763796107	5.58905504715941	5.93760628765462	5.68776805608276	5.73459873888106	5.65564298193014	5.67323747949207
C22orf23	6.12488095432639	5.48467940332101	5.51477753395873	5.76202682516493	5.69902665813486	5.57721821640021	5.69902665813486	5.81706203035773	5.76602137059641	5.69902665813486	5.64763764938262
C22orf24	5.78701719392702	5.68712734705817	5.47136972347807	5.78996630769491	5.89865392966814	5.61596895681151	6.05564106998449	5.63480259691359	5.78701719392702	5.58138249382489	5.82020379333981
C22orf31	3.13738422829394	3.1061409625746	3.04610671160809	3.22372556748117	3.03178140935608	2.84649083561443	3.03697031992756	3.04610671160809	3.09496837389012	3.05459636107678	3.04610671160809
C22orf34	6.16321995461182	6.16321995461182	6.27983792224646	6.27224555528606	6.36533478327514	5.79042937741454	6.38002017342941	6.20385221825514	6.16321995461182	5.65423453586553	5.67253150030162
C22orf39	7.95886481582023	7.59313588865822	7.64322806473987	8.01056973346195	7.61431111098155	8.37681447289017	7.78068034532804	7.73814401203074	7.56481290490166	7.93084813666382	7.57683623192125
C22orf42	5.56064083674786	5.26705439406321	5.16590824944702	5.94804187345772	5.26422304014587	5.21370807957199	5.34550251031254	5.45337463791673	5.28861359859921	5.44633873767167	5.34550251031254
C22orf46	6.84657873351933	6.74047583285352	6.81268648312345	6.47902625227822	6.56676969370301	6.76056793439864	6.82089847464709	6.42802888307311	6.44464343718167	7.2960223861159	6.63986707773256
C2CD2	7.99584280114166	8.4429393453383	8.55045208767856	7.64492699039155	7.63344520278129	7.52441437440623	8.14789840061785	8.10548288472491	8.35590731895208	7.90091520353435	8.02346364866934
C2CD2L	8.19868250653268	7.8961952189756	7.67958084594695	7.9561597134418	7.98866771973615	7.73385867071441	7.93523876892613	7.732132251643	8.50327873998903	7.67647141162254	7.82666844954348
C2CD3	9.02395104856329	8.50460803292362	8.53466180525228	8.10157797763841	9.17975323919998	8.11807155013951	8.56507003897614	8.36399831076382	8.92148851235697	8.8830181830886	8.36597249825307
C2CD4A	6.55244807927808	6.28014331903915	6.41976365690936	6.5824853631026	6.86492613328996	6.4824502473888	6.4824502473888	6.4824502473888	6.08966326739461	6.4824502473888	6.61596658244903
C2CD4B	7.11672883555499	6.94161584865662	6.94161584865662	6.90670247342682	6.94161584865662	6.71762516908859	6.94161584865662	7.03463311551526	7.31130295560545	6.87206654396563	6.94161584865662
C2CD4C	7.67252065522217	7.45814022072727	7.58575294995288	7.18014977424257	7.74491539721277	7.34433874885451	7.58575294995288	7.76038686676073	7.45212339618419	7.27669220498488	7.58575294995288
C2CD5	9.08774187278743	9.20444498431788	9.39397501057912	9.18870836808369	8.81259811407681	8.85843708113748	9.01202958271945	8.93257543123214	9.08774187278743	9.24265977185872	9.09503834121212
C2CD6	4.70731286907545	4.51765164397929	4.86128676988199	4.80391409322493	7.55083587697298	4.86128676988199	4.18752656450449	5.29709953078985	4.86128676988199	4.65290246159632	6.48869733720016
C2orf15	5.14143462159941	5.6450712215052	5.50855857747092	4.99184982714561	4.56579601382469	5.05775664063986	4.67303435686	5.06160816100851	4.57214527688706	5.74975799735083	4.94982779568747
C2orf16	4.00635692536448	3.82221788914135	3.85768124179926	4.16754997968714	4.34462333318075	4.02637901139562	4.06397356998409	4.03293702285252	3.84282455959532	4.02762279927995	3.94344142747129
C2orf27A	7.81295331354795	7.1959910997136	7.21005115907173	7.6809879489239	7.58948364517982	6.93938512697016	7.24900292571871	7.77025179642432	7.16963404094493	7.3461894399439	7.33055737705368
C2orf27B	8.37327426423005	8.20751240203942	8.21262127824035	8.21262127824035	8.38503027047075	7.80460792298225	8.37038339625998	8.21262127824035	8.4534770030302	8.02885814204119	8.13403304450772
C2orf40	11.5713079637415	12.0461727081865	11.9513345708262	10.6721371658218	11.8761379514426	11.5561004671607	11.4111103464677	11.0614139687444	10.1458161244592	10.5883002954502	8.72298833561428
C2orf42	7.68555950877797	7.91804096572768	7.69675101212966	7.61135851157227	7.77990390267125	7.69675101212966	7.32293828518255	8.00049966731007	7.50934608401975	7.18228045681033	8.04451278674448
C2orf48	5.61213704390665	5.42094670966715	5.40852044680385	5.58611265582866	5.76371548645711	5.59066151350028	5.89634182532735	5.61213704390665	5.97137397637819	5.61213704390665	5.45132201530858
C2orf49	8.69371279983043	8.2872015883647	7.72718743689272	8.84198113876917	8.38207553206242	8.62737733930427	7.84365928700539	8.18717570809173	8.1447383353383	8.88924028017036	8.94669479362355
C2orf50	6.04967926912755	5.7227737999548	6.02092625406326	6.088284130459	5.99030768213964	5.68770635706215	5.83811328189167	6.06320638578264	5.93422842455559	5.96278603989895	6.00911867996593
C2orf66	5.74952098621067	4.90366998127711	4.7155931171237	5.53754029782605	5.14065318813982	5.21495783215294	5.65009162721829	5.42886672860456	5.2593977666358	5.2593977666358	5.22125954907388
C2orf68	8.40490814479629	8.39834931998255	8.40490814479629	8.39925025545944	8.6388929253412	9.08355800210297	8.55554734236208	8.34109454566866	8.36044458231788	8.02525112343345	8.9397638711375
[truncated: 18,058 more rows]
