# Supplementary material for: Landscape of immune cell gene expression is unique in predominantly WHO grade 1 skull base meningiomas when compared to convexity
Source: Sci Rep. 2020 Jun 3;10:9065. doi: 10.1038/s41598-020-65365-7 (PMC7270140; doi:10.1038/s41598-020-65365-7)
Supplement: Supplementary file 4 — Supplementary Dataset 3. [file 41598_2020_65365_MOESM4_ESM.csv]

	7911739003_D	7911739003_E	7911739005_I	7911739005_J	7754315014_A	7754315014_C	7754315014_F	7754315014_K	7754315086_B	7754315086_D	7754315086_E	7754315086_H	7754315086_I	7754315088_B	7754315088_C	7754315088_I	7911739001_B	7911747016_B	7911747016_F	7911747016_H	7911747016_J	7911739023_L	7911747005_A	7911747005_E	7911747005_I	7911739007_A	7911739007_C	7911739007_E	7754315062_F	7754315062_H	7754315062_I	7754315079_C	7754315079_D	7754315079_F	7754315089_B	7754315089_G	9256760058_G	9256760058_H	9256760058_I	9372962007_F	9372962007_G	9372962007_I	9372962007_K	9372962008_A	9372962008_I	9372962008_K	9372962009_A	9372962009_B	9372962009_G
A1BG-AS1	4.25914228651416	4.17880726708136	4.33207812792203	4.25444046923295	4.15555140583872	4.23894221868574	4.24242436003243	4.28020144166994	4.24284589958011	4.20543290742156	4.13841316867736	4.26783692888421	4.27355626678781	4.31251520054013	4.26304467034193	4.234659220211	4.16982530841058	4.25977834422824	4.28660974764893	4.23147272913962	4.30694297762904	4.20940939070729	4.22405199320242	4.21638380711797	4.2085254357857	4.21663726984374	4.20838633534369	4.2888695393621	4.32300716991225	4.27612817122349	4.22669800689838	4.19975385538923	4.20611417727075	4.21129290995255	4.2252378759095	4.19300926765095	4.27906655305916	4.29691905648762	4.17456194813455	4.24292994532216	4.25888864301913	4.27690506521052	4.39411864169093	4.1984819114252	4.15886973670047	4.17042350671799	4.2849225797105	4.24849965457977	4.23901404917271
A1CF	4.28993347873679	4.24040154377264	4.4005987357926	4.20556688364993	4.2175539524873	4.27234420022585	4.21109773522265	4.31486913535271	4.35287425658312	4.24462323252942	4.23924515104211	4.29164936805137	4.27821497572363	4.5449105146766	4.25450941340581	4.23624776422943	4.18046265692014	4.24106269222337	4.27092262272887	4.26581055524664	4.37265693918177	4.37016294834164	4.54576058475568	4.35036119188535	4.55352850570117	4.22381706970167	4.34501785121273	4.25500567314568	4.3056262526449	4.51302758924984	4.37060163030442	4.26169417862309	4.29300810029835	4.31256471142482	4.27763459343246	4.27923962508724	4.49671953176129	4.35793746430035	4.69527286250231	4.3809319162855	4.39987850093233	4.28949103000802	4.33021770374712	4.58695494720474	4.42772065576963	4.36802210416353	4.34622891986331	4.24464840945268	4.51466100663037
A2M	9.75268725089953	10.1811449024021	10.4942701233813	9.10349613635435	7.99216920962906	8.30314034223501	9.21935875354983	10.4134489138674	8.18488513145098	10.2748841580846	9.57711516806971	9.41515764801604	8.78818175536316	10.0617088308219	8.72166657667535	9.04219700997088	8.9050767786456	9.67378093275616	9.5998772491325	9.48393098031371	9.69296022229535	10.3972351835561	8.98535180393161	9.42804662368908	9.66824058704209	9.7504149497919	9.44890347869315	8.81016721533311	9.67217415449888	9.35589251286031	8.9744275597531	8.98235479875799	9.1364871195473	8.52378632597726	9.35369778510656	9.28033555584388	8.67499776662526	8.6658337290485	8.11691188203038	9.45465826644682	9.97365751324185	10.7832505264161	10.4796817435041	9.5349394968471	10.9312987560618	10.7185439133543	10.0554993472643	10.2984369962826	9.91676979805015
A2ML1	4.60357051715028	4.30953915312857	4.20269913580356	4.20175309743119	4.1765449767086	4.17571261543083	4.20148962660996	4.23049197001111	4.23625547247027	4.21487498859558	4.20590874644934	4.23234229926382	4.23355047258327	4.14581128472861	4.25223589478087	4.16713547577698	4.17113866733214	4.20646032897997	4.17978297225838	4.17679275917366	4.41254909028309	4.75477197006095	4.20223250196566	4.19722847941026	4.15117003125002	4.24820765940792	4.18859888678748	4.26281617490321	4.21412864828152	4.21378621318664	4.17971306759275	4.22505989828442	4.18500687763784	5.38530743768109	5.07649780096962	4.28241333860734	4.35475760748597	5.02272745027636	4.1700240010799	4.24229606565577	4.24038542056937	5.09102296941262	4.20525103361668	4.3916329281222	4.18030148836086	4.20264001317451	4.14277180778991	4.26933096945026	4.30747263834428
A4GALT	6.91578818175036	8.95926269778055	6.37338942359329	7.8870149985048	9.2382270886182	8.67410400898168	6.56087886031825	7.5283788368073	9.87930732750556	8.68605498755919	8.02005182007703	9.44236502981234	9.29376573734923	7.77212247287532	9.39750709690332	9.4214317545468	9.09994337298672	8.68605498755919	9.17865399920897	9.07639534934966	8.64576614595834	9.09509804267856	10.1703068078586	10.1584164662159	8.32632342933744	9.85975175576897	9.17486559423337	8.56790605906922	8.17547867204537	7.69914943956394	8.56237195066056	8.17740582470826	8.56289478137042	8.1914410295349	8.94928874656761	8.10528115024277	9.63916435808604	8.61319172947034	9.31709645389555	8.87889341969964	8.04612526747781	8.74977582395128	8.50205695295302	7.3865619469061	9.35295123984039	8.79761547507569	6.6376269575717	7.65980157116304	8.27266176587132
A4GNT	4.4846022179952	4.98250305278201	4.32835629174451	4.43611798371922	4.62804111173138	4.40181616636002	4.85848283029265	4.33024931698123	4.47779067473151	4.38056745516491	4.5449105146766	4.49452330341216	4.78677114544492	4.49961461671797	4.60909516951583	4.60320290870393	4.38541162254317	4.55517700205672	4.6196755115103	4.50338342267719	4.55549065239775	5.15711124078554	4.43605855343844	4.41122941288691	5.08218958756654	4.6931821071836	4.55508994417859	4.50103942445492	4.49847374170532	4.5340104664585	4.59618175981753	4.42898569545437	4.37185562129591	5.09111381355533	4.7141562228562	4.38809614384069	4.63240105647311	4.59580074567906	4.60927090755782	4.28714096654576	4.28715056466725	4.38986362095766	4.39086039874059	4.50741836144592	4.84105642992147	4.23778376880708	4.61367680504135	4.7578980578346	4.40279556520376
AAAS	4.47078994899852	6.27427672167683	5.05725249261487	5.92994971958447	5.08068464101094	5.25101937042447	5.18568154682619	4.8736823870165	5.40993172567854	5.22919615063132	5.27175271245624	5.16236160981108	5.49537875263475	5.27345378940926	5.34047083415361	5.05060082631115	5.3662784435056	6.03857831274484	6.7653271252338	5.96366939000412	6.34358589800926	5.5706796354697	6.62927922408137	6.45193977546363	7.03856680786555	6.92270301741365	7.32935288176236	6.74859410508753	5.03864065714931	5.11114763533082	4.91777998233198	5.08706329107586	5.03193597076204	5.12900185597651	4.95834579464163	5.16555761074304	6.26748720939207	5.03790725323776	6.26430924086233	5.71747418859675	5.07812695018517	5.84922580407327	5.54853346974509	5.39242897882644	5.4678214377516	5.39433749557751	5.18093573204285	5.61506515397452	5.41601963571935
AACS	6.8837199892718	5.72574657206054	5.11598700143361	5.6286992206415	6.50245469336845	6.07155373427893	5.52980644278584	5.26899230149662	7.13381643210833	7.16599217222534	7.083244887047	6.66741011766114	7.05851993763245	6.16603864600611	6.4625517703579	6.83626753991117	6.79934019669013	6.8618651236336	6.58748178098292	6.09289188283004	6.49177753493922	6.49808861644644	6.65402235200258	6.72695636838174	5.50714475818881	7.16787756664456	6.39288112969767	6.14161829978914	6.39872323424108	6.10814325847583	5.97469084532066	6.0070336592059	6.84620671779441	7.08403348560361	6.75021118700582	6.90689329361798	6.12341224861513	6.92302914488285	6.27313817576906	6.21353690723855	5.32511137088076	7.09066277634673	6.16806549136067	5.58339914939956	6.55522892331388	6.42727459192832	5.35332994825101	5.65981855991455	5.31816672461376
AACSP1	4.4732168231265	4.52081237161987	5.00073999891674	4.90100467485808	4.80331398211424	4.85490525361909	4.75356779939116	4.70407265247656	4.69477488479854	4.3282774889803	4.87963393246962	4.92114828882892	4.73783057725532	4.82129615775076	4.69901451325023	4.36411740461433	5.27847618989507	4.61226059152654	4.61997492431798	4.4560795044101	4.86255787199261	5.10836417443837	5.12759395346737	4.55630913273191	5.18435689133028	4.35614782770745	4.54332216256449	4.36027901088304	4.71803477290149	4.3798220634693	4.75830847355165	4.49154275680759	4.612079153856	4.65290901730968	4.85033914437476	5.21548065997065	4.40591169444541	4.8428625417781	4.71845368643619	4.42381887149195	4.39734724120389	4.49816087884429	4.34746127138948	4.33683253546103	4.79810295524813	4.79942197984898	4.58833274997958	4.63954400384334	4.50436788128087
AADAC	4.48846771849034	4.75204723796549	4.48283727610275	4.57666182134986	4.26372237094139	4.490402370375	4.47207455190393	4.62526393843789	4.42421334639995	4.35080610905819	4.59285341468302	4.29018963330578	4.28433802372849	4.41665522946061	4.60053191956492	4.38365460349699	4.64752822951744	4.40988905192551	4.51922862147829	4.34332999547558	4.48221329403086	4.33043531525884	4.85445945845089	4.50111433237393	4.2334331848649	4.42053541022614	4.43806643552905	4.39915359840295	4.75849697749261	4.39612895873079	4.53072001869161	4.60383767938955	4.41026512425522	4.40623434050895	4.70669616811045	4.38828224701749	4.52320212552949	4.52374164562691	4.4141011344264	4.78099129176197	4.57948137914442	4.3299801763601	4.42697016275696	4.42378735075966	4.30592393170513	4.536922178057	4.52081237161987	4.24268797888735	4.6126368677804
AADACL2	4.4180621336046	4.24787453967365	4.17416230345755	4.25004577825284	4.30794975455817	4.40550105137752	4.37871409883371	4.34436894215101	4.18569304486007	4.17753672971367	4.18699687758979	4.24548408576995	4.26225995573838	4.25789721816599	4.40426894201449	4.2137713213205	4.2586123872271	4.29189294164106	4.29747221150181	4.24068301332588	4.79229830298733	4.24888391874308	4.27071466796044	4.24122356125281	4.31283706866383	4.34253872023624	4.18539295009872	4.20154010596549	4.25685000051468	4.25140053731906	4.49929933092715	4.24726261303807	4.32850386960574	4.22588929981012	4.24872689423889	4.26038836988086	4.25154800488261	4.31596913260049	4.27730551157664	4.28797066732756	4.23789415008623	4.23998122651069	4.17310839187546	4.34774631734413	4.47142768566242	4.3824333068667	4.15489750222559	4.28853631489874	4.22127985429553
AADACL3	4.34180701968218	4.29439409503913	4.35600383167563	4.2535514846807	4.21217649551815	4.30471076716678	4.28831673980688	4.19421934671635	4.26468150955877	4.54271940477682	4.33253574746483	4.4316545407867	4.31128284876203	4.28617699321746	4.2595974844978	4.35815745328671	4.43451069673038	4.46273430335702	4.39668226905897	4.50204699342452	4.24064628914439	4.34114821827807	4.53171966461064	4.46075637818274	4.33650132813317	4.58963970254548	4.6499568911536	4.43792015148554	4.28682692738785	4.23381340472055	4.22328867063907	4.19124729581963	4.27505943641595	4.25633084535921	4.24812301647165	4.32212848406237	4.45236975887275	4.3438655594038	4.347308077567	4.34699755736197	4.26697924527883	4.30836655137128	4.2905389479544	4.54573741245188	4.43154771403911	4.496828403925	4.37773882705469	4.47108458342633	4.25055010672962
AADACL4	4.40927601925399	4.17466610027174	4.26569954963311	4.28891364073336	4.13926877123098	4.21102258860794	4.28063761077373	4.23857307222638	4.26526317304195	4.23423257624812	4.361779553396	4.4807619046919	4.20160254407562	4.20028924012379	4.43470555440119	4.33738793610649	4.30288451073095	4.43467431923043	4.45507021054867	4.34310452261813	4.25365653268034	4.2339170415912	4.39506537823762	4.32935390445891	4.3249575192599	4.31012004678997	4.18566808430765	4.39696586096043	4.39474010868146	4.15897462582229	4.53041129267725	4.28140185657702	4.33594480518414	4.19224715087285	4.28447261607758	4.24205096625598	4.53213281543213	4.33250532400666	4.26977912988256	4.28647176267572	4.26834655865126	4.21964819768543	4.42672036976756	4.2465604568312	4.17986838904344	4.30151111906968	4.56162959319884	4.65441241292726	4.23883133473689
AADACP1	4.39019193285617	4.63101832268056	4.58971557494601	4.80832933669898	4.33006841070172	4.55027352450133	4.23420742137748	4.44636893341726	4.53899199624588	4.73566096872078	4.56945785398071	4.46650139988994	4.48349114366693	4.5266686249283	4.3896290636326	4.52199194268489	4.73525518636314	4.48753409390757	4.18996404076832	4.2721611273177	4.5972231867669	4.48082133427762	4.50833631852081	4.53530361075594	5.32623971525954	5.32945310299553	6.24190534826153	5.22393891552056	4.52062724201093	4.74788903991371	4.59402995207935	4.30411343362917	4.35245427807235	4.48872646306434	4.47593202928878	4.4743987715948	4.43604896883057	4.45539334248491	4.66554287705863	4.4644086858326	4.45945911959433	4.56747126871546	4.42802631710383	4.45259076067096	4.30257369859065	4.34721950014447	4.37999057944577	4.45993091041332	4.69897763317163
AADAT	4.38841304045077	5.56645574128583	4.68423851246381	5.08122832037142	5.3236402995998	4.80930968336005	4.85324501852891	5.22661399069648	5.17913429322414	5.00921275162126	5.44068494172204	4.64966943572148	5.09793859496108	4.8162684702399	4.75003030662771	5.19387619103931	4.45481073409039	4.92951827808927	5.17950993649946	5.17787671684354	5.11420588000314	5.3854055865282	5.61782085503324	5.05331598320736	5.5180474261078	5.67489823569177	5.72439434882916	5.63460028626451	4.49887092652141	4.64139069602601	5.25513374152988	5.05310141239435	5.22432698546565	4.65398356165389	4.75401858740091	4.91342651202766	4.83898289411495	5.23763377856844	5.18783134571324	5.31277514024897	4.9862899330075	5.42671530604092	5.26794675429364	4.96406381558791	5.19136079836027	5.08209023795931	4.3955957230533	5.31867683515464	5.67392429849856
AAGAB	7.73358441245597	9.9397359813634	7.01946534924053	8.00135744620301	7.62376270599005	7.083244887047	7.41034664246758	7.08433346531104	7.44859224206983	7.77927378132334	8.28219237829567	7.38800409397423	7.67589419822158	7.33038732878661	6.89763845623233	7.53362395708159	8.19853390116903	8.38807315925133	8.93210156697677	8.22036858707681	8.7114790447624	8.00954311865847	8.18625746116019	8.11985395017001	8.09271598657462	8.78870795781121	9.07534021044026	8.19980149289866	7.81076118549148	7.70140250232542	7.82745770469441	7.96730537811428	8.0534228476337	7.59417038565826	7.69487280313568	7.60961777371739	9.02056916463416	7.53261120518913	8.47367298644969	8.35325438024869	7.01258594553288	8.42773794426569	8.471379235643	7.80661788673758	8.14023178553304	7.52011761847804	7.31032333195309	8.06422411023495	7.42083564366908
AAK1	4.47461285084281	5.6243411432709	5.81506281977698	5.1679683834869	5.63321178963194	5.83460316243945	6.14426551619482	5.99535768381239	5.85975227832615	5.17421710320253	5.97440488868467	5.77223918867399	5.3157536662004	5.29111252818	5.01621745240471	5.3744353139799	6.20264336369771	6.60333560509771	5.6387591217626	6.45130085310621	5.53367882154318	5.35026422811201	4.69810287170396	5.26742166331721	4.39422034145885	4.46943610013686	5.33413736421028	5.64562736140268	6.92181329411575	7.1539934582465	6.39987694362652	6.28896483703175	6.54184722322227	6.52926581026623	6.01129455438427	6.61206421306007	5.6714567679945	6.1008387970307	5.16654697029076	5.98180125602249	7.45771181670576	6.50245469336845	6.68807823539692	7.07264597104717	6.5446456302601	6.45441625852377	7.35162011119875	6.18158963919762	6.27243548616217
AAMDC	9.83346410887191	8.00015898360488	9.12355513102566	8.4161168951967	9.25256597909436	9.18618806338251	9.70058788260186	9.07986784687264	8.74215076622394	9.32723706782939	9.01753432150745	10.1454770495404	9.65476312709578	9.87843148277755	9.40209681512325	9.70303022598644	9.61080719176068	8.82851771564509	8.10645148055111	9.09330722711165	9.15158185227213	8.92766407576194	9.5527277301231	8.76309499733525	8.77511984846296	8.18926878666545	8.1123678791806	8.4161168951967	10.4600699247437	9.5123524956314	9.76503487867557	9.63916435808604	9.28458107948714	10.210985108889	9.73629321670544	9.05934873767382	7.81455964341833	9.32129537761189	8.5229312388827	8.86691157773515	8.86861845614266	9.52307898987506	8.45601077027014	8.91710144134314	9.03795840264396	8.79234487180302	8.73741088711555	8.76984865812305	8.58980195047099
AAMP	8.32537596570527	7.59634186845683	7.88508490670433	6.82864289191106	7.53680270714739	7.22953926843862	7.78177668039951	7.63123205351014	8.39648128198933	7.81746975978211	7.69957508483507	7.61195184523443	7.8862163100291	7.41166924610258	7.76422857960448	7.51403026143978	8.12127262278252	7.51126554204051	7.69990974503743	7.91552515825001	7.8768227633554	7.98804676383596	7.76684294123965	7.71111602905764	7.48896814898899	7.40676794513777	7.04871518704189	7.33332787233436	7.5262912013158	7.44953974372096	7.59820875934448	7.33579716271709	7.18042387335966	7.64298136377155	7.85359879702526	7.63971847349164	7.75330780339866	8.40410171841337	8.18311935282872	7.7277426060542	7.5347215845686	8.08234801932908	8.19229444979885	7.55918275596145	7.9218813667211	8.67320519553567	7.68152655806535	7.68152655806535	7.71218074570925
AANAT	4.27544923715549	4.19804288037279	4.23906999101009	4.20293700371283	4.15333696117902	4.18020850114687	4.15012270978947	4.20290716223791	4.17647516217416	4.19062320862621	4.21785690052945	4.18109998394322	4.15349447453953	4.16471765933994	4.15806755201639	4.20914950600285	4.19802761368369	4.16997401887056	4.22284013230858	4.16807705530062	4.13707641496843	4.18027407745977	4.20174746450532	4.17295047561897	4.24882973656844	4.30423639598132	4.2644819674335	4.15199972690359	4.14788187518726	4.22578064605863	4.16060014835512	4.26599688151194	4.38001802308945	4.20757137345568	4.19438429710418	4.2198147751774	4.20336298797722	4.15454551983837	4.30520887892012	4.17473648361518	4.14982121793772	4.15514992097059	4.18052684218392	4.19735416044461	4.1504464953449	4.29219837482182	4.23070300713964	4.4183790438824	4.23600943833291
AAR2	7.54270429431496	6.98430327877027	8.27908973126462	8.29013422997417	7.80825033652041	7.68868840975806	8.00668765719005	7.99331103653479	7.65821903721288	7.34296694386506	8.09618621683641	7.84133167455532	7.85289364655502	8.43268127417638	8.19632834651721	7.89773555024894	7.74002869909871	7.62122525452092	7.0917096367486	7.85098175329875	7.79936565104348	7.71008522162069	7.75672689837536	7.4406190442594	7.37887260800909	7.15725090297234	6.55138856407286	7.35368244247655	8.09403669469206	8.43229998190854	8.16556539950385	7.92952105391896	8.00739360914876	8.42417263131621	8.07791906886698	7.95313792169944	7.59774574311089	8.46377063266762	8.06651579973613	8.2513425161657	8.302715990064	7.40101163160755	7.52451455674937	7.98121611954634	7.83732583661726	7.94167491268764	8.04962647986076	7.78952517202717	7.77134261829998
AARD	4.30504302435139	4.22235776913309	4.20069943484137	4.35491873260627	4.33308611324445	4.48753409390757	4.29618807093521	4.17476788585312	4.21940819042779	4.36907528145515	4.23057180439013	4.21650664893453	5.24670952684597	4.41295333942912	5.07510149797856	4.34284993223444	4.37595359699761	4.33986523442917	4.25810732768794	4.22733284882988	4.31244242944391	4.23295963937858	4.21427377406779	4.34814621078061	4.17965490927997	4.35831386619228	4.26670413081308	4.20913784034521	4.17820107326391	4.23883963620259	4.36516212348092	4.27273823978953	4.24505072202469	4.47211760203411	4.23298571582612	4.48392119177384	4.2458644304506	4.18760902507976	5.12682403691169	4.84265282099942	4.20101105016842	4.21689132047376	4.38721132770992	4.19295977224594	4.22791405075056	4.25493622828681	4.34598442070205	4.26798356772813	4.88745408309334
AARS	9.84784585105483	10.8785762028264	10.2961933656186	10.837359151756	10.7540417945157	10.6181570405282	10.7203660338707	10.8613819140833	10.7359254126271	10.5571847938369	10.9996444974078	10.9329477515691	10.6065771264854	11.0284833871754	10.4892798555141	10.5899763509769	10.6194483602298	10.9397621355209	10.7478144505056	10.8021899067094	10.6537155422041	10.4395255587613	10.9476747558124	11.025012556494	10.6904291918864	10.7507754735458	10.5311816121831	10.7167417571785	10.6492113770756	10.9426429176585	10.7970850452496	10.7374863924706	10.8243354495376	10.7507754735458	10.5833619267791	10.8785762028264	10.8071823174797	10.6492113770756	10.8567959174159	10.9872514045166	10.5899763509769	10.8644039187293	10.8567959174159	10.7751844777983	10.6692570232716	10.938087869207	10.6209265076171	10.6225828682056	10.6284882311215
AARS2	6.70110441046505	7.58774000556212	6.32694435148615	7.05359803081181	7.16048948427183	7.33332787233436	6.63996475169523	6.32663046527368	6.77305862611524	6.6667956186919	6.05829628957397	6.58805780851802	7.19775903263585	6.77969228974015	6.48377741289136	6.6103144139151	6.68091702940273	7.65604708010078	7.6470135098124	7.1499864422137	7.50399329992211	6.60991637215559	6.99148484365046	7.51977260239091	7.88935966501133	7.79936565104348	8.07976595882408	7.83024029501063	6.59479447851611	6.94269627607794	6.82798484572167	6.82895971706546	6.74694978397585	6.86603128526473	6.50969678682975	7.24608193131265	7.62661451301233	6.73155466921976	7.51687746937387	7.00831547655115	6.58805780851802	7.34002755653551	6.96419078651483	6.74319594095979	6.8618651236336	6.65434038034528	6.94213099947975	6.92878762934169	7.3720437295507
AASDH	5.86322732456846	5.06817766336124	5.71263377894323	6.25185260856276	5.75613630176986	5.92294486513203	6.17596492998968	6.3828692907606	5.63575394546474	5.45613036887371	5.96506423981875	5.6254101393728	6.02505011610619	5.93043613359477	5.99341263114889	5.88882247499344	5.26908665932704	5.55088518751432	5.3216956220057	5.23598932811274	5.2004024425562	5.48697756557992	4.62165777126154	5.54259799093301	5.39851816370379	5.85228151133787	6.43613531595361	5.54048073710517	6.21829662864537	6.48017645442293	6.50513498617035	6.6556525076587	6.13335086609664	6.08374980450255	5.81821834188614	6.43251193432218	4.9209425004638	5.80348108517158	5.5775213756789	6.10306044284707	6.17124390247088	5.97055733263293	5.52866438612582	6.15461347671126	5.46641881758148	5.83302538677478	6.03320806472527	5.77223918867399	6.02937179018735
AASDHPPT	7.90178417914627	6.25409825105291	7.2960851100479	7.28153861704358	8.03734122243834	7.65867120908101	7.99369712744288	8.09943365754616	7.72979323929233	8.01487729193746	8.38420386565932	8.30657396253782	7.8981541290922	7.99136168512491	8.24888559371381	8.20870634378096	7.55282943537856	7.87105755844024	7.45806594041613	8.10857037105413	7.5890796662493	7.25779289561217	7.23783214860994	7.58021134747917	7.2857749385678	7.5101701718085	6.16368125311846	7.41478386321996	7.86804753458904	8.15335712899514	7.77520828220472	7.38385051381494	7.26545451680815	7.43011337896741	7.52324669150295	7.97476165604892	6.96517614308123	7.45701855721636	7.23681544958642	7.82944835163253	7.90048027337106	6.70273518151639	7.70180999497753	8.01394185881241	7.19775903263585	7.90737140314124	8.1914410295349	7.94645922871451	7.70895493118125
AASS	4.64565839595066	5.75600014099069	5.62348554731196	6.06289529607925	6.08016405120947	6.95311136744213	6.3645959390148	5.15521230106166	5.6937107724898	5.44511130421933	4.76695188110396	5.3198391482549	5.65766352879031	5.97028726389	5.61760614632536	5.40381780861238	5.22008658163393	5.39614312907024	5.79963652020371	5.18445184317937	5.24364086966116	5.05438500124166	5.50603141332092	5.45005345994748	5.21952782942475	4.68114328334587	4.50022661765138	5.39841528258518	4.91950487972136	4.7711095085752	5.21914438177191	5.77972702940462	5.09026286430192	5.00892419333549	5.34403528807729	5.37687560276405	5.38585177579809	5.24877923873428	5.78097059521637	5.153755941925	5.67640441947902	6.0180563508034	5.20362442341644	5.70471912570356	5.46504999292526	4.82535301977128	5.61540401981235	5.61096195749854	5.74562881327942
AATBC	4.23197645537017	4.17304911262025	4.34139267493063	4.3469092898862	4.21647851432921	4.20651497755968	4.23462833685857	4.20449013979174	4.20007183064879	4.19111782770851	4.1965281633869	4.20574409232723	4.1524179728868	4.26569508914663	4.22574204822683	4.21421022646337	4.86982289792455	4.28906011793191	4.43498688254367	4.23860265853418	4.36975345528145	4.24045552927213	4.29628676414709	4.20806333887852	4.41230080736917	4.22309404616422	4.13182826927475	4.19646716854663	4.2923559997216	4.14615758097808	4.29728169681904	4.17008572903727	4.21678634919416	4.57107929066677	4.21819699056701	4.29850362782654	4.1432933352133	4.43203534211758	4.26738941118445	4.25771269579065	4.22439748554052	4.14145525025693	4.43202356212517	4.18117837071246	4.2882348259362	4.16507612452885	4.54200584724119	4.24382127142271	4.34207276093253
AATF	6.52957779644678	7.219835290142	7.22984971735192	7.30729513681647	6.90152618231337	6.95951292908388	7.31706658073427	7.34684694137433	7.28266571045897	6.67508103271113	7.74119881174724	7.34154115122926	7.22717306285602	7.3458970817671	6.95951292908388	6.82699902860089	8.49249862712739	7.3465025312275	7.2763676983443	7.73234987445329	7.7800352965267	7.90848246745021	8.03691164201089	8.03042718274075	7.90048027337106	7.72135637075331	7.42903184324999	7.61394315179055	6.94624513670099	6.9185466514559	6.92712747425703	6.5111675542464	6.75183825136159	7.43898060131311	7.27664663401582	6.94825511737983	8.057151152905	7.76800112827291	7.97738582157211	7.68431923314633	7.15240507403876	7.26079342188778	7.20961661704965	7.34615561105992	8.07060469188058	7.27319669384641	7.09573970859295	7.3845063398472	6.99110322301746
AATK	5.47246524961737	6.05771990181808	5.68773741043739	4.88535855649645	5.24257125185313	5.88986641118278	5.36945381639988	5.36546106694527	5.93369259625554	5.45571500561834	5.28062445457329	5.39242897882644	5.75497602613581	5.45653577266954	5.18827636961292	5.75426834602503	5.79350741528209	5.72180224004292	6.11268238671401	5.73440431520529	6.06431837165095	5.81773642288235	5.79590694201208	5.87111396222321	6.23120262919936	5.99593247768269	6.08686331096263	6.04592953465985	5.41457633189785	5.66436705646423	5.74402862980223	5.5640037375084	5.51130298203705	5.22179436502283	5.43189787923428	5.3744353139799	5.65012068021009	5.54918376236384	6.00320876231976	5.70546438879389	5.4788433582736	5.47701508551475	5.84893769797533	5.50368523122166	5.68098620476036	5.40036836644839	5.40947115095239	5.2254361158744	5.67453413675735
ABAT	4.3457320028499	4.22176613511543	5.01215184945024	5.49220235940229	4.78445991171618	5.09989779546613	5.51545688007897	4.47876081541555	4.68208318640102	4.42557207931829	5.56717081938289	4.61731492518929	4.7728461619374	5.17701055115908	5.04174268901467	5.50810456721321	4.57147854877655	5.18109014222231	5.02183066509108	4.81602728954001	4.55451454778759	4.36928731020251	5.54405491826751	5.20994097330715	4.56007377938768	4.39579173153252	4.20700622526699	4.38027830884842	4.63656103201773	5.62948253302701	5.4294062222758	5.58813070450228	5.46871773882221	4.8969340867385	4.95718288601597	5.73191906065677	5.28398722125895	5.01275280022437	5.35723372958913	5.14159812877488	4.99620402036042	5.41712406640259	5.49675273371593	5.68049337251837	4.53964663876925	5.0815431599304	5.62926294886028	4.9321063927482	4.59515486250975
ABCA1	8.81608902470992	10.195297204803	9.47944639291314	8.92374064545132	8.80220956269443	8.81235209534903	8.61415912664981	9.37506138744531	7.48598374082782	8.72427045395839	8.72880007197567	9.60215209797625	8.13177441141996	10.0606698128474	8.43229998190854	9.34365222857178	9.51172095861088	7.94938852524363	9.59674412618317	8.86913401582557	9.88309072643484	8.77567168405721	9.8857940248366	9.62109892442841	10.4000002465654	9.48768353365198	10.0339726399818	8.63837500741954	10.3089929498675	10.8392259770751	9.17277736027201	9.50419324558117	9.82888807184208	9.35249026906951	9.27658345305241	7.89492101497402	9.40462062012418	8.24189174665194	9.26167897426052	7.97968226747286	9.340968454368	9.16144834270595	9.04341660083169	9.52453392276105	9.04098890768697	9.44300967339275	9.27082240631753	8.76398176699061	8.88774856579526
ABCA10	4.60751308560407	4.44426483990612	4.36893159285496	4.32091109726338	4.47211760203411	4.36345591014667	4.21234740715779	4.30795965656709	4.29949188454107	4.23007078779006	4.36250096237518	4.26591029461789	4.21000248811916	4.18235233855988	4.195230198441	4.51343715147146	4.34714710439299	4.46267812018432	4.42138170163267	4.3014602084048	4.29463003814453	4.40682539793389	4.29022935164951	4.59541955882138	4.42435341128876	4.39848881758278	4.19317018708507	4.39800154935442	4.45286919367734	4.22587061645055	4.36192971824014	4.31042106369634	4.35317341261434	4.17608234259364	4.30623002826693	4.29335723645793	4.25558877259423	4.3866137226728	4.45367885180028	4.47751552495275	4.86570714813023	4.47158828812862	4.61501595105615	4.29044628721753	4.58166168768891	4.31235262872641	4.56441813548153	4.55160839131604	4.70129066167412
ABCA11P	4.84868311973506	4.36506736891755	4.46396114493529	5.62085609086095	5.23891802008611	5.47683310453478	4.63032461953809	4.83111095117951	4.76845562666729	4.73114104739767	4.66919878708046	4.94011016660557	4.95176692292055	4.48165596643327	5.04513524346723	4.93305199805176	5.06503261750129	4.85776048341909	4.81572468616397	5.06059917847751	5.06398062224582	4.52940759814512	5.43798601545458	5.22283097018122	4.74708631156639	4.63273257437837	4.23451701547368	4.67606205663001	4.9512212139729	5.14459847082548	5.17824208264894	5.06482239370319	4.97422340460568	4.77342726932486	5.01450220102435	5.21745805206816	5.0881954553842	4.84449801152982	5.81846486334145	5.16092403458585	5.25229197525389	4.92836456525375	4.52572067517747	5.01244447111331	4.7038281338499	4.78608072028584	5.05923370616195	4.73697918771103	5.1449861661169
ABCA12	4.27364528410039	4.2410577597953	4.26319715319057	4.19254659571457	4.2808119343864	4.19628417585146	4.29327574373907	4.30306372026649	4.28084698502701	4.19910905264064	4.3247084262816	4.25061947842997	4.23425909808	4.3170661197037	4.27515892382116	4.30840454356001	4.21035122395663	4.23695944258029	4.15731573034666	4.2284810764406	4.23713392556802	4.22014311851104	4.26922945886866	4.26214167242563	4.18925618230114	4.21610198213331	4.27459578681896	4.31183226388442	4.32729853644309	4.3121641929268	4.37443208398565	4.36191433948033	4.31342739193189	4.42256070770529	4.36887085521908	4.23877481766372	4.29973440021054	4.2504395194047	4.23808184027952	4.2352117992067	4.21532633280104	4.1734592904637	4.33369057206216	4.31227440123905	4.15500466631584	4.31431146029881	4.22682618223076	4.18487105984174	4.21988018041464
ABCA13	4.13886571760887	4.23429921626806	4.16173814754822	4.14096185501018	4.15544389683396	4.16299495460374	4.22238520863156	4.15885551508092	4.30318006583158	4.18949137304608	4.17044024857081	4.16893146592136	4.15983811890515	4.22608651513789	4.15610882894431	4.18612055881902	4.14316444729922	4.19249544243187	4.20334577989691	4.15963260269326	4.12745082957105	4.24419907330886	4.23869884399632	4.18812397938883	4.26824681334387	4.15958297888853	4.25264396419839	4.13135507674264	4.20471302937995	4.14433025197936	4.1576911716242	4.18401552089671	4.18992405436169	4.18364130958725	4.16844317410692	4.21135686695386	4.2045379362518	4.14860373753601	4.17140426341015	4.1573285929252	4.14467851921431	4.14785686726378	4.13669913089986	4.17181737275532	4.17864167099418	4.15171669110793	4.13123875985952	4.15379059285898	4.19985329028509
ABCA17P	4.38208367778077	4.28929081828845	4.34352330854266	4.24565314808653	4.33519224439366	4.3635464661286	4.30053250281421	4.29039333583783	4.2659663735861	4.21434374450592	4.30093071569008	4.24802723600838	4.24753388253751	4.29818095511976	4.35175840022677	4.36989489998222	4.31400758966091	4.40417558865097	4.32314368069982	4.15545828722608	4.2181846047846	4.26462067265843	4.43635843814879	4.45236975887275	4.29206726416892	4.51887571065007	4.92088941963652	4.36135409884566	4.25291499254774	4.32839796381987	4.20849409714375	4.2586123872271	4.3278672581162	4.40655649105659	4.27291735992612	4.22015788729405	4.41654041246884	4.34899687030583	4.26327227329103	4.20686058810023	4.32095861359759	4.34347460663467	4.30722420603752	4.20389500079513	4.29489590718285	4.28980384637515	4.34005981409761	4.27569171688997	4.31366327388708
ABCA2	5.11059899960927	7.49595929553291	5.56048633503177	7.30993751060268	5.32600062196487	4.82135229201951	5.78533822814585	4.91433636335135	6.70211229111565	5.91423196210994	5.55181552333383	5.65695580389082	5.51591771176248	5.29213584369758	4.92467052896209	5.97214086306716	6.70421324280115	6.80312735624685	7.46965798442977	6.64589065103165	6.06892257006479	6.54365145122244	7.6349939657977	7.41648167018456	7.86838691418595	6.52510426004175	7.85566999290423	7.62153934421957	5.65197976920016	6.56214008668103	6.09690418118453	6.01454538756953	6.16657861654636	5.40842243298657	5.99175374696986	6.15594026462371	7.17470504794854	5.09052674374551	6.15858876332678	4.91724769453839	6.10284580002865	6.02906410817125	6.86438925918947	5.5268002588157	6.49901005822976	6.27574492183056	5.9048110044417	5.78697582893076	6.32561623474428
ABCA3	6.80123024516318	9.12473741131304	5.63843993043382	7.60588027134082	7.76989362476654	7.50280925281917	7.51723592879924	7.21761766037635	8.34339618108205	7.9042083729426	8.25970537469504	7.59108290843594	7.99906761275922	6.56911525633922	7.45178639205807	7.60330443131347	8.0421193047865	8.28804494978434	8.75202029023464	9.13079793591707	9.30246367845043	8.92268969075157	8.70168072812232	8.91379500689586	9.21815400232262	8.86691157773515	9.35044414930023	8.88833765496202	7.60817409205503	8.27466506344772	8.00786196123317	7.65301230488571	7.95793897177631	7.53745627357041	8.16902833708083	8.58306771307034	9.09277484580599	7.84213418868526	8.06381048494846	7.96121745056795	7.22186302750236	8.24430877518369	7.87857419544532	6.87906168634672	8.04612526747781	8.14820065818855	7.62193898794673	7.99404741098662	8.75326645617119
ABCA4	5.68361006011801	6.96136774168721	4.31155487299465	5.26990844250254	4.34388816805906	4.32104896820646	5.08190416711347	4.47579547972765	5.8163622983953	5.81506281977698	5.69686981078367	5.53901169561731	4.31862930961179	4.615234573243	4.54870453500036	5.45721746964929	6.74355020735497	5.51083533993269	6.82633190812529	6.03140372342841	5.77493461623826	5.41430381315452	6.32694435148615	7.0714221190883	5.93453051028707	4.76972131729528	5.82249205451145	5.70138703520089	5.29425107547682	5.17867973528262	5.56516296639515	5.25593236118094	5.32300812550689	5.13745995371363	5.01179624288755	5.17824208264894	7.40367044230123	5.1339189415466	5.41735263905547	4.50720759871973	4.90039547300421	5.43525343535593	6.2359273210765	4.66984765146392	4.99133602150287	5.33058664471958	5.02554617783073	4.60471878847174	5.3591764377347
ABCA5	5.98569165985401	4.69901451325023	4.36724050836279	5.26759497555877	5.64294460710607	5.76486993554862	4.53901304946698	5.09886284443282	4.97683582623598	5.19890936142568	4.86936248791932	4.75840259591549	6.12892080899288	4.53682411047333	6.20380628309294	4.38827339367416	5.78506447257547	4.32804958866376	4.61646191291292	5.20907466610549	6.9576191807774	6.41371806062519	6.40832456966123	4.55823386125118	4.52597344222836	5.94353423154607	4.71651039222175	5.35854279519535	6.44823771201321	5.04786671067356	4.44062530708896	4.39676199626002	4.50809805122802	5.77686539125178	6.59708131869171	4.83018902184301	4.9689274649543	6.13364174169682	5.30200471535983	5.15528852335844	4.84900448015345	6.10217643612771	5.19155194817617	4.83694201940626	5.17205601323766	5.18620557749321	4.47964283148216	5.89244012943668	4.74309583305386
ABCA6	4.24892592884088	4.58434919669737	4.27330635012911	4.28818204749945	4.38662152071482	4.25246936516816	4.43134364365301	4.26144252475076	4.19194705285712	4.28129936047419	4.19597566329107	4.36340593803061	4.4444849811024	4.327873719709	4.25046119432732	4.22463160656313	4.45863288102656	4.44827009327932	4.2975541074407	4.61249929169	4.32347984401176	4.7764612110209	4.47109868365373	4.66050671541206	4.24041980838325	4.32594865033225	4.4078432632641	4.33323939565762	4.26969352954637	4.28360743971339	4.3792174531225	4.30300178813796	4.50864332068864	4.49422506530176	4.60845576932188	4.34504451039921	4.43406240983766	4.78374360460103	4.63073691119081	4.38385189719644	4.35604627055285	5.13605984839785	4.27245775270713	4.24752978558817	4.6336782704595	4.43353211937936	4.2397127880964	4.29672687107507	4.28354607356369
ABCA7	5.07980070775275	8.6658337290485	4.99187323835479	6.58977345720826	4.85222277081676	5.48959358651473	5.64100602154618	5.50937234771105	6.39987694362652	5.8213303353555	5.85079673758433	5.71063973913856	5.26908665932704	5.01171770356627	5.30231904591288	5.53824676096694	7.1404521891688	7.48248913257742	8.15412352289443	6.99530264291796	7.37044775244214	7.06531724603077	7.04004032528838	8.22910908097152	7.03323076714286	6.77637002681049	8.49942218505777	7.8870149985048	5.15611546711163	5.59270365635647	6.06646471821352	6.11959510118933	6.19949418594793	6.01920156314519	6.22089192449095	6.07428384861179	8.0662990459667	6.11674305611584	6.28896483703175	6.17357423432729	5.68973365121283	6.97366495997219	6.00960172917863	5.81536753149966	6.54921918460982	6.76914058171075	5.71673572906659	6.53906775670577	6.50591578541514
ABCA8	7.63648953207243	6.47562094116113	8.29101639626283	6.64672342195115	8.71345426590751	8.94573201392695	7.31636675472668	7.70665304876141	7.8870149985048	6.78028554474164	8.15554860336079	8.14023178553304	7.37003843732785	9.29954771101116	8.08319094000048	7.5064692822302	6.16856149159037	6.70477842459079	6.0093505980608	6.52728001313862	7.17084462324679	7.28924734324039	6.89889902220745	6.15755458752408	4.95571294909	5.00157558628221	7.18144428718443	5.53988071966545	7.69096167938185	9.42010706878495	7.11638590470254	6.02044771807338	6.39348230025141	7.75598912830015	7.91947068005729	7.90008056001183	5.02849947866007	8.5311902420434	7.05390634438533	7.46576849143347	7.65785364275223	7.75672689837536	7.26938818784051	6.1104290190214	6.62065760272924	7.46576849143347	5.13268283103669	8.86804103397102	5.30130779410522
ABCA9	4.6490291168642	5.01656558703235	5.67830314459277	5.02448184101434	6.14070795479383	6.15542135148224	5.01508168275225	5.36348484636936	5.37607806074107	4.992726809227	5.57360877180554	5.97239992373422	5.30924097097328	6.59639671205308	5.85578751729329	5.35854279519535	4.97277634334618	5.10666291573136	4.76590874035275	4.94405000709941	5.14907245733807	4.4347872046655	5.15786045197851	4.27762594261995	4.80137128962949	4.63588262671804	5.64938183949464	4.54252222105651	4.80331398211424	6.53251233068243	4.88947028955569	4.82331453081807	4.65181119483572	4.78572858765698	5.33812848756939	5.25859416975655	4.94188946783775	5.91057125449264	4.9349812830576	4.83248128063616	5.14802124772369	5.26217368287061	4.66478565227413	4.80003115333926	4.81916569374135	4.86726006536686	4.52867875383656	5.10792559062526	4.44584343317419
ABCB1	8.27014328063592	9.23465339328585	6.67108943398315	5.07098487700731	10.5503285590464	10.2570370587196	4.59062285636045	8.38369014368199	10.8392259770751	10.9037645910797	9.9718585505843	8.77041698720161	10.6855065692016	6.02322867928743	11.0399124415783	10.8443975711277	10.2913645842582	10.5583522835225	10.7802459362227	11.2525242802663	10.5623305436379	10.2653479779527	10.1725478748182	10.7359254126271	4.36468182189677	10.4025304467909	8.28677973171166	4.92075594999678	8.8822463283034	5.14523192972604	9.77832713922782	10.3076455925616	8.49295620503562	7.35336129680231	9.32392678131346	10.4892798555141	8.79963463230202	10.6594820265853	11.201540857753	10.6110540169304	5.3017861856561	10.5480433898586	10.2701750252589	4.8774193335455	10.3198946637449	10.4905833913358	6.5382863132273	10.7522014769047	6.6592509357659
ABCB10	7.51865248606615	5.83636405331998	6.16914563099902	6.65701535162491	6.73927653962908	6.45994778443122	6.64589065103165	6.97176986917194	6.32509214282135	6.69551812110211	6.51774342846949	6.5319051504284	6.75953978573006	6.82167861165475	6.25185260856276	6.7438616013875	5.99559215528911	6.26690833440625	5.3156506834423	5.35553904206546	5.57360877180554	6.2043882063204	5.77285151267645	5.62164644196781	5.81179654078958	4.54301639974635	4.37556958649908	5.67404152318872	6.68309184074595	5.84289550382947	6.30941623317713	6.38717512642999	5.93613021718005	6.37679365625767	6.35193427846617	6.17270764640645	5.71958332203499	6.62171209734608	5.81107528540343	6.8074932123737	6.53478929911744	6.18106211942736	6.17002603996118	6.76140446302194	6.57886827336455	6.55247880196932	6.37015051924077	6.48489271016823	6.76280324943196
ABCB11	4.42356695470488	4.32967751120753	4.49824594868164	4.50064960586247	4.55474271778987	4.57297646483948	4.35200749362998	4.68919844214636	4.2333716323358	4.23617738755693	4.31431702864116	4.37950403260438	4.29973831993318	4.35892954576519	4.31409244733127	4.24931250981508	4.30542544941218	4.40532372575501	4.85905480888847	4.41678269779132	4.56974128205426	4.23690297872705	4.24238582557154	4.35306739694305	4.207464258427	4.56311854348476	4.20594845935188	4.36809425712809	4.58610985608331	4.31195985035932	4.33371319593107	4.22071509372757	4.24451348539071	4.47879718413944	4.23430619803896	4.4362358590725	4.36887720815945	4.28185414787977	4.32576578134069	4.23491364606103	4.27462273887068	4.25719837837889	4.19088064135665	4.24356531598508	4.25277258263581	4.28950578665748	4.58074388943869	4.24598101820457	4.25234587217325
ABCB4	4.23798753537922	4.60923916510099	4.31061994639419	4.63574899918335	4.45213120223216	4.2778087273079	4.67936502898687	4.43752241659289	4.17501303796937	4.29725481494981	4.73233039744387	4.25964627784954	4.49121631951705	4.7227459243608	4.47420453364578	4.43158260081744	4.42717608727385	4.50076098915816	4.37070500302006	4.47417539271178	4.6959795598453	4.30001369527998	4.30379118796513	4.56046183009425	4.60610834421472	4.20153531728775	4.2728093572667	4.26192751044247	4.8127849800567	4.56048169997564	4.56630525751964	4.64426154069671	4.35713100890142	4.21208772080435	4.51491826368544	4.63754196834806	4.24191764931517	4.43398374571668	5.14507127961406	5.24221302249192	4.39681674605429	4.39742342152674	4.42020994230055	4.46647092428641	4.27677737414985	4.72501764613591	4.25626890831768	4.7001566916786	4.21518403305618
ABCB5	4.1969400102293	4.18650301656326	4.2727565701144	4.15364669817169	4.18864100215715	4.27242682552973	4.13194722285549	4.2045379362518	4.1990223353954	4.27353387660468	4.16499918731197	4.15998102292406	4.2002644485456	4.14494784329102	4.14932374024252	4.26090141042615	4.22309404616422	4.13404419042896	4.16660385048704	4.18575801234959	4.27202855294367	4.13172191231244	4.17885639753254	4.13478197450693	4.19765771841393	4.16948452102282	4.22532426941665	4.16321652584847	4.19622225578764	4.212146610263	4.14066651652502	4.179662335056	4.24253747222144	4.22705771124363	4.26957355158339	4.23130200775097	4.24961835597242	4.17530147025588	4.16258506690317	4.29069881835959	4.20629265632407	4.24652622515861	4.17097110416256	4.23003697777652	4.19541075286897	4.1609808880692	4.26149826579359	4.16986493018626	4.23017010351101
ABCB6	7.60105990678198	9.52155178476493	7.7025740118838	8.09140659955563	7.38588959796204	7.51687746937387	7.30692162909046	7.8037668703754	7.69212807450234	8.19632834651721	7.84497335492382	7.0528669932686	7.74889092994732	7.66573874027398	7.34002755653551	7.33656711322924	7.75809896678005	8.63794751352378	8.52146157776432	7.68502154474955	8.15335712899514	7.84028749104907	7.73234987445329	8.26891203769855	8.2039129231942	7.94744587739217	8.53854397654287	8.12418926209351	7.49646861275698	7.40856750128653	7.99828140557417	7.87383390908901	8.04364426766814	7.65416126153005	7.15034604388608	8.06128142371935	8.87446878310272	7.79822620849005	8.10941446956876	8.35506110449316	7.54765040471356	8.57482721602739	8.48290953137716	7.68386475646115	7.68991453544555	8.50314642749171	7.8768227633554	8.24774122396614	8.31947013867769
ABCB7	7.43208159329409	9.41711809550999	6.8653853637818	6.64645891454599	6.93336620536657	7.19960689755903	6.89226493361712	6.62004171728788	6.55726491782554	7.60175945782497	7.03824748885108	6.52357726211052	7.51829896896123	6.38652615909335	6.90368216527842	6.63694769440309	7.40557992499608	7.25710368176715	8.28532833448516	7.23747993645617	7.53224810305043	7.87504608425517	7.1950259835833	7.49798893071488	8.01303633621544	8.81510510931908	9.34422437517353	7.90653895671836	7.31671423233033	7.1200651424228	6.96816124038283	6.9310223642582	7.27530618633323	7.02562312897376	7.21860173414523	7.27422536383463	7.39839759197447	7.083244887047	7.15465296111775	7.21027866983004	7.71184081000843	8.20702215789708	8.30025617317451	7.20065435298795	8.38471822694698	7.29575492667037	7.22916270369722	8.21647772238707	8.41879335717216
ABCB8	4.92676910566564	4.17101861194954	4.83347439042196	4.94814322440898	4.68223228364703	4.39095082197465	5.20964924812006	4.39079651056067	4.72748801120642	4.69026291923061	4.82214239382678	4.582757187192	4.61154310514904	4.66316452119174	4.2772151712642	4.49621977026118	4.76435699995027	4.66822267753056	4.47643977617241	5.02035377286993	4.73464805232959	4.41533921644239	4.47671207345787	4.52572067517747	4.30954464443783	4.27512565389823	4.30271655643241	4.23526057822477	5.09644962208073	5.1802609307645	4.85021550028893	5.09636192996614	5.01728721798444	5.13764841579656	5.12047119895555	4.98211938942944	4.59566773438552	5.11486207824034	5.06475238279397	4.48699382895743	4.83646709331665	4.45474592575216	4.77168574591953	4.6484567566409	4.19722847941026	4.88981282742896	5.01069846789307	4.29398725081293	4.3738374076155
ABCB9	5.64910640462009	7.3257536581856	5.34567455005628	6.07077719778153	6.00581780392976	5.47111166184628	5.72574657206054	5.2592087560657	5.78270488083401	6.56031171291018	7.02957617759507	5.94305473793706	6.36241014715776	5.82528941975908	6.20695746489459	6.02937179018735	5.54898645149472	6.19457062388833	6.8041013358572	6.55854661647531	6.5076783775901	6.48545770276483	6.07155373427893	6.9220758924887	6.56000357306307	6.41338240109347	7.25855721232842	6.4457233999935	5.48913237256416	6.05052998075849	5.67380706428265	6.01099844438302	5.84548166387313	4.96302978451805	5.01090003940015	5.90620033365633	6.85699766878678	5.34362368083072	6.17596492998968	4.88830716424367	6.1578153610368	6.05373583761768	6.40555369205553	6.12244694890072	5.84313841640054	6.92577734907731	6.68091702940273	6.43555007473542	6.26348878381912
ABCC1	4.63091456444375	4.38117564188553	4.92048710761923	4.6087810447106	4.58823173984393	5.00177061530043	4.84174610472941	4.34565614562212	4.76141766995646	4.50768112268462	4.27320987174028	4.87167719282021	4.41114045775174	4.64718929536758	4.32610419062198	5.04571376051025	5.45240873656108	4.56918200685263	4.34010061189702	4.51632208346258	4.76962206791083	4.53779628093002	4.49550659716641	4.45340798325381	4.25796383253912	4.90062687014105	4.77501863935304	4.82813769814143	4.93516180003632	4.19544152114169	4.44917915043575	4.49419192630703	4.71820805726649	4.73338170425968	5.17579484572442	4.68390618352372	4.37878758216854	5.08306393291025	4.34582211625748	4.60580535591012	4.67587880417948	4.92480732701093	5.4249390810315	4.45679497726057	4.56528806932298	4.65760307856411	4.55544091395376	4.43926003374269	4.24164513457358
ABCC10	5.98862932601357	6.7937466392951	5.21419357533497	6.57433563057227	5.84498008774032	5.23801014623677	5.64624689651406	5.23306670364329	5.73888208460823	5.77643227524153	4.9693390473683	5.41457633189785	5.3147089503006	5.15981012139388	5.64782502732245	5.59667383856846	5.98569165985401	6.41049181600958	6.9303723732859	6.57000925800835	6.54000345413291	6.25097790764255	6.84025622820925	6.83145155155489	6.64987970935231	6.98635510893497	7.08185657515472	6.93454849373496	5.58314342188797	5.98266709292634	5.90319595077729	5.63526237360394	5.36982643207671	5.54139765597535	5.20964924812006	5.57803117744971	7.08601713007322	5.46161449847665	6.90261570164571	5.69069920323727	5.82673558834447	6.2648114338116	6.23850567737948	5.45335816526697	6.12309638593834	6.03830813510828	5.70669832387703	5.42254341138599	6.17357423432729
ABCC11	4.43972236053031	4.86243752497792	4.39576188315649	4.52394203508879	4.46269262574565	4.42787689338807	4.35365427245424	4.45899125372061	4.49408520992308	4.91337264330543	4.38686501160386	4.56864016335383	4.39324830890399	4.45864783405716	4.59256312919935	4.55935618845112	4.81537982160096	4.67771606225605	4.69054744580036	4.34369574135004	4.57222510808106	4.44218592195173	4.29978434278391	4.24559227197447	4.52597344222836	4.64248488378523	4.52283806928538	4.34676201269529	4.46603776270403	4.48613831124326	4.51289803992902	4.35577560277313	4.56992432595163	4.43128150009933	4.35629407794714	4.56281736634019	4.74336462072818	4.46954435339513	4.16241045732325	4.32418448145937	4.34579085520085	4.5049541246019	4.43587386445625	4.57967526451315	4.61964280598397	4.57765450586581	4.37102819399283	4.45641432573008	4.44831707989939
ABCC12	4.21455561155014	4.33161154659305	4.19586996307388	4.26329950698412	4.26525231965039	4.20987960379726	4.27605141705382	4.22960670488299	4.25267531447346	4.40544791298279	4.23062743085203	4.19658854241273	4.24854041486029	4.3055459464061	4.21172640952212	4.34370283676745	4.25868451829412	4.21915770909895	4.36319577358558	4.26479355344362	4.20800648254731	4.34627303908268	4.23714956407358	4.58986915199885	4.31765820293382	4.46952119312938	4.27116084141815	4.26313843118066	4.32930985363002	4.19789185717856	4.26287678142479	4.23772394133852	4.31587236018597	4.37318399717758	4.33641418140126	4.21550819724848	4.39660926163341	4.22357917096021	4.23366762227126	4.36445602012033	4.20247196525142	4.21709465337404	4.27449928712898	4.20420444219886	4.26120789421819	4.21350900718672	4.509378191725	4.31431702864116	4.22387696917556
ABCC13	4.531112554434	4.29918070953969	4.44415765459315	4.41815286735938	4.61731492518929	4.37736357377397	4.656592435227	4.70522936486315	4.61094766220043	4.40574937086723	4.57502668145085	4.41064217205538	4.48859724790913	4.49473041668334	4.40783251419269	4.29629165236404	4.37905156787597	4.27109214361436	4.28235961849713	4.57067510813455	4.33675733256315	4.41533921644239	4.26545358298422	4.30154541144764	4.73542163425535	4.47150099428498	4.763863409574	4.46751560908113	4.53129933297578	4.36159748843037	4.41655675350842	4.45358229467979	4.35955870252155	4.48830191521695	4.27552955414142	4.23234229926382	4.25425217579386	4.44163581557408	4.36996885252444	4.34238363681845	4.31363066149397	4.25298147002076	4.53187607034111	4.27483854338146	4.45155249054004	4.50068150006422	4.35221240994207	4.47077726652628	4.45977106815942
ABCC2	4.24836256874521	4.29223591972602	4.19899530506472	4.28608511070754	4.38497944836522	4.31446811196131	5.10201076087404	4.33665687089689	4.27882113439547	4.51307767114756	4.36615954589032	4.36080922280658	4.29938273346024	4.23375654909901	4.247597807399	4.51627443007378	4.50574060012189	4.41182333654176	4.17270409974859	4.32057615255501	4.42714750018393	4.27546674166466	4.74749286017892	4.30646990442283	4.34833924868003	4.40539809963855	4.37541903979903	4.8028081265121	4.25231808542665	4.18402583762786	4.82106833724218	4.32004217211915	4.54398108317594	4.36300026799317	4.22392686941948	4.26038836988086	4.74392924563654	4.2335467470709	4.30630903479238	4.22908830291408	4.33927176522617	4.2624958456458	4.36108082981853	4.32691026552034	4.38674066478785	4.48615302445102	4.22937902865818	4.28153126379985	4.41857120883682
ABCC3	5.03300572113551	5.93999266142823	6.34529032560418	6.83315226243954	4.5161225518602	4.92019659197759	5.12497273074778	6.41371806062519	6.15808162691004	5.25838934224083	6.00174954651549	5.10527163812658	4.39408003366704	6.6103144139151	4.41247585799013	5.04118364281157	5.99622483719319	6.0774012750097	6.06646471821352	5.01052476685258	4.55499578483405	4.79960168225977	5.52449483410154	6.20468047747271	6.41987499849546	6.35611526606771	4.48289594180207	5.69858404442056	4.68619594220807	5.31510466283528	4.86768823490317	5.30841063256294	4.83479330744932	5.1190201884779	5.0523807941129	4.67293061300168	5.69245636331931	4.38934702921318	5.02741938407457	5.01821801533432	5.0983979407802	5.36720921925452	4.66096388819974	5.88266752066128	4.31714578111803	5.97816215220871	5.37303478838432	5.153755941925	5.24990704683239
ABCC4	5.21931239931003	6.19104884740955	5.9007520514965	6.64335165263408	9.15902089207877	9.48908403112968	5.91479600864399	6.40116182508546	6.94039104934576	7.97928063280721	7.06159259024281	5.54259799093301	9.60284027468861	4.86838959591472	9.44236502981234	7.88017931574987	5.74429616377971	8.61006298099334	5.46275003607152	7.12530741563652	6.87045541377189	6.70758803536616	5.89439383161796	5.45005345994748	4.53584059511164	7.49159037698187	4.30667598882402	4.65427385522823	5.9293904256519	7.5162051295271	5.74177297541339	5.81746512806058	6.68585838575262	5.37839077075886	6.48458855378955	8.29783930898972	4.84580039889144	6.38902068693882	8.16634721799154	9.4691948083263	5.69344596338857	7.09207298206665	5.8681873722509	6.35318671775742	4.83641396392827	6.825160334356	5.0714201977614	9.91600005798568	5.20828241961437
ABCC5	6.39441053787312	6.88597490015652	6.64170409024657	7.47071840785166	6.17746351867613	6.61944722929937	6.24118614344626	6.22496774111736	5.52180238853888	6.3861701494054	5.65913744990776	5.95002061570341	5.45816657920322	6.24610639244844	5.40510736608803	5.26210374461347	6.03782226483519	6.08565451918323	6.29668038502233	5.86976623835049	6.20183793358488	5.9960588180941	6.13393646721047	6.37493941740993	6.77428063991807	5.97752612253018	6.64912354175009	7.39691530847549	6.28920620916136	6.01510635762096	5.92426110354026	6.46160440027935	6.00533772277068	6.19902764339198	5.4491979021444	5.44975439970472	6.4670366538465	5.66733484104219	6.01177561328984	6.1843339334011	7.07521844256928	6.45659793659792	6.35829448935583	6.46078432446314	6.98728158972267	6.29841644663331	6.13364174169682	7.01518614794628	7.14475350303697
ABCC6	5.3997642794653	5.08674058348259	4.51430923415056	4.48456886949572	4.93331960781968	4.82042114506805	4.43690979291756	5.02711860584645	4.80116026955033	4.71983953659087	4.44159621236965	4.68197171718093	5.08122832037142	4.39553671017373	5.03508032178891	5.15157189866502	4.48833273484733	4.41891270094962	4.89497362752755	5.14469976742692	4.69700782692275	4.73954232073018	5.06890309525247	5.34970118135171	5.60372084071151	5.0460648622215	5.82146655529143	4.62526393843789	4.88026398815148	5.32956364178977	4.69832354491996	4.87029012662309	4.39256710976844	4.7979592105907	4.56352115321622	4.51838253627106	4.72200860944381	4.72443371684418	5.21395599597547	4.41349791744538	4.73317081292773	5.27356896100869	4.46780113848008	4.50860388631765	4.89420628725317	4.82087790937204	4.78929985011773	4.42169094967698	4.55217704125109
ABCC6P1	4.12963751456815	4.43250641357775	4.34827781631813	4.29836779120638	4.34028826131282	4.38490240756768	4.27564550395159	4.28541866197533	4.26706534158621	4.51010762373502	4.18373082622962	4.3003116980741	4.26982771171812	4.2596416958933	4.26176896094867	4.38705413897659	4.29998040746993	4.24815546453115	4.45163579204881	4.4048517032842	4.44058734372056	4.35056988983668	4.50028376837574	4.52372000694207	4.80252479712332	4.25200285400644	4.51356293885245	4.36264418227896	4.28948117886852	4.51048506212054	4.35741999863559	4.35608073308308	4.2509818339858	4.27315284842705	4.37467829843181	4.4560795044101	4.60219365090644	4.34624023423656	4.39377097473826	4.32695209514174	4.33812485794722	4.37917165264169	4.25943573361297	4.55551693548326	4.40915386040999	4.30553308334012	4.44527593575335	4.61304303322768	4.20482560056458
ABCC6P2	5.02200566926134	5.48007666571752	4.55783151937872	4.78343814082104	4.79628235191934	4.65606472631959	4.64027026931586	4.91791907819762	4.77807217433774	4.45671804258175	4.83484857493467	4.82310180301117	5.15919985347827	4.74982444687576	4.90909198461238	4.86148511749647	4.8187871096308	4.8329632934469	5.08899725029347	5.25754991276113	4.63295625815814	4.56113816566806	5.14440949310661	5.26908665932704	5.00532347188614	5.22404118938493	4.31051874890506	5.05363410755975	4.68941331041338	5.2124022010326	4.81226142633419	4.98361140497842	4.7334190145655	4.93265896787781	4.84716076511047	4.72107585403654	4.97205817550942	4.82832296312045	5.42008054298392	4.51136224026871	4.55027352450133	5.07581110035859	4.95937464443012	4.61973109153353	4.71771224937003	4.83310948392929	4.42508245490532	4.55261704481961	4.72426879524775
ABCC8	4.17466610027174	7.09030285679161	4.14163342270213	4.34928627451058	4.19423412809979	4.18447862086916	4.6533741563174	4.19524459083999	4.2689562168887	4.12745082957105	4.26567195872612	4.33743456406372	4.53803276838752	4.27095242317219	4.19933638181781	4.52742363434165	4.15062171157565	4.88968095928332	4.19185990821374	4.21185132853618	4.16197473827229	4.24018728068688	5.33937035717834	4.18910141533528	6.74905211639641	4.24674760756417	4.21263382947728	4.21803782197198	4.18758543804033	4.45066417464862	4.14306072878864	4.17015325929364	4.45009154704113	4.19836130438856	4.24806559519694	5.75316548743494	5.01852585972878	4.23944604294741	4.13358462582483	4.19708303715244	4.30844579387247	4.20408226849516	5.38956333713027	4.41646489213659	4.2390791966195	4.16331194687508	4.20900482252717	4.17186169110772	4.6550049018579
ABCC9	4.39139653426937	4.54953097617787	4.9717714799247	4.66962589338054	4.30406968152768	4.6093952251368	5.51153934441312	5.54098946690122	4.43673427347433	4.60173777396033	7.59241733419181	4.52179877926259	4.75875624052751	5.49468968004155	4.59148720438396	4.86628886979808	4.57226833816507	5.06300526575659	4.47709513635309	4.34833207516467	4.48458554384182	4.44152017804282	4.24906589331528	4.30394456529	5.67058274834979	4.99702334895875	4.3030849980914	4.52249662150763	4.36682121569697	6.14939857498837	4.63494457035808	4.70556106344957	4.80683440332465	4.65958143845789	4.44327114169454	4.74083176435932	4.23523066017078	4.6526945389887	4.42870882018681	5.4210797730063	5.43363460188588	4.37406747483952	5.44140525249037	6.27944206408255	4.62277141436664	4.59695834433311	5.9293904256519	4.23166410470088	4.95301478349662
ABCD1	4.5275281493797	6.13142311057171	5.98383555749289	6.01292847586581	5.10323412472293	5.06670375547137	5.55504348460405	4.84836401245188	4.81907149531486	4.79404435108863	5.0993900337529	5.0926432295047	5.05798035267534	5.43602701277422	5.01656558703235	4.93001787245627	5.60005584058956	6.13794127330583	6.08646427959935	6.12615894940919	6.29668038502233	6.1032960356922	5.593147307642	6.39683726490075	7.44676388959163	6.97337659747515	6.25903103782903	6.4880514890201	5.49308898956155	5.45768565073411	5.10510703633748	5.09886284443282	5.03356692237928	5.47964195421826	5.53876830573965	5.36134926997577	6.03199728364503	5.38824809062834	6.61916229825906	5.79121619876015	5.70792655701283	5.34591633732046	6.11760186181972	6.03830813510828	6.56560024655851	5.64397901661108	6.08540945321131	5.9960588180941	5.53403998726258
ABCD2	4.21057589166753	4.35666679814837	4.26558776355568	4.21121905118206	4.34780923000133	4.23749660013727	4.26927588605914	4.36875301638176	4.27858058510205	4.29506648988689	4.4065640793644	4.2558079615569	4.30751090318829	4.32999344201874	4.21533830201861	4.33236887875295	4.28742256562229	4.27200935634194	4.25854801150004	4.24345641488754	4.25817256713323	4.35325514183336	4.24371255661773	4.38469815853445	4.22659481381179	4.25481488317708	4.17620321863957	4.24616006875092	4.20559465102447	4.1860358248371	4.19717259423317	4.22587580666838	4.34587348655376	4.37071114285478	4.2595974844978	4.24475099362273	4.23369982294866	4.27585164243744	4.48933023611895	4.30221786910933	4.2736420406041	4.24662296713556	4.23072893505285	4.21450093351481	4.29519921755375	4.27508873331839	4.1745773390013	4.18584424703973	4.22999580966365
ABCD3	8.08194304464511	6.42275727407611	6.96452609779331	7.02338920852586	6.34084559339916	6.67912371586306	7.43479349974253	7.14282279822626	6.93782481401859	7.41399866374961	6.93424448097776	7.83241565551796	6.59579790309934	7.08044814464409	7.11638590470254	7.27319669384641	7.24407743693173	6.8601913669114	6.21767690622118	5.97161821430913	6.99043679854019	6.58977345720826	6.50527055289013	5.44186582014323	6.1228134787581	5.36058252375382	6.74635609592465	5.80274873641183	7.74572200498567	6.40448906256954	6.50636218512422	6.63911893657155	6.77581105249977	8.24007240879292	7.79213675118118	7.04841134128638	5.70744054396706	7.38750254521058	5.96460531542759	5.90403596072452	6.87875246544613	7.14244891675622	6.72998836700136	8.48085562306952	7.06885808656798	6.15728870654431	6.79505256838987	6.49712665721207	6.64083554361794
ABCD4	4.97277634334618	4.76295601553186	4.31471713746711	4.7150367044263	4.52051115721139	4.48268174453766	4.41983128557804	4.32559060181736	4.33272010192669	4.36171115072913	4.37700230006428	4.28054448228736	4.29691013567226	4.21874858190504	4.26795286928313	4.27557537829702	4.48385827761404	4.46187595780198	4.39300092851517	4.24014220212869	4.41782874609158	4.48884640958986	4.42361823583769	4.52476894272956	4.72070796132401	4.44760567316225	4.43561663671497	4.43492170085375	4.37470767382641	4.35126999597082	4.41649311059528	4.35884922325442	4.40385211920996	4.4796871469003	4.53750768776067	4.52727213203627	4.7466214453105	4.52125012363173	4.60315777058267	4.31756113816575	4.72135897825727	4.38802835999179	4.45833505173272	4.4645388771575	4.68737528895319	4.35029559158863	4.32674862424418	4.57359725548664	4.38898122745684
ABCE1	7.60034851090765	6.76451546945431	7.80112984486389	7.96694764791938	7.53328039471077	7.37164938609346	7.83991812256508	8.12811021881938	7.46189342340112	7.67818644355771	8.06193108838512	7.50838609663738	7.50029529294037	8.09810729035987	7.69764897044883	7.68638678879659	7.34401155278184	7.64808163088822	7.15595215553386	7.62871622138202	7.24028852701164	7.00164890507774	7.7144671269562	7.36620717405702	7.67785291224515	7.52727115745095	5.79532909402218	7.47105425268553	7.93173580282359	8.26557189784904	7.95222932931569	7.9656893282051	7.60961777371739	7.78045172056436	7.58084097103703	7.85616351570426	7.22353400928106	7.30928381390368	7.6594178877201	8.59068305043858	7.94894069461322	7.43834541824738	7.9113212781933	8.35412031354572	7.96365596669844	7.78348221157769	8.07501981626657	7.84028749104907	7.83357088889511
ABCF1	8.57272701376407	10.0545787022928	8.91497112714655	9.90640934597369	9.32053469150179	9.18938220253933	9.054124885485	9.18061625331034	9.31109235208225	8.58553845520535	8.63429920450358	9.25010045116315	9.20308858854029	9.48493077835761	9.04678747945293	9.12108282369682	9.41647906756415	9.30855713677496	9.40861742332378	9.44236502981234	9.53644476257488	9.46215037711693	9.67783709019318	9.52771198690836	9.8415853665356	9.65636307581066	9.88203069555862	9.95736197229204	9.45914397924957	9.82365341993193	9.61530818895718	9.32469481497546	9.61763342953801	9.69880190240158	9.35976934537037	9.44595216127937	9.77915297603155	9.0698049500948	9.61940588894264	9.5548444399068	8.89786572195782	9.16776401815417	9.30855713677496	9.02902663248355	9.44522215864628	9.21687744545672	9.33379810510811	9.34279490552623	9.29893605211829
ABCF2	7.29128455667461	4.66731479939536	7.15595215553386	6.96085543975278	6.81092225960201	6.96919406017564	7.96943084833089	7.09030285679161	6.97458733283166	7.23681544958642	7.44094714227376	7.49255698750273	7.44462150341958	7.19336857462438	7.28074905009243	7.38750254521058	7.24574768391106	6.47785213080531	5.78722340423395	6.83396121991648	6.44366865666885	6.59829659109576	6.49028437418651	6.21290726241099	5.85251218311361	5.93961090808993	5.57637320339149	5.76846444993133	6.8653853637818	6.98846583852942	6.96672322171352	6.6376269575717	6.88311744378515	7.06634741317893	7.23599754101798	6.62465454921911	6.62745239536848	7.35732932591494	6.84333258789976	6.72651269592189	6.47417480438635	6.37973990231183	6.76140446302194	6.9874459163187	6.30083375567109	6.74285778388279	7.42869693679811	6.41049181600958	6.0245375992062
ABCF3	5.59488464299382	5.28812140473478	5.82951827531125	6.16634356815794	5.81385264045836	5.68937764376333	5.79311414311474	4.86529218381349	5.87424519612463	5.6937107724898	5.65959712980739	5.25314304678598	5.4701906496539	5.67171990507387	5.55717142888178	5.45571500561834	6.37338942359329	5.87981876094284	5.92063002346339	6.35077734609505	5.9437702867724	5.94279341821152	6.62865364422069	6.33164616924339	6.23190146668422	5.68219837997296	4.87867902897452	6.22496774111736	5.50603141332092	6.45324499604637	5.69710883450744	5.27497211474721	5.4249390810315	6.11156782347068	5.57951852741189	5.6402277538882	6.51633826753996	6.13477459179465	6.77250040934356	6.01129455438427	5.71958332203499	6.08863902646126	6.00596746940312	5.64990044544453	5.84948050316044	5.98657982350745	5.5597897408117	5.81219531755015	5.98434728381286
ABCG1	9.45397955335318	8.51337173478218	8.53211533315997	7.37588725703631	7.90532223313143	8.40410171841337	6.59298480992056	7.78458272398056	7.66125459971703	7.85877347873599	8.89308728332419	8.1593422906808	8.52469948036907	7.95627636112809	8.3978975131425	7.6349939657977	8.09054099529899	6.34987050252415	8.50841006307952	8.6502463312896	9.11873724029413	8.1027568395778	8.30171228640849	8.28492987749941	7.89227282413073	8.29704676605652	8.06149642529777	6.86473591088119	8.53609638525267	8.41262230821066	7.00966093631293	6.73747139169877	6.81037391460649	8.10361614659184	8.66311275134477	7.1835508895931	8.47407542731136	7.5093861103744	8.95390222363401	7.65002149781117	6.89042843056152	8.52613109420841	8.16239353785889	7.44886879207387	8.35003943126519	7.8505865397722	8.11071010689555	8.32181767998044	7.19304653588357
ABCG2	6.90689329361798	5.14371572130508	7.1414080777358	4.38437458247255	6.31857235052173	7.79398192887312	8.23242154682595	6.22984490018427	4.62939208852724	7.78422171939855	4.71892323394724	5.51196036294716	8.30708237449061	7.68386475646115	8.21222907988559	5.7545164661257	5.12956550975992	5.91761610897864	6.3868757185018	7.4048825340685	7.32850448742875	6.51615401175798	5.84893769797533	5.75485868755501	4.23054673331753	5.15513391458694	5.60540471226667	4.35294338312905	5.30650069726634	5.90648266276713	5.37518886185757	5.20706388842178	5.32223245646758	5.65994576218046	5.89074172720932	6.90190969734574	4.34656235892915	7.42220665031365	6.87346943173483	7.12762097948246	5.30554076766313	6.25156049922307	6.62745239536848	4.93479625569877	6.64589065103165	5.90759230110954	5.20461435901631	8.17381868362735	4.89720420333663
ABCG4	4.36895629305468	6.13506102730127	4.66601550067966	4.59651375387667	7.15692021793465	4.723513367347	5.20362442341644	4.56829881879935	6.57341707507212	5.65012068021009	5.85304679793171	5.12807342980502	5.36750405633718	5.31267430972978	6.27539907449182	5.60413078756096	4.69925040365069	4.58996290172844	5.80537616170856	5.875817221166	4.94747365946546	4.91379495231746	4.61370363057382	5.82235107765275	5.30748680833912	5.46324828441055	6.14085399996786	4.79594625945332	5.08087233522069	6.4872593317224	5.59935965836835	5.42897400110818	5.26662829119917	4.36690798107725	4.75635896797243	5.93561961942854	5.59667383856846	4.92088941963652	5.62882156179672	5.08503479805534	4.93038884333944	5.0476388387658	5.88939046632586	4.815787464091	6.72572750241508	6.21517870053401	4.91238912856165	4.78588410346682	4.82006425931462
ABCG5	4.29720730447931	4.31393671577196	4.29350758028516	4.47151627468212	4.3077258852068	4.25968394280093	4.24399676696066	4.34150509602871	4.24116367022762	4.22842957889985	4.3100890178031	4.3049914474277	4.27202110070084	4.30182889713886	4.34613742913979	4.27322413277717	4.39458342685031	4.33001751341198	4.29742607367183	4.25248472607668	4.47469525692147	4.42219715568296	4.32110449952008	4.76713456812917	4.45346967565815	4.36887720815945	4.99553580309187	4.34589142225097	4.28405002167189	4.41929458706171	4.37294571103336	4.25980882638202	4.35876588443953	4.18826249540489	4.25796029590534	4.45905950946787	4.34763022245005	4.33697044453926	4.69508976769964	4.33618992415889	4.43861791215774	4.45034127322694	4.6278909794328	4.25950670023346	4.34585676403629	4.32499028081228	4.40787929776194	4.35404078743802	4.31832339313652
ABCG8	4.45108056177386	4.28137665077855	4.23088242561131	4.304742451063	4.32444756238111	4.32345616892752	4.30699283909172	4.41868016404051	4.22586556094111	4.28534413878453	4.2772307230805	4.30366205640855	4.2801062740299	4.49597056982422	4.29580738229884	4.24901111053573	4.29506648988689	4.28292947159704	4.39178718839202	4.2420615856002	4.27876863390837	4.40301108815287	4.22431776847652	4.5473165155636	4.26524237303331	4.42229813577463	4.59682294093015	4.37419698554716	4.29457789168542	4.22431776847652	4.25113888946291	4.63857326313909	4.26224716476042	4.27858995295121	4.61226059152654	4.24510624820423	4.39874843071781	4.17952088332147	4.39478860359815	4.29380071009303	4.23266676820946	4.21858297000416	4.30289069580296	4.33575548445577	4.26073535598396	4.18531906357048	4.19935340804145	4.20159096240663	4.18276976745722
ABHD1	4.5991079915858	5.12107607469342	4.32274678256107	4.70530398513085	4.30245865495649	4.34930739782475	4.56900691699745	4.43105075199148	4.49781128724544	4.25460644604983	4.31712552226565	4.48859724790913	4.27903437683792	4.32980169749879	4.66434391490439	4.28869151188384	4.40908807564645	5.03385658524279	4.62862963392495	4.47485236128789	4.61394796216626	4.26439843855683	5.354253701013	5.15421325601821	4.97151765018194	5.22432698546565	4.75490221272204	4.62813935680199	4.61640723372904	4.27691299749675	4.49879617756075	4.40382151627322	4.31398132276216	4.49212436036121	4.24547947607601	4.69162595238121	4.57705171287756	4.52450015093082	4.40657186190239	4.40519447855929	4.78856566873071	4.25799542889363	4.33182351737999	4.50358050590273	4.36641013407495	4.57331126625632	4.77951857090726	4.47414379042662	4.66605116349843
ABHD10	8.48860795834405	8.09987294240442	7.57123733491304	8.14328163988935	7.35193859578491	7.05955651319218	8.03734122243834	7.79440394060027	7.31260573705993	8.95206895768323	8.09140659955563	7.29849160195374	7.59602135650969	7.54416941643102	7.6103573108674	7.92766897296193	8.43488830282354	8.92052246263358	8.26763142585108	8.42729881727513	8.29979772625033	7.72029335727323	8.85913358205671	8.471379235643	8.77355059489791	8.64524634010752	8.2844991426961	8.46276603662173	7.67862753916181	8.06106639009496	7.76598290250738	8.17030410339992	7.76161485356664	7.74002869909871	7.10286503691062	7.70625522816912	8.44403758117797	7.51636803749361	8.35279166759485	7.66646224242488	7.5890796662493	7.05500720350633	7.52691648683937	7.95313792169944	7.57092339052002	7.81714735479981	7.68638678879659	7.66159852158576	7.29143186096404
ABHD11	4.59607880165289	4.22323779734002	5.55908534916635	4.42346300783887	4.71322279832558	4.82757112401371	4.72162479015218	5.29213584369758	4.68741729234219	4.99821781329148	5.87242176691572	5.03473551856368	5.21470443454982	5.29793102277311	4.99874080234006	5.00753364356958	4.55663250866735	4.54975613707485	4.38252280510113	4.47578265296173	4.35037287597581	4.48204398360429	4.8856339353297	4.78649904988497	4.34641665315422	5.02680494992299	5.73767246000966	4.7139634858842	4.94489976618836	4.9726232119534	4.79482333126051	4.83035648498611	4.96258409741091	4.84619608279988	4.52136758055458	4.50701384548192	4.37725780038124	5.10970106213492	4.38125841698542	4.70834894272794	4.88328402876909	4.39545679637729	4.46216001126088	5.11363576586919	4.51996410706606	4.67533494695736	5.1619993796725	4.51780391900934	4.24055637808199
ABHD11-AS1	4.20565808537855	4.39755652843565	4.28383447205482	4.26715413627775	4.44788101059688	4.35315318266623	4.28552723216362	4.52971199502024	4.24621803771434	4.28033755533281	4.31555835707139	4.18789851165358	4.2596291522768	4.1809605894346	4.36967012721291	4.24465175575694	4.41466555712025	4.36989489998222	4.4475649978781	4.3605444554754	4.31568054150937	4.27796338392075	4.28724352847249	4.35733624995321	4.25895450223906	4.40218735903757	4.39631393293767	4.3733440004352	4.38355456169525	4.49495131997438	4.41853042149913	4.39466042581993	4.26327227329103	4.2844159775521	4.24912267396354	4.35456089517751	4.29635626991379	4.39245116505672	4.40726759434253	4.36266379063685	4.39548379269089	4.2255690925634	4.32790691859857	4.42737899735756	4.26723127633225	4.28715056466725	4.16922817824403	4.23643042711675	4.36849484883706
ABHD12	6.59388174905201	7.60290639412542	7.47439092748813	6.93138278099455	6.50121828692423	6.37589847581106	7.25779289561217	6.75249914060121	7.55438436866307	7.278624112171	6.74516350353508	6.67013553207634	6.81475256151224	6.9310223642582	6.60576714665054	6.87094662000086	7.71598877153343	7.88175971416909	7.99638207787109	7.96365596669844	7.86804753458904	7.47071840785166	8.07020369181141	7.94243525063143	8.0662990459667	8.21006050261378	7.42724667238959	7.19076462181023	6.49319699137661	7.32477866259149	6.62065760272924	6.44700275857521	6.85527293565851	7.02882207768801	7.20996444435172	6.75183825136159	8.04126898660162	7.00045236138931	7.70740842501851	6.95281151898509	6.70316298456137	7.43651978970957	7.55398996607391	7.07298506543628	7.64512948026864	7.52764873134898	6.85419441191137	7.27181680505808	6.92453779865953
ABHD12B	4.34521830521296	4.38747307655558	4.55173601162634	4.2699022259939	4.36611205118861	4.5464123217765	4.41742627113338	4.4110254906147	4.20366145615208	4.48785719992899	4.42295523096073	4.43406240983766	4.32252260106281	4.47812079421429	4.51107861407508	4.39594217405896	4.54459927454089	4.60219365090644	4.9523649065696	4.3955856502443	4.4279603388291	4.43497351007007	4.47728956505794	5.14208708368573	4.53680300789804	4.53822328811716	4.32400096743082	4.82254425890361	4.6635535740784	4.39496871085022	4.46392123792527	4.58453501175456	4.46311620140922	4.31675690133589	4.3955957230533	4.42629884022415	4.27057405807968	4.23531264215614	4.39298389533418	4.50579985323437	4.44015968022213	4.35042541659959	4.43688609237874	4.42635867362831	4.35360049588061	4.2484548308929	4.3126350785516	4.34227092712833	4.3785573736302
ABHD13	4.68121101242412	4.35553877788179	4.35510083101108	4.24118742996666	4.27325473558074	4.34568955626713	4.3621866062369	4.57905489137535	4.38308969801159	4.2275452944202	4.382810307681	4.22125047779505	4.361779553396	4.42510714564591	4.46122878958711	4.26460172475897	4.48633324940498	4.29370237534133	4.19971390373451	4.28068140296899	4.31990158850517	4.3199453581992	4.27263607112001	4.34563582182759	4.97269977968151	4.31990158850517	4.31826452643538	4.25310439761669	4.33420478620009	4.30720379319947	4.30378645221722	4.22663144257501	4.36614289464497	4.29663834490032	4.31384537364087	4.36542573653029	4.29434340297916	4.4253869029435	4.97612787085217	4.24997866494984	4.3022720184973	4.34548535557278	4.28128766277993	4.57544106815281	4.40248323442522	4.31790122011658	4.67962522960355	4.30787402433106	4.35383763954238
ABHD14A	8.28718361603293	9.08171471776323	8.23569315002313	8.15803574475214	8.09271598657462	7.86767976486088	8.82240481343309	8.14277006136411	8.25889692414374	9.02902663248355	7.75672689837536	8.17109360780426	8.14727270534055	8.21647772238707	8.6818888983425	7.98404228029596	8.81608902470992	9.38784949565813	8.89786572195782	9.24243526768623	9.20740376535691	8.56237195066056	9.56937614105155	9.20178900049501	9.75268725089953	9.27721952501259	8.5003357096559	9.2133531075067	7.95181505256575	7.29537393603154	8.35052854737345	8.49795212042485	9.05074564010379	8.14277006136411	7.70933436441328	8.74264354577268	9.35176828120243	8.36586283378689	8.9485849214672	8.11619373306896	8.12811021881938	8.24924914392798	8.65709131201303	8.52891655539005	8.08359645096884	8.46276603662173	8.55450351576468	8.55161401265797	8.40410171841337
ABHD14B	6.8009182072619	6.95727424385894	6.28101523423486	6.97964850851841	5.7276731536262	6.11380601754845	6.32811328107661	6.07455120038011	6.2596402027031	6.55578857895747	6.57850189410074	6.23987971372733	6.50479724287026	6.25676228342613	6.28002079369359	5.61173930173172	7.94938852524363	7.43866542073169	7.64033488453954	7.45664247068482	7.92933093619689	7.46432090038199	7.96413047924338	7.79635941372339	8.65939818474156	8.3640238268086	7.58872675619295	7.9960641139453	6.58313810598406	6.72851478878174	6.09289188283004	6.1791726987453	5.93343099922408	6.7005125217551	6.57037310129707	6.37094406492088	7.53507045258525	6.74285778388279	7.89773555024894	6.70787541540644	6.06496500096302	6.60856248973971	6.38032306837979	6.34448591929498	7.00639245235014	6.22290827861664	6.05224379474818	6.19249452210408	5.95307773470869
ABHD15	11.9238927099323	13.7124318670794	12.4694783670115	12.6356600143458	11.9331153459128	12.1425385391949	11.6603981251148	12.1394327781998	11.5494380273518	12.6228153596707	11.3771535668979	11.211237461157	12.3958028557079	10.5352031434304	10.837359151756	10.9688554382518	12.5952058747985	13.1517613641321	13.5722979207798	12.9538100256154	13.3757486849383	13.5604206367922	12.5995421108906	13.0792379321617	13.5115009643025	13.5400262063474	13.6595947225078	13.6270418949363	11.0014251333987	11.2328180936992	10.9509126460675	11.4713793326968	12.2060465424542	11.2423480238936	11.8664429793252	11.8321622772257	13.4173753446389	11.4131532348585	12.7179180143039	12.9084537635428	12.0198083722615	13.6029204583756	12.9872770938415	11.6033761213234	13.4114102611761	12.3137793951398	11.4221027073384	12.8728371923098	13.494580183158
ABHD16A	7.21200678816197	7.10449577520509	8.04326910281941	7.36905770563446	7.75330780339866	7.51653092706677	7.47590177905031	7.40061303248658	7.42724667238959	7.05390634438533	6.46221267405411	7.81114275873811	7.33171191752046	7.42220665031365	7.22581657831659	7.67744690134337	7.43581785626029	7.17171590969967	6.89351994502299	7.03797541091894	7.06125363645726	7.16665864637085	7.14966182896958	6.72907182709082	6.60483857216719	6.47797872489897	6.78987172507053	7.03115108637086	7.7745686978701	7.55282943537856	7.41104805798425	7.59530258639564	7.54554002111714	7.82904009435202	7.55918275596145	7.70972001515682	7.24874838336433	7.97063620261743	7.28711944478485	7.85205160468739	7.26349958060193	7.80825033652041	7.56658893167519	7.3741607432517	7.65036768021133	7.76878105817451	7.51723592879924	7.44751719488767	6.89998995137767
ABHD16B	4.19066800726241	4.31843068625679	4.23012836550234	4.18985453185741	4.2309183079335	4.33747500547825	4.33065653404911	4.42816475082101	4.24419207348166	4.21658037610817	4.22300832103505	4.40986847508963	4.22768851785191	4.34497997696797	4.24965228595082	4.25123204046546	4.24505977179652	4.2969822012444	4.26595722893027	4.29878194837856	4.2208786575225	4.20515297847135	4.18556974219877	4.21436620862283	4.17079998895263	4.22287301819642	4.2129602866271	4.22888312040099	4.19497601298143	4.2234097003052	4.30516058505295	4.24880498677737	4.50756965238253	4.41672230143	4.20456983702923	4.29428786697585	4.29214757427054	4.21150610405687	4.31538817162927	4.1742037491203	4.28957160191328	4.22359207353484	4.22770008913261	4.28229336517309	4.31396963491545	4.24976606817462	4.24725404476317	4.18501728929131	4.30106451887616
ABHD17A	8.00707512564556	7.2188962143949	8.07181353462952	7.90807438285974	7.4521876772245	7.61474102599441	8.25309788617618	8.19229444979885	8.19185975604759	8.19897681704574	8.39596987456959	8.83946262088766	8.25518006399628	7.78220453962197	8.39176914411014	8.06896778801645	8.70591348807465	8.19632834651721	8.13055057481552	8.30787267683422	8.22342328839038	8.49566318054047	8.57869601807164	8.68996340698469	8.11825958872266	7.75097887695392	7.34367175189847	8.23047374006111	8.24189174665194	8.11151085202043	7.88544659617258	7.7319085849236	7.75778444136776	8.38574614295002	8.13321744681564	7.75555866760371	8.69854340141742	8.74646492886876	8.69591785285805	7.99757420526537	8.33416492881547	7.88017931574987	8.10665845336433	8.1769100642502	8.30825357825069	8.15075753811965	8.6658337290485	7.82944835163253	7.55438436866307
ABHD17B	5.8784064425365	6.12474146123299	5.25156704079022	5.16217925033808	5.38189340305211	5.36410734736252	5.43468525422277	5.823658303299	5.41814879238627	5.60493551434496	6.0558179235394	5.6079222645252	6.09466043733681	5.59836861377392	5.48745112587546	5.55443746762937	4.83460859550879	5.50368523122166	5.98743008098132	5.73371352859637	5.97994381042414	5.77125561115751	5.24950702977332	5.6394025019857	5.05862643805711	6.6445953606285	5.94432877849858	4.94282544156892	5.31900013336645	5.2745555658062	4.87236845221392	5.05676906672675	4.92573852967516	5.31614862347497	5.25797674930647	4.99829720472606	4.95896585368803	5.36597180019548	4.98389224880478	5.69858404442056	5.3919589068544	5.59935965836835	5.72793594266738	5.73962341230549	6.54184722322227	5.74997218466698	5.5844788413816	5.72993856620162	5.47607719849896
ABHD17C	10.3405283575859	9.50419324558117	7.59142313149967	9.10046069456953	8.61415912664981	8.32001782805452	8.62485744750177	8.82790874617867	7.81332471217857	7.08822198233519	9.62109892442841	9.90929338679029	8.03131667242106	8.35602696739569	8.01685025299519	7.28646280547324	8.64374638837478	8.22434179275117	8.11985395017001	7.99216920962906	9.72478316294334	9.3798332211395	7.02718115712259	8.56706985015431	9.56180207538399	6.86248280816508	9.09330722711165	8.7574291748711	10.6409671774458	8.56289478137042	9.01158335353349	8.62831997644496	7.48476160976784	8.80068372787754	9.99790156949835	8.7525574968103	8.84748279114314	7.87904820027465	8.57632731635575	9.64962755867897	8.39454450169874	9.18109787150613	8.12768098475993	9.07986784687264	9.42804662368908	7.98323575841598	9.50561094163896	7.48282570532171	8.54309641365521
ABHD18	4.22185581785997	4.58848006116663	4.79982030307169	4.53921543803849	4.73045403909742	5.21359804496863	4.65639580211699	4.9412259908799	4.55823386125118	4.25354371511429	5.33801497995328	4.71788208667409	5.14108637356808	5.02485764565836	4.69304887610335	4.77168574591953	4.90111976334432	4.69733968935458	4.90275349121634	4.79573158864072	4.48604578412352	4.56542631289872	4.706278601844	4.81373816109637	4.92222195197446	4.27801222912398	4.5164645404616	5.1093465018124	4.6499568911536	4.93249792432298	4.64701940345172	4.94369840489273	4.71794872736217	4.68677638305209	4.53649176205645	4.5012414204342	5.04835619563034	4.58133729542804	4.34912249510795	5.28362736953626	4.94438703218765	5.8009262181999	4.46375255947943	5.03457927523166	5.8834808677095	4.85976595742593	4.8848388202008	5.05123151060651	5.6406965879056
ABHD2	4.60551728687302	5.50287087747707	5.6134078457344	5.41919013753905	4.94438703218765	5.05284543404893	5.10388189797716	4.82705439080565	5.9007520514965	5.21836340067096	5.58644791000786	5.21086209059373	5.51996440257616	5.48258270833949	4.99986277312603	5.50535535947816	5.67428565692161	5.39851816370379	6.013462688791	6.11100462282784	5.68026498327412	5.36901911967868	5.92701112215216	5.95732518855488	6.28127052717524	6.05987219712897	5.90455212699328	5.99365441915444	5.05363410755975	5.11216623650807	5.05560111204096	5.22626981901621	5.18775026510863	5.44678773927177	5.30709029340568	5.45476168937344	5.8729241143157	5.1428330301993	5.63696919058993	5.8037445807856	5.17867973528262	5.40822241201849	5.20764807558663	5.07313495134576	5.60224615293549	5.18732751187703	5.05423830124312	5.28775412011323	5.60469663594905
ABHD3	8.39176914411014	4.24968442419597	6.45659793659792	5.68745586292362	6.50451427961465	7.19679926711177	5.41826641786705	6.39872323424108	6.29991784747741	6.81560818833003	6.15422491641053	7.49132466504928	6.2506840422752	6.26818484213015	6.35674033396031	6.43521409843735	7.3741607432517	5.60372084071151	5.18109014222231	5.39006412347917	6.233180895657	7.47473489824795	4.75136627120934	5.44044495145934	4.26500961816986	4.36070505592407	4.25949379387336	4.48042811037252	8.70348360563918	6.68338046513813	5.77657279391048	6.11353219671128	5.71770134034769	7.81332471217857	8.42729881727513	6.17775204372978	4.28901957447297	7.69023123655459	5.92178111502291	7.05927310024512	5.19912202103154	7.76638991310617	5.90921386828356	5.58424801650425	7.42869693679811	6.17357423432729	5.29856302886041	6.98815011584723	4.75087077505816
ABHD4	6.45501230090946	6.64364026369188	6.49681651142569	7.04702960603208	6.70421324280115	6.63257409146797	7.07231317792408	5.88213997594878	7.53328039471077	6.83994622217849	6.36801680211657	7.12239562683207	6.51685169535299	6.39173653802031	6.69493239016871	6.88073578570394	7.58361308689604	7.24949961570891	7.76281939260238	7.77294109053141	7.53507045258525	7.25567402898563	7.47439092748813	7.77072286659914	7.42576448283555	7.13646324156444	7.27891112759056	7.7319085849236	6.86065851798832	6.26159308736356	6.51897025423505	6.48409843219654	6.42470985045062	7.0504577553958	7.23262499623316	6.93754068696065	8.58980195047099	7.08013022046375	7.59936073489989	7.1475839779683	6.72134936084207	6.61916229825906	6.81871437499272	6.54388929190702	7.27455718317179	7.14179171532635	6.70019113263894	7.02209072168403	6.91578818175036
ABHD5	6.10560096719402	4.37521122019954	5.94777346109785	6.23914244315909	6.27339663740365	5.94681059133102	6.22467955198554	6.26266137165028	6.29414645488488	5.92640692560884	6.44143866981458	6.2596402027031	6.29100984293654	6.4063751879403	5.85747514639077	6.54158231249339	5.87002759513496	5.76486993554862	5.40339532083843	5.92678668865188	5.00571179807601	5.49515151905456	5.85473880191547	5.49608387557946	6.29841644663331	4.62342968406512	4.41355464095952	5.48091137515583	6.15946915669851	5.86075404834309	5.92088262524378	6.04759975418805	5.99535768381239	6.21467604272006	6.85820215751345	6.00509867990532	5.68773741043739	6.16219992431749	5.67572392759266	6.79153268048269	6.21042861121217	6.99620563912735	6.15728870654431	6.09970326089483	6.35756569091218	6.42600917030992	5.84098820188323	6.6442786105155	6.52174026169746
ABHD6	7.51576767776937	8.18272296634545	7.85129861967328	7.71042663721495	7.92952105391896	7.75809896678005	7.22313138906488	7.6425638710063	7.81593224434898	7.76831642795513	7.35162011119875	7.1263537849923	7.65524361652043	7.44130323051394	7.61935229355249	7.12731610912199	6.88179028729618	8.39503034363009	8.29493023934356	7.93697031297987	7.78646348727664	7.30993751060268	7.75748095932579	8.01952373795917	8.52146157776432	8.87006081775734	7.03358973969068	7.81194481187647	7.21100417756463	8.73422585290219	7.99868235225011	7.2847448910143	7.12360903222173	7.10822185369665	6.94213099947975	8.01219916614382	7.88776821264863	7.01691343569779	9.29639433426336	8.70062713785946	7.54172186445914	7.42118981578586	8.43394279713587	7.35550881938522	8.6170833274076	7.69487280313568	7.69367884364524	8.33865547111716	7.32850448742875
ABHD8	6.53515741057371	8.26518843381812	7.37044775244214	7.33332787233436	7.3940103945757	7.12731610912199	7.59176265112426	7.95421035849753	7.2188962143949	7.07976855206119	8.09096435087311	7.37774699652094	7.65490848776974	6.89367645583036	7.70516884460319	7.32935288176236	6.91578818175036	7.81790071352133	7.85516784536204	7.94452709664324	7.6039560176759	7.62153934421957	7.71628738708849	8.11781869562693	8.93210156697677	8.19770452235539	8.14865221594186	8.05155141816211	7.34558634194091	8.15033202843445	7.83059970035875	7.69487280313568	7.83573702686276	7.15494994036761	7.08077081997968	7.64215717637051	8.07447611864878	6.74635609592465	8.00707512564556	7.41137427310795	7.10791036560556	7.17333482820074	7.11204299827117	7.45178639205807	7.2638400222326	7.48031772037931	7.61626026284236	7.26742386352571	7.68502154474955
ABI1	7.94204217654412	6.86303206538875	7.58579800306054	7.47247673252478	7.55661925892694	7.40274215648906	7.14356346831855	7.49222553938936	7.36041986519975	7.45664247068482	7.04627535048215	7.42220665031365	7.29452216471819	7.68709409530323	7.18985747918152	7.07067259085149	7.4521876772245	7.04588247738206	7.03957381985467	7.20528624223307	7.04529563271547	6.98553808818798	6.79584668830876	6.96379018130129	7.12401516194768	7.36873996471446	6.07921712526484	7.03358973969068	7.70218982727143	7.06225766487493	7.27360878265878	7.16117158438282	7.22916270369722	7.19918737510427	7.29934746678973	7.1124093270602	7.16216709001019	7.29319779277948	7.31199648311527	7.41900958661179	7.3173994606804	7.00045236138931	6.96344823068913	7.42576448283555	7.47038248481831	7.26044990814249	7.63204787211452	7.42290883036271	7.09404686795838
ABI2	7.23926867024685	7.19536926027385	6.85419441191137	6.9515895779562	7.00164890507774	6.732975256751	6.87440322478873	6.7937466392951	7.43040046342821	7.4632520640074	7.08704765948905	6.92237554183717	7.22313138906488	7.38556568272229	7.36004219484329	6.9470658482526	6.94965913344166	7.14596377897754	6.73155466921976	7.07592806037842	6.51003263136573	6.80513839691481	6.69992138136492	6.85643099066135	6.83859568974985	6.84193559336249	5.79561169988803	7.00194145407597	6.98914777471229	6.72134936084207	7.04771168191718	7.11733572540393	7.0714221190883	7.03088147549885	6.95793391902839	7.21184998791536	6.88073578570394	7.09859321211476	7.13876679862017	7.37588725703631	6.99043679854019	7.27215695656735	7.36349112629668	6.88859016652361	6.84154470752216	6.95536897226781	6.98776842390741	6.90785205050602	7.14663047701278
ABI3	5.57803117744971	6.52107486037523	7.16634266552758	6.62171209734608	5.57816328140934	5.96745277938882	5.78097059521637	7.06498121862394	5.02113315599671	5.2745555658062	6.43584609804392	5.25229197525389	6.06371280115026	6.38057910918299	5.7159557315448	5.93740226206342	5.78533822814585	6.28359016939607	6.18939933843072	6.51948742662301	6.04672500022376	6.46129977688633	6.1353149100611	6.77250040934356	7.19012119027667	6.60669036569961	6.27257111939334	6.09835216034567	5.46184114024667	6.12949423534354	5.56434925386756	5.53794004591629	5.13456724732529	5.31318606481244	5.79896762070931	5.88696335580991	6.21099951899691	5.7404122054779	6.16338079898252	6.4422818608655	6.40151232658391	6.64138171538842	5.76563660059939	6.86035434377013	6.78720915511426	6.16003632789486	5.75240586708179	6.08724555984099	5.91353721335835
ABI3BP	7.99136168512491	9.98937679004323	8.01762746889734	11.512622260339	9.64395395160798	9.55112052896382	11.2987276456322	10.7617036208395	10.5244180787379	9.83789301952799	9.69464898917994	7.30353308717326	9.2872085258438	8.9485849214672	9.78190126365632	8.28914775692097	8.49665050926353	9.19665937569816	8.93148491721101	9.63201645275985	7.94019471198617	8.67410400898168	9.82529759527759	8.54262457627406	11.8536990576387	9.72703236747795	9.04618248483191	11.9972026503296	5.89011982604038	9.90338015075056	6.25214127936041	7.011324956318	7.46115265770106	5.71063973913856	6.78367239345089	9.37441062037763	9.40335923146208	6.32110286658255	10.3356094627932	9.49975723060369	11.5343706822165	7.24098070972807	9.46061507815901	11.4713793326968	6.9185466514559	9.89953908900013	11.6339124121169	10.4670203171918	11.0117433171092
ABL1	8.21056477409065	9.59749337189222	8.85662582791618	9.29827475882733	9.69798208117974	9.6425637302168	9.37210815002963	9.16720975695128	9.10046069456953	8.43142615924549	8.75940593055028	9.85687645043434	9.11491952840579	9.54035208785541	9.16222397130156	9.06642396204922	9.50862867774043	9.99703625718328	10.2039914004596	10.0188212057815	10.0545787022928	9.40606195019684	9.8685898725182	9.79498217720965	10.7316625682539	10.5086607810223	10.2180886721237	9.85687645043434	9.80075555870654	9.98937679004323	9.62353095783921	9.38711623863006	9.6228138292152	9.29954771101116	9.09572069960062	9.5678333531084	9.64466236769647	8.67764803989148	9.90242270552846	9.66975496499376	9.31709645389555	9.25403432529326	9.26755591368454	8.85477459875333	9.70536035694525	9.17424217341179	9.30246367845043	9.27010765128372	9.47662055866919
ABL2	4.59649068821402	4.330230447048	4.50339987930754	5.00058414427575	4.70282340935535	4.60381176822756	4.8207535674501	4.48077822454135	4.9245975434115	4.53505058338016	4.48320564698205	4.63230133824986	4.46826189505513	4.6305095437281	4.45330464598539	4.77332405179218	4.34129149879315	4.70936545363996	4.38583139041952	4.61585279771347	4.39729648224323	4.50109290438919	4.24146079045353	4.46039232143619	4.70592346336735	4.35177980149734	5.25043270987109	5.16466568287401	4.56053327090631	4.61551834775073	4.72000404594795	4.59274128666157	4.67955169961413	4.83494017135072	5.14140653440584	4.59487569517154	4.62226812915481	4.67103751615827	4.41027442349594	4.48338748571245	4.61514878333308	4.46332332842556	4.78374360460103	4.32918277344448	4.26454392910182	4.73209184016578	4.3162208105751	4.44675339906172	4.42435341128876
ABLIM1	10.2048766490154	11.6339124121169	9.36047229136748	12.4326791748587	11.6396886280432	11.2307056964472	11.9910542586764	11.8166338263692	12.0652001247923	10.0327677934926	11.6969358187239	12.0724687481226	11.3083672767533	10.465836184675	10.7814964220236	11.6891566419	12.6398894482301	11.0284833871754	12.4574757316223	12.8110967826285	12.1065239510521	12.5738755399297	12.7087852102063	11.8987095785057	12.5209893288764	11.3222771859939	11.2716238106495	13.0197293432669	11.4923203570625	10.9835007220607	10.8769139971193	10.5455133499469	10.3455355492711	11.7679942595738	12.5773512376215	9.63528523502101	12.8912601812405	11.8924129500481	11.8726572190593	12.4956875699711	12.2828675942091	11.3727580291293	10.2325139922338	12.2870771167474	12.0784988357547	11.6470213193013	12.5175179801869	11.4431146111038	11.1451999547512
ABLIM2	4.49345073948693	4.79755591935743	4.63883398887984	4.44160694275943	5.09758197205066	5.68394680024053	4.66877706139923	4.69348839986082	6.96315630449241	5.69858404442056	5.10633905623583	5.00088339880502	6.02850011770937	4.327873719709	5.89532224012984	5.56694120039771	5.4402116814492	5.24403782798089	6.00989280273166	5.32387422513465	5.39006412347917	5.40017608333727	5.36473566121796	6.62894816040713	4.48115772228793	5.72192458671358	5.77790149591768	4.64937345255648	4.72625267145174	5.23801014623677	5.20681617381962	5.0312962428649	4.63016690392485	5.23711555849168	5.92032520375459	6.03320806472527	5.60155171893555	5.00366287321997	4.52620161443073	4.56095398897564	4.32867686642969	5.4388501223263	5.77686539125178	4.58890200278939	5.70658257792841	5.4262039686033	4.74291693817536	5.15205424381552	4.58488190246918
ABLIM3	7.55169671403458	7.6913714666055	7.68709409530323	5.18551109869983	6.59549813902298	7.5101701718085	7.79550721113309	6.8618651236336	6.47460757142419	7.11096830276861	6.11296405629905	6.57214888629735	7.27390434392052	6.39717333130881	7.40367044230123	6.01666036947482	7.20358733691209	8.25664249633095	7.08993314004361	7.66906042390647	7.93407694110896	7.18324425971277	6.06183748348561	7.29537393603154	7.41517303244867	8.83831449902699	7.20435057211535	6.86603128526473	7.10066106895716	6.66857772171259	7.52451455674937	6.92077829884715	6.62745239536848	7.36976660370658	7.34436089121584	8.23149645935858	7.19918737510427	7.35050112519291	7.9231382020173	7.71273859908276	6.8206852837933	7.56145451094143	7.60136656591686	7.20463703055469	6.32110286658255	6.60611415023962	7.63719972407666	8.21997539313672	5.80348108517158
ABO	4.32636394209666	4.22947401674241	4.19029190086539	4.34933737699943	4.17328646964093	4.3164417441269	4.17437181144976	4.21489061464277	4.30311577572006	4.19658854241273	4.26177435997128	4.28525204852216	4.29305942564952	4.23724964260273	4.21176004191268	4.24225780877506	4.2837497500932	4.26401200261778	4.20693739641472	4.23773875221309	4.2783456703507	4.16754552107154	4.41703859218864	4.19938075505874	4.24765171924264	4.19406050013557	4.24572969623419	4.29704571686823	4.62045186107037	4.19893248835688	4.34607021801699	4.4029636941304	4.29712070942217	4.21385102295486	4.29152054124476	4.17813557518375	4.22589458147386	4.20044102647065	4.17914220723	4.2733777050594	4.19043292900655	4.20905491133118	4.28267860830259	4.19729601049794	4.19303999700889	4.31039129730463	4.33637699655334	4.2464821167078	4.18307760602915
ABR	7.62407929090812	9.34279490552623	8.58131998769671	10.0018762964541	9.30710672618403	8.97160355724844	9.13283275041954	9.41857372857602	9.64324621842297	8.37790236483912	9.29376573734923	9.4990235531172	9.07639534934966	9.38637503803689	9.09171704834513	9.32859131661619	9.35447679358347	9.37914717927628	9.85877152630539	9.6871345235843	9.28649785710402	9.32927709585379	9.16144834270595	10.3443329108605	9.78358862242512	9.43885507800774	9.8857940248366	9.5013255616913	8.77325987185377	8.86065406397835	8.86581013635415	8.75524462718296	8.78254000195051	8.86475607980422	8.72620148517363	9.06095700096002	9.93402259275405	9.12473741131304	9.30710672618403	8.55161401265797	8.97333202077886	9.16222397130156	9.19721920499937	9.07931346395816	9.37640576589731	9.7504149497919	9.10349613635435	8.87511452871706	9.5951409458378
ABRA	4.45640080238109	4.38100520317193	4.27646749311907	4.22306492127133	4.21615418805184	4.25273187691235	4.24092067828778	4.26589211730099	4.30102083682536	4.58114755940808	4.17085854811838	4.22714342898757	4.16535254035107	4.43602689327794	4.26962659354897	4.25858612150212	4.17940123239874	4.17041557297104	4.15417473398117	4.16528322729565	4.22095637418804	4.25922230108708	4.33011853154703	4.21478241001646	4.21187665112841	4.25382493558557	4.17321299455627	4.25447141526783	4.21718110784793	4.17010570722019	4.25529780381591	4.18445242425952	4.27570447799738	4.16904414541839	4.20948765425554	4.25084563287187	4.30971923876474	4.2379371093627	4.1756726167686	4.18852636164493	4.23042148038239	4.16894605148282	4.18097789734283	4.22515254928983	4.2500788838393	4.27969108836191	4.1653189037444	4.22677386080145	4.25041068481249
ABRACL	9.19002352304656	7.93285019737512	7.35732932591494	6.77126320688985	7.42935909932695	6.98776842390741	6.60064071772022	7.68502154474955	7.89096701885148	8.68128631047788	7.57841949546557	8.15169019821657	6.75428066257576	7.25535919600105	7.19209267297166	8.08194304464511	8.10021226975686	7.40303839213779	7.99369712744288	7.89773555024894	8.00058006432754	7.93084966368658	8.00999624909096	8.09854196640594	7.54931820874862	7.90136744254665	7.60330443131347	7.0846822240505	7.80044641411674	7.1266867571272	7.27455718317179	7.66271430324245	7.37276691358444	7.94662155305724	7.51126554204051	7.16498853234761	7.99440643241068	7.35336129680231	7.09373054362429	7.68386475646115	6.64672342195115	8.36322338393696	8.05040127254576	7.28092195146677	8.36755421650269	8.01137841698567	6.69674864082737	7.19742861112907	6.5477349521078
ABRAXAS1	8.454640688145	11.6707485738562	9.22003458207827	8.42597504081213	8.23755238591436	8.61055800488742	7.85779493489211	8.82904062870093	7.82468367671083	9.16222397130156	7.94779157201029	7.90455626888811	8.85913358205671	7.279909098523	7.40162395066805	7.41261186753305	9.24885654947613	9.91863405161057	11.0268391835878	9.39149728692584	9.896810589101	10.6137190624929	9.07868670142028	9.4730200348012	10.9595052549837	10.6855065692016	11.7999780594167	11.0554110872691	7.51977260239091	7.80419094785519	7.31982487045966	7.81150183031056	8.41792843670725	7.49332946674731	8.19935164315475	8.06673252094487	10.5086607810223	8.13177441141996	9.5349394968471	8.99242643045448	8.84369702522199	11.1714313743294	9.59349445444516	8.37918153040277	10.9595052549837	8.89458540844351	8.31199935543176	10.0833926245272	10.9659447313435
ABRAXAS2	7.39008559780659	7.74383092488043	7.73358441245597	8.25705333320344	7.62752509944655	8.01726728629087	8.28914775692097	8.15169019821657	7.33548934390107	7.41261186753305	8.15249272867101	7.73884573709952	8.16769888254295	8.27306839992464	8.14988281031671	8.07145379745053	7.68290606112604	8.05581494444348	7.79179468339684	8.00508907622697	7.83092386558096	7.76989362476654	8.06307606407078	7.88137094998885	8.38574614295002	8.23394019349116	7.68431923314633	8.30062797872195	8.09738768137328	8.06851399960709	7.82468367671083	7.92652472996346	7.87978392725984	7.84253531582311	7.67187107852462	7.89096701885148	7.77879562607269	7.80006146150345	7.97401953602719	8.0232743551671	8.06149642529777	7.31065095557683	7.44605638508646	8.16316569279424	7.9239922448303	7.9725301837721	8.15769748118254	7.79635941372339	7.82395287769655
ABT1	6.03430278822691	5.79019612587279	5.41690222574994	5.64221000252328	5.34697675637474	4.914987852488	5.52866438612582	6.013462688791	5.4269044139921	5.47291443081075	5.5210895371686	5.71209797301011	5.5293422297403	5.28962153413494	5.48889378101584	5.37607806074107	5.72793594266738	4.99231917768086	4.7099804025206	5.61803903402489	5.16383340547478	5.46093794236619	5.43006457315096	4.37200365224571	4.93529937576014	4.73917607830535	4.72176484190763	5.01284308511496	5.6406965879056	5.55717142888178	5.51444561106388	5.36269117201378	5.2054473489601	5.62813457677269	5.6787594740494	5.18687361821007	5.46367920492685	5.65959712980739	5.49091705941679	5.43136233867677	5.68924519078438	5.57704597568421	5.11020463435607	5.56589865103455	5.71187124570172	5.58797914438202	5.87452801110061	5.38464094343748	6.17188746534275
ABTB1	5.69419959215987	7.24271963765967	6.69644959634886	8.38666212816895	5.70138703520089	7.28505524891412	7.46080172824718	7.12470746158795	6.56497218874021	5.25568165616306	7.1597557737038	6.33040070874337	6.14287470101144	7.30767180015284	6.85852735845543	5.79916996252975	6.06842181429321	6.01496985218702	6.83109273549859	6.12557387237101	5.93889801992108	6.61065821666635	6.11997519497406	6.07824771869276	8.15412352289443	6.66647508302668	6.97322843053598	8.81871085449008	5.68846652963761	6.59152785211604	5.59339413534059	5.83047078942347	5.97844928121948	5.52041332206174	5.79299056156206	6.09633924101775	5.92559565125256	5.32444292222568	6.67135637309531	6.39288112969767	7.58579800306054	6.55756197371668	5.88454408702687	7.65344162872367	6.76014724673324	6.08592609362619	7.28711944478485	6.40179896287602	9.02614392523419
ABTB2	5.28398722125895	4.30144377508916	5.10289193681386	5.4395172064592	6.47400121683091	5.51641400865348	4.87270832968842	4.41932436518871	5.07167324758744	4.94732240022422	4.61145134765325	5.6952539221556	5.20343046983919	4.81658961874811	5.17310547294527	4.49671953176129	5.45816657920322	4.65431153681472	4.36228928019135	4.78842395746372	5.09824819222703	4.63699363025681	4.90111976334432	4.49174483157504	4.26357544837552	4.57438037012984	4.39902150987787	4.53950194006505	5.55806240146805	4.91702141590246	5.11459044333405	4.86945980457103	5.29579223011755	5.04537011614935	5.79845611813178	5.07329297576809	4.85618259255657	4.89797185322912	5.05090299304931	5.46871773882221	4.980430909174	4.61941420456686	5.48697756557992	5.13937758014552	5.5293422297403	5.23873426172842	4.56666681042704	5.08137886546226	4.45690898061431
ACAA1	8.62190429271368	7.88895410485413	8.69591785285805	8.80642325839485	8.61569412532517	8.86215290417814	8.35749151669938	7.91989874520621	8.24238966627949	8.68796315096276	8.34090846290875	8.06673252094487	8.445245363489	8.40365883604044	8.54635366249929	8.30314034223501	9.09387785327975	8.826854722975	8.44021690871667	8.30025617317451	8.56842381196981	8.28804494978434	8.74215076622394	8.70348360563918	8.35602696739569	8.15373229554291	8.17030410339992	8.67274156409432	7.91241112734176	8.39596987456959	8.75940593055028	8.6532288661555	8.5356444217057	8.48085562306952	8.17879426338661	8.61415912664981	8.17155729832297	8.47031464915049	8.79761547507569	8.27962212404106	8.58596079982192	8.72057903817288	8.26604703973226	8.27511166195638	7.4788007050067	8.09902292794267	8.06025857021909	8.23716458806952	8.89847621275576
ACAA2	5.19804028701076	4.3964469298211	6.75249914060121	5.78068945454554	5.12597413805944	5.01696357567197	5.56670356299579	5.86543448809856	4.84306464704888	6.15972141852479	5.70792655701283	5.8169275421435	5.17942456613823	6.50829998871535	5.3665185308785	5.107015598562	5.24653425929563	5.62802818411415	4.44388684295449	4.81549036256442	4.41401944344863	5.42886446561093	4.68597879799663	4.31443726824976	4.31981265726266	4.25035639587817	4.35061186881714	4.57197256848056	5.63674279625001	5.72714806267326	4.9321063927482	5.37361555266122	5.21988695891653	5.51735599582662	5.43502446347081	5.03768013580511	4.52294805431028	5.3545912138418	4.36865158015966	5.17388230277718	5.5260111720149	5.77598305036605	4.88119855960625	5.5043646862367	4.72262708723779	5.23306670364329	5.15833439118864	5.1865165079732	6.6789518299831
ACACA	7.55994486502865	8.389853519704	7.97849357560339	8.49665050926353	8.24007240879292	8.59671519813816	8.54582232006331	8.35832382484753	8.2574573743087	7.89492101497402	8.80482599127785	8.12497813310927	8.09902292794267	8.61156040890685	8.14409966696915	8.19326167543435	7.59034073004828	8.03202944431755	8.23047374006111	8.34593757698139	7.92608217303387	7.81150183031056	7.87030958628518	8.00909391261604	7.84287177248017	7.72532526069271	7.65019459939479	7.72424332046122	8.52426394399824	9.39882587107122	8.66154177882385	8.42643289210329	8.66311275134477	8.445245363489	8.41841294440087	8.6481132748388	8.05484840276445	7.89930777842414	8.32767623691597	8.71391199290676	8.41225170867238	8.49062923736567	8.35187704664491	8.68753289903735	8.07226488268437	8.55762219244088	8.6536975731439	8.91437124443764	8.27608140360499
ACACB	6.56678724158352	8.91044664090458	6.96419078651483	7.43342626059747	7.09634730985115	7.20663646276205	6.88951553054593	5.9384320823461	6.45870875922856	6.82733360748379	7.76531324292143	7.16117158438282	7.98203185469788	6.98393902036461	7.278624112171	6.74756560507722	7.07196167115767	7.51687746937387	8.17464585541075	7.46115265770106	7.73576229788826	7.70701155246321	8.07359423678244	8.24273251715673	8.18229667172564	8.42462005842257	9.13781904983402	8.64374638837478	7.2967633828424	6.93600693400469	7.7332095287941	7.45302265169923	7.90772690522685	7.09098758462667	6.87440322478873	7.39499176447792	7.99480118548022	6.53798138001512	7.61518758331481	7.64592410283961	6.85852735845543	7.92570990493821	7.2638400222326	6.83958786334915	7.77879562607269	6.99110322301746	6.38751324582846	7.39137206716887	7.81455964341833
ACAD10	4.96780638083263	7.09404686795838	5.8627499113795	6.53339165813597	5.89244012943668	5.71695874340935	5.56353225082055	5.61803903402489	6.13447514241908	6.0323011890215	6.97275430343654	5.67358636260889	6.00145495071967	5.79561169988803	5.95249960237972	5.63288345044118	6.66266496331017	6.5226992158755	7.17118238069466	6.98122052736661	6.71652289260868	6.30760360039869	7.18292385344202	6.84179043666723	6.85048852700257	7.07394272329402	7.26366981145928	7.3910181722078	5.41667882548119	5.6360091617687	5.62726602041364	5.34526956677862	5.58915428663766	5.52227434345891	5.62032384326775	5.38835498178946	7.07163612554958	6.07840657937981	6.4664840157822	6.49366868994932	5.53929013515789	6.65373461663045	6.6667956186919	6.03347762972453	6.45810369397505	6.32719143237658	6.1791726987453	6.44511365099899	6.81998802701892
ACAD11	7.75254861073849	9.51017230214037	7.41900958661179	8.6818888983425	9.11309113388949	8.94463401274783	7.93618338696568	8.11825958872266	8.16985313031716	8.52613109420841	8.28492987749941	8.12605443468456	7.69600274599608	7.39137206716887	8.04405102542778	7.95952701512038	7.91552515825001	8.47648106360521	9.12051465129614	7.81561856765286	8.61415912664981	7.75175539107548	8.02519776804582	8.90449204919896	8.56747038186052	8.71645443901389	8.95086401853564	9.26490381610568	7.63458979842221	7.65604708010078	8.12457535139592	8.65939818474156	8.20058833420593	7.35654543772166	7.37622751524493	8.22619396855568	8.7938389921702	7.32217977713241	8.54635366249929	7.90455626888811	8.03399594412635	8.44308946809234	8.42462005842257	7.99795425262643	8.08856659402534	8.73422585290219	7.83200077506879	8.21610362364343	9.07407148195513
ACAD8	7.42794760111763	6.93001832389677	7.3845063398472	7.48318734947601	7.52595082702628	7.46608528628275	7.55475518784838	7.44886879207387	6.60544351888786	7.16084107675792	8.08724977104859	6.79030363023094	7.33727335466294	7.78422171939855	7.23783214860994	7.24503649994259	7.066960600433	7.10956215318883	6.42569673704803	6.47610951380091	6.38116502889388	6.65339069155382	6.54558874930302	6.39320136303216	6.16574944509488	6.55397918560894	6.50668218520813	6.31857235052173	7.31602501373245	7.54486950541627	7.51321623724839	7.44311581246733	7.50686121532876	7.27455718317179	7.00650258980743	7.4061882835541	6.28865839622264	6.9765840139152	6.74063831532273	7.22581657831659	7.49615090514181	7.29934746678973	7.02836081084	7.48336084312838	6.65434038034528	7.03201276781708	7.10160103677758	7.07328288734782	7.3149304883573
ACAD9	8.25664249633095	8.62095843605047	7.93045088535873	8.12127262278252	8.07100040723846	8.16902833708083	8.13769373165192	8.09319335940068	8.06345908305213	8.28405323719968	8.63652518588945	8.28173102398852	8.47367298644969	8.302715990064	8.31813484923329	8.10765822198064	8.37918153040277	8.13137725920088	8.30231109950145	8.17260173898258	8.16855541636902	8.25889692414374	8.49838935524809	8.44308946809234	8.1950058315193	8.08113154908357	8.15249272867101	8.30025617317451	8.05115143208832	8.30193477525175	8.11737067898405	8.08148533078691	8.20870634378096	8.15033202843445	8.06230303851054	7.99906761275922	8.30657396253782	8.04252095568099	8.27739367606127	8.09943365754616	7.77758666840984	8.27559475757804	7.83920085190483	7.86347729050834	7.87342249541442	7.79128972559241	7.8235293389268	7.69630304243317	8.00828847112515
ACADL	9.40462062012418	7.04771168191718	5.24877923873428	6.96118959731105	9.36424116309328	9.16033864319623	6.11320821132623	8.18488513145098	7.62478778536782	6.70110441046505	7.36905770563446	9.05825189645317	8.18229667172564	6.42569673704803	8.84322752723497	6.44601261543154	9.42804662368908	6.75767967890996	6.99942101461899	8.50205695295302	8.89616027841106	8.24238966627949	7.86959441976623	7.23466050783888	5.90936360825995	8.26723094915492	5.93094829118811	6.94065797795041	8.88281492864927	7.86462413871722	5.15382715730408	6.174193449284	4.85033914437476	9.01313633283143	9.07407148195513	7.58050443432664	7.49646861275698	8.02519776804582	10.0771690371081	8.97047115350336	6.07340678433113	9.35976934537037	6.57941039428524	7.47923795843586	9.5678333531084	6.89226493361712	5.60668557024047	7.99757420526537	4.9327937627647
ACADM	10.438428297549	9.56038312635552	9.2872085258438	9.42670117310256	9.35176828120243	9.45914397924957	9.36775919317407	9.54627784076013	8.97160355724844	10.1207612840091	9.80532020971503	9.16410094103922	9.43734065341531	8.81721547968094	9.44170483487384	9.23074854525001	9.43013826208018	9.22660112915842	9.34422437517353	9.37075711282979	9.81585988080358	9.78510892553331	9.34365222857178	9.50419324558117	9.72404219296906	9.6812381785391	9.42610829575392	9.45118333356807	9.81230814341462	8.73950533653039	9.03363258780696	9.42804662368908	9.14843750603077	9.2560937213989	9.13530774425023	9.56708085764397	9.50786970431389	9.29827475882733	9.52221937244532	9.2872085258438	9.59112752159323	9.82622969142149	9.63453256998972	9.56180207538399	9.7632885521823	9.40999364688007	9.52920572503363	9.90056581719621	9.84784585105483
ACADS	7.02882207768801	5.15971539311524	5.76817393654205	5.16590757171901	5.67771313172523	5.00760827295123	5.390721075368	5.58159529493768	5.73371352859637	6.5653162670089	6.32985999132269	5.96281934173726	5.51377014489919	5.98803604055953	5.61069453388831	5.79090572108715	6.43496697795073	5.52656635263964	4.980430909174	5.46992262467715	6.16368125311846	6.30393888695999	5.70768898898633	5.99207136648162	6.09440961259064	5.70756477182475	5.67628100073716	5.04213202367374	5.76968569565513	5.72550807118963	5.53026682337774	5.33222462312148	5.55727936366778	5.83247726120258	5.56737979562635	5.46184114024667	6.072884108457	5.99175374696986	5.66516693057714	5.45985960035254	5.26851517507343	6.12724413467032	5.56146001640146	5.33340545837046	5.78908437716636	5.7156949648359	5.087930729132	5.1154815992286	5.38011760799134
ACADSB	4.66359003476224	4.33386085517048	4.52079173892011	4.37568270877109	4.85814481120817	4.42966283073227	4.6750802482436	4.38220299579178	4.4817677887246	4.26844328465371	5.2234077552006	4.58046261512202	4.76006960288987	4.77427746601168	4.81977534706603	4.46842172248873	4.49595365729122	4.77522467008453	4.87715666640935	4.76062662155855	4.7494146702927	4.62899899942743	4.52344914499188	4.43226110056698	4.37596866411975	4.22756869489918	4.34519862385567	4.32140118846664	4.47477967833818	4.60194274282457	4.63830714563929	4.79856992504929	4.73276660390189	4.43777295298279	4.57756163033281	4.50917602686579	4.8402949976699	4.57948137914442	4.59720002946554	4.60806844870391	4.55096956687981	4.56471846115844	4.46822173443905	4.79278665375784	4.60361245585702	4.44360808421737	4.52723793944708	4.43119913780155	4.57152981914921
ACADVL	10.1690987702619	10.6464436222171	10.5166850765176	10.9595052549837	10.2997794470387	10.2664763526018	9.56180207538399	9.88097232603943	10.1464641502893	10.3187231669241	10.300854793623	10.8536352840966	10.3584188672463	10.2559403363745	10.1151537553069	9.95907404640371	11.2737119546236	11.2051271256738	11.1769747812289	10.5267988536948	11.0415217199047	11.0535372106013	11.0284833871754	11.0153834140618	10.9295857773973	10.8120204572109	11.1255814264832	11.2924810116323	10.5664265463876	9.77654061858254	9.65726031630076	9.90929338679029	10.1059285175609	10.8597619514678	10.784722361599	9.82529759527759	11.2548774016927	10.9743468347001	10.7877119404182	10.3344477228139	10.0274900011626	11.0955918200249	10.6492113770756	10.2961933656186	11.0502337987763	10.6720597056673	10.0315032421305	10.5244180787379	10.8712382013322
ACAN	4.20541191291439	4.24894413775794	4.22753574140592	5.52297579082996	4.30606914494173	4.1919309034103	4.20715370796661	4.13527952075527	4.36848718358749	4.31869205486638	4.55198813551018	4.27512565389823	4.47732091061029	4.32255196386748	4.33372595604312	5.07581110035859	4.32541650452623	4.34694868197672	4.38592921319012	5.03007531364256	5.31422887542925	6.96957165285321	4.86787651358253	4.99245039643165	4.25943152189691	6.37554086784023	4.20807852288107	7.87459520555385	4.3316539030563	4.34584320023403	4.55620248583439	4.23501461094909	7.49294165797383	6.5595800235602	4.72319690276717	4.2169701677219	6.45718975520753	6.25214127936041	6.26292686622719	4.51170069928581	7.14663047701278	4.32691026552034	5.30009679863553	4.31406717928276	5.82436587906525	5.91571466079498	4.24043966839473	4.32488926579831	9.05243051051255
ACAP1	7.48248913257742	5.41345423172146	5.30861505206552	5.35624517834743	4.92519026480066	4.75060929651487	5.59923994839976	4.84873587281928	5.39793946770889	5.224704011099	5.46184114024667	5.68124556861774	4.43281410330842	5.01844469967456	4.50153084724529	5.58131666037058	6.98815011584723	4.61135758319373	5.22414345599954	5.54165979976729	6.32198309812998	5.62085609086095	5.09403918014943	5.8265997207236	5.43241794158271	5.04142234476647	4.61010722549858	6.11072554769042	5.92002938752852	4.53534265151452	5.62197579682374	4.74993786106549	5.00044162211718	5.7637742194136	5.83247726120258	4.76816182643807	5.66516693057714	5.32300812550689	5.30933944590107	4.94546275393461	4.62280611287245	5.33503119264248	5.5709545777331	5.41847031494612	4.9249262146574	5.45544267883535	5.21615335469041	5.41385291849463	5.31630883667486
ACAP2	7.50029529294037	4.38832962718177	6.58805780851802	6.58558851988691	6.72500471428812	6.55666460175511	6.62364966638871	7.23262499623316	6.64530346184244	7.47439092748813	6.76372263979489	6.9489963579046	6.58558851988691	6.83429132854841	6.74419679971563	6.76113309333391	6.35856346969169	6.09849164767059	5.96667278489861	6.19615332715298	5.99580612620636	6.3188602389148	6.3021913960344	6.2359273210765	5.62348554731196	6.05488227759575	4.9235710983815	5.15862980442127	6.47956127354803	5.99710813594524	6.08044579801396	6.25932410643337	5.99429724183997	6.15377426167337	5.92967221312416	6.2572516154824	6.15086578644875	6.37063089076578	6.45621988255991	7.08822198233519	6.95251951233047	6.13710864598785	6.70146157252237	7.20629434496175	6.50607234810109	6.9310223642582	7.12360903222173	6.76711701233782	6.23779193878816
ACAP3	4.29905565528101	4.25573822809893	4.73233039744387	4.91379495231746	4.36407277692432	4.39397184793896	4.27085581272155	4.18214897473104	4.63107056156732	4.37807443907507	4.35441149602648	4.53419544476194	4.37421380389042	4.23579003034982	4.43259442283426	4.59710630854496	4.46287233877074	4.57915063847312	5.0737420112846	4.28138743542707	4.20135402338313	4.6200020864883	5.11429264673646	5.05951008597495	4.25105586612925	4.29215682904313	4.19492114628779	5.03399693470012	4.45535066636499	4.18059902171912	4.29016566584693	4.38068845001601	4.4528083601122	4.36752853494513	4.30230161192016	4.4274088228377	4.96192075547102	4.53078805088817	4.29454923584245	4.23761779826055	4.81935692012616	4.61560393983631	4.91342651202766	4.45329056684901	4.25939495207103	4.73664876449208	4.73002224041026	4.3381458241631	4.59751047459912
ACAT1	10.5022762381023	9.0046727920661	9.794200425651	9.91863405161057	10.3831860953521	9.88203069555862	10.1856651275059	10.104735052366	9.5349394968471	10.2653479779527	10.9835007220607	10.2016049372447	9.78096720982133	10.2455701053376	10.003967282642	10.1195879511148	10.0480188393362	9.21310320247635	9.08104165192175	9.73552134825962	9.54472577680317	9.78007906279768	9.18490582222447	8.14454128163915	7.75709326021775	8.29658462145982	8.55359057153481	8.72427045395839	10.300854793623	10.1670520319529	10.0018762964541	10.1368775463316	10.1790210922149	10.3236146251682	9.83697166083859	10.0998175922384	8.74487302508525	10.3722010667337	9.06930036729829	10.0554993472643	9.85270477512694	10.2347829076573	9.51957351499228	9.60374475120512	9.53283669366973	9.40788349865908	9.37640576589731	9.59432633365316	9.54557013845844
ACAT2	8.49795212042485	6.84949995208607	7.89096701885148	7.78083233479958	7.93367497970779	8.43697342261962	8.25430804595229	7.74693788222772	7.93741059393823	7.89652608031845	8.45230100703985	7.35975728256053	8.41922910993651	8.60222928207733	8.87392975753046	8.057151152905	7.79359145421964	7.37479646314166	7.05328370290729	7.32477866259149	7.49876088172878	7.50471892276062	7.52493668233906	7.33069271712584	6.26790716680125	7.27043325906635	5.69056935505399	7.02957617759507	7.50097906875488	8.1769100642502	8.48031960311441	8.66311275134477	8.41749761539675	7.98885857937665	8.04291962937133	8.40898635149563	6.77555053127432	8.4749891612691	7.03323076714286	8.4778218508981	8.01762746889734	7.56540404009739	7.28153861704358	7.69990974503743	6.90631280805651	8.14150157291108	8.53710798898228	8.06764049978567	7.29498245491558
ACBD3	8.8783549136805	8.54463744421013	8.72677121418626	8.79915851379795	8.88066879514351	8.30193477525175	8.60711243320162	8.96402414880386	8.58923812427735	8.6818888983425	8.61218290953232	8.25430804595229	8.14328163988935	8.63235741382242	8.76766330413792	8.45868640706161	8.10941446956876	8.85087273626655	8.55762219244088	8.39836690599191	8.35749151669938	8.23569315002313	7.83655543168458	8.06381048494846	8.17260173898258	8.12457535139592	8.39176914411014	8.44066976886357	8.86913401582557	8.03691164201089	8.89728746320623	8.96222178647993	8.6502463312896	8.53303199568648	8.66154177882385	8.72677121418626	8.61319172947034	8.96288109681524	8.24238966627949	9.37145236706439	9.1106151368278	7.99795425262643	8.96766796468839	9.05581740191785	8.91605950358724	9.13970612718189	9.42547591098948	8.70730727148345	8.70488088984472
ACBD4	5.86648959025775	6.4998457044001	4.78658686141716	5.68026498327412	4.83211571916647	5.32578706401636	4.97938004442609	4.5527132329986	5.60594387602425	5.9194977599407	4.96362118487141	5.10510703633748	4.90701505583062	4.95786453949067	4.78343814082104	4.94048721275437	6.14540073974363	5.92114085296932	6.32163592187539	6.17831966487442	6.27769474154148	5.85501328498916	6.10161031250729	6.15410542220427	6.84949995208607	6.30420776006037	5.55276711519949	6.88859016652361	4.83099972966436	4.99606526923116	5.26713937203446	5.14827413338299	5.33759564069588	5.36982643207671	5.36730565957085	5.18005753378583	6.11409986554382	5.06171329099891	6.61647723553831	5.61247659027446	5.55806240146805	6.05026487674645	5.71263377894323	4.97034104552149	5.49916889001577	5.44388720423077	5.28216864731	5.80194918747033	5.87898203917129
ACBD5	4.26777484225404	4.3712125973797	4.92421903635093	4.25415828023401	5.21797409860871	4.77937820501544	4.62834423479298	5.0507698357671	4.5093639615738	4.24768432638075	5.15472809641053	5.36221699724432	4.76796543105226	5.23979826670946	4.74780249183492	4.79254412413716	4.24502904125238	4.38938151648097	4.29110165751329	4.21839544042615	4.22858560189192	4.20359083069155	4.21227602321791	4.44206928025468	4.19969983880253	4.21921753217137	4.2751299776262	4.33003951757934	4.50031911687687	4.47003090548431	4.29419255043032	4.35347657850141	4.28176241059548	4.22772174862932	4.32741112758108	4.28396896631354	4.23385091961814	4.49187881122149	4.23605092364415	4.33690160482732	4.70742970505478	4.90719267585383	4.20332549227111	4.97049547937605	4.21122690443785	4.34191078661776	4.52953318541269	4.28677190043218	4.26135965054427
ACBD6	7.11537798545692	6.85643099066135	7.00289440660421	7.07213743524628	7.03957381985467	7.32615485996901	8.02646085723697	7.65821903721288	6.83429132854841	7.05259921126758	7.64033488453954	7.13550858953123	7.21663614808427	7.62005420772908	7.37307786350688	6.9519300500986	7.41336386917148	6.75836486804361	6.87532500321385	6.99652942273278	6.82199150495571	7.24169468971338	7.84931668969882	7.24440618149529	7.16634266552758	7.11443641850773	6.68430594653249	7.24440618149529	6.93657524570436	7.56314331391392	7.04799218341352	6.71652289260868	6.84431597994526	6.97366495997219	6.74285778388279	6.95004937399144	6.96285784833723	7.47439092748813	7.57056004737488	7.47138227698669	7.08221670658529	6.93454849373496	7.02957617759507	6.95632468865477	7.91676131450431	7.02172081354479	7.13002206782712	7.02401221513416	7.30144903532715
ACBD7	5.46227892488042	4.22742873168905	4.5715057575511	4.98982403972104	4.52318120363833	5.68077027766728	4.448839852462	4.2863821685358	4.32854581316726	4.46103547212669	4.36473129826402	5.07769424771361	4.82042114506805	4.78879928402756	5.04448014462321	5.0815431599304	4.82778732488522	4.38468736414363	4.31648713648222	4.68088884517364	5.82391330396537	4.44307577557437	5.06851279657815	4.35614782770745	4.6750802482436	4.41423521042457	4.52307997650008	4.75915075647744	5.19387619103931	5.5709545777331	4.61411657401908	4.46577118550527	4.35548922582722	5.72714806267326	5.68493841995338	4.33486662407642	5.05301257813761	4.46757633325884	5.72993856620162	4.62626659221764	4.5799941899927	5.1703076819822	4.24813618026743	4.94935496309742	4.71163787135618	4.27956896708838	4.84387625648227	6.06121491670885	5.01340693989734
ACCS	8.34235435428711	9.41372963661484	7.91361604874336	7.82665507774619	6.77098582235307	8.90939156155525	6.53759929100042	7.19012119027667	6.19668542613948	8.2481741477149	6.61771126419441	6.78999713521884	7.23812728055618	6.732975256751	7.21596707195599	6.19425659589569	7.74536723103816	8.52426394399824	8.91100363033972	7.01355608759001	9.21429511762868	7.49294165797383	8.51114188950638	8.59629665623591	8.9841750000256	9.55407748340994	9.90929338679029	9.5640835532834	6.66954986309192	6.89576912182032	7.5016397757188	7.99519643638661	7.75501383189421	7.25605317608786	7.73396363587427	8.26397792792741	8.31451725920053	6.08592609362619	8.55161401265797	7.26278792557083	7.33069271712584	8.34823757615391	8.1027568395778	7.00045236138931	7.49030985186038	7.114760503859	7.00225229775804	7.02307403895108	8.69547372727762
ACCSL	4.40696409735743	4.29243778073678	4.32027596801454	4.29811753689598	4.29096660531922	4.31458904112153	4.3639089526645	4.32730448206676	4.32303986077438	4.27463196020317	4.24494074831982	4.24505072202469	4.3238103256608	4.27613795212573	4.47352301571028	4.34365289458623	4.21883310942997	4.20029617995314	4.20076774919057	4.39062671967034	4.19283154265517	4.36864518449871	4.54126673492845	4.43879016605551	4.37662006576128	4.30992238136301	4.26403904201728	4.33960869991197	4.3104878344301	4.32529217908275	4.27062793507769	4.38451075905411	4.15460966688965	4.42047760066413	4.37653087211826	4.25982403860138	4.42233872641125	4.37195056726175	4.19700168818148	4.23349885805845	4.2060753620668	4.23807034698454	4.37529237007361	4.31897813700361	4.19280244221632	4.18601821599308	4.33965689206924	4.27873702125352	4.26613423727148
ACD	6.28615578223221	6.65120375846995	7.10956215318883	7.36873996471446	6.30452460695193	6.80680228183978	6.94657266974943	6.88179028729618	6.43137986159825	6.12446208044219	6.89163195566163	6.7812371187722	6.84793396784807	6.46022401941696	6.41469497654654	6.67321632877854	6.81179590676378	6.54868009065468	6.9424253954649	6.87484004177054	6.58711686836005	7.01978289628923	7.00491677481501	6.75086899453985	6.3627388845315	7.08418348325417	6.90814580248724	7.00491677481501	6.40304580727123	6.7323938799037	6.29613977278144	6.32278340995517	6.3861701494054	6.5220241652115	6.48945215432684	6.39411997940309	7.21828228078929	7.11674469760667	7.20168938121062	6.91296057851886	7.05890990004731	7.1266867571272	6.79934019669013	7.10657725368801	7.07362132207025	6.69924141079871	7.09960227777168	6.89447405769551	7.3929588716152
ACE	4.68014437944462	4.32319126113868	4.38798993603079	4.271329326221	4.35865780909802	4.4489978716432	4.42135930512022	4.27374217174553	4.23829405355824	4.41578490575883	4.29712573246911	4.37963148895737	4.50285250172963	4.33729355396019	4.4617980685172	4.33377417761096	4.36684948203086	4.4219304523718	4.5222195862478	4.49424091798058	4.3292260261531	4.55663250866735	4.31118091515932	4.44612062606912	4.22409620192062	4.2795865299396	4.31947104782795	4.41049378045595	4.35879204123142	4.29646045297595	4.37885660915783	4.32101279614445	4.30369748886329	4.22543083787879	4.45323164871546	4.56485701178474	4.29037100976295	4.23540780132319	4.31367439189755	4.47740448746645	4.29335723645793	4.28491828557046	4.65174831730208	4.23194912327613	4.24214205906727	4.38292474916232	4.34643492720704	4.21389940309905	4.46298330405967
ACE2	4.21785690052945	4.64394702628783	4.25818243597862	4.29347059534814	4.45892390810748	4.35426424611152	4.32508132855614	4.39300953425093	4.27170839308972	4.34798225013894	4.41635054326534	4.28528206565424	4.34215606925208	4.20485742854531	4.44512791693722	4.37288704240207	4.25467602246325	4.31421118410214	4.37981497829301	4.32095861359759	4.56318127737504	4.54862037255141	4.32170526156725	4.28194625712657	4.25648582142782	4.34621307023991	4.80875125944031	4.40968583769764	4.31733887693525	4.25282813267358	4.21575541043927	4.34602265246686	4.3058260066511	4.5176747889113	4.60580535591012	4.29571926539498	4.34365289458623	4.25705962930289	4.41144546859875	4.41016080719434	4.54811312933333	5.03633212113356	4.39461734890751	4.30922056769427	4.570584885033	4.68818526664638	4.31643574268305	4.46864266170756	4.52575900426418
ACER1	4.46528918653669	4.27165296734952	4.29091255174731	4.2776749723721	4.28480433451667	4.37763017284752	4.20404952740203	4.30934179766046	4.4638288768323	4.28639174498544	4.23570758332359	4.23234229926382	4.23250584546971	4.22476709365111	4.22375935328068	4.18270620064729	4.28551468905632	4.3109828418889	4.31603197040857	4.31381842371219	4.57608962924533	4.18950937014951	4.23071155414175	4.37466047239475	4.34277545250448	4.42354693655607	4.44324540565084	4.39909648782643	4.27367850698631	4.28664922949381	4.23009262519304	4.1956279027109	4.19406715211304	4.41017238593628	4.26594351653436	4.49286110890935	4.37521122019954	4.30986937551027	4.27034190056637	4.33653509929424	4.31325984580183	4.18352870461655	4.28071533706759	4.23977251815326	4.2121203781024	4.22871649863816	4.27100216929403	4.26182254609374	4.18669443988267
ACER2	5.97395850660602	4.42425446014938	5.32426749092091	5.40911012983954	5.52375153259577	5.58327129130994	5.74965109763648	5.55942502974005	5.25093332882587	5.59935965836835	5.33291346067077	5.34362368083072	5.46005611230007	5.2363013863735	5.09111381355533	5.18827636961292	5.01069846789307	5.04563070420174	4.87320136180051	4.89067861583652	4.60618260466004	5.57323273949819	5.27020276536044	5.19932417331182	4.88297352482458	4.55567377930164	4.5424640020245	4.75378330204997	5.34194491177206	5.20414945139578	5.20362442341644	5.45093338370145	5.10951589627133	5.13575493757987	5.23873426172842	5.18337376461866	5.15173373717908	5.09538903031837	5.05750679842804	4.64762883485099	5.33124159131443	5.28497789723162	5.22493145167722	5.31239427084687	5.38564323544643	5.33541880860849	5.25819969778365	5.39793946770889	5.53746319498404
ACER3	6.77749593665139	9.05874673440641	7.65715652605627	9.04618248483191	7.71008522162069	7.43651978970957	7.77844639050588	7.27891112759056	8.04082316124433	8.29658462145982	7.01557870793656	7.41681872041562	7.61589082573545	7.52146731967458	7.21027866983004	8.24970728993538	8.41357302108704	8.56842381196981	8.73642375120813	9.18109787150613	8.71999248042162	7.86311034545891	9.11007962593934	9.42873477834438	9.50639150739831	8.97213787780105	8.85256052802388	9.32469481497546	7.46683080569349	8.26931472000921	8.46276603662173	8.47985881683164	8.33044213428438	8.32351643096813	7.96980145968206	8.19185975604759	9.6871345235843	7.57305318648203	8.57823091983443	8.22581406264233	8.16428148268097	8.51069244577954	8.29493023934356	8.09096435087311	8.43438690701378	8.52194762854775	8.04252095568099	7.67785291224515	8.53710798898228
ACHE	4.97661961063413	5.35874063046612	5.17125993763036	4.48564901054818	5.13275266320609	5.87792117986735	6.27574492183056	5.08137886546226	6.50366089210999	6.08374980450255	5.94592574738236	6.66647508302668	6.1922324219932	6.06385503646193	5.82391330396537	4.77101596058011	5.71934607083246	5.96281934173726	6.57757196197767	6.59639671205308	7.02338920852586	6.30620090533673	6.37830593272841	6.6461734389785	4.75840259591549	6.62083343441814	5.20021224460406	4.15888150913348	6.27741313234641	7.96413047924338	4.57537310825303	4.92704181319646	4.93810129469531	5.27598822577315	6.30732820128571	5.79484039640254	5.305329024423	5.30168028968655	6.5319051504284	5.34321929939929	5.22818209362184	6.08075311717409	6.41049181600958	4.89431888931745	6.4962525256726	6.37248694368279	5.21340253746479	6.12138257748191	4.77626810657627
ACIN1	7.72660466341767	7.82944835163253	7.76953207372473	8.69946722482137	8.00215316661806	7.93487266709273	7.42794760111763	6.29613977278144	7.46151470792769	7.06961980938888	6.53282732542306	7.45701855721636	6.92337614055331	6.91417721685013	6.89833316360701	7.25015275923401	8.21104296168144	8.08677649180779	8.51026820367006	8.26065366015398	8.54163559343713	8.11386367833135	8.42106295666377	8.68398887693522	8.58404719087689	8.39878215569435	7.97328133972236	8.51337173478218	7.65748441276665	7.17145905881876	7.86880358695243	7.62627614379137	7.47212419430399	7.89451275684564	7.5036194205667	7.23956453135004	8.63135649779951	7.39460660483008	8.49795212042485	8.21175899015854	7.71709405878078	7.94369321957728	8.20025529004316	7.59108290843594	7.83991812256508	7.92061266109778	7.47071840785166	7.68601961961629	7.6433853349914
ACKR1	4.82639985874663	4.48179363765782	4.33424926370807	4.84363396648883	5.44734092541531	6.22231744665365	4.20815384977247	4.25181972037397	4.6602463224486	4.74993786106549	4.21282947191373	6.19837690661439	5.01556359483777	4.22810656700057	5.43787293883704	4.83352682620011	5.38346189382381	4.51061951122672	4.26728719637606	4.29249387463646	7.10897303266781	4.77071806339278	5.59245989241822	4.20198936837562	4.26224176123999	4.40912050347673	4.45846420439957	4.26934748764258	4.54586188270661	4.2363507319178	4.22192808319862	5.61803903402489	4.32813059377844	5.50311814964767	5.71646008619326	6.35440973238128	4.559472266879	6.05052998075849	5.26640201837162	4.29792691721283	4.22386539066011	4.65484754023491	4.30638005216331	4.40670387614001	6.76080576686345	5.30726456638221	4.64343804220341	6.71622710269444	4.64649851003566
ACKR2	5.37319000180219	7.63828047784744	4.88987725481482	5.92701112215216	5.15488135750018	6.06682397012972	6.34652912728911	6.27229984017841	6.39904929616119	5.14070247392099	5.16951247141142	5.03523373501833	5.38881128696066	5.52473059297774	6.06865443251788	6.61065821666635	5.8729241143157	6.51084101397176	6.92741690469071	6.17596492998968	6.04806885686634	5.76461632312385	6.56644605108299	6.44839485876498	7.12329333454972	7.18492690820385	6.86586946387239	8.55028760785717	5.10308274708286	5.70814336860119	5.75053564898354	6.01401955765707	6.25676228342613	5.16618093060624	5.77151437242735	5.83302538677478	5.73250378948979	5.1978548157994	7.11638590470254	6.13447514241908	6.01989094988887	4.81762966518687	5.19932417331182	6.5446456302601	5.4141705610472	5.67667908588489	5.84922580407327	6.1277980809705	6.61367773328782
ACKR3	11.2737119546236	10.2358612022127	8.36800358985693	8.72403053310504	12.6356600143458	11.6497673454304	8.63490337497656	7.92143617853888	13.6270418949363	10.7359254126271	9.07583504710679	11.4589397060181	8.58503342838322	8.59470990440558	9.20673181707029	11.5343706822165	11.0877497183047	7.99054925136022	11.9530652550155	11.0325189104047	11.118605155799	11.7365867255254	10.4025304467909	8.88718887142759	8.62407411732846	8.82025305027003	9.59910873463897	9.76248824555896	11.0232900507521	10.3309065551205	9.23074854525001	8.66796474912477	9.36047229136748	11.3065369937553	12.6269186604069	11.6969358187239	10.1734669599511	12.5773512376215	11.0305433420618	11.3816975743422	7.64007247493039	9.95736197229204	12.8858727775444	7.95387187879747	10.7863885037891	10.2937179732646	8.7871435868525	8.78519527265733	8.3644805544142
ACKR4	4.40115130366973	4.64953216440984	4.64017605497559	4.45174125709687	4.58923963978211	4.56274218521788	4.35162109587734	4.40875413384113	4.78530813275384	5.53746319498404	5.10416841387513	4.79866108977539	4.61716175606015	4.64894876603564	4.63336035405852	4.91084095478201	4.6435898031054	4.35279674813392	4.45453466563824	4.38264828976699	4.3761537288494	4.32278858758699	4.20933309535212	4.51934821036681	4.62801330521122	4.39121130026779	4.40967091081481	4.6174404688022	4.82159744951596	4.61582340600618	4.49966330246288	4.7599721514513	4.66864376802185	4.53921543803849	4.50418537411188	4.6849974093257	4.24419207348166	4.71376529423661	4.42069243167436	4.63407432005478	4.46877586212644	4.38917641281938	4.64659002850311	4.48834738054092	4.43854975781111	4.60176518590442	4.5200389214439	4.49271048763901	4.6677988425943
ACLY	9.57475843903073	10.7737766963394	8.77708435228354	9.96425713710734	9.45397955335318	9.1341535383616	9.17991394194765	9.26305673673717	9.66975496499376	9.64636060832096	9.42333875063383	9.06697592190695	8.85137712443575	9.4214317545468	8.94802525156411	9.62678721864573	9.77420936501539	9.68628519593857	10.381948087081	9.73318560492318	10.0791502440299	9.75268725089953	10.1128183274068	10.3236146251682	10.6026523522161	10.2358612022127	10.4905833913358	10.2222653410735	9.43815499813567	9.74253005355304	9.77654061858254	9.97365751324185	9.6795650051119	9.55613337762327	9.30917645417668	9.6597453978563	10.6355892307367	9.37441062037763	10.1368775463316	9.92434552144671	9.33791010032127	9.4730200348012	9.68395313357466	9.72221408810668	9.96622638320745	10.1464641502893	9.97752610818078	9.52030441975357	9.07043848938549
ACMSD	4.20688017649954	4.34445851384759	4.34985582269063	4.34554020328554	4.16536236065374	4.29175882159363	4.25742889138199	4.25687847762808	4.27669065098643	4.21926279745924	4.22150287113397	4.18771871784268	4.24014220212869	4.26725452150499	4.18589818608596	4.17725127185526	4.25205391855416	4.2730480426787	4.23735241779923	4.26771209097482	4.26502188487988	4.14560557333813	4.25700927319857	4.27187310471959	4.35624228114905	4.41273923828815	4.29003114315291	4.16785218337863	4.48455441552189	4.25237033374133	4.36312048240047	4.23064023880755	4.1776526749198	4.42211531024915	4.22930436700467	4.30425553814711	4.21746147211927	4.26098311748553	4.4944255658205	4.1825944689424	4.29330329926371	4.21164354347845	4.21373591749624	4.19808145304472	4.28976348586398	4.3487689456841	4.21974726750768	4.1923326262721	4.31832339313652
ACO1	9.89314703572254	9.92434552144671	9.19058525672573	9.72550460136022	9.12288492054786	9.14902743248323	9.80532020971503	9.63370507542293	9.57940658812675	9.79141715318021	9.77832713922782	9.21429511762868	9.35369778510656	9.89409787523785	9.00513517588239	9.19476359104783	9.43372903912892	10.0647822112606	9.63697355438661	9.35518872118207	9.40275921903918	9.38207246662346	9.11873724029413	9.86239828785954	9.79688786429293	9.40395260559057	9.65800644977933	9.30989279215931	9.16958339587499	9.5777896556353	9.39365016133146	9.39090347401609	9.0866021279222	8.93675948516937	9.26559910901885	9.96816168696883	9.69464898917994	8.80806497138546	9.40335923146208	9.77915297603155	9.33249181500254	9.12657879997585	9.78510892553331	9.84709296082288	8.95086401853564	9.67378093275616	9.75798621381271	9.54330461012819	9.01871268111191
ACO2	6.56938510644958	6.29337279466461	7.10256026320593	6.73520814865072	7.48847329618182	7.79710733272381	6.98672309134134	7.00581070160623	7.93213197591872	7.38750254521058	8.94687686100615	7.77965814545638	8.73324097390936	7.52657830929658	8.0900997417086	7.59142313149967	7.5532341225177	7.68386475646115	7.25807600647045	7.59343388504208	7.20961661704965	7.13876679862017	7.18006292790708	6.86795202429177	5.32491481682265	6.81037391460649	6.58344134460583	6.0355314121384	7.65640033296956	7.46392784044959	7.26981750315128	7.05219304505687	7.5116690682656	7.6765750179282	7.66686966573301	7.42186965473144	6.9939504565607	7.82272361255191	7.27755839282966	8.37071028150307	7.05500720350633	7.5769820171183	7.5283788368073	6.80219057795457	7.3845063398472	7.4601679868718	6.87408070473742	7.59969183960464	6.36096323035063
ACOT1	6.91911145070361	4.3924600518497	6.62865364422069	5.76461632312385	6.95036146267228	6.7567862863222	6.45473017090677	5.71851204427421	6.09771469100168	6.20133317086871	6.21978947664175	6.7260422800565	7.20463703055469	6.92543163701676	7.50797919773356	6.40525827700528	5.43534924895958	4.83547451449221	4.44397985806483	5.50981787700318	4.78807537800296	5.69016246966937	5.4629839648493	5.40165364960458	4.35624228114905	4.51902975936477	4.24823142406421	5.25682769521447	6.44450522178535	5.63743049026474	6.58805780851802	6.66401662919491	6.42867767627294	6.42696842087701	6.00020137131016	6.24258404896874	5.22744604960007	6.46552542684648	5.84526302272864	5.66516693057714	6.28851009557529	4.99390214796015	5.17709835749017	6.1683038405886	5.47842049879597	5.63167723632303	6.06043461060519	4.98402544068065	5.18493842441856
ACOT11	5.32794895444619	6.92302914488285	4.55478165209138	6.71107397062156	6.47476679613184	6.86795202429177	6.44200493451513	4.96449353232732	5.94085387669283	4.88759315752873	6.4305105593314	5.53242036468546	7.83953246332552	4.66034677466074	6.11007673668728	5.43809908321002	6.22146285294692	5.2130354573992	6.73927653962908	6.29964882618148	6.04562380390354	6.79584668830876	6.91160996304493	6.4063751879403	6.62171209734608	6.31710575673404	6.62065760272924	6.52256658488672	5.85611578055987	4.88195694816741	6.06121491670885	5.5268002588157	5.85079673758433	6.11846410569989	5.6027427183515	5.24860547290244	6.23037341479566	5.31446995930663	5.47776761601425	6.54388929190702	5.77125561115751	6.79677647132765	4.76796543105226	6.17245049849206	4.93433065916456	6.013462688791	5.78458164406693	6.33999269759013	6.05987219712897
ACOT12	4.50982540954057	4.63472142850236	4.32107197329028	4.3951216869646	4.34737044698058	4.19246385374177	4.29344523477169	4.44785727117015	4.42135930512022	4.30726973826838	4.30735729388283	4.33750686826401	4.258335367976	4.31311047555131	4.28751457587547	4.29676289070774	4.19400972252347	4.22908342332514	4.1859667166652	4.34053091218134	4.31055068062921	4.2452478396164	4.4081636608336	4.23147633970968	4.24006189435335	4.21608916834504	4.33010336055969	4.43406240983766	4.31558553284014	4.41786663483744	4.27697201101045	4.34114362204448	4.45092593576881	4.226025273332	4.19586996307388	4.48605962126005	4.23961555616709	4.53052783160289	4.23433999247666	4.30104948130404	4.25236512673647	4.38798187216444	4.23451188852453	4.32660001300005	4.29358578316168	4.22498673148276	4.14706689689678	4.32492518918766	4.31956776935895
ACOT13	9.39149728692584	7.92850433567038	8.52764999485118	8.00723437618555	8.30527804160373	8.14328163988935	8.34339618108205	7.85550915562819	7.80825033652041	8.81673633054064	7.85269572061169	8.00739360914876	8.41178348398348	8.4031561057972	8.57723822083926	8.12728036980543	8.19455805987529	7.76161485356664	8.01871164967901	8.01612250974409	8.1906057983467	7.5672449029212	8.09943365754616	8.43926543945078	8.62284922469271	7.46754537352851	6.88387894833343	7.98804676383596	8.52804063665226	8.92319906034121	8.57677467646679	8.34235435428711	8.49010400202615	8.55808837636202	8.1018862678873	8.26472378668655	8.58788374710159	8.22296413298103	8.61055800488742	8.18926878666545	8.26891203769855	8.28804494978434	8.2212559464062	8.07791906886698	7.89575413235034	8.42908492024664	8.01525320728699	7.95222932931569	7.99249363053717
ACOT2	6.20264336369771	4.55236147296739	6.56811391005633	5.07247037338111	6.12699177539695	5.81876247816414	6.49461219603934	6.16806549136067	5.82528941975908	5.97189680347016	6.42892428130267	7.01819578661706	7.13381643210833	7.11065765569955	7.44420134250749	6.61151701405539	4.41797991157948	4.86687225023821	4.56558488267134	4.88947028955569	4.76411695893086	5.3591764377347	5.00381404793059	4.59751047459912	4.4994970581861	5.22617912725079	4.29007429668247	4.71482318254341	6.4556806952696	5.79143697963116	6.42987581915828	6.59123468072251	6.79543174714726	5.99402982732135	5.94365226398718	5.97000343575594	4.47261703851488	6.40275130019462	5.17497272989337	5.51153934441312	6.17861773939227	4.79633415859698	4.82729138203025	6.1008387970307	4.70005037024211	5.10768055640058	6.08460087357766	4.49339801200136	4.93550321922483
ACOT4	7.33835743378999	6.12641047106715	5.74877178678018	5.85660520961101	5.7198749664253	5.57360877180554	5.77894750269996	5.0838484705481	5.67554485071715	7.02386005212224	6.54365145122244	6.81501998034165	6.35417167934092	5.67283622902094	6.29613977278144	5.95869993879079	6.69551812110211	5.9293904256519	5.77196012159406	5.97752612253018	6.29130986506267	6.1076203153747	6.46867914281687	6.5918439331355	6.40670134764837	5.4792594929922	4.26669037088019	6.62364966638871	6.41987499849546	5.40993172567854	6.50065051950194	6.45030305009111	6.21263795961631	6.19167283046631	5.70768898898633	5.86247574255851	6.23779193878816	5.97667411403631	6.27257111939334	6.13314313018533	5.94279341821152	7.00259990780044	5.82989482749266	6.02291281914331	5.99069889006255	6.34987050252415	6.39411997940309	5.7593658883818	5.96667278489861
ACOT6	4.18231791487792	4.33975666705731	4.30478761053112	4.40171099586361	4.2922296094654	4.30813269604927	4.525490101757	4.32916966949096	4.36215793321948	4.22201428805795	4.24990928855779	4.2667228896777	4.31306633319721	4.20109047052323	4.22230402344405	4.30146529009388	4.30924474437225	4.19891322411954	4.23100442764183	4.20274324576343	4.42882619857409	4.29624571247146	4.47827462742752	4.18283566983568	4.21269829444964	4.32905303553078	4.29654067214883	4.2595794340281	4.2621839456254	4.24140195393933	4.27162463018843	4.26972189693074	4.20391242217171	4.39210533653434	4.28943722701677	4.22214809260025	4.1934645686838	4.3062343503777	4.28489464046449	4.30378645221722	4.2749024921348	4.44205631515996	4.30953915312857	4.31091097641341	4.26823341404101	4.23758606102453	4.27803847014988	4.26928835415115	4.17564403569046
ACOT7	7.78868624272258	9.3948804688013	7.4717785361701	8.1840248353376	8.25223807074377	8.18838725643117	7.71218074570925	6.98224621700544	8.65466819818373	8.95460207538329	7.61394315179055	7.30500626292381	8.60671289008099	6.61887381589659	8.34422376346883	8.93853882316023	7.78177668039951	7.85583081225149	8.45420771636075	8.19594916128855	8.05115143208832	8.65993954099257	8.27425638287529	8.48818314980627	8.02732382963347	8.08643733814282	8.76044131433762	8.59108166804797	7.61474102599441	8.27864734923439	8.39131744621193	8.61470019854311	8.13856795601421	7.66233419156257	8.12898934774721	8.04495745481112	8.32262876163535	7.95912525063742	7.95181505256575	7.00550623782756	7.85162976735189	7.65902823885428	7.92356454385143	7.48955372065668	6.91795634972734	8.30193477525175	7.33864469339872	8.07447611864878	8.00999624909096
ACOT8	6.66620216595278	4.40254078138266	5.9960588180941	5.82106850462955	6.03397125796087	6.29933483220773	5.97111154191832	5.74693001874475	5.78399861445574	6.36645019128338	6.29086573126752	6.18183167860844	6.70391870718725	6.0621014962728	6.42600917030992	6.30249149552712	5.72506821534456	5.74265415185543	4.97809983219415	5.75770488072246	5.43719554644148	5.55882567448192	5.5466150504496	4.93678192438166	4.56853082987722	4.86591850555588	4.33119319483286	4.43616838862038	5.89299167261998	6.07808884051102	5.95543164858455	6.0351604895674	5.61418385142014	5.54504710504645	5.75474133942995	5.77308957309598	5.62197579682374	6.61238337521243	6.25753741324136	5.59570443198118	5.32578706401636	5.5532626631599	5.54468005219824	5.50833010591322	5.36421758801025	5.41482709166069	5.85501328498916	5.19165658682398	4.48660199368707
ACOT9	7.49402874619971	9.21687744545672	6.96878195335903	6.8722345264993	6.32251926326078	6.02878213846849	6.62838493472608	6.63562396387237	7.19607852593281	7.71329476372445	6.63226178926954	7.02209072168403	6.85879359267903	7.219835290142	6.82272754615876	7.55854706889437	7.61195184523443	7.2567198692009	8.33416492881547	7.44823194954155	8.07839068728224	7.99216920962906	7.88895410485413	8.08522867618507	8.14589721042628	8.13983098758115	8.7189212058143	8.32351643096813	7.06358638148292	6.71330203659994	7.08433346531104	7.15311538143248	7.0066127188573	6.95131494958484	7.10657725368801	7.10286503691062	8.13137725920088	6.79677647132765	7.39602569625787	7.26210344407968	6.92337614055331	7.62627614379137	7.58509013088873	6.77660878244936	7.8285605503737	7.4261625852169	6.95465426161304	7.09305240024143	7.61518758331481
ACOX1	8.52941395318857	6.61192866189953	7.65344162872367	7.57442952610994	7.9823942179259	7.78177668039951	7.42363617832649	7.03088147549885	8.17820094043889	8.3171825293141	7.51829896896123	7.72818768248063	7.79179468339684	7.66194973949158	7.65002149781117	7.73396363587427	7.39821688237868	7.4788007050067	7.05359803081181	7.43621914457452	7.03461044841504	6.96611535901958	6.76080576686345	6.96985324113039	6.93001832389677	6.57214888629735	6.06080448745375	6.58866447782852	7.80227169095076	7.99098111207412	7.85550915562819	8.076362352365	7.7346013939347	7.69446309731614	8.03907263157269	7.75672689837536	7.31440940486038	8.05201995615966	7.70895493118125	7.62442957784735	7.54306274869343	7.71950615591131	7.77593738863172	7.48169362541052	6.95251951233047	7.68431923314633	7.46683080569349	7.36081718517645	7.02430738936579
ACOX2	7.37556191541242	7.6765750179282	8.00259007334924	8.70213276186606	8.97577104032231	9.16144834270595	8.60671289008099	8.13937032512276	8.54868004659238	7.57270165647709	7.91785146667519	8.65217880918009	7.82584027092379	8.87285930813669	9.0046727920661	7.83837216511238	7.82826570430101	8.10715970115865	7.80705738541596	8.30409436604801	7.78952517202717	7.99868235225011	7.56796674245599	8.04837560402309	7.55169671403458	7.9993787405981	7.45736356728069	7.98364124706673	8.42371401202065	7.84541260113337	8.55161401265797	8.30231109950145	8.17501826082229	8.21914217286375	8.16143868034682	8.29101639626283	8.16239353785889	8.42597504081213	7.93576181067112	9.01203640923382	8.30749877650855	8.73324097390936	8.31077699453762	8.30148976324826	7.99054925136022	8.53992247141456	8.40274997921764	8.72986201615273	8.78974286718206
ACOX3	6.93368543583215	7.32280802618364	7.202950416134	6.83282972757428	6.25524495031746	6.63791878547923	6.24394185773113	6.06496500096302	6.78400345676738	6.61335569985293	6.8041013358572	6.50895188285238	7.53159987680073	6.52689228510312	6.46288455654662	6.54125963486787	6.63874858561911	6.57369044925649	6.84528510965937	6.71491483488738	6.3828692907606	6.69910537821609	5.88939046632586	6.36065582410777	6.01725021522674	6.17221807115266	6.4369389910177	6.31984493468519	6.05747571265127	6.62894816040713	6.22873943112618	6.12976062863026	5.96804114001264	6.24635278107725	6.51394411208119	6.05026487674645	6.88564827556868	6.77157873771892	6.88531576579014	6.83243282486948	6.39826770342471	7.25871630757366	6.76313802910891	6.63084995989377	6.4063751879403	6.48489271016823	6.76313802910891	6.06261370014739	6.36675948745736
ACP1	8.4813209449792	7.01870329540606	9.63370507542293	8.36201476091004	9.65385288269978	9.97752610818078	9.41372963661484	9.573878576488	8.94027209177634	8.53992247141456	9.85687645043434	9.60452964176162	9.64636060832096	10.1757306573101	9.4709091986069	9.5123524956314	8.43747015536865	8.42106295666377	7.53575895770533	7.47700640560201	7.48031772037931	7.66363729319157	7.64072582764772	7.3676282560484	7.54026615593027	7.92766897296193	7.87573954188505	7.65490848776974	9.47517568879466	9.573878576488	9.47239698247447	9.98109540946512	9.81762060914751	9.1341535383616	9.45118333356807	9.39750709690332	6.81931446220887	8.74918716963088	7.49544837075809	7.75778444136776	9.69713117242672	8.37111567125093	8.20787222220321	9.50952725045006	8.2212559464062	8.54635366249929	9.45027148018566	8.25839777138415	8.80755444621326
ACP2	8.60333225930373	9.18490582222447	8.46098340091472	8.87057377083412	8.68245674693303	8.20752022967479	8.22531492199477	7.8617476649034	8.36663022957784	8.88446654657561	8.51387527177253	8.2295614786439	8.74111332589698	8.57272701376407	8.45780937543948	8.58694135331029	8.97961215446204	8.71917656750091	8.80018869174369	9.1118889922436	8.96883444826691	8.80755444621326	9.46373242442394	9.00513517588239	9.1666694482721	8.60482128992001	8.50652246620804	8.64033527834721	8.06587678557272	8.66967164582253	8.32181767998044	7.96781642423393	8.23885644067903	8.24238966627949	8.03399594412635	8.17030410339992	9.1918119490455	8.41792843670725	9.23758106963233	8.69811120738009	8.0662990459667	8.2513425161657	8.62727364656333	8.2574573743087	8.37695532955386	8.78818175536316	8.38851623878762	8.61658209279845	8.3171825293141
ACP4	4.40202212038906	4.99447876568008	4.66966907255556	4.4155483009566	4.36429243320578	4.45513555944257	4.42683358097936	4.3955280598405	4.89264139435718	4.77620578521305	4.85096489825898	4.71616548563	4.55001009528295	4.63119994496504	4.76747360516657	4.63702276070243	4.53176054961437	4.60980994960409	5.12621957063474	4.64343804220341	5.20715607184794	4.87011477535549	5.3406842848444	4.39878691605137	5.32178379808192	5.85876991224336	4.48904913192055	4.58089266326439	4.40789751026772	4.39892715636977	4.26668146037999	4.23412411512563	4.40168338702683	4.44597484220207	4.41781016931827	4.68549470954461	5.07081854934651	4.73028400244752	5.01930320921277	5.05044267201307	5.18435689133028	4.69662736518132	5.35308389784109	4.75313384505329	4.88387592824597	5.04621701270255	4.83818240202554	4.54811312933333	4.92313704407517
ACP5	4.37302282405534	4.27927501012278	4.8724883337927	4.2668111545427	4.23156318051547	4.17871314619946	4.46357574096289	4.3255492564706	4.43839657768722	4.48650021860661	4.42457446541816	4.59116567260104	4.73587731446208	4.71892323394724	5.16845945411557	4.21829134889847	4.28044154999977	4.29228118290132	4.33090843281061	4.39585120635109	4.80213655009407	4.21654640459465	4.80839193700774	5.57869008408723	4.31723825096217	4.44599947332382	4.52037952943185	4.37267517306518	4.72548591334532	4.61405441665166	4.38798187216444	4.51803171088769	4.44830357842178	4.46600911936358	4.2178265746203	4.28644046838111	4.73935487599788	4.26732459653442	6.15703168183292	4.21509923395904	4.30191500169932	4.41357344782981	4.40484179706781	4.29430323506049	4.42192099193194	4.40729598589635	4.35525615679863	4.28024197086543	4.60395089612456
ACP6	6.72378425868598	7.49437321063215	5.21952782942475	5.43633194251353	6.4187600617238	6.81269545657139	6.62423737667328	6.29964882618148	6.96285784833723	6.94065797795041	6.22610615604267	6.13518797426591	6.84333258789976	6.4625517703579	6.57915588507468	6.97697235713724	6.59360292708125	5.83357871935397	6.52357726211052	5.88006519470965	6.68190146992392	6.37094406492088	7.27755839282966	7.2763676983443	5.87981876094284	6.42325887464848	7.08535798884222	6.85453446838201	6.05162924510543	6.26054551520103	6.57279024673612	6.59609796002121	6.44601261543154	6.22984490018427	5.70222373642946	6.37216104192578	5.95517090744378	6.41558009281253	7.36363999974917	6.64701701466953	6.19134994290869	6.80838625390274	6.46980287476212	5.91254134870461	6.29250560286368	6.77786066263293	4.94921108424983	6.3645959390148	5.89494983320441
ACP7	6.36121123833947	8.09738768137328	5.33866863262985	5.06345261558486	5.3344393732326	5.01275280022437	4.87728979154998	5.01573503161408	5.18551109869983	6.46406981073	5.11841116586136	5.0663562597056	5.79829194883763	5.45768565073411	5.01696357567197	6.99010461919902	6.00382072056481	7.66906042390647	7.05851993763245	5.71909965714159	6.48286308594993	8.04428786831263	6.02704204642322	6.16689346816271	7.6386595674551	7.59820875934448	8.17381868362735	6.50700607953367	5.67593120025704	5.89998316995701	5.10693033619329	5.62392644309538	5.79376933941788	5.56146001640146	5.71311797405785	6.43225201974466	6.40151232658391	5.84039542087786	5.82770581419541	5.91451955571375	5.17519598476123	6.62642486242096	6.34864215502368	5.10087876981945	6.72071898770763	5.83685121134628	5.87402207767138	6.1425674492089	6.68007404016073
ACPP	5.2254361158744	4.30596045130367	4.34582683019472	4.57530379410082	4.36582196577652	4.34880526131176	4.48089694530736	4.50945537221746	4.39323182367846	4.37270769716205	4.76485490805702	4.45019890423481	4.32474799604194	4.54263067380829	4.61825075688849	4.32816252329628	4.22652627132316	4.53296210561127	4.36791775347908	4.43529050149715	4.35793746430035	4.44529024209517	4.25693933738292	4.18868858842116	4.44231925346389	4.17601930286243	4.31919377454715	4.26949771547789	4.91990621190138	5.21816632741925	4.42896503372494	4.5613638915341	4.45243729137784	4.69454798827655	4.72119883149924	4.4383846432583	4.32327427447345	4.51659831663865	4.42713666232213	4.36671633765938	4.71775420260321	4.40897066657051	4.28537865985514	4.29776174656784	4.70410839340251	4.36445602012033	4.32115396219598	4.46716737512962	4.51885607695096
ACR	4.36152551650395	4.3300729810048	4.36480304114557	4.28484667136463	4.33802444575635	4.40637824375728	4.4559231710047	4.33344879623724	4.49880807812471	4.58321201645723	4.54048249771021	4.55972251629823	4.43104072097508	4.39832794073561	4.50649968987531	4.51517588376216	4.2742328717411	4.5246584011259	4.3219464228008	4.27589866008907	4.28706613615836	4.52556966830078	4.40207364342055	4.40239748360362	4.32852937338378	4.48291513375806	4.73830904765059	4.34976424684589	4.26454835268423	4.42985329864884	4.23108293641325	4.2560887597042	4.42251938258852	4.33603450937165	4.55298298196476	4.56686013062565	4.29330329926371	4.28582719612448	4.33657304278481	4.31080947647141	4.39580354531373	4.57657506986487	4.34659452782911	4.99434659890035	4.93863598114184	4.4668615559508	4.35159285784606	4.31796438839895	4.22229900668103
ACRBP	4.62744505636965	4.23454757943228	5.28297389689344	4.55294581410879	4.31545991340943	4.31178345461591	4.25285274805062	4.51659831663865	4.2820468917835	4.40422428026152	4.55371370100412	4.51930714360207	4.46337619367611	4.96302978451805	4.24622281581539	4.74544078243369	4.52819874047697	4.45163579204881	4.37205201773187	4.17581399949398	4.44184923001853	4.37580782749355	4.24801596012877	4.22285439461533	4.50096498479382	4.25015925320031	4.26843001850461	4.23057180439013	4.44795398449428	4.43388368311921	4.51862333955199	4.46093838070877	4.38653081701831	4.26702569447759	4.94017826583309	4.37698554701533	4.35213534101068	4.40129782489293	4.25266740253097	4.36888579132535	4.5099683679349	4.26082203614811	4.36547330163408	4.55913284075926	4.3384396368476	4.60679716699033	4.3961933038086	4.2501355134925	4.38643043582793
ACRV1	4.54455722317129	4.8162684702399	4.47239079665763	4.6200020864883	4.28267860830259	4.19515477494788	4.44346066248502	4.30233086742833	4.45849126236988	4.70233331017118	4.44870444010533	4.30875269361798	4.37054397722559	4.62760840650008	4.52405536663231	4.42423395389875	4.31359818597376	4.46679735682906	4.26680716381639	4.2123254887411	4.55752886800242	4.53851976162151	4.39313720368433	4.26087829569913	5.66337157837767	5.23480047941126	4.40832947766367	4.55426759356933	4.43328024941837	4.65304465144158	4.62626659221764	4.30803295447028	4.33376032613	4.30842900552001	4.34926102488322	4.66698814672293	4.38882425771157	4.3476966421603	4.38409144801283	4.35813734513044	4.37332719907232	4.33709227945253	4.46921569963887	4.65713765694933	4.29891405569128	4.32985587376787	4.9903362506286	4.36933972826699	4.50083806177891
ACSBG1	4.90452726173499	4.6690773364202	4.28169172180894	4.39850558320237	4.50697992513738	4.55185764332442	4.25650120429778	4.53294661701918	4.46990349763714	5.01805418608001	4.48385827761404	4.66005712601547	4.55666926598056	4.29176342063045	4.51326628521968	4.47681627136487	4.52096630429519	4.36734073050386	4.3879650130703	4.24076734579642	4.70842163291159	4.48920669846645	4.33724218970752	4.27698076929959	4.61004262849344	4.32150664821217	4.26911614349208	4.34094921530348	4.47259557769841	4.44845314573968	4.38586021147672	4.63437963025635	4.83880745636973	4.38052924410691	4.58638913180134	4.31247809232639	4.49969881785261	4.41755629929127	4.28161556214091	4.5310602592779	4.51909859656491	4.35059819262493	4.3245386550953	4.43329099789614	4.42275026838554	4.85181715086358	4.23309223698068	4.39131803993196	4.27281374531091
ACSBG2	4.30800464131494	4.76684079117504	4.22880186460425	5.53548335403274	4.55530194344337	4.94024636184628	4.48577432134506	4.35122492252243	4.26097479248736	4.40069517889553	4.21716942863511	4.28538337359334	4.44254636191637	4.1999563494693	4.58401771546386	4.66106514902127	4.37831384988806	4.45109265568761	4.49143641963915	4.69797412174646	4.46808417162037	4.77225066570911	4.39534342909987	4.47814709273622	4.74462965289305	4.52047628560983	4.36296348347443	6.02625672321178	4.25843036452579	4.32091700126105	4.45137695307759	4.82719679243053	5.84071401914722	4.49365847248689	4.6665991063835	4.38136069897173	5.41345423172146	4.31225457183765	4.36961746939923	4.31579043812847	4.91660762910287	4.35320342349188	4.37482164975432	4.37857349359748	4.21502355374216	4.72335160100027	4.83631203064698	4.32837373766245	6.27660895381033
ACSF2	7.20857576687882	9.09629969169008	7.40744206805155	7.8768227633554	6.50857334469465	7.44605638508646	7.86804753458904	7.22120074563515	6.7120619713071	8.11862885354132	7.49437321063215	6.5803752173575	7.21921126706703	7.77485456970907	7.39008559780659	7.61229631140124	6.42585296213663	8.05910723402211	8.45868640706161	7.49294165797383	7.5677843022645	7.05016438481287	8.07398785838887	8.39176914411014	7.61676948448078	8.40229932094458	9.21554836468315	7.7868549624177	6.79995795167709	7.29045938556478	7.34063324856013	7.63611133948036	7.05016438481287	6.92939437149918	6.8746980120928	8.14066083191581	9.01203640923382	6.31414758361103	8.89251816441405	7.26545451680815	7.67973241089248	7.20528624223307	8.33685537486286	8.13856795601421	7.33269459963214	7.29934746678973	7.29251565009573	7.55169671403458	7.21421512488737
ACSF3	4.42255181650915	4.30350734035426	4.31545524338806	4.44760567316225	4.34894336306374	4.38108104938761	4.29338013581665	4.36984649787459	4.31256471142482	4.2775657792625	4.29318391131169	4.2534112020151	4.21481753344314	4.52692966454237	4.24963001331314	4.50335013323579	4.32277687277782	4.34489946625466	4.54670636869188	4.23734755516617	4.52840264739916	4.47944162189407	4.48005702629101	4.24126877728906	4.35109138472135	4.39451048792448	4.44453735411449	4.45934743572524	4.23512300711775	4.57800701165032	4.43231508482839	4.41739355217166	4.22151555160561	4.32640645557937	4.25758663614456	4.36563005770702	4.38745728640482	4.4120104315485	4.34979801530301	4.34618857073263	4.3421453066037	4.36663247232369	4.29972577666933	4.24506399435014	4.65165197048674	4.44371552150794	4.35739107273233	4.31171751786514	4.25055010672962
ACSL1	5.77556520825191	7.11443641850773	7.52114955400874	7.90136744254665	7.10521621427791	6.84127721798863	6.58977345720826	7.5480861886333	7.37073678787923	7.28924734324039	7.06465755793615	6.6478624951981	6.98776842390741	7.78348221157769	6.78757500975154	7.48395900826713	6.14345596858807	7.79398192887312	7.21565870509259	6.97366495997219	6.90087454758063	6.39778208629095	7.43479349974253	7.32890642062034	7.83732583661726	7.54103592319633	6.97366495997219	7.1475839779683	6.64170409024657	6.97934350878805	6.56416653966512	6.8627257349199	7.11769700288189	6.51714875104633	7.50029529294037	7.68044432614296	6.80184226563851	6.06618510152551	6.28359016939607	6.35219309317814	7.39803615014468	6.60949306862944	7.45105994977801	8.00259007334924	5.70814336860119	7.43961520804288	6.77749593665139	7.43996816328677	6.87060556715529
ACSL3	9.44025688946359	7.66054690117208	8.96169466545557	8.64424329753032	9.14514269662961	9.03106344695713	8.79018350123369	9.30710672618403	9.93500174422749	9.09440310390673	9.6417336065616	9.60834087787314	9.36047229136748	9.40209681512325	9.40275921903918	9.17604604154308	9.15101883041356	8.53800720814668	8.55317112450377	9.17929844645183	8.70730727148345	8.84257363219679	8.7768207325717	8.2644029912349	7.53507045258525	7.86997902826995	7.96662134424521	8.24474148434173	9.87458460228119	9.53560038735561	8.67663273802948	8.81918162956906	8.6921232223331	9.73552134825962	9.7113800579905	8.94413215651907	8.05828807126528	9.42547591098948	8.24430877518369	10.104735052366	8.5055831753099	8.95972641179897	8.82240481343309	8.32903829854203	9.07639534934966	9.09171704834513	8.86535293662894	8.94573201392695	8.01394185881241
ACSL4	8.44870236454393	6.24916797852133	7.08794149446043	7.32308445492463	6.8637047017436	6.05137496286475	7.32442412091518	7.39212928875072	7.72733216182308	8.06422411023495	7.89895659959148	7.23087099239814	6.39872323424108	7.75847632264738	6.47712857768116	7.13876679862017	7.11980473230817	6.8590818220383	6.88108946035283	6.87190374942301	6.23013755220837	6.93195151022221	6.72071898770763	7.00259990780044	7.46809736341136	4.93935383749329	4.77713596871455	6.80619021373789	6.88859016652361	6.92181329411575	7.04018139585309	6.9936320235911	6.58313810598406	6.99842989984578	6.65179760439725	6.48874415055411	7.12108916380327	6.85293739251395	6.5111675542464	6.59708131869171	7.05927310024512	6.22207589250664	6.83396121991648	7.70364290683834	6.95064099347549	7.03393918668636	7.11537798545692	6.35588504228974	6.40670134764837
ACSL5	8.21222907988559	9.58638402952407	7.18173521138514	8.5941293274361	8.77904192315961	8.62880465462155	7.58837536613423	8.77252018134256	7.71950615591131	8.62006333740709	6.69493239016871	8.03167769667452	8.69094971682121	8.21432188791109	8.76714285014381	9.49765087497421	8.98776322916686	10.0786759118568	9.2494148040731	9.60141152549364	7.35654543772166	9.15902089207877	9.19665937569816	8.88446654657561	8.38807315925133	9.89485474399402	8.97577104032231	8.71697741930605	8.50358346348785	6.95727424385894	8.4537285687674	9.11309113388949	9.07407148195513	8.53854397654287	8.31244983605856	9.78763507667595	9.50561094163896	9.26429527501646	10.2358612022127	9.07164629032099	7.24739214925463	9.01999489012099	8.41511689013802	8.76350728912993	7.66125459971703	8.3414128099586	7.51756224351606	8.945126007505	7.42012463176532
ACSL6	4.39326685307363	4.54931228441648	4.41818706397416	4.32425776578113	4.46509645536573	4.40506089291758	4.58138870492164	4.56643108439135	4.41953732951936	4.41424516477852	4.33980603168317	4.37289874055517	4.19141712727491	4.48233470983567	4.61773865396264	4.31825874751583	4.26598876855748	4.50917602686579	4.58512586871768	4.26779575472053	5.17996786863206	4.58461125897027	4.41550858971406	4.30425077298401	4.26950694548023	4.89313158874392	4.51608216760518	4.50864332068864	4.24161349891222	4.47616555820243	4.48090761327685	4.50835788089724	4.24207195912649	4.33978011815825	4.46986032123612	4.65177975641145	4.23130595803055	4.41855157743235	4.2123434088105	4.3135080457346	4.28869151188384	4.47078994899852	4.35079823646521	4.37790025228121	4.2391170667753	4.23086945396158	4.2813959982127	4.51742350241453	4.31699803525771
ACSM1	4.21945700661838	4.1351070792765	4.2057544429383	4.16073990513009	4.24383911232041	4.21174103944102	4.20628282277686	4.25258302677291	4.3059464244273	4.28413560265171	4.24832858740193	4.22562904683091	4.26456936100754	4.13527952075527	4.16747091039518	4.15995770148233	4.20449549347405	4.158463115926	4.16249127788628	4.19492537906526	4.14108212362938	4.25502984667392	4.27135240622404	4.24243243803356	4.15170258872037	4.15798839973032	4.23240476886909	4.22840684908446	4.22935875523929	4.20131910563748	4.20919026099522	4.2202814439357	4.23216770085054	4.26188464529401	4.19562354092089	4.17996910807652	4.1778140713567	4.25493133915395	4.20831765003948	4.14666508205805	4.23971770306512	4.19664244981527	4.20927939453996	4.17171757310545	4.25738631854947	4.17352854962972	4.16774510206261	4.15552233187314	4.18497058179238
ACSM2A	4.34999315158079	4.25276910704787	4.28670170265314	4.33349931503899	4.28876847192289	4.30068006152243	4.2106395635486	4.25190890919366	4.21311055889833	4.39146470261867	4.18653152216064	4.2667228896777	4.16696654056817	4.19555333401933	4.27436047453971	4.20265467596019	4.54973583952524	4.26514531048836	4.22499530852243	4.25581297293578	4.30798707821543	4.1997451411367	4.28090773557687	4.22339754562766	4.22003439977022	4.24378584633518	4.34728869913868	4.16717093561719	4.24877955452467	4.23605414242133	4.2107426393437	4.25747619922136	4.26951643750098	4.18927252528514	4.1956998535484	4.23136396341113	4.23295560759357	4.21096436094877	4.29240088970304	4.20525103361668	4.25796764876101	4.21845470994437	4.18265405064506	4.34219258856103	4.23860692415051	4.19935905521155	4.23093023685061	4.39131803993196	4.26967880574223
ACSM2B	4.35943222386311	4.30875757089955	4.26627558670054	4.23469639829478	4.26481435480404	4.2325503389198	4.30678554596994	4.25289834112525	4.24641069482266	4.44934880664837	4.64127418378115	4.21440763610727	4.26262550158424	4.40537914978085	4.22083416362863	4.33534382936543	4.68160525039318	4.39478860359815	4.38204237873532	4.50283773875559	4.29290700868241	4.31101486138175	4.3813970368135	4.18216118786513	4.20691092895921	4.25634704863284	4.24806303506649	4.1861987569793	4.27855239994196	4.72962396616171	4.35870625192459	4.29004597599212	4.27368279261004	4.18118500132984	4.14513637427559	4.33904357340359	4.41926648427737	4.21435480545206	4.35669462642911	4.27993645613698	4.22337574180171	4.32250781076927	4.40515192564652	4.21873674811422	4.21724485254397	4.33136660310103	4.3394108005157	4.2711518891861	4.22945801946253
ACSM3	5.32116456279912	4.43054026892184	5.57254412491076	5.02554617783073	5.99535768381239	6.43806413807003	5.23462473459507	5.63696919058993	4.3455184757889	4.61045802383006	5.06797865391057	4.91591112792855	5.51735599582662	4.98831275030109	6.56416653966512	5.01748990949591	5.25480402461383	4.91819657355134	4.44244126496801	5.10236981854289	5.40361346537621	4.9516133309341	4.33200501325485	4.46373785199449	4.46969304425842	4.60599989716352	4.34669953912907	4.56007377938768	5.49905028417415	5.29445134259997	4.80799553738871	4.81785761325943	5.00494645325085	5.47224989067385	5.14809797867163	5.38881128696066	4.46820861968589	5.65528133813805	6.21978947664175	5.03970743964826	5.02644244914709	5.82835808152702	4.83864924644741	6.04114875988944	4.72601068398812	4.74735581198005	4.88072438939696	6.26640196296585	4.97669724003095
ACSM4	4.46822173443905	4.27436518012883	4.36813638497493	4.22297677200599	4.47324650835206	4.29146803025294	4.33290626092492	4.31380423667943	4.28504486054259	4.43425874888922	4.30950576814161	4.34111246079612	4.24625808131761	4.32180918268912	4.37277677678753	4.27222903578446	4.27566770206635	4.44379383418687	4.30724886948359	4.34739680102637	4.20936599670064	4.41985368924218	4.21606398883706	4.6616080526631	4.83018902184301	4.61932190526044	5.25437979877207	4.43498688254367	4.33415548055408	4.30319243341203	4.22520817989846	4.24278239075259	4.27095975245437	4.23139764869408	4.35282709400341	4.28606773540074	4.28352652478768	4.24821667096836	4.36378410869237	4.42290294942289	4.266676931697	4.3358817979016	4.40876512636185	4.26040222584343	4.37043819646013	4.37746497348906	4.29188506027482	4.4289312950653	4.24072164000875
ACSM5	4.42104260028198	4.3432361929784	6.05663454487372	4.74780249183492	4.47572896144761	4.86012708398853	4.83190724122754	5.0803557551313	4.38592060323765	4.52112888043685	4.83397080666363	4.63444725767904	4.73321613178552	5.36369488632159	4.32013183178645	4.51684771281629	4.59513228572152	5.48210063627452	4.52553733240133	5.40714865215136	4.99069790901932	4.4193653585609	4.66675238356443	4.49874534467481	4.82315532519016	4.4630371032437	4.2454761698178	5.09367381333738	4.84315634787794	4.62336703703753	4.83083870784139	4.82954586939386	4.66731479939536	4.39653564602586	4.52590628816282	4.57340852145227	4.76356903071387	4.455160392478	5.12832895772624	4.49769098215432	4.87836957847372	5.39771351125096	4.50068150006422	4.8700109781386	4.36696453395528	5.00192429474508	4.71866335407356	5.22897197757383	4.85666850332928
ACSS1	6.4866502285953	7.54062927528532	7.14663047701278	6.67432291241213	6.28586624316043	6.5653162670089	6.4164405399034	6.12023643595654	6.41014732676135	7.0504577553958	6.59298480992056	6.56497218874021	6.56797362266173	6.43137986159825	5.65981855991455	6.25932410643337	7.59457039577808	7.62871622138202	7.30219030394875	7.13972270801866	7.17776024984979	7.24845473870694	7.38323338063091	6.86303206538875	7.23747993645617	6.61367773328782	6.77219120818317	7.81229252781576	7.13456247265464	7.16084107675792	6.06468175245488	6.37830593272841	7.67552586075855	7.84065444233556	7.08044814464409	6.64364026369188	7.5890796662493	6.65634311486652	7.25057057987158	7.34976258409418	5.62174286932549	7.522312904712	6.54837716327362	6.22812578096716	7.44311581246733	6.56245249530421	5.78772244024167	6.41498021250392	6.61005193669455
ACSS2	8.02689230918447	9.595896106903	8.09618621683641	8.48433471498817	8.57180788439897	8.42462005842257	8.49295620503562	8.41749761539675	8.48381936819822	8.33229037142898	9.05359258295723	8.64759671239515	8.60863246064253	8.77355059489791	8.58024985551226	8.04326910281941	9.04907381160261	8.56706985015431	8.88123870948759	8.95460207538329	9.24885654947613	9.39285613102873	9.49452677963178	9.0884821122246	9.5123524956314	9.31784078908538	9.50281215160262	9.45982516997248	9.07407148195513	9.03363258780696	8.5298132257158	8.50652246620804	8.38189206496797	8.70591348807465	8.60631094467043	8.87569534305968	8.96766796468839	8.35140994801321	8.95460207538329	8.217720248865	8.14366957736957	8.89403547265823	8.60122439586656	8.51910639289379	9.07467929345191	8.47456206122815	8.3805578934958	8.5976706052824	8.58221076271915
ACSS3	4.66237966303012	4.44846705597765	4.76411695893086	4.70485081978946	4.96177224064906	5.01450220102435	4.67350520809542	5.31746633742974	5.40566183816549	5.33184854660366	6.22585903920059	5.06851279657815	5.68951008458296	4.90994460273983	5.22642811022618	5.13626802364623	4.66803734594922	4.88048893906652	4.70074468494297	4.87788977789847	5.10114599276088	4.60723916969557	5.10403030720584	5.2538613917869	4.40766676394206	4.53025147455739	4.48447175540994	4.46809791355531	4.83604481545177	4.78064923032525	4.76598722128522	4.97846073452744	4.96689834747239	5.11285003913191	4.83172709751668	5.28015504552435	4.61840182407007	4.69929337242059	4.76411695893086	5.25376097062089	5.1679683834869	4.84100143551519	4.99821781329148	4.88220296880396	4.56088163368871	4.97166170046929	4.55253287866923	5.13300046068911	4.87811611207197
ACTA1	4.16190839112088	4.26911186489383	4.22496127689377	4.51249535707683	4.19373470887993	4.21033132453656	4.3092781895951	4.20912206943296	4.17720804125586	4.20239552368894	4.23908969754246	4.27613344802781	4.16719190348794	4.25419441382026	4.321160080025	4.36776232871726	4.60500474453913	4.40524509145681	4.24523972773764	4.23160005476225	4.25396334447053	4.26857278990124	4.30584089126282	4.34203250357612	4.3153180886942	4.30896464084482	4.20880097578096	4.37909469435414	4.1930650521748	4.284238352647	4.29691013567226	4.16169619999699	4.26184489026645	4.31191536669583	4.29636328110889	4.20671709666344	4.31858704126701	4.24139733997903	4.39508189238483	4.21646107300311	4.27698076929959	4.2568828898736	4.21689132047376	4.20637288199835	4.49079718613351	4.20965444863472	4.26470346748287	4.36548924594671	4.38456481900415
ACTA2	8.78358830772567	9.34365222857178	11.7338103560883	11.359807252401	11.2286924123037	10.451378543691	10.4623020124066	10.7137161445984	10.7707516608871	9.81585988080358	10.8567959174159	10.9147534907299	10.8354776135456	11.2966321701832	10.0251468945863	11.6580296084884	9.59349445444516	10.5166850765176	11.0082524335251	10.7421172990735	10.0518050334541	10.7895676921975	10.5649786952316	10.5649786952316	10.0274900011626	10.2190999465937	9.66824058704209	10.5899763509769	9.896810589101	12.2870771167474	10.5299242997564	10.7074361178365	11.0840439546154	10.6981817785058	10.5468726104727	10.6464436222171	11.3951771142268	11.7627247446186	9.6417336065616	10.5192765152515	10.5717171856242	10.0719365883303	10.9872514045166	10.3584188672463	11.6680807811894	11.5395528739952	10.0697000866696	10.8785762028264	10.9928650319477
ACTB	13.5226531289738	13.3304104549312	13.5969511978551	13.8203950066755	13.0055317920301	12.8290965486686	13.3196795406413	13.2654944939602	13.7850120520596	13.7020268763705	13.1517613641321	13.6718796197981	13.001664004712	13.6094108063811	13.103986087356	13.6217633595693	13.8640564247708	13.6954508892808	13.6839234184314	13.8112322869755	13.7232156410587	13.8112322869755	13.8504141909805	13.8021288754267	13.8949704904792	13.6333690265814	13.2724311033438	13.6650983856626	13.4716257718649	13.7232156410587	13.4776565167633	13.325344835853	13.1619725891874	13.5722979207798	13.6333690265814	13.6777539293186	13.9355459278145	13.5918982218451	13.8308963781188	13.5115009643025	13.0698192108246	13.2600346563948	13.6333690265814	13.2239742634117	13.4650384290681	13.6094108063811	13.3304104549312	13.2931000472255	12.824966208036
ACTBL2	4.25571104879264	4.54210336295862	4.34116699166624	4.34544703440395	4.24723861171196	4.21258994223936	4.23884748934566	4.29027832116173	4.41433994493954	4.26518893026279	4.57569730313143	4.29140141198486	4.18953694411045	4.29615555345759	4.23616596552759	4.27347457882642	4.22988089914601	4.26869395760222	4.22879007190576	4.21167839826397	4.29178751237653	4.22039781381591	4.27456712971426	4.2704754816412	4.22501003630886	4.22239165553503	4.29581791424438	4.2425090368111	4.20766262183742	4.23204345622497	4.26582949380473	4.17158974960565	4.28046526591945	4.15579594297153	4.26784162380063	4.2500511261378	4.28380437642409	4.32699884444646	4.22941561677863	4.19928403145241	4.35650309415703	4.27268409306796	4.18459200935493	4.27329723154199	4.24390499431638	4.27275197497217	4.20093876677927	4.15619364380241	4.34769031971982
ACTC1	5.142340016406	4.36523107716926	4.29897584687177	5.71335561555499	4.41854039593798	4.28713575501397	4.57483464031292	4.27154573239678	4.68774961064205	4.31313739381052	4.44088233742647	5.11459044333405	4.25020818781471	4.25553283144701	4.28035869061008	4.61659747914049	5.79532909402218	4.2075146083369	4.76054248666169	5.52156992720287	4.53243812770624	4.53392986213651	4.90539481286019	4.64970060696218	4.38828224701749	4.29977812548004	4.93290776452674	4.45606955241446	4.69433737024967	4.39186212198694	4.56067437671533	4.31827030533177	4.71209196208943	5.72661335366189	5.10007026094151	4.35071227774822	4.44205631515996	4.95450515027663	4.29505692828667	4.25847677225864	4.39013717517026	4.38625904826457	4.42137050341991	4.33261348862735	4.47486719332823	5.9619891755934	4.25418534886705	4.72035312214482	4.69498351372465
ACTG1	13.1199139645923	12.9925003189043	13.5400262063474	13.8767199675463	13.6401506268017	13.5655214131044	13.3757486849383	13.5056630164782	13.6650983856626	13.405991838862	13.8203950066755	13.6954508892808	13.6595947225078	13.6333690265814	13.5535288187995	13.7020268763705	13.840701560104	13.405991838862	13.5056630164782	13.6401506268017	13.6535770249158	13.6535770249158	13.6459654377938	13.5969511978551	13.233771641397	13.4173753446389	13.1743925049677	13.4114102611761	13.9152316471127	13.6595947225078	13.422822730278	13.2724311033438	13.3864491076146	13.6401506268017	13.6217633595693	13.4470603053717	13.4993814674853	13.5400262063474	13.6889849152974	13.5278573890712	13.5489977185377	13.4349556837269	13.6217633595693	13.6401506268017	13.6094108063811	13.8308963781188	13.6535770249158	13.6954508892808	13.5056630164782
ACTG1P17	7.60250480059664	10.5326201568735	7.73234987445329	6.86405726801562	7.38186312151315	7.8285605503737	7.04192960399293	7.59893644851363	7.11733572540393	7.82547566481072	7.02851348656574	6.87875246544613	8.04038169948829	6.11733544149388	6.75249914060121	6.72245900778313	7.77379244072514	8.81078081153049	9.8131753200806	8.3593233837333	8.87675726063854	9.37286440862204	8.37962368744244	8.45420771636075	9.26945685815469	9.58708452352677	10.845975132071	9.46295159573897	6.59708131869171	7.11832052242571	6.97999534863408	7.17270654922849	7.39803615014468	6.52985347060521	7.13098182648097	7.39913872262823	8.4778218508981	6.02346368208555	7.89369098288333	8.20058833420593	7.19645633055071	9.6425637302168	8.49665050926353	6.93243691576889	9.66216575090932	7.63383845662007	6.92453779865953	8.49344585335693	9.71570711797747
ACTG1P4	4.37425273699676	4.23115101178041	4.40157444929461	4.92849376660925	4.51174498132058	4.36231738365097	4.820217367219	4.36312605118776	4.68690166980458	4.85666850332928	4.37770389769219	4.66368123049009	4.668608761172	4.50139790844977	4.65368668418033	4.55761903575982	4.32822720538752	4.30498556698089	4.27537214137829	4.70058905626463	4.58848006116663	4.65136516413091	4.32213388129521	4.18080901483792	4.17542352888112	4.17319444282403	4.32099190568739	4.29025271920005	4.42690476396686	4.51766108999705	4.35650309415703	4.47979356893197	4.25056933437534	4.6849974093257	4.8076286154464	4.70463777132804	4.34419513433984	4.93658717877116	4.35083668675573	4.41228859921905	4.58833274997958	4.8288479136111	4.91579600524634	4.86136873365525	4.71059390118868	5.05551563267563	4.54545068361051	4.90241615957675	4.7490759432712
ACTG2	6.58653635454939	8.92645918634742	7.93285019737512	7.83534626254378	6.25170656128601	6.30732820128571	6.09665750211339	6.70360071254555	8.79183828524899	8.15507901503685	7.75966676208044	8.36540268984138	6.4754474310468	6.11409986554382	6.50829998871535	8.40806148094575	5.51153934441312	5.34483942383311	9.02667979848598	6.09575524522674	7.26871284576442	7.20358733691209	7.44711391939014	7.76684294123965	8.05484840276445	7.71218074570925	8.75695273521577	6.55167072113323	7.64103466837214	9.37506138744531	7.75070777176065	7.5262912013158	8.43099949974702	8.15169019821657	7.6386595674551	7.67327801525023	9.92038741492918	8.49399426423593	6.20695746489459	6.17714977710444	4.97699212702478	7.08256445675674	8.49522464262601	4.6852377775497	9.86306598207957	8.88554269303019	4.31540793279814	8.22619396855568	4.99009147495805
ACTL10	4.81318292923067	4.42590577400647	4.40321499458599	4.65894006182275	4.35398845455906	4.30120977770344	4.73754324816587	4.51814848909375	4.38696546995	4.42574237099947	4.4124971750849	4.50572357264345	4.65979960217177	4.49500146146322	4.89624678123196	4.49420849589954	4.48956559509801	4.93590868274937	4.56893166717215	5.1969535214418	4.6210302206611	4.76967820770895	4.66998057927696	5.00681006177782	4.35391524637094	4.30428247515056	4.20127160031043	4.4954822490315	4.8154317748247	4.61156786554885	4.79898434385372	4.73507825661907	4.41343901095797	4.44004365252158	4.45095458079763	4.52176030736376	5.3770895460597	4.65051053386769	5.04322967869855	4.772332307507	4.87778462447981	4.96979151393431	4.61879377670408	4.46139441718882	4.43341163504971	4.49571492547521	4.83807831348049	5.10014771121362	4.63718307856899
ACTL6A	9.64804041214519	7.42399166391809	8.48727625315289	8.97577104032231	8.74807393221449	8.54262457627406	8.37273469308809	8.78061127167446	8.55210712512158	8.98363402559209	8.38893633128769	8.56335781208285	8.56289478137042	8.44356934969519	8.58306771307034	8.62533193870156	9.0884821122246	8.60863246064253	8.31411890538282	8.77749626685747	8.48911428453409	8.58923812427735	8.65808958869073	8.71193842272839	8.90994142455152	8.20752022967479	6.8379781995833	8.21006050261378	8.65516067873584	8.11503403901892	8.29059197283337	8.44447164343446	8.41456800612983	8.42334750186248	8.24273251715673	8.03042718274075	8.51290450769811	8.92427078522659	9.15399208491116	9.09695567303695	8.4847386998698	9.03363258780696	8.32582480520832	8.80592888336254	8.57142241581035	8.4813209449792	8.76553489832793	8.50115632097778	8.76258167150071
ACTL6B	4.32159672274277	4.59956886350214	4.276772524386	4.39944215462985	4.28363870036174	4.44315959927501	4.46665464071238	4.29728169681904	4.6891081995444	4.56354543521246	4.30611806385683	4.27023972799971	4.37920792861106	4.43678410659095	4.28638695676857	4.30097500767783	4.3768309091257	4.28550034131449	4.38180529691578	4.26526044511212	4.29842049770467	4.54788093876058	4.29461693976224	4.26879551523095	4.32589141975457	4.42170345801003	4.59141103623867	4.28221925666639	4.36381223802067	4.33093339410723	4.5472713812466	4.32319992858114	4.6835656692524	4.36593183574565	4.34642335120048	4.6259795729598	4.47343486046359	4.43173128738458	4.48708181041944	4.42949366722929	4.6170303958588	4.51278386090515	4.43556860369939	4.31532995099179	4.35614782770745	4.42663058997257	4.35792245104199	4.39676199626002	4.60162633871314
ACTL7A	4.24304721819319	4.20099992652571	4.18456444471384	4.30455755415202	4.16369540489027	4.21096436094877	4.17864167099418	4.21171665944435	4.21955057504929	4.41286857124686	4.14027022787852	4.18915166288337	4.24038542056937	4.22650446840582	4.23056464099717	4.19977419231492	4.15295556758241	4.14078917927699	4.19769565143549	4.23322887548029	4.17968291784817	4.20519121470613	4.19074913314901	4.24857368709939	4.4712045566804	4.18821841575896	4.23778811037116	4.22738724392802	4.1968243519578	4.16312601667423	4.16878365707971	4.16319615842042	4.18864693992194	4.28411798494605	4.21047360763416	4.14635767735472	4.16179450543247	4.1751038475912	4.17776403052114	4.3183585655729	4.24072945377525	4.14546662443148	4.19345911885573	4.15692942134381	4.24932771070313	4.28521242109423	4.22056634952417	4.2612562424125	4.15537152050358
ACTL7B	4.23620810714517	4.50684669487338	4.42399963696604	4.25105077542892	4.35983749588889	4.23144405593505	4.2464150743493	4.42325172250585	4.26248926654264	4.24869664137395	4.19578863805807	4.27624562074763	4.38852330295799	4.26773933845795	4.3259778749192	4.18750369925596	4.23325129273955	4.28494394422419	4.31070238259597	4.26312966773033	4.27113210561878	4.24263934328587	4.37872415530118	4.30441959688493	4.19225877742968	4.3019934445986	4.41843186741435	4.20323746279519	4.19438884604924	4.25623997496088	4.30054836922602	4.20667687863333	4.2609074464358	4.26717284165812	4.29505270212029	4.23914812722565	4.23017010351101	4.32515599300105	4.19247878058905	4.19057308087778	4.22959008691309	4.25732529243083	4.24465510205344	4.30423639598132	4.2361566694791	4.37654801890762	4.24127736955215	4.14566009534048	4.28497427834681
ACTL8	4.70766133100831	4.24849965457977	4.29325671114163	4.35879991351962	4.27434552220207	4.21445566596952	4.5692688966432	4.18422139765852	4.23793513850813	4.4466681970632	4.46027734454285	4.30715584982631	4.22117429526826	4.34490459138063	4.34706124879908	4.39052989142123	4.22486950682951	4.19363967091787	4.45065088695126	4.40879420333477	4.22244169818069	4.25029051474026	4.51776750393653	4.30513509736857	4.57510068466093	4.38662152071482	4.38598395675996	4.61226059152654	4.2177085999665	4.70797592598511	4.34508575280638	4.1837109106839	4.3899649111825	4.35910656820324	4.25671981674974	4.35898358204854	4.26406096838116	4.39105149977094	4.27185031520321	4.25994498478941	4.27755030747068	4.35514890902109	4.36097883337704	4.53397440140594	4.28998554830657	4.18279545588976	4.40878516109513	4.31302441843973	4.37471578930071
ACTL9	4.17775175822251	4.14331751297653	4.23699112118229	4.16249127788628	4.21221986303461	4.14914823620009	4.18402976914258	4.22955909909037	4.19485238684377	4.26863423331621	4.14674846259578	4.17623915245043	4.2078084130111	4.31630230018874	4.25058552419722	4.26020614097727	4.17999395413365	4.20474422252726	4.15650123631575	4.27248317601719	4.18948532913172	4.25864526110857	4.30402620575434	4.17528709889769	4.17083495008012	4.17779991460596	4.25472366530831	4.16450796654855	4.17998052988993	4.22446117571925	4.20042710675056	4.21447414107386	4.2095663400769	4.1780212530509	4.23800769133333	4.20814458760998	4.25782336939144	4.14160114235423	4.15576936611512	4.16856638436768	4.23804746320446	4.24178704942979	4.17490607098195	4.29931150094258	4.21086360454443	4.21820510414924	4.20533298944349	4.22059710882425	4.18927252528514
ACTN1	8.1018862678873	9.74693155489545	9.04797678541167	9.41938571467753	8.9015803563106	9.28176855555952	9.67460724186748	8.71765006278644	9.54330461012819	8.91379500689586	8.91774848840332	9.36906704166967	9.07868670142028	9.38488388925851	9.12409662189164	9.15338059934737	9.46645067602699	9.70973112053458	10.2378818730897	9.42610829575392	9.80957027993102	9.57475843903073	9.18685553035145	10.0499217007034	10.9778291091017	10.4484528169437	10.784722361599	10.4670203171918	8.75470515998374	8.02043908977353	9.84428819790373	9.76608201191897	9.4990235531172	8.96119664245521	9.1052476940265	9.79596130231732	10.228523764479	8.83601449584154	9.73480984120696	9.30710672618403	9.28910136541653	9.32927709585379	9.66467435793003	9.14773960718678	9.12108282369682	9.42610829575392	9.37441062037763	9.70536035694525	10.1314883847718
ACTN2	4.14689658839858	4.16015096435209	4.18760902507976	4.27235627114905	4.29584357404313	4.21540619068639	4.21429053336122	4.26288568523373	4.26734561564211	4.22054028937329	4.18595011997929	4.23743033134519	4.22232134176829	4.2486538905749	4.2156676050362	4.27503137730237	4.28547868671291	4.19260525383093	4.23009637536693	4.21580534634317	4.43175847242229	4.17288376083003	4.39347412003956	4.23808184027952	4.18810679864815	4.19488656427889	4.25269957692982	4.27980527633579	4.48026907748489	4.1506590322179	4.32390093988457	4.19991361583525	4.28395939296228	4.17381592609234	4.2714403995244	4.22779078226017	4.16842166541845	4.24907935914833	4.43722024286499	4.14226090645627	4.31756113816575	4.59751047459912	4.27896998695468	4.25088271164992	4.15774869729553	4.1965976873623	4.2397127880964	4.38985546407501	4.30350734035426
ACTN3	4.26063314039019	4.57560423157632	4.3436026602456	4.36698759182344	4.2418531529929	4.21111685711491	4.29564647726355	4.23496457289719	4.28477527461018	4.3229618474593	4.32461916568575	4.46560144292738	4.30761718336821	4.49205906732149	4.32337384782015	4.29202900332712	4.19641081312975	4.55671556038429	4.29555001790624	4.59290015264298	4.33386699644663	4.19960564547441	4.39435848163667	4.3994997380776	4.76356903071387	4.60338971055691	4.32807724587693	4.38088495754001	4.378902197886	4.32698598825672	4.27450971916976	4.42782782881	4.21838293568831	4.34683707066097	4.23652016356523	4.3111359241556	4.50466367393282	4.24716537782234	4.36971197190973	4.23830705161757	4.36359688763004	4.2216272341835	4.53736049279063	5.0983979407802	4.39816360623305	4.48319228563603	4.60699746119297	5.39025282582211	4.33933962884255
ACTN4	7.26708649669584	9.43956760609225	8.33138233196676	8.67320519553567	8.26222529353667	8.11108925992037	8.23441560130805	7.85657832382917	8.89194459092628	7.70812603591035	8.08643733814282	8.52613109420841	8.32814108860409	7.72979323929233	8.01303633621544	8.43747015536865	9.53560038735561	9.05021886010135	10.0395570123567	9.82174767561716	9.89409787523785	9.86947327123099	9.77750671975524	9.79894563690714	10.4431840588438	10.0339726399818	10.665156762657	10.438428297549	8.35977642568876	7.69367884364524	8.1103048130393	7.5236676948097	7.72262620529946	8.60914829576252	8.93388714715368	7.65524361652043	10.0752729534978	8.9841750000256	9.30246367845043	9.25544829272469	8.34235435428711	8.81673633054064	9.07696818676278	8.7649691431034	10.0188212057815	9.23266269384245	9.20362000423974	9.31167874470026	9.29235140378069
ACTR10	9.91241371954736	7.57442952610994	9.24109570389921	8.95647237003755	9.32786025926954	9.4214317545468	9.29893605211829	8.76044131433762	9.19547160186376	9.24017579436467	8.30708237449061	9.31109235208225	9.32786025926954	9.06460814447928	9.42333875063383	9.14773960718678	8.55661798855134	8.86315309841364	7.96413047924338	8.82790874617867	8.10941446956876	8.70309092668634	8.35672636853758	8.0952908200179	7.71295484486834	8.26851397713403	7.29113723734334	8.1906057983467	9.31923246284392	8.20520134733521	9.05630530061108	9.09387785327975	9.07931346395816	9.01622982219444	9.0898793211499	9.03034980336823	8.05746457493688	9.49543698370491	8.71787548569182	9.24379990688267	9.39207470027251	9.13588758458067	8.94298299972589	9.43956760609225	8.34905806770441	9.33249181500254	9.33917877439231	9.04277739833101	9.03745559707427
ACTR1A	8.47888688336189	9.97280672492378	8.60914829576252	9.03034980336823	9.18551347363778	8.80853854316825	9.1093337808591	8.7841075778676	9.27304061578316	8.93853882316023	9.04618248483191	9.40788349865908	8.97160355724844	9.24885654947613	9.0391709377376	9.3785248566367	9.34556486452619	9.21622670201874	9.41450176936663	9.07164629032099	9.09171704834513	8.95038456621101	9.51017230214037	9.55899959878412	9.62033316804208	9.55027366071884	9.66555062711368	9.66824058704209	9.93210605265901	10.1690987702619	10.0406833184559	10.0395570123567	10.3684223622657	9.81393932274061	9.89953908900013	10.1099089395873	9.9632352454055	9.15902089207877	9.63618956830281	8.15249272867101	9.22137536346326	9.03493851165968	9.30989279215931	9.0046727920661	9.21487794558587	9.48235297951219	9.12898545649837	8.92538767350343	9.23758106963233
ACTR1B	8.76866033287308	8.05484840276445	8.13728033292976	7.81673819118539	7.90884169796741	8.27180925599213	8.15206440974118	7.59969183960464	8.44447164343446	8.61804549672488	8.20145316589779	8.18272296634545	8.14150157291108	8.25557108634617	8.60959245418127	8.42158793759393	8.63291865850018	8.24652848160596	8.4813209449792	8.37030233842401	8.387198954502	8.42250833474701	8.4813209449792	8.64086615009765	7.79290490687579	8.1158458236643	8.35602696739569	7.64925710583452	8.2481741477149	8.04495745481112	8.27559475757804	8.19935164315475	8.12605443468456	8.32669558591916	8.13520789532628	8.32996948383293	8.64550626644381	8.70591348807465	8.62581862157457	8.3636129976609	8.14766441626788	8.3644805544142	8.45780937543948	7.98840985144327	8.62581862157457	8.73489401129475	8.21307787681421	8.15412352289443	8.0952908200179
ACTR2	10.1139218228915	9.55899959878412	10.4359687373615	10.6663387147008	10.0554993472643	10.1259809906538	9.96919409521666	10.4121480962699	10.2389226080472	10.1519903004995	10.0090322508191	10.2840024408442	9.98937679004323	10.4470307020533	9.93876168378717	10.1963313100351	10.4071451042867	10.5860939800075	10.2937179732646	10.3546693111189	9.62678721864573	9.84257847988528	9.79782951884937	9.91335050678934	9.82622969142149	9.84257847988528	9.06268536822762	9.85063396530779	10.246639437381	10.1336508076458	10.063726533226	10.3794498224775	10.2121275342448	9.64876695847792	9.79993248110082	10.3148426165207	10.092417547507	10.2336709703022	10.310242443089	9.61080719176068	10.1485897333743	10.2154990806539	10.4470307020533	10.5936693172351	10.5610016584704	9.9263555295355	10.4346941691006	10.1572773894733	10.2294819179825
ACTR3	7.83241565551796	6.44117937050794	7.10992737168447	7.66363729319157	6.85852735845543	6.47785213080531	6.94269627607794	7.56944017263667	6.98672309134134	7.85013338412152	7.39770221960454	7.68791367021938	7.32850448742875	7.38857178588099	6.67108943398315	7.00393812757398	6.86857195902972	7.14106120781944	6.85879359267903	7.4379688887986	7.2195348938889	7.23503678056121	6.57783466157015	6.87532500321385	7.05259921126758	6.81931446220887	6.62134021594945	6.10161031250729	6.90400745768711	6.53615431245565	6.65952924842832	6.89418891531275	6.35588504228974	6.78060285790224	6.85078050341841	6.82167861165475	6.17628581227489	6.22845543147167	6.19134994290869	7.34401155278184	7.55438436866307	7.51204472530825	7.43764278758182	7.56145451094143	7.52324669150295	7.84720345441345	7.47439092748813	7.64298136377155	7.25871630757366
ACTR3B	4.37255060200458	4.33738322673087	5.04725497371408	4.50675667171774	4.51529806479848	4.405776394903	4.60226327249186	4.72833472512015	4.41588006702737	4.396120197423	4.82487398465686	4.6126368677804	4.37908794950397	4.31022558893145	4.64497847517852	4.43404090977462	4.40763893924825	4.43113278305124	4.37326188706943	4.5607645870262	4.34894336306374	4.40397115616713	4.45026817378605	4.31516075763086	4.2888314827161	4.31075390717193	4.26674153211779	4.25041475451009	4.5100417538671	4.44557544965234	4.55836233280804	4.4990257599769	4.58533836072993	4.47358582761263	4.3178954193011	4.65329561015767	4.40232959122037	4.40859225539474	4.42489618887727	4.51104705523657	4.57195049791248	4.30773134267071	4.41132985330862	4.33786465873889	4.34755308075604	4.42574965670785	4.57237184656798	4.55215648950188	4.39496249356795
ACTR3BP2	4.41192501624409	4.79755591935743	4.33146443483759	4.51126591577885	4.57092141279754	4.52672430698502	4.59285341468302	4.49893685119623	4.23765826139784	4.24296417856324	4.4608521910721	4.52320212552949	4.47363856689797	4.32508851252803	4.56857469043481	4.3487689456841	4.4066279525976	4.25713137823406	4.40005026691652	4.37609078286415	4.35634169049617	4.35252823382744	4.32564950849467	4.59629696024127	4.44834724220034	4.6665991063835	5.90975474026512	4.82873390838758	4.29169729451085	4.40904683524595	4.3344157090028	4.41797991157948	4.29847517525844	4.27819657981721	4.33417570657496	4.27385001828329	4.48059633646489	4.24955345238053	4.27839762036434	4.33683900925641	4.6025259604843	4.33069940580736	4.50901126721839	4.2821258750525	4.27925671051218	4.36723483609742	4.2722462627027	4.34689714992449	4.40314148774852
ACTR3BP5	4.24387902995546	4.18804089333478	4.35550787459061	4.17102656205156	4.14635767735472	4.22800133407883	4.24526426366598	4.20157937618965	4.29386328979533	4.32841039306015	4.27515330904889	4.30289515403562	4.25159437256337	4.29254621507055	4.1947717544527	4.17570497354008	4.27689588813969	4.25727225650875	4.30423073801031	4.18756075788204	4.25486297229851	4.25134321912971	4.25263894336655	4.29469900583849	4.42697016275696	4.26217388438335	4.34327564476599	4.35940087947527	4.1705365375693	4.19549384797777	4.24195647107577	4.24401087875716	4.28048768407207	4.18687087353564	4.35037835497933	4.32448797260017	4.24589752359474	4.19662651181265	4.53253841283601	4.2326876746819	4.27029958757134	4.39727242309383	4.25526736466996	4.17490607098195	4.2528011666388	4.24838758142356	4.16016296512285	4.27907077101855	4.17267559048446
ACTR3C	4.77913603090007	4.56386181145067	4.29817614409645	4.37881421894927	4.34169598754227	4.35490596373103	4.58979751436257	4.34881920251405	4.54576058475568	4.40117108141775	4.50237463389402	4.53495909283539	4.78369595550782	4.47548692570073	4.51041362450227	4.51406318568427	4.50061455996122	4.19994194830675	4.25461968550491	4.36875301638176	4.37001775549666	4.22852945927047	4.28687730752372	4.44117275145014	4.53036064719659	4.51737698114887	5.18261202910224	4.44437801729514	4.71237380400368	4.40866612528292	4.32234541505614	4.24565314808653	4.6114714771854	4.69417830050092	4.52370070885141	4.40710618248223	4.27738380719656	4.36060708807493	4.4293891888748	4.36136787166675	4.37224443279556	4.35208524273324	4.29747688808515	4.46001059256006	4.32608772676044	4.2694318886911	4.49633194379213	4.32031410760564	4.2572647930012
ACTR5	6.04672500022376	5.93613021718005	5.43168910899196	5.9406360611908	5.40993172567854	5.20985182475369	5.23306670364329	5.18890946862346	5.50182888846933	6.02704204642322	5.62726602041364	5.59836861377392	5.50891168250566	5.36473566121796	5.54445303407376	5.47905507575751	6.01920156314519	5.64172337480997	5.80425882484888	5.86952069481073	5.77405180901722	5.95954883781242	6.24446228935493	6.24784898225312	5.61567790481798	5.88252676931967	5.96777415743983	6.57312994036741	5.4402116814492	5.26869414614786	5.49179915023521	5.44114806195386	5.28039701828323	5.4103801664929	5.19092393246525	5.33845968602311	6.11380601754845	5.78722340423395	6.24869441683657	5.42511413935513	5.36546106694527	5.56255590973926	5.36284339592447	5.48913237256416	5.37750529708766	5.49636843474198	5.6079222645252	5.29255947298659	5.70009275117703
ACTR6	8.66089121027223	7.72946697822149	7.57841949546557	7.66999690533071	7.30287006400335	7.28330809290325	7.64298136377155	7.82506931114988	7.45632183498268	8.39352534022238	7.9037166019158	7.59995753624005	6.96761065873307	7.46935340935075	7.34902608768909	7.68259234571252	7.73884573709952	7.20794104507262	7.36165786362563	7.40968003726594	7.61474102599441	8.0662990459667	7.11915899893412	7.33934705529105	7.74536723103816	7.86732411104744	7.36873996471446	7.67261786111276	7.90221852872282	7.10365397548406	7.44203302070816	7.58469490917166	7.48139369537073	7.62554324544846	7.78566535170983	7.78723700132796	7.72857820616087	7.91401779799559	7.6116225766864	7.91641279508777	7.79030953796514	8.21267383278704	7.70218982727143	7.75299876027535	7.87151079069089	7.67785291224515	7.71950615591131	7.81332471217857	8.41978374660203
ACTR8	6.0812544384214	4.87174230562292	5.49421090373014	5.83073273657826	5.91873653143728	5.81107528540343	5.90342666070396	5.94253540639877	5.17348258231419	5.60042805424252	6.06792806381864	5.86789538735956	6.10254515056633	5.98485990254797	5.87402207767138	5.87740564821367	5.27888025585109	5.64990044544453	4.59618175981753	5.66607195520197	4.74823436574108	5.53721704330357	4.86581009895546	5.16699565461625	4.70726852272512	4.99702334895875	4.94033054966339	4.7654647957832	5.86709292128568	6.11564350758485	5.74380173861703	5.72968649435139	5.60399980895462	5.72340767515985	5.57922731267187	5.53929013515789	5.46735813239863	5.9223831460275	5.7027329092974	6.39543090884003	6.03199728364503	5.71335561555499	5.44866258702943	6.22177147575739	5.55298950660882	5.29365129185277	6.12050330852829	6.00405140687423	5.86406999214485
ACTRT1	5.44649209409233	7.42220665031365	5.09989779546613	5.13822076756554	5.19420665702358	5.04322967869855	4.69618142623209	4.55793832593251	4.84472190092057	5.12875127069778	5.01385990272714	4.7305445077996	4.89447703715773	4.68673347498843	4.66106514902127	4.98689717903426	5.7829456952784	5.34891483007549	5.89074172720932	5.60005584058956	6.55548714055176	5.6094150717578	5.04142234476647	6.0019070073387	5.74829727941606	5.8914373924764	6.57783466157015	5.5772985012267	4.59615652429923	4.99101689396103	4.72107585403654	4.67547764131064	4.47827462742752	4.68258895075729	4.94329414362496	4.82310180301117	5.96032220640983	5.04370354970383	5.44952304553838	5.73416462569934	5.14639360347494	5.11020463435607	5.89103724110337	4.79970039947525	6.47460757142419	5.36091541996978	5.07937358332567	5.77016941703091	5.31530422806137
ACTRT2	4.30475840401397	4.32123261804139	4.3127383356707	4.2934042035024	4.40072817838869	4.3245386550953	4.34903879330124	4.22650446840582	4.20556688364993	4.32551389965662	4.26039300581444	4.19625264208193	4.30205792505607	4.29348398774585	4.23908969754246	4.27685644053599	4.46712226626929	4.32464160610163	4.32043209864905	4.28480847582626	4.7585432966007	4.40363578943419	4.38734317105304	4.44480871564507	4.37832331225021	4.62065064851824	4.77975534711828	4.58001269978988	4.387763688384	4.43770363887094	4.23966894870368	4.26185794326999	4.23441358014319	4.26728031689778	4.59850841165146	4.22396420931808	4.35452502555738	4.18360098332916	4.1825819165049	4.31656555383406	4.27501698647696	4.34290906723494	4.22285083549861	4.31816140606674	4.31912012080198	4.20336734128158	4.32638495104806	4.22406613088403	4.32927042951688
ACTRT3	6.01754081080635	7.70812603591035	6.26690833440625	6.79276254345735	5.66466366724275	6.19696521582388	6.32575959331244	7.15034604388608	5.57533496442036	6.04329100518743	6.07077719778153	6.0085635848207	7.03565805639239	6.67960540679987	6.10056000221049	6.47400121683091	5.71958332203499	6.33779412582105	6.5849708947508	6.71937168395654	6.89256968206774	6.25697586830061	6.4422818608655	6.22664337616387	6.71686515576518	7.54844560212325	6.16914563099902	6.89763845623233	6.53159923668471	7.08822198233519	6.67079648562095	6.54342369834934	6.57623218732819	6.31233592113101	6.17041406472278	7.49030985186038	6.29699386440206	5.730213563659	6.43743330742305	5.19932417331182	5.98862932601357	4.41047316310456	6.1791726987453	6.03140372342841	4.85803719488879	6.16914563099902	6.00960172917863	7.02041870683577	6.43834340630729
ACVR1	9.90338015075056	9.37506138744531	9.28458107948714	9.53345650725171	9.3051522122024	9.09387785327975	9.60374475120512	9.82365341993193	9.45397955335318	10.271293114527	9.44170483487384	9.84886144842933	9.16346386475095	9.94913357015244	9.14331812240102	10.1303773639687	9.57940658812675	9.30710672618403	9.4691948083263	9.43224671101801	9.67783709019318	9.11995415740263	9.71478200907573	9.98033622327397	9.70631997909391	9.26362237819602	8.8783549136805	8.99569955473792	9.74253005355304	9.50786970431389	9.36628962964951	9.32786025926954	9.32199453490311	9.52453392276105	9.87117486763494	9.67870104438833	9.58638402952407	8.95713597119834	9.91600005798568	9.58032905709044	9.89314703572254	8.4249801989227	9.36705859316075	9.96528912946149	9.55549335517382	10.2200774951748	9.60215209797625	9.28788449930665	9.37506138744531
ACVR1B	6.69739983329369	7.31102620310978	7.44920052315065	7.84448420845734	7.57339759739447	7.55475518784838	7.99331103653479	7.96897514475074	7.8285605503737	7.06777171855004	8.16352861384747	8.2918518258257	7.09536899636721	8.55028760785717	7.46648348838775	8.06149642529777	8.04405102542778	7.81332471217857	7.9656893282051	8.19853390116903	7.63788223166933	7.40639816697642	8.79699493981411	8.21647772238707	8.81561662932755	7.82433347891383	7.92747931648318	8.15206440974118	7.84888026967573	8.21870258075801	8.01219916614382	7.8862163100291	8.00135744620301	7.62733192696309	8.16683209851899	7.95550799372691	8.13270987443915	7.61589082573545	8.1950058315193	7.42544510254641	7.84541260113337	6.60126706233456	7.52286030586444	8.61658209279845	7.35801584726341	7.94662155305724	8.08724977104859	6.83626753991117	7.2990900081594
ACVR1C	4.20251069052129	4.29216688697715	4.45143534247653	4.34112442642126	4.33210207638258	4.30686858048744	4.45369109908909	4.37346707869806	4.32309673890821	4.38376356054233	4.29445488609615	4.20129487627762	4.25554137351389	4.74462965289305	4.2609074464358	4.25870681597674	4.34444724045393	4.52311132872795	4.24299311000096	4.28182921515123	4.37743889362983	4.52734313289143	4.29914634375233	4.46335116119372	4.51240497797608	4.2876583440031	4.21423693445592	4.19341064323419	4.39060804978436	4.39775595191361	4.28911602866584	4.24209143143042	4.36537826623309	4.25421431774436	4.20574409232723	4.22594877535799	4.34275549196237	4.3546097499947	4.18364683135615	4.39210533653434	4.38751159110224	4.30996072903608	4.37553438154332	4.48458554384182	4.38594720472998	4.38791466500678	4.26930480931825	4.22195879736666	4.18126496127859
ACVR2A	6.69644959634886	5.34260663096958	5.48672104568188	6.25676228342613	5.82185931521192	5.42897400110818	5.875817221166	6.1922324219932	6.03275902889655	6.58950168724546	6.35948348356724	5.79121619876015	6.46522882278725	5.83047078942347	5.81319746232797	6.03374687599085	6.55167072113323	6.84208073545429	5.54993953607858	6.80123024516318	6.21715018751394	6.23176241140261	6.36241014715776	5.90184225055148	6.27741313234641	6.58435640557965	4.88667005740501	6.43521409843735	6.71145505950387	6.03049518449769	5.80924317044362	6.13335086609664	7.07031966171965	7.14832208728585	6.14070795479383	5.98909163465103	5.92347608572013	6.14723724343889	6.42002844539217	6.5226992158755	6.69403045660223	5.67640441947902	6.27741313234641	6.22059877259496	6.2107379805916	6.42662125544497	6.04806885686634	6.57623218732819	6.01372373311316
ACVR2B	4.25280978657454	4.42386402215929	4.50113576004041	4.25825647840747	4.420710996424	4.23839386854207	4.32400646417406	4.21683242501272	4.63708267847475	4.37134808457744	4.31119258378367	4.34618138610171	4.40004229440918	4.51304503975035	4.29519921755375	4.4505936644297	4.33024415928197	4.27223425938102	4.700482654009	4.3655195085738	4.34051163195097	4.44735654470285	4.39129064836525	4.28168564711695	4.25180207922958	4.41545594521924	4.33299491084352	4.35049192819918	4.21523806598622	4.43056890096952	4.31825215988759	4.25523447320208	4.56123615041111	4.26215311960148	4.29052911954793	4.20467886356619	4.23525218951934	4.39616898369924	4.35268139317444	4.44212899936172	4.25904794271483	5.2133012289211	4.33646266605152	4.21329125757969	4.44853987538993	4.2786943166598	4.27158989519314	4.57858897029119	4.34988506680712
ACVR2B-AS1	4.53360021194482	4.46333724487676	4.32953675210847	4.22289596983998	4.60440066039429	4.40598485094086	4.4395616195386	4.33510252938855	4.48644750438163	4.34396432964125	4.40755135268414	4.47237634519668	4.47125754130293	4.39748061656911	4.4458053254807	4.24413332855515	4.7636984454979	4.25295442942524	4.67009271658218	4.52867875383656	4.36338987772117	4.48170802809218	4.7306305522738	4.27320641718364	4.2996564655359	4.4686322091474	4.68469499695754	4.4339523491623	4.31401286364455	4.4938117363078	4.46402919885839	4.31248999397719	4.58133729542804	4.46022593240447	4.33641418140126	4.22386948795125	4.51286002609147	4.39032478630844	4.5991419010672	4.62155116603323	4.60800717015785	4.50233607962705	4.34734452531487	4.39013717517026	4.49021297208607	4.39069579998115	4.44378174890869	4.5684257620117	4.38433786932332
ACVRL1	6.2917065073085	7.6463042757952	7.51089457863011	7.01854699483565	6.68402803039031	5.35831433073626	6.89288679497813	6.00258689755963	7.07976855206119	7.02386005212224	6.89383294966049	6.32840825071281	6.28036089406556	6.78688318179951	6.86960542425624	7.93697031297987	8.1119242503743	6.17384688487064	7.48815535334973	7.97738582157211	8.0671036836836	8.12937182403267	8.67320519553567	9.06697592190695	7.47813764069867	7.16634266552758	8.44356934969519	8.1720044043382	7.08185657515472	5.78964952836329	7.6523320530892	7.22186302750236	7.71405599615724	7.65268126631604	7.05390634438533	6.06261370014739	8.32582480520832	7.53434641332933	6.57770331775327	6.72378425868598	7.10160103677758	6.61127390396719	7.38293366724808	7.5890796662493	8.4778218508981	8.43883733084166	6.16243133260491	7.00455407322235	7.45024367649089
ACY1	7.27215695656735	6.83925431474025	7.53261120518913	6.92812266826935	7.03323076714286	7.12530741563652	7.33407061482309	7.19574315023327	6.91768547134541	7.74536723103816	8.73233473686859	6.55820237777171	7.91207738520751	8.01797563505435	8.21647772238707	7.16665864637085	6.76845324572155	7.17776024984979	7.22201575224404	6.98029245721657	6.84686083366517	6.73812103539204	7.2467036020003	7.08403348560361	6.98462255667787	6.98609812923702	6.73679037599163	6.6789518299831	7.0674864577572	7.73120869099848	6.92878762934169	6.88108946035283	7.23466050783888	6.9185466514559	7.03059460568979	7.29215900687731	6.71053650520931	7.41517303244867	7.32544968532878	7.90653895671836	7.53680270714739	7.16216709001019	7.29420201893571	7.09066277634673	6.53747209045812	7.29452216471819	7.20996444435172	7.14282279822626	6.70211229111565
ACY3	4.26383835762862	4.23612127236659	4.59093738110672	4.27560306251864	4.35256314826953	4.26676817832129	4.6474255284755	5.71646008619326	4.43641348743576	4.32032451980455	4.49228421604661	4.29931150094258	4.93614800421595	4.23717993038048	4.83839622550166	4.22191707969494	4.24708611316948	5.31127075127717	4.43307304438726	4.26474845495414	4.26169417862309	4.30350140937765	4.37271649040877	4.39825329797701	4.36159748843037	4.6175030794367	4.36837292738549	4.33680896193782	4.27110677088136	4.28785031715318	4.39004625378562	4.54232748986155	4.31825874751583	4.32902567621399	4.25758663614456	4.40106356134345	4.24129916223317	4.30181072176308	4.20285669880823	4.87597189486396	4.32293487804286	4.39004625378562	4.27838599481964	4.66671523335215	4.2552517987661	4.21340278790315	4.32681370718312	4.71029586301087	4.39103141668781
ACYP1	9.47944639291314	7.76684294123965	7.37133657215971	8.33327830437052	9.14588742208664	8.53752381173645	7.26647477633217	6.63241794881932	9.83346410887191	8.75202029023464	7.47514548924271	8.22296413298103	7.96240289706031	6.02994174407104	8.22868648609433	8.31077699453762	8.73741088711555	7.97140264759559	8.16143868034682	9.13283275041954	8.60437755748593	8.5497737992595	8.58553845520535	8.17547867204537	8.30360604511595	8.67165726827976	7.76914082915573	8.68074445251672	8.86427061085128	6.66555399215266	8.53166866427848	8.7525574968103	8.10144490676379	8.7525574968103	7.72702374534939	7.924825568565	8.60437755748593	8.84638823914894	8.7681589107881	7.89056466067008	8.38893633128769	9.14454656651787	8.48621806874826	8.057151152905	8.18838725643117	8.62831997644496	7.84172344167178	8.5055831753099	8.53656869710626
ACYP2	7.23884187778335	6.00754924390102	7.81831076511269	7.04557387416827	7.3377354964212	7.46263682736445	7.01193629314495	6.75183825136159	6.87937157038887	7.56982965139919	7.04192960399293	7.22186302750236	6.99978661921643	6.63874858561911	7.58084097103703	7.46718396019503	6.53103977391987	7.39253780242261	7.01978289628923	6.77157873771892	6.39872323424108	6.84271412959009	6.81931446220887	6.62927922408137	6.44200493451513	6.75445573504744	5.03314439744417	6.89729414681456	7.33689711803649	7.41166924610258	7.14869880736702	7.5347215845686	7.73140784097625	7.26938818784051	7.53085830523032	7.76161485356664	6.48409843219654	7.17057736460246	7.20663646276205	6.13142311057171	7.42186965473144	7.38357026521459	7.35801584726341	7.27726479719701	6.34529032560418	7.22022259030532	6.94065797795041	7.52977176761484	7.10256026320593
ADA	6.29800942071819	4.34529950623919	6.67346487092172	6.1159506054487	5.37393319892351	5.09545815539835	5.65503941552437	5.82402002051226	5.41154006814337	5.86133910900207	6.11537895502241	5.85414393506834	5.36091541996978	5.97321755909416	4.90003554414469	5.04464633757324	6.22116498557766	5.4881451820074	5.9115345262717	5.24364086966116	4.67649645583972	5.54593604905341	4.62042250717825	5.37238600168022	5.17638496179502	4.77269886646774	5.08674058348259	4.7442165333359	6.09608443116427	8.2918518258257	5.36832786327592	5.79829194883763	5.54209948467478	6.53077361406567	7.07264597104717	5.48162086316377	4.87887013849947	6.0915445789323	5.06503261750129	5.60176601758951	5.51130298203705	5.95334966429034	5.38926663480658	5.52238362250223	5.80736074883003	5.627726616259	5.74640288440944	5.23782688884973	5.5177896513083
ADA2	7.22246347906576	8.96119664245521	10.1474706100001	9.6937501757699	8.389853519704	9.59749337189222	9.77496712743647	10.3709706338729	9.61378126279958	8.26273950849819	10.3494506491112	9.43297426259616	9.85359336614303	10.0099772012866	9.95209323466423	9.04503533242237	9.19002352304656	10.438428297549	9.20798229734921	10.0106663454776	8.92538767350343	8.27180925599213	9.94459668283912	10.1572773894733	8.06422411023495	9.75117110049147	8.2513425161657	8.1018862678873	9.32593145764896	7.86153389127373	8.87230421486072	9.61080719176068	9.44236502981234	9.97939572542934	6.73211618978575	9.5626263977719	9.39684925749008	9.51473574513173	9.91031341314615	9.67460724186748	9.67870104438833	9.82888807184208	10.2368523568023	8.82296620254507	9.26755591368454	9.85522237083121	8.22254358648087	8.92158154915517	8.55427077648092
ADAD1	4.27838061475315	4.29377804349166	4.30440786136311	4.1886169769339	4.24973130550651	4.20857900613388	4.396120197423	4.20425410780273	4.24940207386094	4.72249392697026	4.33238762741505	4.32282526416167	4.22847673812872	4.25376062797368	4.1909316686698	4.20688356636264	4.22201792186225	4.31324382926838	4.34786151764346	4.23293510391366	4.25080668444184	4.26421475560377	4.20258587222504	4.24404863582796	4.27959429834208	4.26529511869667	4.1916255983192	4.19546526007992	4.20350664222054	4.58651251247297	4.40831238533109	4.36891940106308	4.30465184928251	4.24169908547766	4.25669156644615	4.48110778962654	4.23736081431178	4.23697206045246	4.24940207386094	4.31915049920569	4.2714126876104	4.19903488421683	4.20894210809321	4.15222542852892	4.40743523552886	4.22229174161374	4.23435305645084	4.29208918624932	4.24036871292183
ADAD2	4.2847648643622	4.78243001028545	4.31411562635258	4.22565457155816	4.32417825686577	4.23483165377296	4.19503221790168	4.23492646943233	4.21115967575513	4.25270928216332	4.36751984619298	4.29140141198486	4.42466191106969	4.29745146917859	4.28297341192012	4.26846161540836	4.18863476815842	4.26952146089535	4.51286002609147	4.18415971470985	4.22744877215821	4.1445879431003	4.23023643112093	4.16205265893939	4.23104441510568	4.209316253217	4.39271967086328	4.21981905691105	4.23367937929168	4.20521465347905	4.34762360028833	4.18122772527824	4.23590969469986	4.21607371487655	4.44816803998851	4.65329561015767	4.29801257167584	4.42775222506399	4.14108212362938	4.20050911676461	4.34780319218763	4.19435399621504	4.29286792241318	4.12735572541804	4.26613023556858	4.53805889927375	4.13920858839977	4.16724785082659	4.22222838032275
ADAL	6.39584940003001	6.42325887464848	5.9579104927256	6.22812578096716	6.23120262919936	6.07314866206563	6.30533270446992	5.83328806963519	6.78090401430046	7.1475839779683	6.88742022284208	6.09549254735981	6.54342369834934	5.69858404442056	5.94226478301845	6.01539605502882	6.70245320725916	6.61857706097354	6.53580690979788	6.1840316086828	6.17245049849206	5.91973580873499	6.30420776006037	6.40525827700528	6.11829464167886	5.81058311727002	5.47568407582767	6.16219992431749	6.38751324582846	6.04056312593631	6.03082620355444	6.43718557578339	6.49808861644644	6.17124390247088	5.70908553343645	6.60395654338863	6.17714977710444	6.07206770374869	6.36953746814611	6.66081884435116	6.69836135228644	6.72730556716315	6.99269113751142	6.44855198840126	6.71362084585175	6.77396428709583	6.28836177968192	6.40275130019462	6.57279024673612
ADAM10	6.1398791195642	5.66541259866637	6.30848149011175	5.75187537293236	6.41523037711861	6.26348878381912	6.24332443765559	6.76566289825841	6.26363990269284	6.01699696186696	7.03115108637086	6.47227560625778	6.51262403230548	7.15465296111775	6.35829448935583	6.7552875361075	5.58266624827494	5.33522118129104	5.02342527801355	4.99201235890822	5.44952304553838	5.02992661072338	5.03798878637425	5.15626923035382	4.80768135213815	4.41643346022312	4.35202597581509	4.67890124980597	5.64855465125816	5.63526237360394	5.96745277938882	6.55397918560894	6.08619963328506	5.35936162615498	5.65981855991455	5.7027329092974	5.22960636089016	5.60668557024047	4.89004753279965	5.9960588180941	6.6307214486921	5.11233527007412	5.75746805743274	6.60000153049846	5.73326617328529	5.98717478219643	6.63126782378675	5.44114806195386	5.83357871935397
ADAM11	4.22499530852243	4.28127538752054	4.24243243803356	4.27597616143354	4.37809207284048	4.25293031110805	4.23479782202262	4.29334674166895	4.26463586204144	4.28526296334029	4.19132359968928	4.1699379112553	4.26770679598653	4.19907646368599	4.30069562796372	4.22594388529522	4.48090761327685	4.19893248835688	4.31424472241025	4.34089544879174	4.57598744175107	4.18131799429465	4.36520941183771	4.27550153006054	4.25762042737044	4.33185547606913	4.17095194728389	4.40424919427218	4.28678738377853	4.16574048629697	4.22961838150352	4.46797923456942	4.29050703026648	4.15730286765344	4.30767025797808	4.29850362782654	4.46694130391208	4.1899357591358	4.39020039029677	4.2150077566291	4.31385504938341	5.06270741783454	4.43993213234772	4.36885141543338	4.20250521381505	4.37768168520951	4.32578697774718	4.27022256816596	4.49563909876581
ADAM12	4.3903120169534	5.88388810690318	5.13585091313947	4.8541610834662	4.61551834775073	4.76709066878266	4.95190934927486	4.69051521734758	4.41557010992547	5.03259755747151	4.58937800040704	4.90635205161724	5.44821197647779	4.57772573269874	4.90503847822791	4.55305588443885	4.38491082412592	5.66733484104219	4.84737748406458	4.9565889834351	4.60602645217473	4.68057980092108	4.48041388518093	4.46111073473036	5.31816672461376	6.34171725620872	5.02833298915483	4.46828820255078	4.70120875570726	4.93945868570752	4.61935433236959	5.01508168275225	5.05601697820838	4.40768802676842	4.36001153351017	5.0344356223849	4.45067619020362	4.4814230304327	5.40274218604781	4.45290315304633	4.87380630314056	4.69823814610028	5.46324828441055	5.34789524634552	4.45664649566902	4.52037952943185	4.71280864432569	5.48511014609663	5.40318806981113
ADAM15	9.5678333531084	11.6786673327919	9.79141715318021	10.5364333968122	10.670636775456	9.98937679004323	10.8147455266109	9.99515755310431	11.0840439546154	9.92916209981541	9.58327516888803	10.9688554382518	9.76160864963608	10.0812815704753	9.71654485760342	10.837359151756	11.3708271530177	11.0362171368832	11.2778075773113	10.9147534907299	11.013421646969	11.0325189104047	11.1693521351254	11.5395528739952	11.2946157567367	11.0362171368832	11.6396886280432	11.3708271530177	10.7478144505056	10.2594843814732	11.0451051253397	10.7554521455633	10.8801897043122	10.5178849122795	10.8732692933486	11.0641809405921	11.9561739673643	10.4863800574661	10.918176474089	9.87458460228119	9.33713868894526	10.7151463773919	10.2937179732646	10.1151537553069	11.080077053656	10.9147534907299	10.4097714226741	10.1303773639687	10.6312452216148
ADAM17	7.6316041655859	9.86306598207957	7.30001091160184	6.9430218240304	6.52416854977234	6.77276745050159	7.00082414169067	6.7991165865158	7.70331174863968	8.19368820381771	6.75463078627647	6.92115488839522	7.23503678056121	6.95536897226781	6.47810530788519	6.96344823068913	7.9113212781933	8.18543226127195	9.06393994891383	7.77416806827446	8.03864774670651	8.91943886798495	7.95589029175135	8.49983719761282	9.17604604154308	8.95460207538329	9.98033622327397	9.01203640923382	7.48925417777335	7.57735534715202	7.24271963765967	7.15339361555108	7.26349958060193	7.35579488639263	7.31304204162868	7.1499864422137	7.87222002351481	6.9424253954649	7.05075780245741	6.62611192165192	6.67079648562095	8.04168488779122	8.1950058315193	6.85178872184456	8.35187704664491	7.30181612519171	7.17805962683117	7.419749735693	7.95143084033841
ADAM18	4.26157293930913	4.27913967122654	4.27750743435143	4.33270224776078	4.20989846141349	4.35247499365205	4.32380526729737	4.24398421239224	4.38151037912114	4.42426539327591	4.19356986521325	4.45935719604589	4.28223179572673	4.20165721686265	4.31646232963076	4.19577693462679	4.28063761077373	4.22372374654077	4.2788102788103	4.26455569989577	4.31699113131259	4.24558351002819	4.18318179304751	4.30369178999031	4.21886898941341	4.20875605591293	4.24560513187235	4.3087852626114	4.25331722591709	4.19551176875082	4.3395904274168	4.24586955437649	4.23817213641602	4.29012026035649	4.21544154738814	4.22187994069075	4.23726609807102	4.22026051896596	4.32319992858114	4.23825189255321	4.21231574272028	4.17648147536073	4.32892890178732	4.21850103743361	4.18358871548153	4.20215504046349	4.17000314098163	4.19569473076127	4.2441529830678
ADAM19	5.47975855578492	4.85590215672713	6.27973101578819	6.21978947664175	7.94629688610586	7.94167491268764	5.50703491019523	5.99916073549994	5.82412672916588	5.77918394194238	5.45059067941154	6.57973327073265	6.73054742447359	7.19626744060892	7.18242496061925	6.68897623951053	7.32308445492463	4.80683440332465	5.94864424230648	8.15249272867101	8.38759045572423	7.25983727179169	6.96544209874726	5.44274043355055	6.95004937399144	7.03824748885108	7.10822185369665	6.84154470752216	7.09765855494736	5.71209797301011	7.50439262209823	6.37589847581106	6.09343175791702	7.74815065858444	6.8800426117448	4.80291925139984	8.09369980952923	7.38588959796204	6.78187000835934	6.9185466514559	5.55967473127904	6.39088619634592	6.59233848319988	6.03782226483519	6.89700005015266	7.05463155868487	7.2594597905555	5.96321937741473	5.6230336902209
ADAM2	4.64774444197827	4.90610692422335	4.47391127445214	4.50539127506742	4.68352904998709	4.49246800775894	4.51048506212054	4.70631547908742	4.58608308178645	4.38112325555846	4.46969304425842	4.28723156714813	4.31523129068186	4.37166582690005	4.47971611709901	4.56591127439262	4.7222904367438	4.66484958009151	4.90616939179443	4.41109737050096	4.53428686026653	4.61821640246968	4.50355226714244	4.79456440324985	4.59806374409901	4.84916149787877	4.94221244857579	4.69187720745796	4.31971784351602	4.37521122019954	4.39313720368433	4.51124633191027	4.6908210013652	4.56865986520427	4.48919374064068	4.46471747136156	4.41617423155759	4.46445814342365	4.51106198748687	4.68167889409292	4.48660199368707	4.2781591172726	4.52370070885141	4.52536341018644	4.71638641052975	4.57226833816507	4.42010668115921	4.61687755257832	4.41149904433698
ADAM20	4.14925504871748	4.19524459083999	4.25641719362003	4.33072215588912	4.15285762591117	4.19408856115866	4.16601461063567	4.21817163980129	4.16542791036485	4.24578799369284	4.15321845742077	4.29651985479578	4.15981677596611	4.15253308947292	4.19576026594913	4.20616328198411	4.19058931884363	4.18784378954714	4.12696122532881	4.16208796391732	4.19259399699542	4.20007183064879	4.21110255809407	4.17138025806271	4.33097603629659	4.2888358733931	4.70426399472626	4.23701765494888	4.1720313213511	4.16560126996526	4.13419357593774	4.21430771119996	4.18571078989241	4.22558119844772	4.22498673148276	4.18915782901753	4.18070266451764	4.2153138026719	4.15339815577392	4.16004401349861	4.14475502604081	4.20348761639189	4.17821400966004	4.17007869828636	4.18559870343552	4.1656442857112	4.26639928321332	4.18241641851	4.16551158921741
ADAM20P1	4.35794437404116	4.45347857747237	4.47214629125239	4.56524462419071	4.32272778166293	4.68560314171762	4.33799444922701	4.4948379454285	4.47178316452419	4.28273120720381	4.27819269143459	4.58581233059785	4.64686797317184	4.78668026416219	4.50598619853559	4.24563863433685	4.47265941548887	4.35329002448813	4.32338767235995	4.5210379453698	4.3606007132412	4.53168493521123	4.38482230347639	4.33783685872256	4.86418140154682	4.76100826912476	4.29286196826527	4.27412731784267	4.28821690408259	4.34725208024025	4.53322870757535	4.4544862087105	4.21541112602812	4.31548972265584	4.3909986898324	4.59937165838823	4.23839386854207	4.34005981409761	4.38569135898081	4.38945872538551	4.67458004354141	4.37049607597972	4.90003554414469	4.28188784638695	4.51924663856581	4.51057014218778	4.51117215399794	4.43545954706948	4.96003533741864
ADAM21	4.2356009275552	4.42404840000945	4.25455145608253	4.1950843636705	4.23426809321241	4.29682601437942	4.28631835909145	4.22317984675558	4.22740733781256	4.27706868257164	4.2137576309258	4.28160551506487	4.25627651262096	4.25740739473994	4.40398215669059	4.34003843259132	4.20645491376319	4.26851006256467	4.31374866496224	4.25640879245977	4.25071859825091	4.22710770144133	4.40513605040006	5.02259915674551	4.40665827089826	4.26187239319814	4.38245265676084	4.46902158302686	4.22133974700128	4.2527138807876	4.16412258117736	4.22796667104571	4.28076632983588	4.23554938018468	4.29315274045944	4.22752305975569	4.29278964504331	4.2087597754336	4.21113463172853	4.29232778781232	4.37675231491393	4.26023605272864	4.51186256132292	4.40520808611587	4.22239646591231	4.30286376856423	4.39883325946236	4.24023875481989	4.27375467816062
ADAM21P1	4.21829617721434	4.2401577666511	4.22627028649038	4.16717093561719	4.1782062160648	4.13409137394316	4.25797654366864	4.15652393317726	4.19442271338557	4.1684591132252	4.19502153367999	4.2085254357857	4.14914823620009	4.20066154298758	4.31283706866383	4.16321652584847	4.18825659411258	4.21301762611482	4.16484023730951	4.26110938534717	4.18358313984426	4.20027985582735	4.24070586745486	4.35681583232139	4.40162265703475	4.23072893505285	4.14184787113233	4.18179945270221	4.44044501804189	4.19805497958272	4.21115502585421	4.28204121997441	4.18059379670357	4.19358563677739	4.2151584499089	4.33702896115879	4.26840573151206	4.24151756386737	4.21873283382006	4.18106133830729	4.27044768927028	4.33210884824083	4.21693117344487	4.19353741372952	4.31526675938478	4.18165835815769	4.18771256379896	4.1832400686299	4.15327837354483
ADAM22	4.40991146591802	6.11072554769042	4.36630494177972	4.46918706629	4.53733843188412	4.42345335637249	4.19074913314901	4.30767688094753	4.40776291937023	4.65743313427933	4.30558021452371	4.62417694643722	4.67848618353072	4.23409702210293	4.35135846888461	5.02926740233322	4.43467431923043	5.05044267201307	5.0275402405061	4.5331854928414	4.82920576465933	4.58896395786682	4.30320739052109	4.33041147746586	4.27443828074129	5.45678087309636	5.9598220341938	4.25497399198638	4.74242880179446	4.25778428035846	4.93728080247928	5.01615228782345	4.96780638083263	4.64616673113023	5.05319024118144	5.74017223479192	4.57247120451191	4.56296856502151	4.55838169270617	4.45903279684712	4.53150025589874	5.0928925006242	4.73464805232959	6.08540945321131	4.46691752963851	4.46466772235446	4.58394009351706	4.86123529099371	5.40993172567854
ADAM23	4.22895049546807	6.40244109842044	5.69115300254618	5.32763769240659	4.97422340460568	4.42153471065539	4.57279179333235	5.15430614571219	6.52091926280065	5.96143914082056	5.17406185458762	4.26574340392761	5.01195323471042	5.88296934791074	5.36045508924408	6.93808997680958	4.19604201650515	8.24560730572799	7.48955372065668	7.05890990004731	4.48203088581867	4.28389997273623	5.82962517516871	7.07521844256928	4.37445317792153	5.58878431363062	4.94033054966339	4.57357412376435	4.25263139597731	6.08238505855931	6.12557387237101	5.9633751723993	6.23712839364085	4.29214757427054	4.24518551496743	6.22453819228376	6.53747209045812	4.26928011850737	6.117020968605	7.68119798216821	5.66710777627921	4.37437561737883	6.64202260980858	5.12081892989413	4.31658339107365	6.21467604272006	5.27888025585109	5.35723372958913	4.39723433253985
ADAM28	4.26827102357533	4.24368915340956	5.15189250476118	4.83950766826018	4.61313458906847	5.10037071350897	4.45409083562823	5.32600062196487	4.20104309330651	4.2290409251986	4.80465920084275	4.31897813700361	4.47042726886993	4.99764712240101	4.56433175912806	4.76262660267116	4.53390613932998	4.68824620587635	4.55334072018247	4.43899261404481	4.36948229930907	4.48590610881841	4.39089455602246	4.24274219396008	4.60216378086049	4.43870817676797	4.36923650076773	4.80678420523307	4.34053091218134	4.44769373682197	4.38682755016026	4.83941388950927	4.77542415648424	4.44552271051574	4.23717257932879	4.34972475102718	4.32044069518675	4.25842646538005	4.3994615918186	4.27324241281428	4.49234562651128	4.35356929599181	4.38467897681107	4.77821396920978	4.20222768974085	4.31838335211756	4.43555787741693	4.34161402572562	4.47350942315075
ADAM29	4.2731850470602	4.23925981950761	4.36288232879761	4.47158828812862	4.24548869544915	4.28535674356969	4.45324220017859	4.3196840105796	4.18455326963747	4.47462596318627	4.29794123930549	4.38083793061469	4.24335927760258	4.23315433599324	4.20623666485834	4.19964363823091	4.3369089906446	4.37127888039553	4.75799517594591	4.48405808484127	4.37288208787691	4.21463348182903	4.30562183590416	4.14925504871748	4.16950098676093	4.48203088581867	4.86834764004121	4.31599673499467	4.21375346588444	4.54058470947652	4.37245795266281	4.35209196824683	4.19558338127174	4.21577902989341	4.35303195142581	4.1983709081376	4.4010260484951	4.19394589724154	4.46181177926358	4.24464840945268	4.20669075400142	4.28481895255529	4.27342318374379	4.29783170049454	4.27801643689229	4.40124155540567	4.4344448906294	4.28758314885239	4.41545594521924
ADAM30	4.3467320045383	4.24435952343531	4.2040250218996	4.25467055045278	4.28957160191328	4.32553758200395	4.22476307132049	4.29297153249852	4.67823056640224	4.20922149336097	4.30788683192241	4.22814761844296	4.20093876677927	4.20336734128158	4.19085699457019	4.18468788723666	4.36391363559378	4.28514625940922	4.20867057632936	4.21587725073167	4.23853592123362	4.53497912856063	4.30132557174472	4.2177085999665	4.17221170540727	4.35007676968717	4.21643763330715	4.16182252788372	4.27783797889201	4.22098970309362	4.207464258427	4.35018303590482	4.36475121150519	4.27220048536102	4.31073160784114	4.35130894630605	4.2335138228837	4.26548622559591	4.24688420105198	4.23031756009989	4.31602688968062	4.18710853694064	4.23927931505073	4.1741787226442	4.27928511480906	4.26811291797715	4.38218497116165	4.33498931436415	4.39322412372739
ADAM32	4.47764983058286	4.53045690089542	4.40178105893806	4.5521359374599	4.67656510695797	5.09345526055695	4.42449704764447	4.74005651840702	4.49202443094767	4.78445991171618	4.37111477142773	4.52454020325247	4.35173895566225	4.29843623395545	4.39628529892759	4.21840049397603	4.42345335637249	4.75535334508664	4.55530194344337	4.59104678326841	4.51558896602368	4.37851627290755	4.51600857861922	4.48145209835193	5.32287479520829	4.38319344585906	4.32117644943095	4.28961480279574	4.47275580517301	4.22466400587971	4.37593167463563	4.40520128235362	4.62865767962052	4.51023735822451	4.35961918637017	4.66259852760334	4.41164318857311	4.42808516615938	4.31780712369606	4.61126849228849	4.25767920814535	4.53180148084018	4.45889585888073	4.54169263478801	4.45250244626542	4.56511409857137	4.31145679738922	4.55885111477038	4.52397585509404
ADAM33	4.3330289403625	4.62467451469675	4.46298330405967	4.28762745839771	4.2661774209198	4.717196812458	4.40430440925765	4.54818497334867	4.58916732837198	4.59946448334276	4.49944425505564	5.06398062224582	4.30958483363324	4.39060012115524	4.65051053386769	4.51388602680841	4.47730523791925	4.33656602734035	4.75214393778047	4.72443371684418	4.39214780305816	4.42070171407904	4.53637588524058	4.41426430266676	4.86945980457103	5.08958900755352	4.94611533411154	4.47372864007157	4.28025900081597	4.3840278531811	4.25293031110805	4.40360823751766	4.29316991261529	4.42899610435856	4.36133199871842	4.328964312928	4.35278966706517	4.43301476366911	4.56576791313204	4.64219937237186	4.26889694061148	4.48414953543061	4.30174183564279	4.36251326727714	4.36175428991591	4.36793635362435	4.45150266324397	4.31587236018597	4.3764181611963
ADAM3A	4.44057584427237	4.38945872538551	4.37571755628716	4.27166392407365	4.39078532097711	4.24021164270166	4.36384177497176	4.27908932114478	4.31055636332552	4.29594406101866	4.42606787755534	4.21433439739936	4.19586996307388	4.26143449784426	4.34550253980407	4.24587277534915	4.27193414988594	4.54208120729222	4.22451506374288	4.26331864222853	4.37743889362983	4.19137352835471	4.29883448981622	4.28403162884312	4.20832547867832	4.32936017494474	4.22611672945867	4.34022470558794	4.30039580736738	4.45783221857691	4.33215907598602	4.281572211523	4.24419907330886	4.19843013071606	4.25746061529002	4.20623666485834	4.27295429366755	4.26593946414191	4.27853865413006	4.3439203638775	4.16627995142134	4.22226732299848	4.35079823646521	4.22652976106207	4.23916012354017	4.16037792447157	4.32615641269354	4.36123705108403	4.22252991512055
ADAM5	4.30080856368711	4.18875689638456	4.20816853062649	4.23073821862277	4.26407797343153	4.27240214832753	4.20009296769326	4.36068559542664	4.25808917996956	4.24169317032729	4.27051573479004	4.17546990195529	4.14274437030098	4.27809315202201	4.20016702496999	4.30893039003487	4.31192654293854	4.21304662178243	4.24574824254419	4.18064517538688	4.33438165628595	4.24478889656341	4.22271910908046	4.22846869070533	4.22358801343655	4.16708140862794	4.34049959024278	4.28466241274033	4.23218974965935	4.19112331035611	4.26570401010579	4.14021358417696	4.39778952910898	4.18918616290091	4.23522321634256	4.19025221009548	4.38144328252089	4.26268400276916	4.21096010406574	4.19821254682037	4.22806149104546	4.22933777662011	4.22237511090999	4.17862167071056	4.20339959925863	4.17608234259364	4.13716503547348	4.30327547655348	4.25059695440941
ADAM6	4.15986570461792	4.20095720138949	4.38902201883813	4.26304467034193	4.55323018324545	4.22809095769925	4.20264977036856	4.22347972172583	4.43319418276633	4.21374027263439	4.28034156005792	4.25335550650905	4.4697075815447	4.42984215049297	4.30161610708611	4.32867686642969	4.31264453263712	4.22198575344175	4.37011576704459	4.34640093946172	4.24165014344984	4.33228277305253	4.54234873972736	4.78471842728552	4.33270224776078	4.25519882276293	4.35211953990164	4.49903918727885	4.22163130512365	4.40712187794898	4.31830022303622	4.27298327657807	4.28818204749945	4.22642856577956	4.31647156013981	4.22703380109013	4.27400413967908	4.27490817407202	4.72846006096248	4.26878838305497	4.317675271084	4.23784065047752	4.22073708136784	4.45983654937156	4.18894637481839	4.34181302177951	4.38385984135773	4.39980299332897	4.2119637021789
ADAM7	4.31514701589112	4.29269235170943	4.30887663862245	4.31548499025203	4.27419939307975	4.27841335589949	4.21250240321494	4.32553200971369	4.19402739521655	4.33339620680502	4.36089889639549	4.2905389479544	4.44712972551603	4.38844768798832	4.28290758474145	4.33954245307523	4.3160937078166	4.26841671954548	4.4056305700441	4.31981265726266	4.26097479248736	4.26044090569303	4.33177688338628	4.28928043672105	5.14802124772369	4.40996649528857	4.46508308262114	4.36456039200453	4.43010587011302	4.23459710248706	4.35852130772635	4.30709367759006	4.40637007619196	4.50749285014205	4.26511603919093	4.29708699123465	4.24404368146316	4.30303353236842	4.23446855737703	4.22643642927579	4.69644165259762	4.37827176838177	4.33355232361398	4.4156494819387	4.3100890178031	4.18518162251564	4.23228523892392	4.30217461942856	4.25577538951463
ADAM8	4.2917210956156	4.42006208524512	4.87705100895143	4.94852105835317	4.24737525123243	4.27600073306203	4.38185551683664	4.46777072340446	4.40469858035697	4.34794196287278	4.24094740985494	4.30673902243571	4.30986937551027	4.50618526439413	4.21889681489605	4.27904829642804	4.23799853798807	4.36565375090929	4.34374385012367	4.2697307630664	4.25246936516816	4.2979062206551	4.39065294550743	4.27002613718096	4.53696044247178	4.46483694482919	4.37849210441781	4.43054026892184	4.25002256472248	4.4340217291335	4.28556887199224	4.32915712433734	4.29497583404954	4.19558754238146	4.30665560095484	4.22003880680147	4.24596461921276	4.1931545936508	4.17430966285681	4.31741125885582	4.4745540910113	4.28208498776859	4.32622544064894	4.21601465699052	4.34836809948152	4.45204599370426	4.26321919010025	4.47269638793104	4.45840949671785
ADAM9	4.35874397304058	5.86465038477317	4.88535855649645	5.13676259826241	7.22022259030532	6.72440517307797	4.63646496873552	5.37687560276405	5.68973365121283	4.49845651782794	6.3855963251138	6.71315169064173	5.76447290088471	6.01099844438302	6.17294808567508	6.01568463505469	4.51523040916252	4.86982289792455	6.27114883221143	5.10037071350897	4.69576940149765	5.36924124428421	5.25376097062089	5.36134926997577	5.01844469967456	4.49376553093546	6.1143911773058	5.28573648190423	5.5952136295693	5.07043971319017	4.93686109972322	5.44629163978643	5.27497211474721	5.1449861661169	5.97816215220871	5.14705743541008	5.43592468337109	5.43006457315096	4.62060729660326	4.56241213133427	4.92184316514447	6.04914614478861	5.17913429322414	5.15962065861627	4.63505960897393	4.91591112792855	5.07500579462814	4.87811611207197	4.7255222890258
ADAMDEC1	4.30033907028778	4.23603486706894	4.19173639828277	4.28225583950224	4.31173683043192	4.31341586027978	4.3171057664113	4.33951203555426	4.39858991302982	4.42767974608955	4.2877837427916	4.34813927706468	4.3585561045854	4.42695852829423	4.23516607645636	4.33408770771674	4.2202814439357	4.20246761810231	4.32654771150015	4.25674577793689	4.22727959944253	4.27857688525383	4.35167250881517	4.22107221111751	4.33800782595266	4.2147327425818	4.21986497046053	4.26337531206858	4.37771344548403	4.21589715670391	4.24862473049469	4.22069377157454	4.32080306846706	4.26622679652508	4.26567976622619	4.27734870904819	4.35692538687383	4.19176416778953	4.26273901489401	4.28746798401298	4.27390228817373	4.22899757841163	4.46532771073754	4.17635278422879	4.22103203462532	4.36228928019135	4.28940986920759	4.50293594640176	4.39307793823243
ADAMTS1	5.8954314347183	5.41769905981139	8.55450351576468	6.00008344216274	9.09277484580599	8.04837560402309	5.09873811787039	5.6851587327114	7.58655815850615	5.90504546883266	6.62894816040713	6.44998051114726	5.47726753572807	5.94763502658208	5.71430744720221	5.33424609474688	4.30162339966597	5.34849225953271	6.38804796111624	4.53981312544961	5.36473566121796	6.82104700114071	5.29750661124504	4.41153452993646	5.44952304553838	5.79751744025418	4.35815098823887	5.37238600168022	5.93889801992108	6.96344823068913	5.30943791410765	5.02020465731702	4.94575637314701	6.05545979403449	8.21376773168513	7.65715652605627	4.61086061591835	7.29251565009573	5.37342271810564	6.78757500975154	4.51406318568427	4.60233840882094	8.81561662932755	5.24447543185142	5.86345979512274	6.14128912364277	5.5532626631599	6.72760525304694	4.72505923682163
ADAMTS10	4.30809188915334	4.31121912870061	4.20045306752495	4.24972205836847	4.21180617938118	4.23369982294866	4.30514995468185	4.14807319566135	4.46352258012909	4.23276746444415	4.21098300278731	4.26511153549985	4.2544367351727	4.27884478726774	4.31357567344661	4.32535100982152	4.21955568004988	4.2452076531479	4.24848859490869	4.36477766542482	4.22576657965366	4.44231925346389	4.22998740869783	4.41221940850105	4.4399128573813	4.29320357691641	4.2161922470408	4.32563589948783	4.27330160153392	4.27609834134755	4.2519546550005	4.20698554588031	4.17499077382969	4.25041882419622	4.19031015046826	4.23938704604865	4.36470329801853	4.20738509492361	4.24565314808653	4.21267910280953	4.49077894478246	4.23703023153846	4.40838911627497	4.44587652412579	4.27302436983338	4.23445864205444	4.26616834575094	4.31133336344996	4.30396502820736
ADAMTS12	4.2110929123351	4.15841686006446	4.32340867763578	4.19959631561844	4.1703720469051	4.21115502585421	4.19728796386411	4.25205752299849	4.25975803019309	4.29225658604663	4.18445242425952	4.18018023986964	4.22690067946985	4.237338072143	4.27995991437025	4.21016337289008	4.29454923584245	4.15710182608255	4.17372601254094	4.24899238911887	4.17277169385665	4.20136911094138	4.28718107856154	4.26704239579068	4.18481190540643	4.44483680926415	4.22576657965366	4.18435878332195	4.19901831155295	4.22609567553066	4.23303619284053	4.23009637536693	4.1662208097237	4.23948355234975	4.26261784549774	4.1483368610837	4.18167037428735	4.12994769219164	4.20597380965866	4.18174188111238	4.18088855489906	4.25252662391037	4.18188222956638	4.35407612615366	4.20886904732962	4.21166318394156	4.20502187251699	4.21498773751708	4.25669156644615
ADAMTS13	4.79726701133746	4.19772541506298	4.22659481381179	4.57884407721114	4.48497031411776	4.2999707535683	4.45665796422902	4.43431445677196	4.4350842298681	4.21768767285537	4.43922951836478	4.59529383227769	4.56455304498293	4.53322870757535	4.36281552903623	4.43811503316251	4.35736271384787	4.62702603324507	4.22353827938368	4.35165887947463	4.45178870477647	4.38672279445336	4.81288895867717	4.73618565029695	5.31542596583277	5.25533222414212	5.23471260967926	4.34271431422523	4.50298922972214	4.40141421033632	4.61914218238721	4.50799118387395	4.45773830358682	4.53075651655887	4.49249810897769	4.81055846898582	4.6237502711825	4.32302818358866	4.61266391081803	4.53566629357995	4.44811888656569	4.32386640406129	4.36715977686537	4.53803276838752	4.53719469343471	4.42999476484643	4.55687467602877	4.39198874800955	4.60176518590442
ADAMTS14	4.33586489943238	4.34001180344261	4.36709198210884	4.20175309743119	4.18431665489811	4.24874700431907	4.24228218365021	4.23769465766749	4.23979886617325	4.23760460659833	4.20864526473936	4.18630459193218	4.25913209462635	4.40857430452822	4.29795262058873	4.28405002167189	4.22522764289477	4.26843884416621	4.28014938425148	4.31430035599753	4.18903374888716	4.39588545010281	4.30160124256905	4.19744242544758	4.25562930632213	4.38575361504847	4.43423644919171	4.3358817979016	4.18673731377872	4.21692644122956	4.2187671944955	4.24113033237083	4.2648923768284	4.18198170444769	4.24102957838286	4.21994968995133	4.1992159540497	4.20476539610719	4.25991733639901	4.26416346289474	4.21501929598939	4.21062218300621	4.19203338604385	4.23299447246007	4.20445537841809	4.33787979719013	4.14417054433573	4.1468549638316	4.26554580574464
ADAMTS15	4.31882587538302	4.30544049567601	4.33332822878914	4.35014384877071	4.49973651331313	4.52049514229576	4.49367747866752	4.59577437753981	4.55048469158847	4.34872983757439	4.44571678195176	4.31111512890029	4.47340764376447	4.71354400393573	4.40274014372404	4.43198056006518	4.73151714182696	4.41913025797036	4.27371683893785	4.55666926598056	4.79970039947525	4.84852023938163	4.45467179730401	5.06133893867272	4.50476113623046	4.22951957998322	4.26143851130309	4.25552337732567	4.41221940850105	4.4788559699473	4.32686967664449	4.26377352273611	4.2162916004553	4.53620217469727	4.27559948739725	4.40179007142099	4.85381326883673	4.48486228148966	4.45822053142473	4.69389979733889	4.62646010503099	4.40120500158214	4.50239661069091	4.55469017110168	4.75891314531067	4.5277666359058	4.37959701623276	4.51151275676033	4.28112444038288
ADAMTS17	4.59929344339726	4.53537896344705	4.33135440777228	4.29293694882986	4.35474988202637	4.41642284839361	4.65815520790211	4.31132333953297	4.43232748041372	4.29778035513768	4.34331871752179	4.67207091386639	4.26835879239505	4.54001340421862	4.45544975599051	4.42171596623464	4.45214211520714	4.43027084126089	4.54363318700956	4.3605444554754	4.67423771977438	4.31086602954178	4.50862360363788	4.38008955457698	4.28455207127144	4.34265580866589	4.39014474699457	4.47107238183781	4.7150367044263	4.37579944634999	4.38496647535413	4.34028826131282	4.30367772732118	4.61191045830422	4.41067132494291	4.50403631435252	4.27326010020298	4.37991052057686	4.377297741094	4.69162595238121	4.51688220845526	4.33850657067995	4.26540210632693	4.28312281844889	4.25291499254774	4.32515092205577	4.34696937767339	4.58077195223926	4.52738175758921
ADAMTS18	4.20631687037351	4.41553770399981	4.58982267151612	4.49013611019158	4.58728655021484	4.32762347604155	4.24708166807014	4.37185562129591	4.5539586452155	4.5243969887145	4.39027308098591	4.26283949490937	4.45949919708327	4.31844713339559	4.2979322287093	4.28291055853095	4.45685482339637	4.57297646483948	4.39531648800573	4.38385984135773	4.29829573461228	4.33322899388049	4.43406240983766	4.44982513189089	4.5076241369442	4.34208904516861	4.4035369690877	4.77054713487805	4.42050117031401	4.32342297459379	4.46500837901332	4.39661794063695	4.2872580591524	4.39748850122178	4.3802161842505	4.36968694849679	4.28522462961407	4.40330873068776	4.21842322961488	4.25457694540108	4.28840746782535	4.43853853813386	4.26933900772953	4.33199347709582	4.43872953346981	4.37020010911494	4.31584630058795	4.16431331058577	4.24020828985616
ADAMTS19	4.20552598916034	4.38351932570491	4.29006942810416	4.16258506690317	4.28884033394049	4.32067021454931	4.25087189251765	4.38629673627395	4.66708949811019	4.39304075579117	4.26041466072664	4.27274280980966	4.34255507639121	4.19296460115076	4.29183252048338	4.28856604025253	4.42371435530598	4.20602565152321	4.74210082664799	4.36002520175883	4.25486297229851	4.21632872180623	4.45617029855093	5.40294219341114	4.1745773390013	4.22484038881527	5.67132500184805	4.22447880948872	4.30367227109457	4.22863822719371	4.99101689396103	4.34311687562603	4.38728951939485	4.2405470677887	4.2851738049107	4.9385124407183	4.52021844381516	4.46401557550497	4.28770944488556	4.20799223909576	4.22101458030298	4.24657298926679	4.89803955049826	4.19636435330326	4.25765582105168	4.81995243371789	4.23602000129716	4.90535302005201	4.20321504752773
ADAMTS2	4.36297818993965	4.87196310176784	5.41919013753905	5.60348846365159	5.32200760686577	4.53783495359083	5.37361555266122	4.46532771073754	5.20164187692563	5.31025771124886	4.50457701439142	5.02219959618857	5.18109014222231	5.61149736630308	4.77259270443305	5.29078565367074	5.83823063339859	5.80639503062827	4.71548203046781	5.00031196387677	5.33503119264248	5.19890936142568	5.48271209917993	5.45653577266954	5.64551091101222	4.829088395188	4.56391846390248	5.64233464148187	5.19055001363704	5.59715551851077	5.4788433582736	5.5706796354697	6.54837716327362	5.51218691379439	5.18809726005295	5.12928574054818	5.81506281977698	5.4388501223263	5.71618045750018	4.94584132463069	5.68147346951412	4.40154469711996	5.35570940102319	6.00286626162924	5.33485009440233	5.50229788917916	5.8784064425365	5.07849377768572	5.00169485650395
ADAMTS20	4.19674809531878	4.18970702040236	4.29921842749427	4.24200045683671	4.22625706690508	4.27673034847284	4.17893805992827	4.20552070694917	4.23739039600829	4.18458480731058	4.18257618241408	4.27117320904093	4.19495995988837	4.16984867675635	4.15652393317726	4.25658347096262	4.22645045600238	4.34255507639121	4.18980849076613	4.21426052368909	4.2704515209348	4.1511869281404	4.24402966568139	4.24164012567993	4.24162165513508	4.27250915033137	4.32709763517974	4.19735908373608	4.34292341317271	4.21895422648287	4.17792702652202	4.30819863017248	4.30059859629274	4.1662208097237	4.1926772798157	4.29827496436951	4.32981138356899	4.16904414541839	4.32733586635345	4.32293487804286	4.37252572433215	4.19453970182602	4.35526389634764	4.24964922816043	4.73800433838145	4.26856645127595	4.23415919880441	4.21813385678674	4.21750244494457
ADAMTS3	5.81773642288235	5.0928013453671	4.86098377636939	4.66874436141106	4.46884250426335	4.38723829188659	4.49482260993303	4.5638120870104	4.29153691377538	5.01615228782345	4.85192774292904	5.15189250476118	4.83736348628369	4.91527037737988	4.31404134209691	4.46696828897892	5.08306393291025	4.32335143989398	4.24151756386737	4.85787716421905	5.96835498419098	5.48232231797884	4.47080263135927	4.28325768739021	4.30499732785054	4.20448467098159	4.24727596786714	5.27664165252955	5.46441200314228	4.52112888043685	4.25348400672395	4.80189685085024	4.7133719175567	5.61718751572783	4.67427631019177	4.22460294791899	4.30612277883071	4.71272273765119	4.9349812830576	5.26307848888828	4.41120204052568	4.46719640031529	4.4846022179952	4.82623686569229	5.70113421073447	5.13162014242004	5.01535224870158	4.85964948076306	4.69073849930194
ADAMTS4	4.28283603703208	4.28511247370774	4.2634126145102	4.33015232856628	4.29272384879142	4.29921344470086	4.30694886419914	4.22491563763778	4.8848388202008	4.22102232192199	4.37203580958519	4.39889995153144	4.22746169825045	4.47716952067089	4.31036432289322	4.42080700423203	4.51906686774244	4.40068702847558	4.31467616543988	4.31209689087907	4.61659747914049	4.22613025615725	4.71685260824318	5.30877836797211	4.67194060097461	4.40502315808803	4.31077715357992	4.26737647499754	4.31643574268305	4.33866137183802	4.66434391490439	4.50059524525572	4.4389704664014	4.49709158557024	4.64417919331727	4.41829534740625	4.27368763516881	4.24101393499758	4.20281642023383	4.23591808421614	4.26196557085922	4.16887670258288	4.2280410495435	4.27765806945065	4.17680554452381	4.17007869828636	4.23767920186261	4.16374073276692	4.27438971764413
ADAMTS5	4.94841259009441	4.23968804159864	4.2812287780775	4.35245427807235	4.51115414291967	4.28355358109162	4.33223278109465	4.52081237161987	5.627726616259	5.63435795061548	5.33776370820364	5.12613405078804	4.44830357842178	4.37601597381014	4.28547868671291	4.4559231710047	4.73084759685645	4.19566354233931	4.29810571408834	4.50951370848939	4.26700846225098	4.49581522393185	4.26487810823495	4.29726622100077	4.53711400877986	4.45403841359368	4.70005037024211	4.660217963156	6.20048636963213	6.56031171291018	4.28156142259765	4.25136449192799	4.40905773641894	4.46885691566132	4.93319154725588	4.19906254457356	4.30682033749331	5.40056908797946	4.24860652666243	4.87997113135084	4.20165721686265	4.49432024072867	4.37417162854225	4.28239585667793	4.93124145729766	4.61411657401908	4.24156173488339	4.29314894572769	4.20685584986574
ADAMTS6	4.18376424021911	4.32259234969161	4.38674883865157	4.42695852829423	4.24456190251542	4.2884542951201	4.20673761734453	4.2495238768869	4.23837436694579	4.20881003438032	4.33740724278694	4.3950124438665	4.2289459927955	4.20436604818091	4.29226116821802	4.15077295809428	4.20135402338313	4.33945581609826	4.19878594945547	4.42331514098161	4.20267439936986	4.32260822267893	4.17489248086033	4.34470635941666	4.26463586204144	4.19136308005061	4.27411389574023	4.29979422749682	4.20024766449029	4.22885034560223	4.3724296250571	4.32690384462662	4.22988496006687	4.24065001266607	4.30886127195076	4.14433025197936	4.36295692570237	4.42192099193194	4.39066880905064	4.33704919388218	4.35496966182383	4.32261814770737	4.55422820658105	4.31296849033854	4.31044184866726	4.22617422155149	4.48332221009253	4.29192294225752	4.27844570773689
ADAMTS7	4.26271137762122	4.49563909876581	4.82898289405076	4.57271042243636	4.21019254551089	4.16517011313168	4.9891035988156	4.70613564518547	4.39720682408248	4.23853114333216	4.28342142680069	4.2282691493841	4.50410782432925	5.17141109439219	4.31114688708455	4.2308989063321	4.22349943599417	4.67977319079555	4.43397403573227	4.32445364185958	4.37779963700383	5.03782571549321	4.34961139892768	4.37412118409396	5.01950107468005	4.20153531728775	4.24215304766724	4.82331453081807	4.19332995231383	4.45496708765208	4.32423101910589	4.47454074558925	4.30195499778496	4.22648076342903	4.44965373800783	4.22764514144011	4.63441344436396	4.43715856114398	4.17422424155889	4.45564883902821	5.20884609810888	4.19839746801964	4.63494457035808	4.27051573479004	4.2514561115683	4.92503898385427	4.52154642613143	4.49071182269192	4.87430450321813
ADAMTS8	4.3269162675636	4.32028230175668	4.27183476250844	4.43473717169261	4.37944058302283	4.37256685870444	4.46266432562558	4.45336954527153	4.76669424937693	4.46702071218561	4.42404840000945	4.37339220375003	4.44595324416026	4.31907249822389	4.2595032963345	4.5856876757245	4.76395624395975	4.37127888039553	4.34290906723494	4.39989943667752	4.37914340440562	4.30302396711669	4.4081636608336	4.25994498478941	4.51679519427142	4.54056559886017	4.33124719993855	4.28818204749945	4.35525615679863	4.50092080074774	4.23098523050384	4.35450765209582	4.23123156823829	4.42185946901982	4.2077406819302	4.46778593102242	4.70282340935535	4.31064477088997	4.45525857726286	4.39281315185209	4.33602149583264	4.40599411784026	4.54305598482236	4.62339593774813	4.48211793052626	4.51495635372697	4.2461558522347	4.36027901088304	4.34084149994854
ADAMTS9	5.37192557069856	6.94256084212899	6.06431837165095	5.50937234771105	5.61456682182881	5.62584274147663	5.99012213021829	4.57444882048101	5.26370957704723	6.36922398897772	4.59088995596683	5.06749818019195	5.23728379724751	5.81984313551388	5.39172424999932	5.62882156179672	6.21042861121217	6.88311744378515	6.93368543583215	4.78080026496805	5.91479600864399	6.28127052717524	6.2917065073085	5.90648266276713	6.10306044284707	5.9194977599407	6.21353690723855	5.48316854831806	5.46275003607152	6.2274043665508	5.13424690972004	5.66733484104219	6.54388929190702	6.14313571803344	7.36620717405702	6.02125604318015	5.6122449057912	6.55074494432795	5.96425462124016	5.03737479257836	5.69551807043105	5.60129987720639	6.1143911773058	4.65827745849045	6.42107325589061	5.88051100495293	4.57581314679078	5.22617912725079	4.86799747196656
ADAMTSL1	5.9223831460275	7.47923795843586	5.59098090148237	5.07849377768572	6.03830813510828	6.53133466550721	6.77305862611524	6.09108613168693	4.42580468816777	7.54062927528532	7.65189479852077	5.65580327132131	7.16958979480368	5.91057125449264	6.71809310750643	6.00258689755963	4.75794661770747	6.51589090921065	7.27755839282966	7.5204085768604	6.09678084692126	4.44778663078657	7.12108916380327	5.16391352789429	6.10254515056633	6.75153112481974	6.04304306341235	4.7490759432712	6.81300388859327	5.93313392360967	5.99316135742925	6.54868009065468	7.3801372534832	6.7521680965173	6.68521764996651	6.38936185714127	5.57228978190144	5.42193734005943	6.14161829978914	6.3984158306578	5.67283622902094	7.23783214860994	6.46160440027935	6.79965165103351	6.7338265510475	6.59360292708125	5.39793946770889	8.07226488268437	5.17975081172991
ADAMTSL2	5.08691317736264	8.7871435868525	6.82104700114071	7.22246347906576	7.76598290250738	7.45908474566337	6.50245469336845	6.3368480610096	7.48435077348073	6.59639671205308	8.41697732437314	5.73416462569934	8.40522129910533	6.14906439192955	7.80267020828367	7.1904525839479	7.42756685131579	8.36023094565336	8.17260173898258	8.04495745481112	6.90190969734574	8.12127262278252	8.09369980952923	8.22254358648087	9.57711516806971	8.30657396253782	8.61055800488742	9.1918119490455	5.78934337779681	5.75240586708179	7.22984971735192	7.65150259968085	8.41262230821066	6.93398450979238	7.1329177859957	7.40026434581627	8.07501981626657	6.96816124038283	8.72926720194847	7.63899633750521	6.05987219712897	6.72942795979384	7.42544510254641	7.91093354923834	8.31037841802971	7.56427906541413	7.48955372065668	8.08643733814282	8.7189212058143
ADAMTSL3	9.21622670201874	8.02894775436256	7.66363729319157	9.78435316169881	9.42282186347407	8.79963463230202	9.54472577680317	8.945126007505	9.9632352454055	8.27014328063592	7.15566646444696	9.59349445444516	7.88055382507599	8.59721109718694	7.8204329810379	10.5634932200027	9.38343627809818	8.33961058611258	8.83548098364846	9.52843938583895	8.95972641179897	8.70992626109184	8.86861845614266	8.77904192315961	8.34905806770441	7.30046901841772	7.71934476038694	9.06393994891383	9.8131753200806	6.99328575072819	9.95997906387848	9.4730200348012	9.45616140355214	9.90929338679029	10.0875827585659	8.43973180506781	9.41450176936663	9.80882276386012	9.18490582222447	8.52941395318857	9.67296025169141	8.49665050926353	9.46998745121144	10.0904052597244	8.66202000458501	9.80957027993102	9.35910107628026	9.1180337853698	9.63201645275985
ADAMTSL4	7.23343140779992	8.72166657667535	5.38914195805061	6.64530346184244	7.42794760111763	7.69914943956394	5.99559215528911	6.82272754615876	9.03745559707427	8.50115632097778	6.5474299898223	8.79183828524899	7.64103466837214	5.47801033458413	7.60630225638452	9.09277484580599	9.32392678131346	8.35052854737345	8.09403669469206	7.20598820751211	7.59272467906149	7.89412965269152	8.21870258075801	8.57180788439897	6.76113309333391	7.49471664056725	7.97476165604892	7.61935229355249	7.19181534264991	6.95098085662894	7.4601679868718	7.11306602808259	7.36363999974917	7.16498853234761	6.95311136744213	7.59343388504208	8.03640683598665	7.68351014518098	7.64133535667995	6.69806925857434	6.2650702780671	8.52426394399824	8.72268666536333	6.28162137234276	7.17838787376145	7.82234106870896	7.02625044225461	7.00194145407597	6.51308030241221
ADAMTSL5	4.40198726924713	4.19958643036561	4.78668026416219	4.51104705523657	5.25084728209548	7.34902608768909	4.97606946076258	5.99114257747724	6.55884249771663	5.14490104759808	5.16812888851179	4.68240306236026	6.90468935836662	5.07836688278273	6.41934332372729	4.5206723900754	4.49797882183718	4.34828567656504	5.93153231046875	5.85025027119296	5.00177061530043	4.92815115102019	6.22664337616387	5.85050031181984	4.74548285660483	6.15621410040148	4.46757633325884	5.29732035648508	4.51868318092203	6.45750345568543	5.04546684546842	4.95960916471765	4.63073691119081	4.43455099293518	4.27606017395178	6.09211114161764	5.55110421573548	4.40090293386621	6.49856033307045	6.38083984508258	4.44537456698954	4.55624969292952	4.74345904957283	4.88206065390975	5.17874983591833	4.98415345369556	4.77614346115757	6.58775428887091	4.68973572656747
ADAP1	5.8621598523114	8.20914254989198	7.96897514475074	7.88742697934598	6.68838334974268	7.56944017263667	7.15799635093961	8.28219237829567	7.01916560754018	6.57369044925649	8.18145435334432	6.88108946035283	6.78591135676841	8.54680751949305	7.02276831017571	6.74814968875467	7.42083564366908	7.54931820874862	8.66967164582253	7.90136744254665	7.20497104378691	7.43728936200059	7.67818644355771	8.39836690599191	9.03745559707427	8.45009469405837	8.98173395416566	8.27056703213032	7.96152465241538	8.72677121418626	7.20890573510986	7.04297777342077	7.09859321211476	6.94624513670099	6.10982856950515	6.95337124113906	6.96344823068913	5.6771762307212	6.69016361711336	6.60187085589448	7.00764387747883	7.82161257409495	6.99512588020445	7.99249363053717	6.50154530624889	7.36229608853151	6.99942101461899	7.63719972407666	6.83109273549859
ADAP2	7.38622042171221	8.65217880918009	9.52681070306662	8.66412198648184	7.77485456970907	7.92806203307669	8.65659365947773	9.1118889922436	7.08634867312778	8.1875182069241	8.49522464262601	9.23465339328585	8.15206440974118	9.68796307078298	7.81416615246352	8.69946722482137	8.05395159367034	8.33685537486286	7.75886864587156	8.05788356817788	7.98768778003865	7.68082563958683	7.6316041655859	7.94129351031695	8.35325438024869	7.40968003726594	8.32582480520832	7.99828140557417	8.80910493175014	9.24109570389921	8.42334750186248	9.00236296766321	8.79337051830846	8.28914775692097	8.05395159367034	8.72057903817288	7.1499864422137	7.62407929090812	7.18787787237797	7.79290490687579	8.00058006432754	8.74054610170598	7.95017314455424	8.86535293662894	7.14449071378986	8.44910278832467	8.97913617314215	7.72618691971708	7.16184304731038
ADAR	10.0124470898746	10.5999950720741	10.1572773894733	10.5543572094836	10.2807321377408	10.1985101856388	10.8443975711277	10.4097714226741	10.2548179836399	10.252905423147	10.1690987702619	10.2200774951748	10.1069517481948	10.998284470563	9.96425713710734	9.90640934597369	10.5664265463876	10.3148426165207	10.4134489138674	10.7814964220236	10.6464436222171	10.4863800574661	10.6397313167682	11.0519475401632	10.3198946637449	10.4981914456949	10.7722472753623	10.271293114527	10.0115577328434	10.7185439133543	10.1259809906538	10.3172472867457	9.86684974098881	10.1790210922149	9.94282728314627	10.310242443089	10.7203660338707	10.1218284498536	10.9147534907299	10.7814964220236	10.0285122211081	10.1099089395873	10.2378818730897	10.364379785623	10.9852631054272	10.1768327394553	10.6409671774458	10.310242443089	10.1016800699461
ADARB1	7.6349939657977	8.15722684718889	7.70552080563546	10.7233894700011	7.85696019462809	7.76422857960448	8.57632731635575	7.54523533003945	7.69487280313568	6.7849659767188	8.53211533315997	8.63884709935856	7.35162011119875	7.76800112827291	6.96085543975278	6.92907066649598	8.27466506344772	7.81912846545221	7.11537798545692	7.94779157201029	8.33460279637994	8.55403799964498	7.8037668703754	7.72066811067531	10.1680503117315	7.60105990678198	8.67013681282866	11.2384346945756	8.93608910755009	8.27355118108096	8.72113092743233	8.18838725643117	8.14233914964151	9.11687553914116	9.1023387166667	8.43229998190854	8.42202324781835	7.56145451094143	8.10144490676379	7.15865667143757	9.6795650051119	7.77212247287532	8.20225176130142	10.1433274034738	8.88938016998696	8.01303633621544	9.74502660934234	7.96100420382626	10.2664763526018
ADARB2	4.30268875443266	4.36996885252444	4.15941387673081	4.37914340440562	4.26180461943518	4.21992535052317	4.34055561607878	4.39832794073561	4.47377400638876	4.31816140606674	4.20599802358989	4.33905006253887	4.20902776855916	4.43062642812521	4.2888565945438	4.19252271897884	4.26415500303053	4.31718323735632	4.23187391090805	4.2878459996065	4.4255825551395	4.24459892474686	4.20969060389818	4.46366350729784	4.22392247657443	4.22280200501721	4.18869428411197	4.2639191300055	4.24031962390891	4.26650013418742	4.2074330251691	4.51440024009528	4.19789752919447	4.22502787447981	4.20845746736911	4.21733623791196	4.26494287027913	4.18305852399958	4.2259045256885	4.24040622398667	4.16683319541122	4.53240620230829	4.17706993476027	4.4124647142941	4.30168975141559	4.35420608090558	4.3037959236975	4.24129478164376	4.28703836848927
ADARB2-AS1	4.31216894913634	4.31121912870061	4.17875749623201	4.26861303255572	4.4484772624743	4.23604320631515	4.33852852253146	4.39172062401173	4.32646635659511	4.35471732025615	4.40652895543636	4.22987315619138	4.41893934567899	4.24428243115474	4.2784571053607	4.3738374076155	4.47475559034885	4.46234403122512	4.29577573019916	4.61517753903864	4.39460985891569	4.20515297847135	4.3130285871901	4.39749638583135	4.25416591439939	4.28094904818153	4.36273369286717	4.35190236270342	4.27929747561809	4.27079622236729	4.50457701439142	4.39381602926343	4.25531616239853	4.35007676968717	4.21389940309905	4.21725421767108	4.38270404612036	4.34624023423656	4.3348349477251	4.46228407038793	4.56827549102741	4.19352741732599	4.2786313885041	4.36783506688504	4.26008761711155	4.27148700639575	4.23131910308248	4.21489061464277	4.23414211474914
ADAT1	6.40304580727123	5.82673558834447	7.37774699652094	5.33824198625572	6.87190374942301	6.3481168763258	6.78757500975154	6.96419078651483	6.71622710269444	6.26133809599626	7.47777906417693	7.36202467125209	7.20435057211535	7.47959838588139	6.99652942273278	6.8667439521003	6.62822174043764	6.13506102730127	5.9285453173024	6.38751324582846	5.61353692111041	5.84566115894379	6.03684608402861	5.92678668865188	4.92199547030083	4.71732587818766	4.90326834015463	6.01239805361086	7.19304653588357	7.84888026967573	7.43549087154366	7.31369814043489	7.05429316209601	7.68259234571252	7.20629434496175	6.93398450979238	5.49766292741244	7.45806594041613	6.04453424169135	6.87498205746719	7.16014128846241	6.98672309134134	6.77126320688985	7.21200678816197	6.6720430424654	6.91620219615814	7.35579488639263	6.49745612595222	6.64233074325484
ADAT2	4.26125196421153	4.42093781585033	4.37184684956897	4.72054337011771	4.42165905304239	4.3959861810712	4.37983958440678	4.42701104087148	4.23482744103392	4.27119636534773	4.34239444025673	4.53360021194482	4.3483961495598	4.45519395966442	4.43418276471494	4.58018983178143	4.32320522347245	4.36768518085476	4.26364443230865	4.33668838706362	4.34077087745211	4.28202010724918	4.28651751786753	4.27698076929959	4.32397037257157	4.276428775881	4.40424919427218	4.34583154411655	4.39412672228988	4.55644390792006	4.79495534024463	4.58790324827094	4.61922944590083	4.61992262860892	4.43469346334098	4.54286391099969	4.22687862109728	4.73114104739767	4.28786114656934	4.70212962150094	4.53141462340148	4.40304197086644	4.32817893631827	4.83420421561765	4.38419449893526	4.27202110070084	4.67977319079555	4.29395606785368	4.66785963462367
ADAT3	4.91006248110551	4.4029636941304	4.94546275393461	4.89199168909434	4.84005189672196	4.71697488370886	4.66466341046161	4.57853418640299	5.17010963609081	4.69963476741793	4.78649904988497	4.6474255284755	5.19405748053112	4.53765643607155	4.84325679166021	4.75602222750672	5.43904240729425	5.05923370616195	5.02298621030324	5.24035223426466	5.3450748779107	4.64956460837258	5.41279429785942	4.87416191402033	4.81179824025093	4.60437204345355	5.14775472758997	5.32481485800248	5.07769424771361	4.58561271305741	4.70242164144811	4.55818331250267	4.73446063594647	5.40250240153147	5.14318982200904	4.49883648075684	5.00140708368494	5.12305707138456	5.14490104759808	4.59943339545346	4.75214393778047	5.16627799905087	5.14390086680914	4.83729188781395	4.95664913614635	4.70861325525116	5.11698774465607	5.11331864649122	4.68896700591504
ADCK1	5.84640697755145	6.59479447851611	5.97816215220871	7.06634741317893	6.25214127936041	5.98095882602356	6.02265791144929	5.62032384326775	5.35696485244961	5.74402862980223	5.77418548815415	6.03909319420306	5.95002061570341	6.50575920573701	6.46022401941696	5.43323137177376	6.11812515774964	6.31115673017589	6.19457062388833	6.25123924469177	6.3627388845315	5.9240339789814	6.10560096719402	6.14939857498837	6.48139603455305	6.17069708805603	6.58451658451341	6.05224379474818	5.9689284448964	6.15377426167337	6.2526612354924	6.05162924510543	6.05545979403449	6.10217643612771	5.88238600424483	6.24446228935493	6.49604095090327	6.17536382661226	6.68838334974268	6.48409843219654	6.29889992619937	5.92625865884583	6.08517041708643	6.30054355211289	6.3791564990814	6.233180895657	6.61305131566773	5.99287498439627	5.54139765597535
ADCK2	7.46965798442977	7.7327736696606	8.03359656620752	8.17260173898258	8.01832623443634	7.88318322024599	8.84038694314297	8.59209430900834	7.99622310466793	8.14727270534055	8.73950533653039	8.02367732637972	8.76149475390726	8.1720044043382	8.35506110449316	7.98689663143114	7.8376248436066	8.03278718218617	7.71752864170819	7.88895410485413	7.59457039577808	7.90606716937187	7.80419094785519	8.14409966696915	7.88582250020582	7.55169671403458	7.84497335492382	8.03316141072731	7.24198426734739	8.38229823716087	7.26904727146966	7.05816544029868	6.76313802910891	7.31877593437437	7.27043325906635	7.75097887695392	7.78045172056436	7.3576727321417	7.56073786488849	7.32109614250942	7.32079505403708	7.70298018470288	6.97727976683932	7.42935909932695	7.27922351685445	7.75175539107548	7.65036768021133	7.56210400488415	7.26349958060193
ADCK5	5.12909569593162	6.19151139572063	4.95422687402922	4.96079793898423	4.54323333244992	4.49540529376151	4.50241243751036	4.57898127675915	5.04710441305509	5.13803031473452	4.72809053098242	4.74692065601271	4.57127479813371	4.74856578070845	4.69801453767988	4.38308111936384	5.58976774217617	5.41647628065386	5.58266624827494	4.94109029566078	5.76597907094646	5.61096195749854	5.4586214518729	6.14484404038546	6.34836752440083	5.54853346974509	5.34449458226569	6.21889233916882	4.6440589589979	4.58440209086709	5.09428323791223	4.62048121436525	4.72257670556257	4.79298407582698	4.59839775545683	4.90829481260304	6.14272108328963	4.98890074782581	5.70138703520089	4.88890308261497	4.70584315574542	5.36814249754147	5.30251971174112	5.06059917847751	5.71684724054722	5.31530422806137	4.90819816385551	5.10220395394761	5.17767049881641
ADCY1	4.35007676968717	4.83047175007763	5.09505307471553	4.4467265140742	4.92099557933816	4.64539386778904	5.08044328868584	4.36544021981397	4.42841464358842	4.54073228362136	4.31449342526725	4.67103751615827	5.22263251732761	4.2465644615708	4.86506425878326	5.71695874340935	4.59447125881428	5.83073273657826	4.39368105201923	5.16083809116158	4.73283922784519	4.56943596232398	4.45404928251732	4.28841619765373	4.36391363559378	5.1813905402223	4.55402633025986	4.43943036600125	4.9984548208135	4.38201003164329	5.55782765621877	6.04404316099229	6.3773263668293	5.72685042011579	5.11251961020009	6.17357423432729	4.2915970997366	5.67260055955119	4.32168584327938	4.6393400965598	5.59004968859994	5.20106612909124	4.90503847822791	4.42156022649588	5.48184713083193	5.48116162960927	4.54431629121497	5.12010875096361	5.13918112585601
ADCY10	4.43297429767621	4.65011699238684	4.89563752586292	4.56001563131418	4.43680752667858	4.69374700409668	5.05513348621972	4.49032900491964	4.33874981454767	4.81801248167294	4.7133719175567	4.71548203046781	4.41231205105073	4.76217101353798	4.63478577609059	4.8979041527832	4.46672680414812	4.68302065850103	4.77367744100766	4.47610578610594	5.15667282718282	4.37813689684612	4.67683806948546	4.66931284488138	4.43259442283426	4.45483284007456	4.30170551800277	4.49944425505564	4.84185069244964	4.85918891769671	4.76054248666169	4.53124184369531	4.69725466679683	4.51667963895466	4.71866335407356	4.83162508777801	4.65181119483572	4.93900233212171	4.38869168209463	4.7932496198543	4.2095419719623	4.87881264539754	4.4333406605401	4.41663487486928	5.33589810859685	4.77143723841601	4.38178552673932	4.69733968935458	4.44176994109322
ADCY10P1	4.48827506382841	5.77255685119377	4.99888339232248	6.54625176373162	5.20865432579311	5.52980644278584	4.34581408021303	4.55793832593251	4.39824248775194	4.45949919708327	4.26547781433463	4.82200384697397	4.38723829188659	4.27218564050095	4.30707118493794	4.49981384706506	5.0926432295047	5.53504093238123	5.15189250476118	4.54343956473218	5.17676279260527	4.35134063980495	4.97064669506676	5.17020866243485	5.51892753069854	5.93509706709953	4.36670068651866	6.01164251885549	4.22272286906499	4.46735053649789	4.69089898756394	5.0628523526094	4.49840692813418	4.72562915215759	4.81907149531486	4.26816978493568	4.85393253706369	4.51419664377887	4.82773180922039	4.69543616461959	5.10037071350897	5.85991862704005	5.33845968602311	5.16383340547478	4.84105642992147	4.85411195643525	4.45179790328142	5.04030905518516	6.05191092544614
ADCY2	4.43437092030417	4.70455774729459	4.69640452792195	4.72035312214482	4.36414114495563	4.4890334146689	4.85776048341909	4.77004006774774	4.32814379161443	4.41304103779794	4.6507267894835	4.38003688920117	4.19275903385594	4.27498415311916	4.49414218387572	4.20822311264369	4.70192753056606	4.73011234915377	4.88392769805918	5.13937758014552	4.50431654554589	5.40141418255321	4.48283727610275	4.29982406031103	5.1865165079732	5.36022899209431	5.43489129926277	5.91709948948239	4.43089428501609	4.27970564502974	4.30587010599545	4.35470474156946	4.36354053082999	4.19484339855526	4.37211884394185	4.33453239208225	4.59234339175528	4.29445488609615	5.16744002917308	4.6083744609468	4.37068084848385	4.3703195769943	4.32967751120753	5.1153852665128	4.4662961186856	4.5182925241337	4.419657742194	4.7181660420312	5.02252951695933
ADCY3	8.36621707118616	8.85788726467955	8.98654501853524	8.78061127167446	8.40365883604044	8.71391199290676	8.92486084179726	9.42010706878495	7.97476165604892	8.9154533863273	8.85477459875333	7.74002869909871	8.51522636341502	9.37286440862204	8.38275317895769	8.13728033292976	8.31493696831418	8.217720248865	8.56557944462584	8.51718558995615	8.73803413115601	9.31300082162149	9.49975723060369	8.95766140942508	9.1918119490455	9.38269884435578	9.47725827221865	8.59919613498113	7.72818768248063	10.2401447260617	8.4749891612691	8.25392990269511	8.58980195047099	7.50128367614325	7.95387187879747	9.15046495776089	8.18882599938495	7.88137094998885	9.73985916743499	7.98323575841598	8.87569534305968	7.81561856765286	8.53510208220079	8.52043547815991	9.09171704834513	8.82955119632494	8.00058006432754	8.90449204919896	9.05190023581981
ADCY4	4.90510791355691	6.70080147963414	6.2409336516257	5.82989482749266	5.24950702977332	5.46871773882221	4.74608074725128	4.54371528400315	4.89541348159555	4.86466975547702	4.88220296880396	5.42254341138599	5.13626802364623	5.0259760657861	5.29831032582343	4.65382096746113	5.88213997594878	5.39172424999932	6.41212772149457	5.07918940314323	5.64759345204502	7.30767180015284	5.79376933941788	6.24027359598768	5.66389087415402	6.0323011890215	5.67593120025704	6.61647723553831	4.97572059712267	4.88002824059852	4.80147055164969	5.02359610920644	5.22128678443288	5.68536862986255	5.51286991283054	5.04156751511416	5.69103565738596	6.09379567275883	4.92586679302715	5.45476168937344	4.68318874878452	5.69602764192832	5.86102621752129	5.06835165221083	7.54765040471356	5.46161449847665	4.60099685378651	5.75995767090848	6.99530264291796
ADCY5	4.68541827538981	6.06738905721562	6.27052871017275	5.98803604055953	5.25902479269557	5.81010506961619	6.10589375026722	5.74886951155803	5.49468968004155	4.42798742730739	6.93454849373496	5.22642811022618	5.68124556861774	5.54000215003255	5.1441357575913	5.09514723729922	5.2277588692358	6.15569600749882	5.64397901661108	5.36586607851384	5.01930320921277	4.99308505969811	5.50535535947816	6.14039001420857	5.08487835912097	5.74855586852154	4.84634765435123	5.0057801957808	4.69920743360099	6.48634337751308	5.12260769558609	4.84387625648227	4.5578665053818	5.07500579462814	4.96745624184582	6.29991784747741	5.42733182882436	4.6865343997385	6.33303095654942	6.65667271854057	5.19742893884494	4.89129090939013	5.50603141332092	6.30941623317713	4.87425080334471	5.19013419374814	5.91734957772395	5.56838541987012	6.22386335591862
ADCY6	8.32953848291922	8.82463868117934	7.03600464712918	7.85162976735189	7.38622042171221	7.28711944478485	7.36794281075213	6.8627257349199	8.45098923627837	8.2082974730918	6.91063157441194	7.26871284576442	7.15537372898094	6.5986069394179	6.89700005015266	7.41648167018456	8.92268969075157	8.3230446162671	9.06150735934608	8.56375524516729	8.74592660855407	8.51784664937732	8.7537707724826	9.07931346395816	8.55944150254628	8.51982887780303	9.27721952501259	8.3774549285015	7.61792706833558	7.95421035849753	7.68913479519932	7.40303839213779	7.82985196417417	8.24474148434173	7.80625598601445	7.49159037698187	9.48832163758166	8.12528663485299	8.46229342435187	8.21342001014342	7.91989874520621	7.97098097184736	8.5650995321896	7.45701855721636	8.65896867555572	8.58353985084415	7.76089826683077	7.74229450499153	7.94410725441949
ADCY7	5.06620661254713	6.38083984508258	6.49430246171799	7.11537798545692	7.25807600647045	7.10753990353022	6.81501998034165	6.7697430700705	6.09361372681246	6.33508363191792	6.32561623474428	5.53006172747317	6.233180895657	7.03824748885108	5.95555923552133	6.85143924228073	5.4792594929922	6.30592719321483	5.54874622715132	5.68708358380905	5.58797914438202	5.05284543404893	5.09127106057143	6.13879389598948	6.51033392036336	6.35417167934092	6.44839485876498	5.9184324432963	5.52156992720287	6.66620216595278	5.5720948741351	6.22146285294692	6.32755865971075	5.50958081061878	6.12487461073795	5.88321116926029	5.45964152482966	5.60987296488264	5.83893810452194	7.40061303248658	6.27574492183056	5.27576626491094	5.35212631085505	6.18106211942736	5.64184805697559	6.04342342421885	5.79963652020371	5.82436587906525	6.30620090533673
ADCY8	4.25158672661051	4.27075358267925	4.17130933519701	4.24226921930083	4.27707836781806	4.45546074232137	4.31265180578058	4.40072817838869	4.28023714024544	4.32748220073244	4.26894629869941	4.19599892491345	4.25919839153494	4.27777830786943	4.29705118747703	4.21580534634317	4.41405357887324	4.49673554167934	4.28878917731527	4.36530668000906	4.42185946901982	4.38386778547527	4.22030215780758	4.53950194006505	5.49737185338141	4.29356456056297	4.23185979983899	4.38523060763194	4.26861705108574	4.18115193536391	4.24887672393703	4.22924854464209	4.34522652115037	4.28901446016542	4.36855655757736	4.32305037671345	4.40295392153162	4.24139733997903	4.19158891328563	4.28197153425495	4.32669925421924	4.30268875443266	4.29781965427563	4.17334162188746	4.35499013403586	4.4230792233405	4.32340280257062	4.41117053615089	4.30090138851236
ADCY9	6.57499079188953	5.74056365768826	6.30122855162364	7.23531265153305	6.04067531419292	6.13879389598948	6.95337124113906	7.06665877985405	6.61771126419441	5.78019301044139	6.67654881570398	7.01193629314495	6.38431620834275	6.85947767364116	5.7634309226583	6.03527624230154	7.43450301893671	6.51186012466628	7.13260228303229	7.41478386321996	6.95004937399144	7.16404215770295	7.19304653588357	6.95887275188335	7.38261382199191	5.37739506010676	5.80537616170856	7.59499969892009	7.38857178588099	7.69883345040079	7.02820811895538	6.36953746814611	6.38902068693882	7.16434571169359	7.13515870978098	6.84364261489421	7.56573849689028	6.67372901570651	6.58435640557965	6.59732984738894	6.87060556715529	6.7415899113424	6.66202723963933	6.93971616670264	6.93001832389677	6.37589847581106	7.02462558736091	6.49151281190533	6.98357086992399
ADCYAP1	4.1724430613372	4.16827816265087	4.21251010868023	4.31858704126701	4.15952251621491	4.21550440052884	4.16931991750725	4.21059407605426	4.2532422696199	4.13545968754236	4.187326885797	4.19077821190249	4.31203705405994	4.18861069788762	4.35882491696598	4.25193243681171	4.15305258384347	4.25387452108631	4.21142873829122	4.18655719536702	4.18460670547353	4.23099063142236	4.20274324576343	4.29125538846062	4.25047486048889	4.15603371825466	4.13578973722052	4.30704140676652	4.1909646541168	4.20168583427922	4.14884333201536	4.16448595959543	4.25895941072565	4.35661826755517	4.21123180471061	4.18107877626303	4.19840292203991	4.21810866972574	4.19410360425702	4.18785644216966	4.17866919517357	4.18148485957615	4.23231948949193	4.22021698568834	4.24120752549574	4.31349085443072	4.20677083403802	4.25759083044112	4.32560719240831
ADCYAP1R1	4.22490045332671	4.20604902907634	4.21460161262715	4.25424795373377	4.24943616140182	4.22916634144778	4.33346958332858	4.31352912080482	4.2074181799808	4.37216845940513	4.22891890200724	4.16569348720955	4.24603515627905	4.3895704527814	4.20246761810231	4.2516773561514	4.26202022303616	4.21969546934778	4.17620321863957	4.16936833752848	4.22604637232529	4.32762347604155	4.20526305840981	4.2466528672386	4.2223884320869	4.2432144513571	4.3332232778725	4.2425090368111	4.24674364157645	4.19308732189623	4.21091847627865	4.32725953350672	4.27897823500351	4.35245427807235	4.30730157966299	4.25193243681171	4.13630965309752	4.26393193592338	4.29088796374284	4.22452680036845	4.15110174230554	4.1423534914542	4.22575763520005	4.32371608404344	4.31077049276539	4.27061752354627	4.32925197093596	4.24467731242256	4.21919184618774
ADD1	10.8628085788907	12.2170777035735	11.1132777001916	11.7787568557098	11.3083672767533	11.2628534052281	11.2230780521342	11.1335836375829	11.2286924123037	11.3489488751839	10.8071823174797	11.3345011635477	11.4589397060181	11.5020963365223	11.3083672767533	11.4387048049922	11.359807252401	11.4107197077156	11.7481676553821	11.6218403148836	11.8865829652968	11.5707809891137	11.7969086562352	12.0198083722615	11.9685123555164	11.8225766769178	11.7759672404767	11.6916713174572	11.4667233960415	11.6266190443433	11.4713793326968	11.497239560856	11.4131532348585	11.4619281906753	11.497239560856	11.6294023208039	12.0578997624018	11.2486402517175	11.8954003166013	11.7103666064526	11.6551808137125	11.2697798460559	11.694296368374	11.6470213193013	11.8136271039726	11.8784262981068	11.7708802585851	11.3687247099861	11.5659310318612
ADD2	4.35171743395004	4.28695307816036	4.30449101615951	4.37552559876056	4.39591224733845	4.29131562084903	4.35726180741174	4.31391082323658	4.40963858790164	4.60370198681787	4.29457382402041	4.35929069252239	4.59596858223715	4.21351391562681	4.27956003593332	4.44560335311014	4.49015682139755	4.36571413767762	4.49408520992308	4.34204430321993	4.36159748843037	4.72148925368806	4.26219234834024	4.38681906739642	4.37403527319768	4.27525906987497	5.17406185458762	4.25139314897762	4.38485018136916	4.22201428805795	4.4185796587841	4.45886496352275	4.40610217378418	4.3003116980741	4.25723906916747	4.39343284297509	4.33024931698123	4.39317051208842	4.51073806502314	4.55077849388856	4.26784631870176	4.46356218011417	4.38312688600333	4.46726308806001	4.36843229644735	4.36773217030346	4.29879873793568	4.48615302445102	4.21136648887561
ADD3	12.0358257038354	11.4667233960415	10.5559310112238	11.1934031422776	11.0745792207123	10.6676666828289	10.6995990866001	10.9347275823669	10.6949860801609	11.8664429793252	9.83085132603817	10.8089674572121	10.9476747558124	10.7406884751847	11.1335836375829	11.0730424841611	10.8581780294244	11.5301097564139	11.3045710603057	11.5277039909495	11.913798657148	11.2716238106495	11.2197187617957	11.209016541413	11.8225766769178	11.3045710603057	11.1476220525125	11.2716238106495	10.688853511113	9.84344165905364	9.97939572542934	10.3418367906824	9.97659814645588	10.1037265278816	10.9908404056242	10.5244180787379	11.5418336576463	10.7391614644504	11.0778352917393	11.7128444708549	11.1476220525125	10.9964567243691	12.0297236051849	11.5301097564139	11.2071133912704	11.6244515834989	11.8865829652968	11.0502337987763	10.6464436222171
ADGB	4.23309574193714	4.29878194837856	4.33503370539392	4.32110449952008	4.4210968997357	4.23277426238749	4.46915088584631	4.27104159038314	4.46238255676361	4.21416366635936	4.32092193908748	4.40455942333622	4.35751633127847	4.48429972276836	4.28955749591703	4.41310678298153	4.30354363080636	4.94706862803503	4.38433786932332	4.3467320045383	4.47741794884104	4.66212935359915	4.34524394152693	4.32796574668981	4.29245688778694	4.48062275004527	4.324653820213	4.4743987715948	4.337306684517	4.37060163030442	4.25234587217325	4.38506874614526	4.2851738049107	4.27278734716813	4.30258350619481	4.30719844862026	4.5470217286318	4.49926491052363	4.52510863035802	4.27129302097144	4.25060300385884	4.39970065703834	4.41635054326534	4.28868696584033	4.23366326759704	4.26572170255552	4.31993255344348	4.19166430920218	4.29307193818501
ADGRA1	4.22308524299768	4.34561721752077	4.31565721244513	4.19905833279912	4.23819091233316	4.25609395388837	4.2139868575166	4.35236372636751	4.21515331902661	4.28717225316741	4.38239948717231	4.49943164203286	4.27254323930673	4.27484660958501	4.27308583085819	4.20150489640769	4.33230929749778	4.1956279027109	4.26734561564211	4.40514398804513	4.21323124032784	4.35170714570239	4.3170410569196	4.20289408448332	4.22430377799914	4.29862287610643	4.18642982252801	4.2276402798798	4.22584996736159	4.27761463524563	4.34774631734413	4.25017777736582	4.15864744540716	4.26184117823703	4.29403576212134	4.58916732837198	4.27147401706048	4.17755041878819	4.25185792418467	4.31800526331721	4.45378118627342	4.30796460568236	4.19760501497678	4.1556549556447	4.22509111147457	4.57422569849987	4.16299495460374	4.20012546818324	4.20485742854531
ADGRA2	7.7600430743069	9.20609352077321	8.92052246263358	9.23712181662617	8.03640683598665	8.10576485848473	8.27266176587132	8.73185845974696	8.5210519454802	7.24440618149529	8.37613954532173	8.84369702522199	8.58131998769671	9.04341660083169	8.15249272867101	8.56937412573001	8.68345221076219	8.99569955473792	9.70868778759042	9.36047229136748	9.40725582143131	9.19422638097546	9.34759139055524	9.40084470108754	8.93336453483056	9.27227052019745	9.80882276386012	9.24556583075611	9.49543698370491	9.09695567303695	9.26825274308958	9.14972612996178	8.78620877886294	8.82625348889639	8.80427536225906	9.07279436488412	8.94982087059624	8.70397370689546	9.24430948739229	8.45009469405837	10.1495739362774	9.59259507204272	9.62033316804208	9.25072160533957	10.6422758831917	9.33980077915912	9.04739014298487	9.51473574513173	9.70058788260186
ADGRA3	4.30467911965723	4.27855757103788	4.34167422377865	4.27010741722001	4.32761692725125	4.33629156778849	4.2786313885041	4.35073831716729	4.36319577358558	4.40930808738346	4.28782177243413	4.47102569102228	4.42744798735927	4.33252109956163	4.27572381441863	4.39717712000348	4.41315594140021	4.47994015101328	4.32474202024162	4.35200060182326	4.32057097256258	4.54535373585797	4.52836249821547	4.96336673687217	4.42708785605549	4.54755814465866	4.44509169985975	4.39419527303806	4.31839388983419	4.42496236391717	4.37574007849442	4.30389458272384	4.27326010020298	4.26477515467194	4.18926732108764	4.16813007488896	4.2686511773218	4.30152077423146	4.27925244756676	4.32359723931544	4.27539572217807	4.34373061306227	4.24977444861783	4.32876031459197	4.30254781461692	4.43677164900329	4.38933717578133	4.42514869849087	4.22278878291317
ADGRB1	4.38188592787886	4.28733180697253	4.56013661755251	4.59399988151396	4.43877781624408	4.55409695387473	4.74900251388291	4.3828351474974	4.42366070780138	4.78499595910593	4.5163432424143	4.51457816594839	4.66453680413732	4.7080207295649	4.54115514035235	4.55102657006431	5.21978781837112	4.51384764878357	4.52108775500383	5.01395237291159	4.38624212522839	4.72962396616171	4.36614289464497	4.36123705108403	4.28340406427945	4.80653622343661	4.49943164203286	5.18930208418298	4.75167886801986	4.26675791234481	4.38666094134204	4.36831779892151	4.67289509836871	4.41117053615089	4.64365832326984	4.38490240756768	4.36459132559369	4.58321201645723	4.39335816292082	4.82551285234158	4.43317225954746	4.37275202206973	4.44010665135207	4.41293137355442	4.90641326068152	4.59256312919935	4.51077600139537	4.77937820501544	5.08017230911046
ADGRB2	4.60684500566285	4.68619594220807	5.20942418726706	5.33503119264248	4.6548176490967	4.35612528518192	5.14088193497595	4.5230412792026	5.40080784850597	5.42511413935513	4.56767340721526	4.98457778104831	4.56649773235384	4.46313983066903	4.73922065567578	5.26990844250254	5.12314822526907	5.7445577646441	5.74815687319073	6.35050796321329	6.22585903920059	5.70248825014807	5.23959456552123	6.61305131566773	4.50788160879698	6.00802995121926	5.28475401955112	4.59564278019779	5.36498926046466	5.25736213811297	5.34086213051713	5.03201767032565	5.31816672461376	5.76136059052982	5.30314004140177	6.0896317312399	6.48874415055411	5.4881451820074	5.82736301286122	5.12717274272836	5.56737979562635	4.95281468249715	6.32614227720115	4.9541540383635	4.44975235760008	6.49177753493922	4.61761633951658	6.5213880617295	4.74440859834545
ADGRB3	4.19697922233408	4.70399371810929	4.61236830230086	4.40360112315633	4.3171894222026	4.31127843895522	4.41757451100881	4.78455283263425	4.37400364939275	4.46223288289729	4.54028931184397	4.29821884725382	4.77608661254847	4.33969578176026	4.62594865552765	4.46967971388695	4.82260378977371	4.49845651782794	4.35187949748867	4.49929933092715	4.3654642751651	4.46052649289797	4.26517050072898	4.24928810120201	4.25549800833251	4.37166582690005	4.80532138418826	4.3729363464884	4.41548991550416	4.30078883403323	4.45273547234181	4.30045018307441	4.21259968191684	4.2137212931411	4.24267921791865	4.58448764427197	4.24223494461444	4.25152168327821	4.20236306079103	4.28989176355847	4.46325353895676	4.26323317841117	4.55148817215552	4.57297646483948	4.43253256633184	4.34186133148649	4.28958851787784	4.25549800833251	4.39898839194718
ADGRD1	4.53329250202738	4.37165632727106	4.3913279062603	4.37773280548495	4.46252326033932	4.5769846730141	4.50677101948132	4.61980618716873	4.43555787741693	4.39251112565915	4.22967861244345	4.47513579418663	4.28750974003526	4.33634330795367	4.51987584399798	4.48843812963576	4.24550185807308	4.3527473112984	4.41629783434988	4.30938030624317	4.33085849270101	4.50896751762564	4.24997866494984	4.7585432966007	4.32604579422918	4.4327197166174	4.27404796239099	4.7583545333325	4.32673179662372	4.29153691377538	4.50480570756604	4.31149939000364	4.29847517525844	4.29719020741068	4.24092908990423	4.44272299573598	4.31755377228439	4.60514279526109	4.2218732560476	4.28736611395489	4.27795060105148	4.25373936170202	4.336977903359	4.25971601249353	4.25432246825292	4.32226162085346	4.3715169388609	4.25533890195226	4.41952688502698
ADGRD2	4.42799651106532	4.30703570491297	4.24211887566415	4.3350764429592	4.23836058914833	4.24916442225842	4.28873592660866	4.42869773925421	4.15902272936754	4.21489505204168	4.2918534569062	4.24269325072585	4.32538586078969	4.23994605155086	4.22763607506339	4.24486790720438	4.29146803025294	4.4115619263371	4.19024690695027	4.21892826544945	4.26451926239642	4.2255091288079	4.23194912327613	4.16940146576341	4.21172153449147	4.1658287442581	4.26129614385744	4.17135908662572	4.27466047296239	4.1799745451645	4.18704975672923	4.28283603703208	4.17698716012522	4.21363847858502	4.26077208662603	4.14264053410873	4.5758370366422	4.31239274578852	4.20966777604352	4.43331363251228	4.35783700514258	4.31592270897914	4.2532334799233	4.22340014713325	4.4073152077713	4.27154142505847	4.39633496556994	4.25624442169867	4.33319412682344
ADGRE1	4.19327928449926	4.5012266099635	4.40598485094086	4.48871037438988	4.21725421767108	4.192588804659	4.39478860359815	4.2967154611882	4.23026672862183	4.22534398091505	4.31018704367605	4.16340658359219	4.35694020621474	4.62353295140676	4.56941407033505	4.25090967580275	4.19805997724184	4.3543923865712	4.1450922482663	4.26097479248736	4.25994498478941	4.19695972364371	4.17780701757103	4.22127146494455	4.20093876677927	4.37650476442014	4.23725698751394	4.1782062160648	4.31024904910001	4.44911243713574	4.26416829892619	4.1596852551947	4.41990792447368	4.26129614385744	4.18270030599472	4.26937665817962	4.33928418243075	4.24561260637246	4.25593444341736	4.24809664447168	4.18938409135899	4.23151572755233	4.15831169875065	4.31462564011157	4.18282992760295	4.3314118939321	4.33875618210346	4.24112545268159	4.27113210561878
ADGRE2	4.73507825661907	5.50914804237395	5.97055733263293	6.29392538931185	5.70113421073447	5.57323273949819	5.53480097624496	5.92347608572013	5.01098195637875	5.27335492054262	6.15349706712065	5.44752895743745	5.7027329092974	6.51834704180384	5.08487835912097	5.44248377431456	4.64441479485879	5.83878552296206	4.82195203665358	4.42919647942429	5.13372196526022	4.7572831164345	5.09374360603543	5.43323137177376	5.26370957704723	4.74895329428514	5.50569154048279	4.72480992322382	5.27830149547806	5.28852835877283	5.04675879997622	5.18304426793641	4.76044835364611	5.08511265699978	5.07098487700731	5.60129987720639	5.22246285883436	4.87771706589794	4.90268778922631	5.50143400015855	5.09381339535731	4.79726701133746	4.95599409268132	5.57459119866208	4.51519448005962	5.54118677470502	5.00622837837642	5.81707040368591	4.90819816385551
ADGRE3	4.38602062258455	4.30731239007989	4.32215242348024	4.2366627051605	4.18346654227049	4.25270376395346	4.26051072275686	4.21565233322441	4.21020123533406	4.23052934710006	4.2432075546432	4.19462805426464	4.26567976622619	4.29891940838057	4.2074181799808	4.30528536888164	4.20287138363327	4.30048918502466	4.45589521479679	4.83848897291513	4.37809207284048	4.503705345962	4.26199451601091	4.25669156644615	4.23069076364339	4.29110165751329	4.35269314201354	4.33500767634312	4.22696265796555	4.34469964415993	4.32622544064894	4.19205375275192	4.21492741847366	4.15801460017629	4.29589309223215	4.19502739187952	4.50133165751712	4.34175193860342	4.19751647867751	4.34954931335077	4.21174103944102	4.21960651455075	4.3480378596626	4.27474757555104	4.21798954481205	4.18505421874854	4.32571370837178	4.2851605749087	4.41576104172922
ADGRE4P	4.48861166180752	4.23429921626806	4.31759388546007	4.3091873458012	4.3037959236975	4.44279060140398	4.21382257430989	4.25443177435041	4.25406851203491	4.59866262524281	4.39752809767053	4.36391363559378	4.36616586595775	4.48672220748787	4.31709002323303	4.40967091081481	4.44379383418687	4.25896431919554	4.67863171790754	4.19339475256887	4.58338176907443	4.37103506404481	4.34911270785302	4.27585164243744	4.28174315036852	5.31210265466395	4.48500068645461	4.65304465144158	4.3537969936869	4.31402919144812	4.30328755870169	4.26169417862309	4.40011944786086	4.25074886344371	4.41227639096563	4.24839094834605	4.38740456386551	4.31277368020532	4.81196422662743	4.44979013932572	4.40931827747291	4.3128142570274	4.39173328098942	4.23340947337958	4.44635737129052	4.54451631048445	4.34981104438732	4.32986194540405	4.43904937363761
ADGRE5	7.56389788812187	7.29387074754412	8.5758093768674	8.80068372787754	8.27827824353021	7.00013227461844	8.6647306845361	9.05874673440641	9.33917877439231	8.25099860487124	9.5478067359493	7.48103698479558	8.72926720194847	8.56375524516729	8.46325703493302	9.32527669650031	6.82327910323723	7.73234987445329	7.53261120518913	8.41697732437314	7.27455718317179	7.84065444233556	7.76914082915573	7.99136168512491	6.49151281190533	6.97110252858775	7.30046901841772	7.85289364655502	7.08565200328938	7.51865248606615	7.90695999863963	8.02606571294654	7.66686966573301	7.24739214925463	7.84065444233556	8.30787267683422	7.99718094975914	8.36897360925536	6.85947767364116	8.30442525422526	7.84253531582311	7.59108290843594	7.9682148158145	8.02484797752229	8.18543226127195	8.48727625315289	8.70781870839456	8.15373229554291	8.28003431570592
ADGRF1	4.26438306422357	4.66316452119174	4.28759292708258	4.27646749311907	4.39298389533418	4.30950576814161	4.36170575457871	4.20880550508775	4.34543583581761	4.33837818864292	4.23402247431928	4.41119143309828	4.35478772937156	4.45314001373416	4.32685432156341	4.49779153467208	4.45537176304196	4.24106269222337	4.33973603677079	4.2505388611629	4.4080636373337	4.55033663549063	4.35894396538078	4.23421627545156	4.81367234803113	4.45798383391205	4.36697988102265	4.41143619439671	4.35986369947826	4.26530921363927	4.25898693517777	4.29756068701954	4.36789395484335	4.25992798489807	4.50314793925613	4.21877507947157	4.45002449450443	4.24918181374512	4.55079752206765	4.3903120169534	4.21596714408469	4.48452320445723	4.32490833697814	4.17229046713985	4.62019172595586	4.28036724302002	4.25933210445009	4.35333434493573	4.24528429758558
ADGRF2	4.24475377458633	4.19696372160579	4.33949119799155	4.18270030599472	4.192894823669	4.2389632176784	4.20502677937843	4.20476539610719	4.13034667099298	4.26157761370454	4.2107514986546	4.22590918824368	4.20551542471866	4.18366475397467	4.27522863039165	4.22051710747801	4.19941411167743	4.20594043778381	4.28835915169626	4.23535649779443	4.15814023614514	4.33957346945897	4.24484868204813	4.24904661736347	4.23609379766571	4.22478792245301	4.44791388980384	4.3950124438665	4.23567022404273	4.26140567434032	4.23403820292825	4.15868493287082	4.15497419523681	4.43278050129003	4.21106882807142	4.18959788884593	4.19199915228844	4.22378289137857	4.14433025197936	4.19285902298194	4.17698128722082	4.18441452605617	4.24326991621015	4.26085748595758	4.25210167784111	4.27286758926934	4.23367937929168	4.22682949485742	4.22094558891625
ADGRF3	4.2639281731184	4.30811318921062	4.39416943952414	4.696478776318	4.28183493974799	4.29436713440303	4.22568031763158	4.25913549420224	4.80658955262618	4.29944322734666	4.34131371241319	4.29077001945449	4.2762179202163	4.39732554599963	4.28565720008021	4.31087838069767	4.56533780863318	4.39746151364124	4.26294062748217	4.32691026552034	4.21432149872134	4.33769266117964	4.70368673846554	5.10717358919129	4.83961561696322	4.54467695957143	4.387061346217	4.53848204566114	4.28421287321684	4.44246616788576	4.3753640595441	4.36876137888789	4.32182155688654	4.35294900320343	4.27507246873825	4.22977824749964	4.50403631435252	4.49077894478246	4.60567875925611	4.24192126251971	4.30286376856423	4.30431117275852	4.51561278735879	4.38694031028635	4.46777072340446	4.33457901661393	4.40027312184642	4.34636585685913	4.2996681376459
ADGRF4	4.31750494377841	4.16867026719626	4.17742742152071	4.17334162188746	4.16747091039518	4.14946196341508	4.15480690495416	4.20966357293546	4.20643150449697	4.14334039288112	4.25054360265907	4.22168925623803	4.17606754131629	4.15706455098116	4.19985329028509	4.22370198342704	4.16384860463442	4.15615148650093	4.14775360827338	4.19228537711499	4.19630734886413	4.20527296348495	4.20132494388513	4.15616423533783	4.24633324920545	4.20477510940383	4.13020735595155	4.21901632327968	4.19913828191669	4.38338504077576	4.14397920078695	4.17585441313774	4.19448480807261	4.23349885805845	4.35387532143498	4.13886571760887	4.20087939972931	4.23570758332359	4.20254395600169	4.19367365131712	4.15656589713456	4.148914181538	4.19265573259459	4.14214573227369	4.27137589912315	4.14501579641079	4.18654779719937	4.21495054672854	4.13686430492053
ADGRF5	8.79433288465515	7.81114275873811	8.95874547100732	7.02851348656574	8.2981608312639	7.0298820443754	7.13784867080085	6.66917728633977	7.83059970035875	7.96199793771992	7.61891375135583	8.07317238469266	7.50718082169421	7.44028582830432	7.46965798442977	8.46687047189985	8.298561596955	6.91027607350408	7.70364290683834	7.85616351570426	7.9042083729426	9.86507078549893	7.46224837280407	7.41900958661179	6.90190969734574	6.92680410713664	7.62153934421957	7.14628886155223	8.54868004659238	6.7681827260755	6.92939437149918	7.50280925281917	8.14820065818855	8.72473466822817	9.51399031457481	7.04957435309583	8.3230446162671	8.81608902470992	6.70391870718725	7.44644577705162	7.41681872041562	7.76321448952305	8.82133206666589	7.02246278081057	10.1184045935692	8.7981927647698	6.17688345354279	8.30574609457619	8.45186041649342
ADGRG1	7.1348924560132	8.75153281566254	7.65785364275223	9.68307502056105	8.53411496967736	8.73692863472307	7.18985747918152	7.44269935913791	7.63828047784744	6.79786758764329	7.78796751578445	9.8516414124309	8.22036858707681	9.43885507800774	7.74262974681443	9.32392678131346	7.9505989318732	9.1106151368278	8.27908973126462	7.72212255394679	7.86838691418595	7.97571307620767	6.83736119596549	7.84133167455532	7.22984971735192	7.51938734454603	8.45601077027014	7.59142313149967	7.0656363995894	6.63874858561911	6.60333560509771	6.38143781305928	6.24835738545248	6.84949995208607	7.86116172405784	7.24983547764615	7.34126760122186	8.17596174086348	7.81871020219239	7.71990799754573	8.26557189784904	7.92267577657083	7.45873829200706	10.3522545931343	7.76800112827291	8.74424628086984	8.55111812167431	8.54926732650659	7.40557992499608
ADGRG2	8.89403547265823	7.66527997915203	5.49687726349556	6.50895188285238	4.42388719784104	4.45778162630106	4.69508976769964	4.23225992012227	7.36127017618041	7.02127644156609	8.70781870839456	9.05934873767382	5.56280439878718	6.39231508030944	4.88612022802218	7.78832781746628	6.24027359598768	5.01971799119678	6.2052476178956	5.93509706709953	6.95436512058267	6.57653346167347	6.81124024704949	6.34934419582232	6.37410913759854	4.26986324762573	5.88414344455792	6.65002285755669	9.9710538969599	8.61804549672488	8.52613109420841	7.25423125807658	7.71295484486834	8.81171975102319	8.95334343508225	4.51760412678695	6.73211618978575	7.61394315179055	4.58804292303931	6.90888463746291	6.50636218512422	8.40191773239899	7.38088565791964	5.6851587327114	7.85249776751081	6.9132830733606	5.17897708192274	5.29876241166198	6.99427649789983
ADGRG3	4.39766017566831	4.66692801613323	4.43379005638026	4.44141748037682	4.52975550653595	4.53063007317257	4.51319461823294	4.60233840882094	4.55673945632207	4.34290906723494	4.38657139910787	4.27518953126728	4.26899033328698	4.64629776904676	4.44383449402716	4.49182565128444	4.30136644479903	4.42183727314919	4.44163581557408	4.60708522840263	4.41852044699132	4.36332244925396	4.42935599973546	4.46491161437289	4.55175897887941	4.36102172659167	4.36159748843037	4.45802093673382	4.43168714550726	4.22548199592611	4.32010161918898	4.6713043442775	4.29437778465994	4.28808530279672	4.33174985326172	4.4186013662503	4.33200501325485	4.36900787242529	4.4755439406103	4.43306246376061	4.7728461619374	4.48940913481162	4.39870247373999	4.38875477477615	4.26396997351867	4.74878127410548	4.28824806931137	4.41002099037717	4.47054502075695
ADGRG4	4.72399676433295	4.30603297104787	4.4045881343717	4.31351875230682	4.60278235909711	4.79020499352199	4.47451191559312	4.57172041456728	4.52429052106952	4.68223228364703	4.54268756735786	4.6090669154088	4.55377874518002	4.44500877845171	4.58202631507422	4.33700998335575	4.96435901272507	4.67969464548531	4.77317196336245	4.6416975072815	4.5489020914877	4.32631393272986	5.39048659033426	4.54124762110961	4.30680878345152	4.40509835264133	4.68984614814267	4.35567621548764	4.67683806948546	4.71225719205892	4.74494009938615	4.68114328334587	4.62566063458663	4.66202668372156	4.578265839416	4.5765982301856	4.70982694405761	4.40891905335101	4.86480229954698	4.61946902583857	4.37354789443483	4.45162492445343	4.52900766498975	4.63919616160254	4.75209558868317	4.75632118901673	4.28760408435878	4.31558057166177	4.3737933061139
ADGRG5	4.26486870278733	5.8653278448176	4.84910515450646	6.04606352923654	4.69477488479854	5.43351145559665	4.85905480888847	5.9914706005353	4.33738793610649	4.43708767743459	4.83494017135072	4.43801088213051	5.67024118134302	5.6952539221556	4.63037895109091	4.99577218930222	4.34516837760457	5.25829452312838	4.48830191521695	4.91472929782159	5.06191301633763	4.45795545912803	4.32338076010661	4.48677351268276	4.23464440592549	5.03523373501833	6.2917065073085	5.27830149547806	4.21161354316197	4.8582619288592	4.74993786106549	5.04527338034437	4.28679652316338	4.34779715434865	4.41062473768001	5.26775524978876	4.32345616892752	4.23780416129551	4.62060729660326	5.10658521701527	5.12948350320541	4.46178435764052	4.34939740108384	5.58589711954334	4.29077586927678	4.54520450476668	4.65966129890335	4.72744852693415	5.36221699724432
ADGRG6	6.54411770746884	4.67062050380401	6.37410913759854	5.81010506961619	4.89292584835193	5.10970106213492	5.04247317944322	5.53290114157842	4.54642731395575	4.71669562396367	5.13071174275956	5.55018357854701	4.77045510179588	6.51394411208119	4.90386143271014	4.83494017135072	5.59935965836835	5.90759230110954	4.80692759047264	5.10106289778947	5.38988037077254	6.55666460175511	5.0246967451794	5.1719661556171	4.93980001543088	4.38745728640482	4.38183761389302	4.46023635563547	7.12731610912199	5.38655551791676	5.35676595427046	5.15065655420555	5.17975081172991	5.66389087415402	7.36794281075213	5.00714525272423	4.54409131578074	6.38501672483314	4.75280546121796	5.01586712971917	5.29532778360587	4.82729138203025	5.30899250820981	6.23037341479566	4.39523443906186	4.95128089353513	5.34526956677862	4.99159443873416	4.51975101949874
ADGRG7	4.19982497991375	5.66226297872981	4.18055301614383	4.30618353013823	4.33485982326826	4.23500739186828	4.26750457122902	4.33181733062767	4.39931777889224	4.24275103089811	4.39944215462985	4.27735495910407	4.3614895459615	4.43728569201507	4.31409244733127	4.44894186324531	4.45118561234071	4.31526062529867	4.71634485686372	4.4065640793644	4.47101359722199	4.50593153017423	4.74890407300811	4.52082939367172	4.62042250717825	4.56549081470169	4.85300387420492	4.36357027866762	4.36414114495563	4.31672649792434	4.39086039874059	4.20258587222504	4.35382613342012	4.24925526714655	4.3630301910291	4.34580604412381	4.54778900483451	4.37027576136331	4.15464344339116	4.18188768988962	4.37625441953741	4.35284875453451	4.43822249975776	4.58009764435541	4.88974839716579	4.35952377750657	4.4216520671895	4.37163114385405	4.49590102463365
ADGRL1	6.13961532018453	7.56878791285647	6.58832467449184	7.76563970627125	8.02207573354638	7.35162011119875	7.30219030394875	7.36081718517645	8.76441584391196	6.10969489457369	7.95143084033841	7.18580683882353	7.44987416934837	6.67992169867264	7.09207298206665	8.44356934969519	8.03886020478108	7.86153389127373	8.71645443901389	9.19123218331181	8.21006050261378	7.51288282564097	9.28975603681577	9.21245445979905	8.35140994801321	9.04398882004828	8.40943634044473	6.99875613919374	7.36202467125209	8.18272296634545	8.13856795601421	7.72390158482693	7.88858938008445	8.19770452235539	8.21267383278704	8.00707512564556	9.58327516888803	6.82104700114071	8.67764803989148	8.10230974507776	8.15682418409313	7.5204085768604	8.30873534574198	7.63018094223345	8.85256052802388	8.84582368602168	7.2127472898473	7.93249429499916	7.79359145421964
ADGRL2	9.26685336669406	9.62353095783921	8.19368820381771	8.66356373109295	8.54163559343713	8.07671450630249	9.13211519995044	5.47498399128742	8.64230900823237	9.63916435808604	7.82625503460359	8.60071062999496	8.45504548710031	6.51491032657333	8.08130845077966	8.94413215651907	9.2858775850335	9.17424217341179	8.93500567175777	9.1341535383616	8.75032475480832	9.46852379815733	9.0866021279222	9.09629969169008	9.12051465129614	8.17155729832297	8.36586283378689	9.19422638097546	8.78818175536316	5.89842349943871	8.63750290103619	8.70640926095823	8.92982846354726	9.22473291302575	8.65896867555572	9.04678747945293	9.09330722711165	8.56937412573001	9.02277169295845	7.69663837963056	9.32392678131346	8.24652848160596	8.6354390129873	9.50697597603997	9.68985003999202	9.23322459476574	9.33047679249626	9.34422437517353	8.67320519553567
ADGRL3	4.74836052600015	4.93492351804346	6.03684608402861	4.27235627114905	5.26742166331721	5.28097110496336	4.35615567568569	4.66259852760334	4.82546454339834	6.07574843812436	4.22122102633072	4.46272071732305	4.74198738055248	4.39460089547852	5.0381280608324	6.31939606093055	4.24051699463982	7.26411826186423	4.37257381321555	6.48906291943325	4.32625953269637	4.42813301767948	4.33806383384126	4.30374719029062	4.2732336956858	5.12666928529176	4.78798528418411	4.3083777398363	4.49243661843415	4.69866014303285	4.66085684533215	5.27380268613421	6.07131315955641	4.30805366714088	4.4067741397941	7.37697206058538	4.23829405355824	4.54511906273075	4.40396015555979	4.55854778181437	4.75871836872604	4.91533666543723	7.38721479770406	4.26331864222853	4.19674809531878	6.19441361843623	4.2977323426412	7.41748444718794	4.22847673812872
ADGRL4	6.08044579801396	4.66656370474712	6.99875613919374	4.73225108480722	6.59233848319988	5.31717135140875	4.80892276143875	4.81916569374135	4.90983610523055	5.40784065038516	5.59849621975363	5.90818069004571	5.71618045750018	5.37648144501092	5.74201814718691	5.48045552192446	5.22246285883436	4.84325679166021	4.48138200816343	4.49804486439173	4.61925535629075	5.48284147841674	4.60040786708209	4.25490694187612	4.68999822058776	4.33563375181423	4.6304439425859	4.55755513494183	5.73250378948979	4.59429770539842	4.73939265603691	5.47750790890222	5.57228978190144	5.55955971257726	6.75836486804361	5.06042208750255	4.40630097708698	6.52542180843997	4.25649328088539	5.43765310188539	5.08087233522069	5.19901569514698	5.31857789721892	4.91647395355423	6.31472442862536	5.93688679560932	5.01712803558839	5.62857686911081	5.84814012939463
ADGRV1	4.25406240095971	4.21840554750821	4.2300888750094	4.23669748317868	4.29860994900521	4.26801436491233	4.25332432820713	4.36449591799451	4.29283589109586	4.60143108980384	4.31773372457294	4.19564765036535	4.34111844362109	4.32416726181845	4.44495437130788	4.43581451587706	4.17640945430099	4.2888695393621	4.28354941468323	4.36019074335339	4.24175649761769	4.28579846728733	4.25608003411984	4.27023549793407	4.24296417856324	4.25996825548473	4.29418884958714	4.22757789969008	4.33034672520954	4.45894838345988	4.29208918624932	4.40302085417982	4.17392586389601	4.2435015539028	4.25437092694597	4.28506681879253	4.44269919066649	4.41178281529884	4.26698760571478	4.39496871085022	4.26820357550506	4.35111391669366	4.28622472072844	4.65507608848439	4.23071920378712	4.3807983717842	4.24500962903926	4.20477025276368	4.25144779303859
ADH1A	4.3505593835747	4.35961918637017	4.787769138732	4.35780852583971	4.39602414955976	4.83604481545177	4.47479304950644	4.58131353783619	5.10022515732808	4.3894311150029	4.17603434689949	4.75486099344062	4.28671534007383	6.07131315955641	4.49204174923852	4.72655233084654	4.49842311103032	4.36024478050924	4.93305199805176	4.43321951231365	4.71457423656927	4.73715797967997	4.27874752938368	4.27362339009431	4.73049927415765	4.29144344344703	4.31182060399662	4.42993020596282	4.48824819889355	4.96177224064906	4.282552988407	4.23317047010371	4.36148176420348	4.46339339548614	4.2851738049107	4.54115514035235	4.48479499327592	5.2938309663572	4.7539293490339	4.49077894478246	4.56328523110431	4.24120336866035	4.40352917379048	4.20588322760366	4.33604047943899	5.02725421583845	4.64692149875673	5.12389572873311	4.62926168473799
ADH1B	4.19220649456966	4.26702569447759	4.31620485747047	4.23083056421085	4.33192719427326	4.38660592458864	4.24655376174462	4.36634373073841	4.26388307693247	4.26800938506641	4.22020274470697	4.16664955047766	4.25222160863014	4.2532500059905	4.16438862753807	4.2008512094799	4.26538572353611	4.21271905509854	4.23883963620259	4.25123621330873	4.21874462215683	4.23602789685388	4.33079332291665	4.1847541664031	4.23884356277947	4.39419527303806	4.30205792505607	4.48026907748489	4.19472686903719	4.26975351613641	4.3349456830965	4.23628971042326	4.26769615811863	4.24868445365951	4.25999041070212	4.229930982778	4.23764131032914	4.18366475397467	4.30406440408746	4.2174463988287	4.28755974937008	4.18507161521004	4.34911270785302	4.2790953633489	4.21447952269387	4.50808313809709	4.19000442120858	4.28213569035038	4.28038716770459
ADH1C	4.21455561155014	4.22679321203215	4.29672687107507	4.17105949572692	4.23007502743574	4.23305327714921	4.2391763959089	4.32169926699976	4.32654771150015	4.22131797808212	4.28487537769434	4.21964819768543	4.37037462600259	4.27994064370303	4.2892393754718	4.25652235144561	4.2706324492675	4.1961848237924	4.17445946026032	4.18987523780922	4.22040655550432	4.34292341317271	4.31399754978833	4.21502821813942	4.22098495444324	4.16681421317985	4.1976628861438	4.1793382547199	4.26327227329103	4.24498253049413	4.17994866432534	4.23452507624741	4.17738242084996	4.22961081589201	4.29284155588403	4.24177474382566	4.37796339168275	4.54913065117805	4.26240096926965	4.29208386979922	4.27967400286552	4.25472809801571	4.32855222172316	4.319591493871	4.57162154643031	4.22381261181398	4.28217521772854	4.2771785292269	4.41901810815108
ADH4	4.19285902298194	5.11528892736417	4.29521830247738	5.218732168325	4.31496788130834	4.34289401159455	4.21512970896129	4.25985146419841	4.20040155203046	4.26278665140623	4.2657978257507	4.4011430320417	4.3600310322922	4.20635613305829	4.22786955473005	4.14882678128612	4.19413650031504	4.26864749170633	5.60090244081152	4.35542179248534	4.52377980142095	4.34632191466886	4.49336228920515	4.36349744288129	5.39151568743948	4.93972915331726	6.03805698297156	5.87167401361745	4.19582579160284	4.30098400259923	4.20720837807076	4.22657739173047	4.26867579105788	4.32720541569836	4.37764319571188	4.28212130631417	4.32544040482233	4.58126579059435	4.26698760571478	4.30214279147165	4.23439179894964	5.51670060685733	4.67094124914272	4.15639560147016	4.89768232122484	4.15998102292406	4.23048656437987	4.68681928983963	5.36879274332815
ADH5	8.38189206496797	6.55181754544512	7.75129967210993	7.09305240024143	8.18671164754932	8.03528998412795	8.02120168196772	8.44021690871667	7.53298432405257	7.97815482027576	8.05005948447563	8.47456206122815	8.16595187673927	8.13097907861688	8.45601077027014	8.16807833990998	6.96315630449241	6.90997347179382	7.22384667215957	7.69799358960201	7.48598374082782	7.19807148278855	7.00550623782756	6.78655542349775	6.02094212913786	7.20031992266081	7.16184304731038	6.79505256838987	8.24474148434173	8.16470948217286	8.27386440003634	7.95749834817839	7.68011131647384	7.73434630841006	7.89152022284612	7.93407694110896	6.19935372485491	7.60659458517424	6.63257409146797	7.39731971867227	7.59669593761226	7.23392797687815	7.55358384537471	7.81593224434898	6.79341579164956	7.46718396019503	7.70218982727143	7.55936833578073	7.28678687287768
ADH6	4.36730269696657	4.36172544550708	4.31944180424233	4.34424491577354	4.31206540921535	4.35634169049617	4.32363621474415	4.27563567063752	4.39280540052027	4.59690400604834	4.29308243912856	4.40307830577149	4.39573635857984	4.41305818657319	4.3060835992034	4.71548203046781	4.24006670187615	4.2732812178198	4.39950678170454	4.25663320151858	4.6349935493632	4.39404070297195	4.49143641963915	4.88240754725243	4.34594622503875	4.56520064523117	4.31625615683026	4.48560235388317	4.31115824422533	4.42707637251426	4.45075578836869	4.27628227113503	4.39262212518733	4.31090067888255	4.31649668879823	4.49408520992308	4.35502692845857	4.29768724876706	4.27959069688869	4.26731237769898	4.44770646594436	4.33949774644107	4.41039700135312	4.41548991550416	4.34779715434865	4.42669551255775	4.32907639193892	4.19880574268942	4.343303493342
ADH7	4.21788805484389	4.27827341247665	4.1921788250087	4.36570770222783	4.25750411133879	4.25414597013035	4.19626034549006	4.26124403261658	4.34780923000133	4.22525206784949	4.19819391252622	4.2182320712464	4.30979319093019	4.23646379027327	4.39235438218468	4.30413503569777	4.23680518991199	4.40836932574341	4.54369580555838	4.39781751119528	4.32717543510761	4.42026503400469	4.72577340933734	4.29688870675317	4.39123876749886	4.26552711001006	4.67024260321218	4.32671892513981	4.27372668488286	4.28137174812846	4.24896171133865	4.18028793530549	4.36903857288138	4.26463158033914	4.33987756758952	4.3404143132138	4.19738899203845	4.27870512872083	4.19822140263232	4.29148775163998	4.37154912227891	4.40173104899308	4.31119930729467	4.23162063926858	4.34978096523588	4.35090632901273	4.24620954404437	4.24701134017383	4.32468246994283
ADHFE1	8.14988281031671	7.96152465241538	6.90529528552632	8.54363492832252	8.1018862678873	7.99757420526537	8.23534765312764	7.47247673252478	7.80705738541596	7.96980145968206	7.66233419156257	7.02851348656574	7.18948641415292	7.79359145421964	7.59669593761226	7.22120074563515	7.90048027337106	7.77294109053141	8.15335712899514	7.57287743218638	8.19935164315475	7.10381380914226	8.44259516034283	8.41978374660203	8.06673252094487	8.17596174086348	8.39222034279379	8.37869692580119	7.72899582479384	7.78993886625799	8.23047374006111	7.38481836682385	7.52938852031093	6.95727424385894	7.29251565009573	8.02448688892628	7.53988854772378	7.52324669150295	7.5672449029212	6.75463078627647	8.13055057481552	7.72212255394679	7.30802365407595	7.62309212807479	8.32953848291922	7.17539578930318	7.59634186845683	7.24874838336433	7.76281939260238
ADI1	7.32850448742875	6.65617785906704	6.53012723375751	7.19997046290841	7.41712735437279	7.11443641850773	6.88403788988256	6.70146157252237	7.26647477633217	7.26871284576442	7.06292179078812	7.39137206716887	7.83920085190483	7.58281285614514	7.94092353962329	7.64215717637051	6.91826977790639	6.6445953606285	8.3363998056023	8.38369014368199	7.43693664276472	7.04122340297402	7.82665507774619	7.40884738333168	7.01452451503154	7.65564408401768	7.3606185388659	7.26742386352571	6.43317990013643	6.11007673668728	7.23118218371505	6.22116498557766	5.95192900387486	6.68275751915264	6.91620219615814	6.62134021594945	6.7852613966813	6.37275370550127	6.44020282524234	7.17171590969967	7.36794281075213	8.32181767998044	7.91207738520751	6.93516053755072	7.00013227461844	7.28092195146677	6.98289131577482	7.0917096367486	7.40194732743312
ADIG	4.50372220940588	4.26364127839891	4.18030769945393	4.23156318051547	4.24005841432563	4.17783491561735	4.24625808131761	4.19674809531878	4.20935986082396	4.2042920778827	4.22689637662383	4.3426933949806	4.30279765614048	4.20983464025379	4.26169760357678	4.21771712636154	4.25377813984416	4.22300832103505	4.14230704928171	4.17117222565417	4.19963582793417	4.19658414831326	4.2630020873316	4.42754983113962	4.18412158846285	4.24010809517923	4.21245049614254	4.24878758418308	4.18830586895723	4.28997107454497	4.19265573259459	4.25876924439571	4.20659255637688	4.24115855818555	4.24319007068248	4.30328151764023	4.13716503547348	4.18768965439947	4.26753417270673	4.21785690052945	4.20314079850078	4.19088569056645	4.14208231492153	4.33314888169765	4.19295977224594	4.21898223275465	4.21955057504929	4.27209030500944	4.19873896544017
ADIPOQ	4.47896801896173	6.07027198190223	4.33505793433197	4.30246976795826	4.31211328498524	4.61874261467764	4.58577868883172	4.48028568507144	4.23286662542398	4.63010735792371	4.44378174890869	4.88447798804212	5.16734413993892	4.2545332213387	4.37860023246912	4.3404143132138	4.54700095117092	4.4360021843265	4.34497997696797	4.30946910073149	4.94604856039571	4.8938675033516	4.35495583511936	5.01418866914312	5.3638985735828	4.54883862948411	5.17749160993014	4.82954586939386	4.29439409503913	4.21441563348041	4.52522427516834	4.34072533390435	4.43698960351186	4.26406096838116	4.34687784042812	4.42663058997257	4.66686114885602	4.29543595420924	4.42639676180942	4.3866137226728	4.25075370107579	4.31111512890029	4.43839657768722	4.33312204802606	4.51021811368679	4.37968310614459	4.24062392428622	4.76310939749845	4.61182136012815
ADIPOR1	7.9725301837721	6.46271817304772	9.11749322951214	8.92105959684678	8.53710798898228	8.61658209279845	8.78620877886294	8.78312121020153	8.98654501853524	7.95222932931569	9.06531969694658	8.46780396283387	8.60175641402355	9.08416406823335	8.6414005254816	8.75994958582259	8.42908492024664	8.5976706052824	7.66194973949158	8.44488807842607	8.06193108838512	8.12457535139592	8.29493023934356	7.88663134937615	8.07060469188058	7.59437040458181	6.91768547134541	8.03202944431755	8.32001782805452	8.46687047189985	7.91093354923834	8.00378839253558	8.06587678557272	8.38610949585127	8.53411496967736	8.11550934890015	7.63085863230573	8.87729293008577	8.42729881727513	8.95206895768323	8.63028562619566	8.16045071558478	8.057151152905	8.62533193870156	8.81561662932755	8.35370549906303	8.29528193381251	8.42334750186248	8.16143868034682
ADIPOR2	8.40410171841337	7.84448420845734	8.945126007505	8.88611838127176	8.88446654657561	8.80535748405596	8.75643416085963	8.80755444621326	8.28582029381503	8.06544209164874	9.14712867620596	9.03858302174031	8.75092159624582	9.03858302174031	8.98654501853524	8.82737162252486	8.83884040048489	8.67453239911928	8.22531492199477	9.02783222307017	8.55111812167431	8.55317112450377	8.30409436604801	8.1950058315193	8.24924914392798	7.88213679834966	7.71369768440689	7.96662134424521	9.4554134068361	8.93336453483056	9.0391709377376	8.7237905723461	8.85137712443575	9.16826281154382	9.0007669272895	8.82851771564509	8.65516067873584	9.22660112915842	8.64277543192938	9.09629969169008	8.36107896515849	8.04252095568099	8.36979163724509	8.51161491125558	8.73279547581019	8.54262457627406	9.01368812352847	8.26316063225201	8.21914217286375
ADIRF	11.5823121573088	13.0934287257979	10.8628085788907	13.0884625204585	11.5254364516306	12.5869914338567	13.1890982345912	12.8110967826285	13.2654944939602	11.2902971093589	12.5822650462632	11.8893775715438	12.3067734865041	12.1065239510521	12.8290965486686	10.6150601555969	12.6751539777045	12.5995421108906	13.2195442361366	13.6094108063811	13.5400262063474	12.2060465424542	13.3304104549312	13.6777539293186	13.6333690265814	13.3030443100875	13.1890982345912	13.8504141909805	11.4828808364698	12.5308882954318	12.5584001637003	11.8225766769178	11.0432597521149	11.7739769477091	11.9787360887362	12.759458220309	13.3423361368334	10.784722361599	13.0698192108246	11.5960106554982	12.2905398101518	11.4946456008003	11.2966321701832	13.0287172409103	10.964447780423	12.4863962752976	13.1517613641321	12.9538100256154	13.2931000472255
ADIRF-AS1	4.46093838070877	4.93338596605804	5.0983979407802	5.15962065861627	4.42311363623561	5.39999931356597	5.30983903077809	4.62403206969576	4.6357164518307	4.50385138177701	4.85096489825898	4.58956039285519	4.80956195080458	4.80189685085024	4.63615577877529	4.35246944244678	4.74796191299555	4.34008931347758	4.33874981454767	4.59228576080462	4.4150316369177	4.38077761905585	4.59282342264575	4.43255909049067	5.08732722387248	4.50460977516862	4.56284165729347	5.13669299381791	4.42941059423568	5.28287915269091	4.81663275776862	4.60077396369327	4.47093117114133	4.32446755807702	4.65803339782336	4.8842584517467	4.459526888114	4.28174315036852	5.05155384598953	5.11020463435607	5.66516693057714	4.31647743632586	4.4558014962268	4.78222833894859	4.39722562902102	4.48468933095764	5.27598822577315	5.25303824794004	6.10643925953117
ADK	8.15554860336079	8.23047374006111	7.88175971416909	7.55994486502865	8.2212559464062	7.80536162444147	7.77879562607269	7.65268126631604	8.31629030646703	8.35279166759485	7.69406248121972	7.80581701065132	7.19807148278855	8.17985044828463	8.79234487180302	8.07100040723846	8.12528663485299	7.52247615202619	7.75330780339866	7.59142313149967	7.82826570430101	7.77927378132334	8.09618621683641	8.07100040723846	8.076362352365	8.04364426766814	7.28039379451238	8.39076239858787	7.88289925712971	7.99558821428643	8.5210519454802	8.31332969655529	8.59156975667316	7.88099147980114	7.66646224242488	8.42371401202065	8.2886155728978	7.53328039471077	7.84541260113337	7.08957518212024	7.62979311420923	8.27864734923439	8.28914775692097	7.48925417777335	7.174334226359	7.99331103653479	8.69946722482137	7.68044432614296	7.94129351031695
ADM	10.2434772742368	10.6052100717708	11.5147391286927	8.63750290103619	10.2131022786072	10.0049898866123	9.10101677031232	10.5326201568735	11.6680807811894	10.1272983124628	8.55450351576468	9.98205906817825	9.48832163758166	8.96402414880386	9.85877152630539	10.1650583043286	8.63384434323326	12.3104586819241	9.98537046120823	10.8411193765504	8.09987294240442	9.63370507542293	8.61156040890685	9.17929844645183	10.845975132071	12.0330189931923	8.3644805544142	9.18753352846407	9.36137249860337	9.06870813249964	10.4497434765782	11.2034247262422	11.9331153459128	9.02783222307017	11.5611076530041	10.6871834847196	8.44356934969519	9.38637503803689	10.3509215837089	9.34623874567077	8.06068897489836	9.29757686350812	11.7679942595738	8.7906904363843	8.35096773694019	10.4916543644093	7.60774015097046	10.5166850765176	8.22826542827626
ADM2	4.3784645171165	4.69338688901763	4.41091104768229	4.38136947474993	4.40445780967441	4.47673985665495	4.40508947220645	4.46240610086237	4.64576261888066	4.94156409924799	4.53452024085197	4.21539271282574	4.50204699342452	4.59738671431072	4.48814913875586	4.46474061754618	4.83683494243724	4.37790025228121	4.43818060970051	4.66864376802185	4.59789367446692	4.66769039219691	4.60185315508624	4.61077833202449	5.5192642355732	4.39760661440043	4.94454634374236	4.35146493280372	4.45619537730962	4.4445230792943	4.40080309343944	4.36424929663374	4.59671740076394	4.55234027100277	4.48650021860661	4.37249898459155	4.3312700214262	4.44775176698274	4.50068150006422	4.42399963696604	4.58971557494601	4.29470440380721	4.58673052701061	4.49565891455517	4.70691404043565	4.72241303910754	4.35288095732144	4.60351477279988	4.40242828904204
ADM5	4.37649532585736	4.40497639861825	4.62080375372634	4.78232765622019	4.73067733418399	4.55511416209495	4.57674463017277	4.29068508492738	4.34399355406135	4.28922996070256	4.3125448222969	4.66755148510971	4.38716052319409	4.32949598749444	4.3981336127958	4.41840296593724	5.57803117744971	4.41755629929127	4.49882227951067	5.01671467425793	5.15811582964484	4.85073837059331	4.3423890385477	4.5511320120449	4.87307522709076	4.3974117927445	4.23605414242133	4.79095789434848	4.77215189286854	4.30956600767626	4.66266788302862	4.51812978007862	4.52845878528657	4.41520994734555	4.50521041952507	4.45514885473825	5.00862324654581	4.52983950366122	4.97803315138499	4.68465555232122	4.54196250435955	4.44905060695916	4.62394497267863	4.34162808425108	5.35277492618604	4.59967185854163	4.97199139418485	4.79700541823261	5.02833298915483
ADNP	8.23969182214148	6.29724722001241	7.2135221280865	7.83837216511238	8.05201995615966	7.93658177589991	8.06502721214516	8.32996948383293	7.38323338063091	7.9352913457266	8.11550934890015	8.39352534022238	8.3446691028533	8.12768098475993	8.00999624909096	8.2148083704459	6.62678831005308	7.39565784590435	6.06183748348561	7.24473722927405	6.98635510893497	7.11096830276861	7.07488165626903	6.82544794101701	6.48945215432684	6.36096323035063	6.26934177442609	6.22812578096716	8.37366430760894	8.56375524516729	8.25664249633095	8.36755421650269	8.057151152905	8.30708237449061	8.28043053644259	8.07592310517127	6.34934419582232	7.9550817150708	7.17608263723025	7.96199793771992	8.26472378668655	7.16599217222534	6.94269627607794	8.01137841698567	7.02785741247395	7.84065444233556	8.42729881727513	8.14820065818855	7.88776821264863
ADNP2	7.70364290683834	5.74770883460575	6.5653162670089	7.13002206782712	7.20629434496175	7.38622042171221	7.1510225630305	7.66573874027398	6.9874459163187	7.40676794513777	7.48746652386576	7.28539383511914	7.25839809953678	7.49576766047225	7.15139966601498	7.17118238069466	6.34682141091003	6.89042843056152	6.44511365099899	6.30941623317713	6.66019592699112	6.98984317174911	6.37619210580479	6.07261083513138	6.60211095896249	6.43613531595361	6.70787541540644	6.50668218520813	7.10225855005183	7.07976855206119	7.06358638148292	7.0129058081393	6.96878195335903	6.96816124038283	6.75373407068994	7.03358973969068	6.21862414940724	7.45372537737825	6.88215273077865	7.22278051329187	7.0109466842273	6.33040070874337	6.44601261543154	7.17057736460246	6.51652249979247	7.00321240851463	7.49063992589551	6.98635510893497	6.8321208315225
ADO	8.6673997417806	8.59209430900834	7.7868549624177	8.35555376488258	7.924825568565	7.64441502715667	8.08770856409378	8.07592310517127	7.79973498804896	8.33327830437052	8.23534765312764	7.69290221486552	8.06673252094487	7.87383390908901	8.04531696749888	7.90772690522685	7.80419094785519	8.01612250974409	7.52286030586444	7.55099471074892	7.99404741098662	7.9566032151395	7.95181505256575	8.00543660505122	7.57660769072873	7.9725301837721	8.03640683598665	7.88055382507599	8.43926543945078	8.03561008924854	8.68500932418338	8.55450351576468	8.46377063266762	8.47648106360521	8.10021226975686	8.50982871215599	8.21175899015854	7.82625503460359	8.11151085202043	7.68290606112604	8.27140065487851	7.40821092427663	7.7419735462332	8.4537285687674	7.664906974901	8.09369980952923	8.32093782642992	8.31077699453762	7.97063620261743
ADORA1	4.65076898396395	6.24446228935493	4.77763461147997	4.68818526664638	4.6094299807936	4.56464461871417	4.63249993598491	4.81380397115947	4.98937907890152	4.99539616138529	5.16512162714336	4.94732240022422	5.15947149465036	5.36773311429216	4.60890636657361	5.19607942851053	4.97131828538107	5.30231904591288	5.40739581889742	5.22246285883436	5.02165453157567	4.59601583866369	5.33958739574862	6.30107271545972	6.35318671775742	5.53254540605177	5.72308147538105	5.46760222918886	4.64924378377146	5.65292207270311	5.36221699724432	5.53335724167074	5.09063128359318	4.68737528895319	4.8200137843929	5.30827033966542	5.88427313329993	4.59469622324019	4.89354975069779	5.10869213183754	4.83024704927292	4.99986277312603	4.717196812458	4.87934280353645	4.80563586263497	5.41430381315452	4.99941370998949	4.6322111813272	4.81100936280865
ADORA2A	4.77199878235942	4.40543592406852	5.08264876207314	4.76403654258283	4.39568826052611	4.51379526837761	4.96949129448486	4.65560612559352	4.45724473740464	5.2277588692358	4.22781363696287	4.38617505645345	4.4186013662503	4.53036064719659	4.72192341560679	4.42810946878025	5.19145637643402	4.83167609354895	4.8187871096308	4.62447241392991	4.50537699160683	5.39474708907825	4.52482270400893	4.39872038160438	5.23076162354773	4.60898782026289	4.22347972172583	4.56048169997564	4.58036306783609	5.5547377469785	4.59552314701648	4.54131352708775	4.67852090221187	4.54259067528342	4.70864932132875	4.6148958677381	5.12165350987427	4.68750105871101	4.48864454567454	5.07843033162939	4.67825927075145	4.65202304966252	4.90281919021436	4.61378925625974	5.18435689133028	4.8856339353297	4.59717687179247	4.83494017135072	4.76165888520816
ADORA2A-AS1	4.29710653832488	4.40142366111268	4.39661794063695	4.40751467163258	4.35741264904404	4.3353904891878	4.38721132770992	4.2472183585048	4.44403462911323	4.32584461005769	4.25925573501609	4.32027045368276	4.37044477183002	4.3142506698985	4.32784757057937	4.41435861532608	4.29893920578307	4.37167532646649	4.32576578134069	4.36142948885119	4.40383038973271	4.35405512146982	4.47090399828468	4.35534313559876	4.53771901235353	4.75304325739417	4.62545411826433	4.44353890713565	4.23828150249436	4.33854969428753	4.42425446014938	4.37926045943684	4.23256961326416	4.60309636291403	4.32621840703488	4.35854882922018	4.46892939214652	4.2469974141019	4.30123451571402	4.53164284656553	4.31679045955251	4.37618268146356	4.36913522323447	4.32802334472377	4.2852030602318	4.35892954576519	4.59967185854163	4.3624930093505	4.36921198606368
ADORA2B	9.6285041453283	8.15644205566665	9.76503487867557	8.85192832069984	9.3038060986748	10.2235696346277	9.35176828120243	10.0274900011626	9.21429511762868	8.52657151649555	10.0895125720495	10.2548179836399	10.6209265076171	9.72056295925555	10.4623020124066	9.69464898917994	9.03229005465639	7.00609105084046	8.15644205566665	9.47438907917142	9.22873821937888	9.15338059934737	9.24109570389921	7.31671423233033	7.38857178588099	8.47734383320203	8.43268127417638	8.21565362956228	10.0974881781045	10.0575764974924	8.52804063665226	8.45963730564022	7.36264081924546	10.311370225566	10.1680503117315	8.76714285014381	7.26177009062401	9.59026286935708	10.0079249557333	8.56192405523029	9.42873477834438	9.89485474399402	8.23794508576879	8.19014554461844	9.02327099327756	8.20613547734861	8.36897360925536	9.20427264348204	8.78162515321528
ADORA3	6.62065760272924	6.74846951618859	9.48094513623978	8.61514138104498	6.9424253954649	7.5480861886333	8.01261867647399	9.14843750603077	5.20003086707594	7.31304204162868	7.35229032966557	8.09810729035987	7.37920143376945	9.46373242442394	7.28662484827472	8.30148976324826	6.75953978573006	8.17860200925119	6.26054551520103	6.82895971706546	6.17069708805603	4.9337325133342	5.6164515859837	6.40924532882721	6.38143781305928	5.50579638578454	6.2955615704751	6.43409069835467	7.68386475646115	8.08194304464511	7.31602501373245	7.92143617853888	7.26240551059285	7.07163612554958	6.45101034020652	7.69256003029499	5.14584808935264	6.47400121683091	6.27944206408255	6.43718557578339	7.84720345441345	6.87682560218156	5.95463211790204	9.02550717292875	4.45198827234959	6.84490999651967	8.10492174049413	6.86438925918947	5.82207272861993
ADPGK	7.76128929878639	7.26981750315128	7.9993787405981	8.05983331496265	7.20961661704965	7.31706658073427	7.27043325906635	7.21200678816197	7.12108916380327	7.3676282560484	6.88982549474866	6.97014367850808	6.62642486242096	7.40557992499608	6.72695636838174	7.04192960399293	7.19997046290841	7.4717785361701	7.0066127188573	6.82798484572167	7.1475839779683	6.88040330785525	7.00289440660421	6.98186282379379	6.85234132162138	6.8637047017436	6.87094662000086	7.34941886936973	7.16404215770295	7.25535919600105	7.03393918668636	7.12530741563652	7.37375393014631	7.31814463512949	7.04735542741339	7.16730653136147	7.01518614794628	6.9576191807774	7.10622863772432	7.25637414836629	6.97366495997219	7.03323076714286	6.88473408889181	7.10000483014892	7.05588960984127	6.83347020731747	7.27826954994306	6.91710647051869	7.05390634438533
ADPRH	5.40842243298657	5.07182719727417	5.90921386828356	5.70425051377245	4.83437687174583	4.92971197051319	5.3832492278508	5.48889378101584	5.84453602377393	5.11459044333405	5.11872295062237	4.93821228390865	5.2520175839175	5.5878613719826	4.99780125011629	5.74177297541339	5.82312240230851	5.79484039640254	6.01699696186696	6.23231192438175	5.58644791000786	5.85387581989302	6.20988694145452	6.5220241652115	5.9406360611908	5.67694195201409	4.75875624052751	5.75359208963215	5.55398507157961	4.9787449790119	5.58667053904047	5.39934273432819	5.34938341721367	5.63366014381218	5.45571500561834	5.23306670364329	5.92801510936904	5.26348348932051	5.41175096419134	5.46275003607152	5.06420820520422	5.09254817735002	5.62584274147663	5.38212102244627	4.96428209613034	5.60099848348022	4.98475860965414	5.36557074513282	4.96594113736529
ADPRHL1	5.14809797867163	4.60165064868341	5.38231899017034	5.50535535947816	4.80789671941042	5.06949094487148	5.1190201884779	4.79384648889028	5.28097110496336	5.05044267201307	5.88912852071253	5.01462473354988	5.31277514024897	5.36607751413032	4.99559457170995	5.14381292372378	5.24239965120274	4.65510730482209	4.9088739354759	5.4678214377516	5.37771173482686	4.75401858740091	5.53459687867543	5.46367920492685	4.21942292618864	4.37837601675981	4.38067271080395	4.39221115034426	5.4726994979307	5.40008770115902	5.52504380361692	4.72385001077003	4.97124833617001	4.93536753144667	4.80416925798005	4.84381798132044	6.24118614344626	5.10548144468632	5.4086475283677	4.72095873355495	5.24383455875167	5.33241592422246	5.98292942476854	5.0993900337529	5.0973868078793	4.8689798362493	5.60569920653316	4.8445601109727	5.27306530740414
ADPRHL2	8.16985313031716	8.15075753811965	8.2096135508148	7.81297686307745	8.06266602797115	8.13937032512276	8.35672636853758	7.73086229529459	8.3723278404111	8.44870236454393	7.83837216511238	8.6532288661555	8.38275317895769	7.96365596669844	8.76553489832793	8.52514402282127	9.00779720814648	8.84369702522199	8.66040717684908	8.82904062870093	8.86913401582557	8.51026820367006	8.54262457627406	8.82904062870093	8.53028439337995	8.46591238132676	7.93084966368658	8.57823091983443	8.17596174086348	7.55169671403458	7.74496433317868	7.81229252781576	7.93173580282359	8.10062578943427	8.03042718274075	8.30749877650855	8.8175848817681	8.61102676740251	8.41307413743908	7.45484466084245	7.57305318648203	8.40229932094458	7.7346013939347	7.99136168512491	7.57620302831609	8.19455805987529	8.61156040890685	8.30025617317451	7.90294468967307
ADPRM	6.39919724136784	5.46665374697365	5.89439383161796	5.44723119347301	5.44530808764989	5.94353423154607	5.95438287195574	5.84717984184985	5.11781164295974	5.94739680501692	5.84313841640054	5.54209948467478	5.86020098417404	5.32806069206942	6.62894816040713	5.37771173482686	5.91353721335835	5.92625865884583	5.84429809416729	5.93192548538704	5.79019612587279	5.32763769240659	5.85153990460111	5.60913396463136	6.0180563508034	5.66647739980025	4.30704140676652	5.92426110354026	5.90921386828356	5.47291443081075	5.48210063627452	6.08933512913467	5.77031385357535	5.86437691694112	5.6260676823867	5.93939122991512	5.19500441854221	5.69780149866624	6.19963463336696	5.93961090808993	6.03484094219229	6.27283835028806	5.82736301286122	6.26026950198331	6.32663046527368	5.57659848330015	5.92701112215216	6.16338079898252	6.08888783852555
ADRA1A	4.486681001623	4.30254781461692	4.42112196306111	4.38376979421421	4.41301707153247	4.23438356838677	4.29376662772296	4.33206373234551	4.52510863035802	4.27843653380675	4.5171955457371	4.60280932864276	4.53157511123495	4.28749791386348	4.46865728461986	4.33147573918961	4.46966638339232	4.30066371267546	4.33967894044548	4.3272114517442	4.41996283712077	4.95501077026539	4.33858097158144	4.33465130320049	4.36131367490704	4.38689848906779	5.43489129926277	4.79491221312772	4.595320952575	4.37585601365718	4.59136117843185	4.24919416672393	4.68625936153004	4.67399553017225	4.50082392792768	4.28424237651386	4.80057138150484	4.65360116119365	4.30573836150451	4.69979349309388	4.35251025246128	4.61266391081803	4.45523342934559	4.40159349664854	4.32944370198109	4.56566150949279	4.33416181736454	4.53025147455739	4.49943164203286
ADRA1B	4.61932190526044	4.6994127476728	5.39151568743948	4.6065203536472	4.70631547908742	5.8627499113795	4.63166378651906	4.88321739866088	4.93181456384782	5.23763377856844	6.21290726241099	5.0628523526094	6.50065051950194	4.510996193606	5.94681059133102	5.60090244081152	6.2650702780671	4.43656515563106	5.2342174063963	6.13931784736754	5.93939122991512	6.8206852837933	6.39584940003001	5.22451598626035	4.32887825853803	5.88696335580991	5.61247659027446	5.02943017290183	5.46805187553844	5.40250240153147	4.69440421903719	4.55901459340201	5.02085796907176	5.42710715154393	6.36241014715776	4.95677141392346	5.4183683700087	5.45593326863217	4.60567875925611	5.31757756235385	4.37609078286415	5.03428519103897	5.83385123271104	4.73421040789359	7.01770075714751	5.66733484104219	4.62280611287245	6.45380860629993	4.80051871660968
ADRA1D	4.43638570974193	4.48876474135445	4.2478010205348	4.33404993419387	4.23728150518579	4.26143085233708	4.21603191455391	4.17958520639524	4.70287216079684	4.16261691712775	4.19650188603645	4.1815428922661	4.26939347214088	4.25488036920119	4.2326274989395	4.29025271920005	4.25498752143259	4.25986051147478	4.26077208662603	4.26546323050345	4.21852719911072	4.20270922662741	4.2480451249171	4.26510174280874	4.17720804125586	4.2779268721939	4.39183419589392	4.273324934004	4.22395003429938	4.28701322510407	4.2417452133113	4.21521166858606	4.18777472448964	4.18026756155755	4.37129705183594	4.28638695676857	4.42775222506399	4.17872666112236	4.31244242944391	4.22157510007548	4.23639722695946	4.17278791639049	4.28354607356369	4.45117302864268	4.25311153548939	4.21390394771784	4.4128800131271	4.34867934794913	4.28480433451667
ADRA2A	4.47348079373152	4.97382055348685	4.69440421903719	4.87111057477357	4.96273996363577	4.78812139100714	4.72577340933734	4.69272941699404	5.21863608703143	5.26210374461347	4.86691818482227	4.92586679302715	5.68924519078438	4.93486575071633	5.35723372958913	5.09356454108571	4.73604554746836	5.22797115442888	4.93935383749329	5.19478771530873	5.26662829119917	4.75762973325234	5.07247037338111	5.46049823131878	4.48053526726506	4.99447876568008	5.08519051174257	4.96100350146005	4.68702986955509	4.94649740776266	5.57879660900202	4.89199168909434	5.26064359694661	5.03399693470012	4.74242880179446	5.34526956677862	5.10916807772237	4.95361552911217	4.94302461772556	4.9385124407183	5.26815524389298	4.80298339250013	4.99146962873798	4.73209184016578	4.43868169278227	4.98402544068065	5.03055113565811	5.27136371818518	4.72004688971592
ADRA2B	5.9238849087019	5.49712705002275	5.20715607184794	5.20180876247853	5.15270246485718	5.44298557724493	5.20599753678466	5.14523192972604	5.15389836916795	6.15492225968832	5.36797460506958	5.46665374697365	5.34459195768957	5.03294464892659	5.41701315034027	5.25736213811297	5.78697582893076	5.27727349692125	5.35396119649344	5.69166409779515	5.75474133942995	5.42920231593611	5.20681617381962	5.7371249049051	5.21558333533613	4.39948242022703	4.95646528505592	5.66783050029106	5.96231012049519	5.38530743768109	5.41712406640259	5.09998403078097	5.40693097437273	5.65136300590695	5.93440624422847	5.25653863660352	5.85501328498916	5.68973365121283	5.67096032523176	5.35200506975327	5.16990830588171	5.63269483283266	5.35936162615498	5.43411857842038	6.01129455438427	5.56146001640146	5.45544267883535	5.45170870400327	5.55276711519949
ADRA2C	4.33999772694353	4.27836025443054	4.29725481494981	4.3142506698985	4.27180609999722	4.31212391631381	4.40393846967534	4.30945890341136	4.43105075199148	4.32524360907844	4.52949247525101	4.30784527418712	4.4540764470887	4.58577868883172	4.29344010934431	4.42991814688125	4.41068170733783	4.34181902385188	4.32325809098206	4.42347265924068	4.50980405667251	4.49751339488004	4.43308556055794	4.70088106391708	4.8589531264889	4.52644334423984	4.26536056175695	4.58631074490035	4.23611095772823	4.24644431275637	4.45514885473825	4.31073896226239	4.29528958307772	4.33599931711201	4.45243729137784	4.57366011440027	4.22305559498888	4.34073583557726	4.59599221064391	4.33824243131282	4.26152265616571	4.27600475895311	4.3705191394333	4.38609206628743	4.56256023393576	4.34811279428228	4.29738791423486	4.25725132352704	4.28206195553515
ADRB1	4.55100836738587	5.85991862704005	4.66491502193807	4.35101525168383	4.37289874055517	6.00145495071967	4.81566190550507	5.22551983233792	5.39015847773589	5.03844471643177	5.51830931221295	4.59396981032178	5.25052731946947	4.29368518581386	4.71987398721065	5.80697400587029	4.6435898031054	4.52169979299053	4.63633563057557	5.50462487928883	4.77392000303014	4.70507811216173	4.32136273583892	4.41951700284324	4.44545320382881	4.46668320542189	4.48151353714688	4.30094766937786	4.93706803690422	5.100541899224	4.65651516835003	4.79209802226412	4.88437039844673	5.02035377286993	4.59733202823129	5.20473802479536	5.04030905518516	4.71659070096092	4.63754196834806	5.03015604090481	4.46378667837855	4.63750953916873	4.6515920762988	4.70515498165957	4.46432549115534	4.92624185718836	4.41304103779794	5.27814381047439	4.38310959884389
ADRB2	8.25179126447118	8.84096336547807	7.58361308689604	8.29231894017841	8.57482721602739	7.05659550777071	7.90294468967307	6.96847025881435	9.58708452352677	8.84199699217745	7.32308445492463	7.77416806827446	8.25099860487124	6.77250040934356	8.09140659955563	8.45327243973903	8.36247572560269	7.40404893110531	8.4778218508981	8.96883444826691	7.92806203307669	7.53120179486798	8.27962212404106	8.0232743551671	8.00874092878499	7.73689094972793	8.57180788439897	9.05825189645317	8.03316141072731	7.8862163100291	7.85289364655502	7.84497335492382	7.84720345441345	8.09271598657462	7.95421035849753	8.06587678557272	8.61617877373216	8.35187704664491	7.63570955772227	9.15046495776089	7.19368713916022	7.54717243300855	9.01999489012099	7.69367884364524	6.96544209874726	8.63794751352378	7.34296694386506	8.14454128163915	6.6895104806678
ADRB3	4.25169376303952	4.28431194175955	4.26777036829528	4.20629729357225	4.46537365061333	4.25837451639341	4.41816301168412	4.31144958660813	4.20904503930055	4.49885370374193	4.21267078539848	4.37255060200458	4.26004067752428	4.31035180730521	4.22937902865818	4.31140948029495	4.37141458842843	4.28265018119291	4.39154736959195	4.27746046208615	4.22906927199602	4.26537075500577	4.33847833244964	4.3126350785516	4.27589408196031	4.2654140776108	4.33378469964584	4.29801257167584	4.28477029762339	4.35869128532923	4.32113986054889	4.42363938964598	4.33594480518414	4.24531349911608	4.22190220473188	4.25139314897762	4.39332421232541	4.21673599486816	4.29070870147395	4.3756729003226	4.16185740841464	4.2032052505792	4.24617806849996	4.39595978193001	4.27128049105656	4.21185132853618	4.24091256692814	4.25355535430552	4.26849498790499
ADRM1	8.20436915575459	9.18753352846407	9.24379990688267	9.40999364688007	9.10832449956085	8.85477459875333	9.0391709377376	9.43013826208018	9.10717141570644	8.78312121020153	9.5419819447105	9.02165583022377	9.06811386260605	9.15780591905899	9.20740376535691	9.08219539554279	9.49452677963178	9.42410443397166	9.53798745836874	9.72963055186099	9.40932937909543	9.44890347869315	9.78685989014219	9.8228964419077	9.71825411260207	9.61940588894264	9.23595115452132	9.58559932795891	8.61958802693138	8.78566041497292	8.70168072812232	8.46229342435187	8.46835643570415	8.92538767350343	8.7841075778676	8.44447164343446	9.86947327123099	9.26945685815469	9.62536073351373	9.39684925749008	9.1052476940265	9.03430864360201	9.32392678131346	9.32129537761189	9.61530818895718	9.5478067359493	9.26362237819602	9.24017579436467	9.07164629032099
ADSL	10.1236781710946	9.87211205257772	9.07111026046036	8.84582368602168	9.42410443397166	9.43815499813567	8.66311275134477	8.7359470901707	8.80482599127785	9.76503487867557	8.50314642749171	9.3318797362443	9.30180639524864	8.88833765496202	9.57556681765636	9.40395260559057	9.41711809550999	9.08171471776323	8.99242643045448	9.05467804964609	9.5678333531084	9.46998745121144	9.20427264348204	9.28533422900893	8.3446691028533	9.30989279215931	9.19002352304656	8.58788374710159	9.67296025169141	8.72166657667535	9.86239828785954	10.0070280154922	9.73412375618638	9.71051465258533	9.50862867774043	9.52771198690836	9.11309113388949	9.78096720982133	9.37702484443165	9.09277484580599	8.59068305043858	9.87211205257772	9.27365291669674	8.55572765113756	9.50786970431389	9.38056866796111	8.44209470792284	9.48393098031371	8.86755038163844
ADSS	9.24315864641507	8.02936150302241	8.34235435428711	8.40898635149563	8.73233473686859	8.62236454605923	8.52764999485118	9.29504748444211	8.43351911681817	9.33791010032127	9.08589948058549	8.88123870948759	8.55359057153481	8.72986201615273	8.60071062999496	8.87729293008577	8.16595187673927	7.77927378132334	7.95273777064684	7.82120945937924	8.15412352289443	8.4161168951967	7.79179468339684	8.05005948447563	7.79785555881395	7.58398372049968	7.56843407513231	7.67070470487618	8.87113209772687	8.52514402282127	8.10103556261247	8.31077699453762	8.13321744681564	8.89728746320623	8.89403547265823	8.10576485848473	8.1027568395778	9.30089690326932	8.25053985372155	8.44870236454393	8.45868640706161	8.13485366545422	8.26518843381812	8.87960257040506	8.87729293008577	8.95086401853564	8.65993954099257	8.80274421226958	8.32137494774576
ADSSL1	5.95765573302089	6.62986846125233	6.9521843112295	6.23942594006256	6.5377264803286	6.625094221051	5.99043363339965	5.89842349943871	6.28359016939607	6.28127052717524	5.96720792174401	6.4664840157822	5.93766537467511	6.8633653250965	6.75799993981336	7.02820811895538	6.80219057795457	7.42756685131579	6.68121847374703	7.09471587412635	6.49305713917753	6.60000153049846	6.85015778712892	7.26446593010658	6.89383294966049	7.21386172654315	6.57623218732819	5.73913608294598	7.0066127188573	7.13424684017502	6.89288679497813	7.06599752599818	7.24440618149529	6.75311833001176	6.76080576686345	7.67552586075855	6.68744731676702	7.09794192432476	7.35916553080144	6.66499692544876	6.6895104806678	6.35258049496321	7.2567198692009	6.96482709637406	6.47282139022275	6.94003371558279	6.732975256751	7.48955372065668	6.36215274008937
ADTRP	4.25637112338909	4.21588230649592	4.21437084991717	4.15745494664747	4.18176822504986	4.18305131734477	4.1751129089083	4.24290897922049	4.21916208853493	4.26832966522325	4.17532672790728	4.26194416690992	4.14603435402787	4.24856521246542	4.35884073786814	4.23615283651002	4.16477736981046	4.21748162460337	4.17160588864932	4.17372601254094	4.20071628616388	4.18122772527824	4.18037760607021	4.29867231472695	4.26536056175695	4.16925911027847	4.28266469867373	4.18105488610032	4.31737649114037	4.21960997914882	4.19255265770646	4.2800663613442	4.15086399880244	4.12828685940356	4.31915049920569	4.23136396341113	4.17157690525919	4.15492239650263	4.33812485794722	4.13444083456294	4.17994088919518	4.25164516739742	4.2442693575156	4.17469788444486	4.19870856470074	4.24577484529386	4.32046631963967	4.20071214384004	4.14427466889797
AEBP1	8.93675948516937	11.4997295473764	10.4981914456949	11.3391786116315	8.85844918986701	9.54557013845844	10.9116196390678	9.87458460228119	9.16879879382139	9.40788349865908	6.93657524570436	8.99451914365548	8.1840248353376	10.2570370587196	9.09387785327975	9.73318560492318	10.1207612840091	12.0031918519304	11.1255814264832	10.5595015306467	9.94360255422202	10.1377889595386	10.3356094627932	10.5924171789597	12.1869980980325	10.3794498224775	10.0188212057815	11.8954003166013	8.73233473686859	9.78601581008531	10.0358223807099	9.92727628989904	10.6327276937363	9.66555062711368	9.40664629342085	10.3584188672463	11.2760417959493	9.47662055866919	10.9426429176585	9.88309072643484	11.1997894674156	9.98335460805325	11.3841531869683	11.3369162551485	9.89953908900013	10.6810896437088	11.6497673454304	11.0607285834111	11.2548774016927
AEBP2	6.85947767364116	7.17539578930318	6.33335942797528	7.11588556205199	6.825160334356	6.88889974990212	6.96517614308123	7.07673078224113	6.61857706097354	6.97999534863408	6.8637047017436	6.47070479370686	6.79276254345735	6.89226493361712	6.84364261489421	6.3861701494054	6.68557409437512	6.66436057063473	6.63529884518143	6.58805780851802	6.76080576686345	6.74992078855343	6.24979057009086	6.67992169867264	7.5236676948097	7.12530741563652	6.97899732879004	6.79846869242436	6.51279613785658	6.64202260980858	6.58008425842351	6.4866502285953	6.2862916724074	6.17384688487064	6.35219309317814	6.69739983329369	6.4305105593314	6.16774898608629	6.72229830826684	7.15174852838049	6.96878195335903	5.95358025745483	6.8266289653871	7.32051840113988	6.28522477950673	6.54947957979429	7.37588725703631	6.798149420454	6.78272211287163
AEN	8.11862885354132	9.04953832534527	8.02519776804582	8.61658209279845	8.19935164315475	7.8369373052851	8.27096891922307	8.1018862678873	8.9303017691863	7.85289364655502	8.60275037127937	8.39454450169874	7.24845473870694	8.58743039794976	7.08362721111763	7.76684294123965	8.27425638287529	7.97291572301492	8.37502162779038	8.6536975731439	8.25053985372155	8.07100040723846	8.43438690701378	8.37828127335634	8.02005182007703	7.70552080563546	8.75032475480832	7.84213418868526	8.06345908305213	8.75326645617119	8.08359645096884	7.86786366144388	8.21267383278704	8.40152258340178	8.53854397654287	7.79213675118118	8.88886121673997	7.94938852524363	8.55808837636202	8.73907141578823	7.83357088889511	7.79550721113309	8.41011969445996	7.60510050403919	7.84065444233556	8.3473712149263	7.26938818784051	8.02732382963347	7.6103573108674
AES	10.0743680625771	11.0877497183047	9.72793867954508	10.9607250283771	10.1282320929774	10.6080859657106	10.2829358498303	10.1725478748182	10.7678893253546	9.99992990391932	10.875005681822	10.3250453825711	10.9493064789283	9.7696776897415	10.7284086613002	10.0395570123567	11.1908843093365	11.4085078414353	11.3179265176702	11.4828808364698	11.4150942298784	11.1997894674156	11.5103105666419	11.6339124121169	11.9593161632717	11.6969358187239	11.143250750168	11.5636266023492	9.97659814645588	10.3322028499079	10.3054420490775	10.300854793623	9.67870104438833	10.4796817435041	10.4269839239934	10.2961933656186	11.2946157567367	10.7374863924706	11.8610050634675	11.6524451727302	10.6341981510608	10.8133729504823	10.9743468347001	10.4600699247437	11.3489488751839	10.5833619267791	10.8816995733198	11.0432597521149	10.875005681822
AFAP1	7.96943084833089	9.99992990391932	7.75175539107548	9.14588742208664	8.63074200065138	8.31813484923329	8.302715990064	8.16352861384747	9.22328468211344	8.53800720814668	8.65175824775732	8.80130040748688	8.81673633054064	8.78203273030836	8.63235741382242	8.64277543192938	9.68033798090453	9.4691948083263	9.83610993716817	9.98429286858426	10.504772732171	9.57233615414258	9.43084032591007	9.4691948083263	10.7617036208395	9.44890347869315	10.4456919248314	10.3043689087319	10.0954270213358	10.2664763526018	9.4214317545468	9.01999489012099	8.93148491721101	9.41515764801604	9.40536109442412	9.22660112915842	10.3250453825711	9.19786453886142	9.11551356458721	8.40560292663457	8.6502463312896	8.76984865812305	8.66254986676492	7.68868840975806	9.48768353365198	8.93336453483056	9.00733764596577	8.51820931834171	8.23358132367536
AFAP1-AS1	4.25592177490185	4.53931997511676	4.35857032828753	4.45137695307759	4.25094486856375	4.30147759019669	4.28172159638372	4.21249778165614	4.45083151469803	4.22412760557649	4.40844874730714	4.2606470453685	4.29576998138061	4.32816804450613	4.23919811696439	4.31905674669575	4.31849872336395	4.44105265784242	4.30724886948359	4.26185794326999	4.24400573592985	4.20039712168343	4.25846677380619	4.24630762689375	4.39684824757861	4.45535066636499	4.33532628450522	4.32521430147734	4.29445907020054	4.6588228646408	4.44893335405774	4.38716052319409	4.25739774125218	4.33039069282667	4.58296089781201	4.387763688384	4.36393516544344	4.24873430629821	4.36586207141803	4.41758483994542	4.21300849470409	4.35115666949971	4.25672908460229	4.33706328752051	4.26577904936663	4.35768036249727	4.29679571770849	4.26724610536848	4.39787891959173
AFAP1L1	10.3932160906184	8.35096773694019	8.33961058611258	7.2567198692009	10.0537028461594	9.8685898725182	7.96365596669844	8.09698101066787	9.41784317034884	8.71742460465296	8.63028562619566	9.75974494959765	10.1118502076276	7.93331281653382	9.94822837994546	9.72404219296906	9.85687645043434	8.85137712443575	7.67364524459569	7.95181505256575	8.92870196891751	9.05299822865968	8.2266382793385	8.10021226975686	6.52831242160332	9.12953846699523	8.55714637365908	7.71794914438046	10.0998175922384	6.89763845623233	10.1734669599511	9.68467749501905	9.02165583022377	10.5377604980497	10.7554521455633	10.1389333614629	7.92994396453982	10.2200774951748	9.19974317076316	8.81814274592919	9.44439688016654	9.26559910901885	8.40229932094458	9.16285389447001	8.78519527265733	8.36540268984138	9.55899959878412	9.06268536822762	9.04219700997088
AFAP1L2	7.97063620261743	7.79179468339684	6.55911737241338	7.10482547001372	6.56087886031825	6.4318334139476	6.45636892565265	5.458396197821	8.02287595980177	8.4564775731586	5.4262039686033	7.00358080139779	7.6466416661138	7.32710817643613	7.46683080569349	6.39148758548774	8.49566318054047	6.9519300500986	8.07920645631221	7.38186312151315	7.36620717405702	7.93780346084501	9.09923542056025	9.26890360620484	6.88771178244188	7.49689274799627	8.05040127254576	6.7596831556392	7.46539438770825	9.21622670201874	8.67320519553567	8.10103556261247	7.19960689755903	6.05254112996004	5.89521303727603	7.33971936677347	9.37702484443165	6.72261968940136	7.72066811067531	6.0093505980608	7.19181534264991	6.03706632264405	7.22878638414774	5.42131576947515	8.25611391292047	7.23715621236859	5.17270065433639	6.92237554183717	7.83059970035875
AFDN	6.21467604272006	9.0698049500948	6.05162924510543	6.15110916993399	7.84369810375396	8.73086812243581	6.63632249658536	5.97055733263293	7.6906311719626	6.71003689930378	5.76158315433566	7.0866850678398	8.56747038186052	5.57123486206103	7.53224810305043	7.34941886936973	7.17704797163179	7.29639030671182	8.84466597294043	8.5497737992595	8.29013422997417	7.64925710583452	7.91047304818274	7.67700578025922	7.3095810346976	9.12355513102566	9.33980077915912	8.04252095568099	7.36590234041643	6.60825374774991	7.17084462324679	7.41368472615888	7.30287006400335	7.53362395708159	7.80786224889354	7.62871622138202	7.98045670787065	7.07939561749909	7.47000143851441	8.9485849214672	7.18613438944586	9.48832163758166	8.23009839156752	6.55607188458995	8.13401943376813	7.65980157116304	6.79341579164956	9.06930036729829	8.94190525454017
AFDN-DT	6.19249452210408	5.92002938752852	4.95301478349662	4.71424872809411	5.70879857473512	6.29146577306337	4.84275280969981	4.96205155319981	5.06934733600217	5.5640037375084	4.50701384548192	4.68796768996636	5.96143914082056	4.63333174259567	5.94922780136818	5.10489872746681	5.30521491369621	4.6904256709958	5.58724147616712	5.09190195884222	6.21829662864537	5.36432782023481	5.18791242176131	5.32890455880309	5.53781474318441	6.66954986309192	6.81475256151224	6.07155373427893	5.27685939184478	5.09524139373745	5.1774043081813	5.16413528117518	4.7654647957832	5.04563070420174	5.00979692165919	5.2779099403222	5.18725983008709	5.14361851233687	5.84695399000791	6.04355583109719	5.20773218923149	5.70768898898633	5.3435169973141	4.69184024269472	5.11285003913191	5.13399482623548	4.80126764387374	5.57879660900202	5.88973607310879
AFF1	6.05747571265127	5.87714853614824	7.52146731967458	7.56796674245599	8.19980149289866	7.74656325394893	7.16599217222534	7.10125509376113	7.92914079341789	6.2881051018819	6.97176986917194	7.83200077506879	7.42290883036271	7.31538862740541	7.44565161725036	7.96365596669844	7.17333482820074	7.76384743109683	6.52243394170369	7.02785741247395	6.37248694368279	6.45163683292956	6.798149420454	6.40244109842044	5.06934733600217	6.85453446838201	5.37361555266122	5.26651515922149	7.20996444435172	6.75057298636506	7.55994486502865	7.49915386998427	8.28634531302282	7.28539383511914	7.86688766079518	7.5480861886333	6.06347090834557	7.29971127639687	6.98523202665013	7.36938545199339	8.00707512564556	6.37645156783441	7.51204472530825	7.68168642622322	7.47630152507204	6.98553808818798	7.26480714891378	7.86959441976623	6.78400345676738
AFF2	5.05105888880399	6.04079062646982	4.91961431970685	6.47899646962042	6.00094388825184	4.63880459263089	5.02272745027636	4.23868933276071	5.83574417010512	4.29195646820196	4.22961838150352	4.37173306509388	4.48420043977743	4.93265896787781	4.49221833512745	6.93368543583215	4.41870174971017	6.96733631848169	5.40250240153147	5.71311797405785	6.69493239016871	6.40503860117147	6.16856149159037	5.65742266415262	5.82436587906525	5.59542635753841	7.02718115712259	4.62961327149694	4.46836146389991	4.94865765955248	6.15461347671126	6.68190146992392	6.35702909008665	6.48458855378955	5.88655844707599	7.6349939657977	7.84653345076268	8.48332816885287	6.70930046068255	4.26965909930559	6.72352132114359	4.96866219754004	5.81035666870686	7.76128929878639	7.44269935913791	6.51150682157349	6.05651043012481	6.87408070473742	5.34293598381554
AFF3	5.64990044544453	6.93424448097776	6.32894054027984	6.69169514831918	6.22845543147167	5.65766352879031	6.55397918560894	7.17608263723025	5.47590129129937	6.86759540806351	6.50094448191448	6.10706155116806	6.15422491641053	6.5474299898223	6.53159923668471	7.01757211842278	5.33464216372152	6.05162924510543	6.92077829884715	4.76161787807662	4.35602402925932	5.01418866914312	5.64770924433017	7.02851348656574	6.25226970929333	5.85991862704005	6.06510339884009	6.46740179090987	6.40477632458869	6.50540610687221	6.7152139997079	7.33835743378999	7.06021763653073	5.54593604905341	5.88213997594878	6.37186824792821	6.81727421254375	5.02880434429206	6.09759017201548	7.17608263723025	8.36663022957784	5.18403391508122	7.23392797687815	7.14356346831855	6.79470144536539	6.33040070874337	7.62153934421957	6.23151671985007	8.07541935275603
AFF4	6.99010461919902	5.50242059306709	7.64554520206433	6.84978527908544	8.53028439337995	8.74215076622394	7.72979323929233	7.56617202389273	8.35977642568876	7.00550623782756	7.65344162872367	8.01525320728699	8.00297543005659	7.86804753458904	7.62627614379137	7.91947068005729	7.79550721113309	7.79973498804896	7.20463703055469	7.50902314922286	6.80585990518434	6.40738561800549	6.66436057063473	6.4872593317224	6.10887467424924	6.80370967061767	5.49169936266564	6.59522389257325	8.1027568395778	8.33275363246624	8.15412352289443	8.1906057983467	8.14454128163915	7.58433582374185	8.471379235643	8.16352861384747	6.12892080899288	8.09186042164241	7.05955651319218	8.7981927647698	8.42334750186248	7.01223208556571	8.21138708446115	8.6481132748388	8.06764049978567	7.89968555456153	8.60711243320162	8.08969832445491	7.81746975978211
AFG1L	4.29191834785545	4.50208199887755	4.34411946972444	4.64888628690013	4.32816252329628	4.27978743365347	4.30081293868846	4.36468858632072	4.53176054961437	4.35967186202149	4.32766540303862	4.58200043666973	4.47607798986922	4.53866485378705	4.40309905271728	4.3646565663358	4.2537555119518	4.36768518085476	4.2917210956156	4.30603297104787	4.23411107400951	4.42488409430117	4.40286189414988	4.37426049354195	4.84265282099942	4.42862907238874	4.30771287782954	4.30205192695373	4.53954263852779	5.06763612842263	4.66727620376069	4.65754746792165	4.73681222413508	4.31278275831928	4.5171955457371	4.47794265415982	4.62303317397094	4.35486288232334	4.78193308270039	4.54433301328852	4.30437900988931	4.43457407323523	4.29217184279968	4.4035369690877	4.38801881840732	4.44853987538993	4.32788523869689	4.39439913000199	4.6087810447106
AFG3L1P	4.54852114630173	6.38447183938748	5.72156338831145	7.34527690823249	5.59292036386454	5.88103941380273	4.97530068156081	5.12875127069778	4.93509237987876	4.27247443534263	5.26263959451455	5.54874622715132	5.25940933899836	4.89768232122484	5.05789537101625	5.42343402451401	5.39283522134182	5.86465038477317	6.23348610925597	5.45082190867666	5.60540471226667	5.65811178534986	5.8140109383515	6.07155373427893	5.28611498819017	5.58496048804083	4.81258643250084	6.17188746534275	5.61718751572783	5.43719554644148	5.96425462124016	5.82556442167427	5.89842349943871	5.49957923617631	5.84796898919855	5.57607124131802	5.86102621752129	5.16679620131731	5.34549146003272	5.86789538735956	5.53242036468546	6.33393290179592	5.48601718199604	5.72015288833158	5.42483897675732	5.74693001874475	5.34567455005628	5.80806839563776	6.3481168763258
AFG3L2	8.61218290953232	9.07043848938549	8.97697867802758	9.24488861182764	8.9374417073679	8.96988470050965	8.84145700178533	8.99350551517518	8.96575532229169	8.78061127167446	10.1464641502893	8.94687686100615	9.45319751862234	9.47239698247447	9.32392678131346	9.16826281154382	9.17794990146637	9.07164629032099	9.35369778510656	9.26081040079126	9.09440310390673	9.31241488519287	9.77654061858254	9.17794990146637	8.61262661746478	8.78974286718206	8.92158154915517	9.22873821937888	8.90720635993416	9.07639534934966	9.19665937569816	8.89308728332419	9.05523035609431	8.83946262088766	8.95206895768323	9.02496077525176	8.96069400068635	8.89458540844351	9.23322459476574	9.22266309823837	8.76984865812305	8.7681589107881	8.73375435517191	9.03363258780696	9.06811386260605	8.8990125143835	8.77041698720161	9.14712867620596	8.98120083155306
AFM	4.19721216055757	4.24951468847421	4.23813656937169	4.12775761025113	4.16884324921523	4.27315284842705	4.18622965318008	4.20667217871652	4.16725784256301	4.14390689309521	4.15574456431102	4.22176613511543	4.23085001445746	4.2064086098456	4.22319949740912	4.27656335606268	4.2930298699366	4.24994174245068	4.24574824254419	4.33521115768242	4.21767669685094	4.2167109570635	4.23791380381936	4.2910238466726	4.3149322268607	4.19044834470747	4.24925837523452	4.24797814292835	4.20144485343757	4.20009715081746	4.21200880387246	4.21353175673431	4.21407268521483	4.26665509364148	4.23895838529174	4.20005942794153	4.23377467890437	4.28935590442219	4.14586944911906	4.17248289325747	4.18161126037218	4.16119740699323	4.19886035826545	4.24511038553989	4.1789105313219	4.17815704617451	4.17437181144976	4.21491488242727	4.17977621184018
AFMID	6.41609968056958	4.78213627851036	5.6714567679945	5.27598822577315	6.33220348314686	6.07180116789914	6.49780091336563	6.37467368072638	6.63874858561911	6.50737049233383	7.06805039511358	6.64973654694296	6.96315630449241	6.17124390247088	6.87795977510969	6.63016914485162	6.28476962768409	5.96835498419098	5.9184324432963	6.29276697584959	6.5304609574609	6.30710329032574	6.04304306341235	6.04485060933363	4.54122850703753	5.64197272836673	5.6690084848762	5.2614774028819	6.30334466403758	6.44823771201321	5.42353480672887	6.29309685745059	5.59004968859994	5.25183701739688	5.80983815478993	6.28780946897542	5.81035666870686	6.5459312314636	6.02291281914331	5.55929033432836	5.20923321881688	6.35318671775742	5.43375773766442	5.40141418255321	5.76313687892279	5.29213584369758	5.94085387669283	5.8423436236455	6.00286626162924
AFP	4.31134985240638	4.28214539175077	4.4000895576103	4.24301472340888	4.17376662763339	4.2885330869463	4.26850013853293	4.25061947842997	4.26408525621383	4.22257109241067	4.28790279850014	4.22239646591231	4.20321014906178	4.22796324602469	4.2030673564477	4.23602394908092	4.28208498776859	4.2574902793791	4.25057581510535	4.38011585694672	4.33291186876445	4.35900791298885	4.34773384459673	4.29474480006401	4.21153143711831	4.25991351600551	4.27539977715944	4.22940129449012	4.22636501100364	4.19909341055832	4.30016477949477	4.31163059719309	4.29021201625177	4.17412167212179	4.17221170540727	4.28178859470836	4.33542889223054	4.29471311298774	4.26354383699534	4.25855829587394	4.25181972037397	4.18645529131435	4.31478348540391	4.30053803807567	4.1804062990222	4.37491557418055	4.22943413772611	4.19843446185714	4.27429191868206
AFTPH	7.53507045258525	5.31025771124886	7.75778444136776	7.41939420651665	7.45066109980926	7.23466050783888	7.57735534715202	7.7635530466373	7.75212397340556	7.52977176761484	8.41087715908538	7.99440643241068	7.9960641139453	7.73234987445329	7.7319085849236	7.61434586915255	7.87222002351481	7.82234106870896	7.14077888101854	8.38229823716087	7.6913714666055	7.36081718517645	7.67187107852462	7.68502154474955	7.329673436814	7.53261120518913	6.20636820400009	7.518968461156	8.18443243593713	8.05232478983461	8.08274122398385	7.66125459971703	7.62442957784735	8.53354364299973	8.1123678791806	7.86611109589611	7.43011337896741	8.02771494400355	7.89538621766785	7.30427893661103	7.44953974372096	7.23087099239814	7.61474102599441	7.62274526326053	7.48169362541052	7.70516884460319	7.71918334680509	7.65490848776974	7.15943899803844
AGA	7.94744587739217	8.00999624909096	6.98091246067745	6.84686083366517	6.40767129231325	6.25615684491895	6.68309184074595	7.4261625852169	6.50932108347921	8.03131667242106	7.41581829665833	6.61434682784142	7.31840883094549	7.07781392357108	6.63562396387237	6.57403011128588	6.60763905950657	6.94335162467787	7.18886171757655	7.31304204162868	7.56982965139919	7.56658893167519	6.60825374774991	7.81040422487057	7.53608888302112	7.28365745091218	7.07521844256928	6.2192238748564	7.57370676669019	6.36065582410777	6.81124024704949	7.21699579407422	7.47514548924271	7.32710817643613	6.40304580727123	8.18349956165322	7.43581785626029	6.58099104542104	6.82236685701031	7.05955651319218	6.71967611845918	6.84528510965937	7.52727115745095	6.33104448186392	7.4521876772245	7.48556041084658	6.14967051016663	7.43136535743718	6.33835374180746
AGAP1	6.20844744987337	7.65715652605627	6.79302988750737	7.29215900687731	6.54837716327362	7.04157817628769	6.92237554183717	6.65985065143132	7.3845063398472	6.68091702940273	7.37241941173725	6.72695636838174	7.18613438944586	6.77458594248894	7.06634741317893	6.95131494958484	6.79584668830876	6.69074530171244	7.45372537737825	7.38857178588099	6.9424253954649	6.9958707486478	7.00321240851463	7.34002755653551	7.27955319385178	6.99667131578588	7.5060567402759	7.17704797163179	6.47837096132488	7.35916553080144	6.76632458593116	6.28537947480256	6.45380860629993	6.60887838027144	6.85329661024584	6.96253977589866	6.87094662000086	6.96154586406875	6.96574166966577	7.20961661704965	7.78599907075462	6.82921182814215	7.22845199906147	6.96186704892562	7.21699579407422	7.11271972131626	6.96544209874726	7.67589419822158	7.62005420772908
AGAP11	4.381227875524	4.22302798210525	4.31723332133401	4.29097549260373	4.19183677585309	4.18690158401672	4.21152638875824	4.2804042369837	4.16890150701288	4.22885407287116	4.39326685307363	4.24384410163691	4.27805062435952	4.24412977126123	4.2045379362518	4.20042710675056	4.15923025738395	4.26106629930567	4.43755804289791	4.25970206555881	4.26009174238101	4.22226732299848	4.2975541074407	4.25344543498893	4.23879383773144	4.25988485733167	4.26495593011993	4.21433439739936	4.25650980442137	4.25413256405026	4.23317906411703	4.19799484399715	4.26411605460368	4.25100429982278	4.34195900549883	4.30715211302573	4.29644367509583	4.29166013865614	4.19146947734296	4.27327787230661	4.1927836137377	4.18530072606774	4.22660746569011	4.23599257398383	4.18427365739112	4.17953978967086	4.23782464894831	4.20467886356619	4.26855639972286
AGAP2	4.27544923715549	4.23569480891667	4.36413319745696	4.48467820960937	4.51605200494517	4.31507878512944	4.28911602866584	4.38694031028635	4.51193009484773	4.42825511248779	4.48238000139587	4.24169040316489	4.46433936846993	4.41899213306615	4.45432805452466	4.4464495612185	4.37318399717758	4.25884675213852	4.44047681720258	4.24372760809354	4.32823795350222	4.80997818468897	4.55719250531285	4.47466455051552	4.37055075460721	4.62753372809679	5.29927382540457	4.6000313417258	4.41012274916452	4.33642775340037	4.3208145422575	4.41224186825208	4.40472683927033	4.29925583994793	4.44092745869108	4.36080121774566	4.26470762799056	4.16840362845054	4.50373907265265	4.26675068960341	4.175757597821	4.42185946901982	4.43300085086939	4.30294539281352	4.3864659159817	4.5606181357666	4.39481716316637	4.23482041831274	4.2808599336632
AGAP2-AS1	4.44470605327954	4.8499459880283	4.59167470967751	4.54365475709134	5.10784045561436	4.75087077505816	4.8984411724688	4.80865935603073	4.78321075407366	4.67182026624907	4.83551938607383	4.91084095478201	4.711204964023	4.54355062200603	4.67346426363499	4.67801240799059	4.5504159292858	5.07150638763476	4.85952310954307	4.86748826745272	4.62434216552518	5.30393086743711	5.07836688278273	5.09989779546613	5.30479789521348	4.61863001765039	4.49648007890662	5.43424863109057	4.52736229643906	4.63141356409221	4.37389379104367	4.68020592101481	4.79229830298733	4.7490759432712	4.80207737183045	4.82969987167466	5.10730913516316	4.81947231617986	4.80247820286948	4.94852105835317	4.44928279654812	5.05346414777103	5.08077849116819	4.61191045830422	5.73226381337869	4.69512589913191	4.68745929450832	4.87236845221392	4.87294692312197
AGAP3	6.95887275188335	8.08813710638174	7.3801372534832	7.48993164470854	6.90468935836662	6.64303445747495	7.5747878422932	6.91482628815362	6.81124024704949	6.63126782378675	6.50737049233383	7.12108916380327	6.1425674492089	6.32388260408588	6.02625672321178	6.48945215432684	7.37003843732785	7.664906974901	8.67546558849256	7.89615641586052	7.98689663143114	7.3133659170236	8.27559475757804	8.22216289050921	8.6481132748388	8.17338808361615	8.2212559464062	8.61102676740251	7.30219030394875	7.01557870793656	7.50471892276062	6.87285980465556	6.9633022749746	7.46683080569349	7.15566646444696	6.99312087461272	8.6170833274076	7.49471664056725	7.96615932636229	7.20996444435172	7.39364315346429	7.46296501867261	7.72212255394679	7.65384225553556	7.95222932931569	7.84172344167178	8.32351643096813	7.10142807563854	7.58509013088873
AGAP4	6.45224775395103	8.69094971682121	7.09634730985115	9.35102710116914	7.4820559376881	8.00427162905353	6.60395654338863	7.40639816697642	7.21629870362187	6.38590483033451	6.43378060654067	6.58683423431698	6.92519240155063	6.30249149552712	6.22146285294692	6.24552906964817	7.52595082702628	8.17422061564042	9.15591375095789	7.17508516300158	8.37574683703548	7.83318699336621	8.11151085202043	8.13647557960496	8.05623932086176	8.47456206122815	9.11749322951214	9.66467435793003	6.40767129231325	6.34198638045582	6.97628955062517	7.15943899803844	7.14869880736702	6.61206421306007	6.60064071772022	7.16404215770295	8.27056703213032	6.43569809398221	7.43898060131311	7.45600670357426	7.35193859578491	8.4847386998698	7.23599754101798	7.45600670357426	7.90096589110111	7.12205734743303	7.42560480152893	7.37920143376945	9.10172891363571
AGAP6	7.30802365407595	9.73143736860054	7.32148865548104	9.40335923146208	8.03246034953131	8.43050899641188	6.79934019669013	7.93815854625173	7.71873483113993	7.56796674245599	7.30802365407595	7.57370676669019	7.34684694137433	7.0866850678398	6.81450279363537	6.91911145070361	7.62516582584067	8.13814163968302	8.77296909021311	6.59522389257325	8.40666020752436	8.05746457493688	8.46898227719334	8.41133911995293	8.84199699217745	8.82404448085516	8.78974286718206	9.72963055186099	7.16854436442077	6.96085543975278	7.39602569625787	7.91595275988655	7.86650943935828	7.10720372805337	7.2127472898473	7.49063992589551	8.52804063665226	6.70273518151639	8.28360559546388	7.92267577657083	7.69883345040079	8.4673276119379	7.44347008318456	7.76422857960448	8.47888688336189	7.58774000556212	7.72135637075331	8.12974788307036	8.98235479875799
AGAP7P	4.37447140664043	4.44219760423766	4.41325844368739	4.40693549434859	4.25874547199369	4.4791460778303	4.28590045615202	4.31349640783098	4.34372345779295	4.27212674163642	4.23668905364424	4.44527593575335	4.27006570175177	4.26439843855683	4.4443668215323	4.43064663347605	4.47037723301818	4.33202328796658	4.23340109309931	4.31053494381733	4.225358937987	4.44920593085152	4.61654599025378	4.75569027260585	4.53338255725486	4.37537129509345	4.56861773907333	4.56798360111151	4.43619070576706	4.334512775416	4.39858195737877	4.29929106559121	4.2685601126228	4.29026876818553	4.28976348586398	4.34316549978795	4.56716168520454	4.35732983446228	4.28731794323596	4.30084343683638	4.37195056726175	4.42831067682242	4.28199950875819	4.29635169392826	4.28631456211856	4.39616898369924	4.52949247525101	4.40614549304949	4.26002554764611
AGBL1	4.44440055090231	4.6258467029421	4.28581124888358	4.28221474164031	4.25112134260166	4.22818023721111	4.24041980838325	4.19097980042974	4.20235791905219	4.21434374450592	4.38628682273963	4.33433968360739	4.30117377328034	4.21805207588363	4.23469639829478	4.30478761053112	4.33677086659194	4.1492946351167	4.31312019662389	4.37287713333474	4.16874314378161	4.28935071277013	4.21522071775817	4.18415458873859	4.25158226091769	4.32913257073662	4.35160020935485	4.22727959944253	4.22605973902764	4.24335091989674	4.27485158918323	4.21795739486742	4.34881189884819	4.37941728882181	4.28271166927332	4.31119930729467	4.22619145585451	4.21229342344327	4.1778822623212	4.14999432865943	4.28800213443169	4.26379833196025	4.43778286635548	4.36366700659709	4.23552898185497	4.33719250852513	4.36715146574187	4.31866709723206	4.28983388813793
AGBL2	4.38068058043144	4.40161117578267	4.28279639220289	4.37975597460336	4.32515599300105	4.27655796297982	4.65398356165389	4.34537930544175	4.32434762966302	4.58451458046027	4.43537760247546	4.67196762632736	4.24971060765066	4.27546674166466	4.40621520708988	4.3438655594038	4.30041197839418	4.48336974049153	4.44606545536612	4.29400866745775	4.58633763242073	4.28231654032932	4.3522020750312	4.27002613718096	4.21705871806832	4.3536661572052	5.26359653761271	4.59582977159106	4.40608980541849	4.25854801150004	4.35779280718722	4.35015029094269	4.42828896955876	4.23913622350005	4.29607407662565	4.25850354275943	4.37198699778564	4.21910093589653	4.19064263309592	4.36617218599749	4.41500003793078	4.5594925140598	4.40148454805069	4.31418500800608	4.21790041072848	4.6499568911536	4.23544923034132	4.37584072776526	4.4028519275928
AGBL5	7.79893822453224	7.48070239836406	7.85098175329875	8.00339455181936	7.80661788673758	7.52560347488418	8.08194304464511	7.33788673286552	7.56508728182245	8.03734122243834	7.86611109589611	8.09226797171438	8.00101838623775	7.42649318836226	8.18671164754932	7.71990799754573	8.12078483182299	7.90606716937187	7.39173150038387	7.96897514475074	8.11130007137039	8.00668765719005	7.8163071185908	7.85359879702526	7.33897761800959	7.29971127639687	7.11888458591532	7.72733216182308	8.01448746346924	7.63204787211452	7.78422171939855	7.56427906541413	7.72212255394679	8.302715990064	7.90008056001183	7.62407929090812	7.83613971089121	8.29742840706313	8.11108925992037	6.75650658059705	7.94704101232283	7.49063992589551	7.94938852524363	7.65785364275223	7.17171590969967	7.84757014236986	8.22342328839038	7.8285605503737	7.40303839213779
AGER	4.86068168628727	5.34331480581466	4.46231999646874	4.73935487599788	4.30199724416414	4.45793949465929	4.45481073409039	4.29587303032112	4.41744021640779	4.48819680737709	4.24077513581663	4.35613139797354	4.29664286562673	4.40613849916984	4.27675814123793	4.35504139018525	4.35607385148197	4.81236351940773	4.98059579390388	4.51535082267948	4.93728080247928	4.34994859582754	4.88161183437232	4.56213863079262	4.6519509520497	4.37810603961814	4.75915075647744	4.96963585907206	4.29630750218165	4.34469964415993	4.34679781386321	4.52489125257883	4.40306102347771	4.49571492547521	4.32096354485977	4.35922401891434	4.82858001766859	4.42490828335198	4.45561356917162	4.70834894272794	4.52806816345856	5.01442628347312	4.68374479131417	4.32018941881924	4.47013921632658	4.43403131948594	4.52417591951998	4.32963425132894	4.80967390204318
AGFG1	6.6307214486921	6.9391452422842	6.03140372342841	6.81092225960201	6.11127420212027	5.85991862704005	6.32533804184115	6.39683726490075	6.60949306862944	6.85206452785326	6.43137986159825	6.84556977798949	6.3773263668293	6.28865839622264	6.17069708805603	6.57783466157015	6.49604095090327	6.12391669660337	6.51394411208119	6.97697235713724	6.98672309134134	6.90529528552632	7.07558749248307	6.62100924467977	6.9765840139152	6.83643857695498	6.0277748208169	6.85879359267903	6.92398572812224	6.4880514890201	6.53974152742367	6.35440973238128	6.17861773939227	6.46774277455819	6.45501230090946	6.26934177442609	6.67718317482915	5.888526222053	6.38172290409468	6.81966359961547	6.83396121991648	6.65339069155382	6.94003371558279	6.91390918865867	7.11065765569955	7.25535919600105	6.66530476014859	7.21796114157867	6.60887838027144
AGFG2	6.02401459571134	6.04424799223109	6.26557555395034	5.39335083675556	6.72535471036974	6.21862414940724	5.78908437716636	5.8294113675322	7.06498121862394	6.04511670997056	6.05003938771318	6.50575920573701	6.47837096132488	6.04914614478861	6.71686515576518	6.792438907234	7.09207298206665	6.74131221998256	6.80370967061767	6.65306784603047	6.33671493787227	6.61524547909644	6.73586686896289	6.56797362266173	6.69169514831918	7.19243030734622	6.4670366538465	6.43439337568358	6.30941623317713	6.39934517140458	5.90699280176403	6.08517041708643	6.42696842087701	6.63791878547923	6.90997347179382	6.53860707034505	6.64701701466953	7.02919411450705	6.63662649877418	6.22782149300348	6.06865443251788	6.59259245717265	6.70930046068255	6.07711181162456	6.66335035874225	6.5670682146732	5.9892493986049	6.77718044475042	5.88388810690318
AGGF1	7.4071183017022	6.69117185437701	7.49402874619971	7.63828047784744	7.33371685900338	7.36724373025484	7.75924675178415	8.01762746889734	7.39137206716887	7.44388473585159	7.6470135098124	7.89859094030042	7.66527997915203	7.88815605447442	7.91749347833796	8.04126898660162	7.23262499623316	7.16117158438282	7.07521844256928	7.27010215880625	7.19304653588357	7.23155753608519	7.15660691178799	6.93878843975109	6.81037391460649	6.71107397062156	6.98553808818798	7.12381211137578	7.81150183031056	8.01762746889734	7.90653895671836	7.70665304876141	7.79213675118118	7.69367884364524	7.36081718517645	7.68152655806535	7.07328288734782	7.66967083818298	7.0257925040824	7.70298018470288	7.7327736696606	6.84829666925101	7.54523533003945	8.08148533078691	7.34798795103208	7.59893644851363	8.01347009290613	7.46648348838775	7.65384225553556
AGK	6.4764372588058	6.28387388418228	6.60365370164635	7.21761766037635	7.24574768391106	7.0498511225369	7.42544510254641	6.94624513670099	6.99775569780771	6.70787541540644	7.64133535667995	6.85078050341841	7.16308281864903	7.2127472898473	7.31636675472668	6.931783623012	6.99709556673532	6.79410248287835	6.87971595378928	7.24912009695088	7.06839428228769	6.8430317696224	7.33835743378999	6.91620219615814	7.19710817976252	7.27215695656735	5.48937003555965	7.09207298206665	6.98462255667787	7.01025112909791	6.59639671205308	6.76140446302194	6.51921837773639	6.58344134460583	6.71590886891144	6.72814109633925	7.0917096367486	7.19574315023327	7.64373371442407	7.53776954388243	7.06498121862394	6.62379065160986	6.84271412959009	7.20663646276205	7.26871284576442	6.75558798295642	7.49544837075809	6.97399397814008	7.05588960984127
AGL	8.86961282094572	10.0677157086451	8.65896867555572	8.85477459875333	7.62661451301233	7.61195184523443	9.68544969789493	9.20740376535691	8.02970323449273	9.04953832534527	7.93173580282359	7.73798999878523	7.72618691971708	8.04326910281941	7.9146885076496	7.79094567322282	8.20914254989198	8.62095843605047	8.91267455689514	8.47456206122815	8.97697867802758	8.83012520862425	8.67963118292943	8.86804103397102	8.73642375120813	9.16606128055383	9.38269884435578	8.60814042862495	7.61310483413306	7.84757014236986	7.32413090731062	7.27664663401582	7.42830910570827	7.63273039760907	7.73576229788826	8.07881146115001	8.54635366249929	7.7319085849236	8.55944150254628	8.14680714152976	8.77252018134256	8.32814108860409	8.91774848840332	8.41307413743908	9.09042603625847	8.99785465271787	8.56842381196981	9.54627784076013	9.36628962964951
AGMAT	4.28093992108131	4.45568424532632	4.25977834422824	4.3601410038251	4.38100520317193	4.28258539917033	4.2838229242803	4.49616400762394	4.26592121354301	4.45847622782329	4.30285912154034	4.26935990067597	4.14797782783957	4.30222279082161	4.39189327134063	4.88258523604658	4.21649312376059	4.30415725405247	4.24861073065342	4.21308774123734	4.2659663735861	4.21225013966759	4.20618339233186	4.23425102815578	4.46718132127005	4.22359207353484	4.3874415913631	4.39448572881838	4.30935097360643	4.24180828946722	4.46702071218561	4.38802835999179	4.29847517525844	4.2077140537983	4.26750071894109	4.32948163837431	4.24237991046332	4.24506690530152	4.23058928311906	4.52632274360571	4.33920944088201	4.62590109430067	4.20751022991334	4.36142948885119	4.31837800001682	4.19829734779778	4.38916626399307	4.41535031841719	4.36290272112007
AGMO	6.32509214282135	6.49542202920029	4.6416975072815	4.93686109972322	6.65835463531974	6.00558286479637	4.92531680424322	5.40772418849603	5.83483725406954	6.61402073562989	5.84866056876208	5.50937234771105	5.80806839563776	5.04497173008601	5.8569063147341	5.84998588090567	6.04831048295354	5.31045965084547	5.79066249872454	5.87687558632314	6.40427129767687	6.33868015489239	5.95819118519535	5.7526419159022	5.07777966904906	4.59995291985496	5.64869158149995	4.61767766013984	6.33599449907115	6.23378783568118	5.02849947866007	4.94175160473764	5.10617539848541	5.4326225478387	6.4196061761195	5.01640613042185	5.01385990272714	5.68644110284469	6.17069708805603	5.65103820604143	5.17062533827885	6.10254515056633	6.18550037652958	4.66397292208529	5.68077027766728	5.81506281977698	5.38926663480658	6.05932785754398	4.99187323835479
AGO1	6.11353219671128	7.26108064724457	6.67554324096304	7.19807148278855	6.69203288702215	6.69016361711336	6.84556977798949	6.26663420203172	6.72440517307797	6.24979057009086	6.44117937050794	6.88438726706618	7.00550623782756	6.209356440349	6.53906775670577	6.77250040934356	6.73714396469726	7.02882207768801	6.84556977798949	7.05588960984127	6.91826977790639	7.03059460568979	6.81450279363537	7.05463155868487	6.97863758386469	6.84490999651967	7.27075249414467	6.61872544606518	7.22246347906576	6.56152943146669	7.34798795103208	6.91133874644076	7.0686879356938	7.06839428228769	6.69520788238575	7.13972270801866	6.91199237599378	6.78465725506852	6.68402803039031	6.39466470359059	6.66300193924071	6.56440555953034	6.9874459163187	6.62838493472608	6.66857772171259	6.86692414223845	7.19368713916022	6.49333683001999	6.88283121198641
AGO2	7.29079528008891	10.2180886721237	7.49132466504928	8.25889692414374	8.14947948313785	8.44910278832467	7.97620116917575	7.42560480152893	9.05190023581981	7.6103573108674	7.86534059426635	8.52764999485118	8.28137893585009	7.5532341225177	7.00225229775804	8.15206440974118	9.11995415740263	8.74111332589698	9.58257694402077	9.28851448323165	9.39090347401609	9.66975496499376	9.21245445979905	9.24017579436467	9.95432101118202	10.01659547266	10.5299242997564	9.74770054079309	8.43394279713587	9.35369778510656	8.45327243973903	7.67930933284179	8.59629665623591	9.00901621389	9.30019866820932	8.23277345441251	9.8386711888299	8.43926543945078	8.85528500462599	7.54306274869343	7.92356454385143	9.30442514962776	8.74545811963571	7.44203302070816	9.80957027993102	7.65416126153005	7.36202467125209	8.32723535265037	9.1093337808591
AGO3	5.59542635753841	5.36568041498293	5.60894617366226	5.84717984184985	5.24693728172658	4.74792547691475	5.01081811776998	4.78321075407366	5.09142902335943	5.56891006171846	4.68503972087403	4.91459121478342	5.10289193681386	4.9232999856992	5.12948350320541	5.64317588985313	5.00950759248634	5.39665530380561	4.71182614144131	5.38165829286296	4.92566530374777	5.27870123591136	4.65686214766869	5.28775412011323	5.76185378319334	5.18101293919838	4.93629091187981	4.82813769814143	5.46619833487691	5.16217925033808	5.42171788434245	5.65012068021009	5.4388501223263	5.54823629281448	5.54543651809579	5.53267043658143	5.00024213179028	4.95190934927486	4.80231379593385	4.77626810657627	5.52297579082996	5.26619509885332	5.31837702657813	5.37839077075886	5.27215148493665	5.10884999615803	5.24736586980484	4.92790579413364	5.19500441854221
AGO4	5.23401497295788	4.5332696625111	4.88415667149995	5.10625722968127	4.80935539571317	4.70722811660362	4.84878862397461	4.79120179049055	4.61551834775073	4.72642128962191	4.97606946076258	4.74365668160221	4.75060929651487	4.78658686141716	4.73098539895198	4.95274712739019	4.92992652871354	5.07769424771361	4.44132416164488	5.00128577438087	4.95248366243232	4.87513386770503	4.71445902995133	5.2342174063963	4.77191127899654	4.85341283116844	4.22450819254902	4.89226970523439	4.93402006788841	4.93629091187981	4.95000957647393	4.91883898715721	4.9596793205413	5.0460648622215	4.84862675165267	4.88377143732399	4.69793538784861	4.65593223668579	5.04220856631264	4.66634131866529	4.96237768270904	4.79648259516295	4.65339988234495	4.82222872087391	4.44886445681803	4.59695834433311	4.97905368479965	4.94011016660557	4.95981920204736
AGPAT1	7.8897232536781	7.04871518704189	8.08522867618507	8.98535180393161	8.12728036980543	8.45098923627837	8.5758093768674	7.59689715924599	8.91326249910017	8.43488830282354	7.57561270335088	7.67785291224515	8.30314034223501	7.70552080563546	8.15969452317882	8.02287595980177	8.75032475480832	8.74730162833005	7.98840985144327	8.91158747467496	8.46512454280039	8.40229932094458	9.06150735934608	8.90886825250632	8.23716458806952	7.72702374534939	7.62661451301233	7.8369373052851	7.91907115622697	9.20857665076414	8.31156419495275	8.00058006432754	7.95589029175135	8.37192382805332	8.30787267683422	8.23569315002313	8.4359508784127	8.25611391292047	9.22266309823837	9.33249181500254	8.88660330456827	8.05232478983461	8.53211533315997	8.7282961419351	8.4359508784127	8.89670158548521	8.95524632993557	8.88554269303019	8.37453386412078
AGPAT2	5.62948253302701	7.21200678816197	6.72635374495889	7.51938734454603	6.39466470359059	6.77396428709583	6.96315630449241	6.14667301134359	6.27509550411178	6.55107942798973	7.01061759605014	6.19457062388833	7.12038994093713	6.65149763682425	6.43496697795073	6.08831369359193	6.92337614055331	7.01590494131936	8.32767623691597	6.73413504944233	6.86631233133048	7.24337064305844	7.43434316005215	7.52764873134898	9.24556583075611	7.64925710583452	8.0224793038578	7.62341138607401	5.93313392360967	6.55522892331388	6.41804019372889	5.49585828956295	6.06892257006479	6.27369568251615	5.75878782781941	6.24759584339189	7.33803795345753	5.58951097139744	7.75966676208044	6.44601261543154	7.03625432933553	6.76941359820737	7.20224872027234	6.65701535162491	7.07624996635229	6.49120470307254	6.60091482116963	7.55702598540176	6.67135637309531
AGPAT3	4.3553682587172	4.29353398478572	5.02165453157567	4.63623400822247	5.03156545654728	4.91744336141485	5.07159257235925	4.94137247306184	4.72385001077003	4.57017748876359	5.12564461327243	5.2810772606287	5.1196537574824	5.46573150404824	5.15464201553788	5.02485764565836	4.52413991849858	4.72184832548194	4.26196557085922	4.63702276070243	4.38252280510113	4.44642051073915	4.75775435173078	5.13834017266874	5.16255967175514	4.65279974413189	4.46544893451823	4.81895434128355	4.74735581198005	4.90398893700219	4.75784777281829	4.76300127396216	4.88535855649645	4.49393000004286	4.84807003210905	4.6910996810082	4.18382391004123	4.4981041907053	4.44347308185057	4.5634986113983	5.14340281438944	4.31425650158065	4.53170230001544	5.15361446258957	4.41459016405838	4.49882227951067	5.00950759248634	4.45208586086987	4.37071728266336
AGPAT4	5.12549358954465	6.59609796002121	5.74965109763648	6.82199150495571	6.18741240653402	6.08517041708643	6.3855963251138	6.74610972043575	5.96804114001264	5.562335695606	5.29326269873632	5.97980978753681	6.7017929080849	5.72308147538105	6.45193977546363	6.16972404409052	5.80065818601609	5.40928582348373	6.68275751915264	6.93336620536657	6.06865443251788	6.08488528847266	6.28537947480256	6.5084366731793	6.73996281028206	6.26242580829714	6.14739377480941	7.17145905881876	6.06710551945992	7.07521844256928	6.55756197371668	6.46740179090987	6.50479724287026	5.63246778494679	5.90591392020027	6.27728946755605	6.78999713521884	5.54898645149472	6.44397465809052	6.35807047672999	7.15429732517543	6.22664337616387	6.42411415515444	6.39288112969767	5.96667278489861	6.68521764996651	6.736462955442	6.81037391460649	7.55282943537856
AGPAT4-IT1	4.60381176822756	4.83306027495257	4.32259760536713	4.35204738501429	4.41584135498322	4.35442890706439	4.55063502351174	4.31535792801813	4.45650633462895	4.21963011528978	4.32752267293142	4.32312010620762	4.42326210155046	4.34343680513774	4.45994293847007	4.32486438555799	4.48238000139587	4.39542852508248	4.78099129176197	4.35256314826953	4.259030469589	4.39098196675484	4.24322470839547	4.29395606785368	4.59745638453693	4.37717463561142	4.66368123049009	5.03571755117126	4.45002449450443	4.61626316973727	4.46304821243863	4.50570654496404	4.34614408537237	4.33282219072953	4.3610657632503	4.53950194006505	5.0790352544744	4.37482164975432	4.63511561105929	4.72797358732511	4.42489618887727	4.84338263230779	4.36934860134619	4.32481481068267	4.31276261630971	4.13732059788474	4.30765400891589	4.59649068821402	4.98006791983614
AGPAT5	5.1934308717991	4.3238240732489	5.71311797405785	5.52473059297774	5.88504721461561	5.32993522993929	5.9892493986049	5.73934343003937	5.52514710446209	5.730213563659	6.38172290409468	5.87606814538805	5.73139200059408	6.04281540285634	5.99365441915444	6.28218400334891	4.32899862162441	5.04675879997622	4.27454368141719	4.37252572433215	4.28481895255529	4.30507109260533	4.29832446580639	4.324653820213	4.18962621754448	4.29038520464614	4.25358960001264	4.34116699166624	5.66107520158522	6.37262033075774	5.581858488696	6.10114255567654	6.16395960818129	5.26435277280408	5.71461391136395	5.84640697755145	4.30552258090217	5.41302635366325	4.58940409619803	4.53620217469727	5.93867318828563	4.30646990442283	4.73037876502542	5.6406965879056	4.25379074419852	5.4956337658392	5.69576990060576	4.62467451469675	4.58711885297754
AGPS	6.12487461073795	4.97831591780092	6.57499079188953	6.56470695487707	6.45130085310621	5.9787292746718	6.44173269712614	6.40670134764837	6.21409525071777	6.01754081080635	5.84453602377393	6.41819122520645	6.00778628205298	6.80370967061767	5.93068928237437	6.26402142935863	5.80564024375219	5.84613472218061	5.67513118359184	5.4458458435678	5.58749934109729	5.69954660697039	5.74589285347688	5.51694321841947	6.56854428096429	5.35854279519535	4.35866713426842	5.51694321841947	6.13794127330583	6.06555491837271	6.35258049496321	6.69303633337116	6.351648918801	5.80509574790908	5.98743008098132	6.36374237463635	5.74189556650822	5.6952539221556	5.3948492810208	5.88787219646085	7.27922351685445	6.55043328831243	6.17978381931371	7.00517978342082	6.26292686622719	6.11846410569989	6.6895104806678	5.79426612181935	6.96574166966577
AGR2	4.57640857810014	5.76158315433566	8.92538767350343	4.38527282296419	4.25560985830545	4.35872178802278	4.4238764128673	7.41137427310795	6.27920347782276	4.35458098016061	10.5035589322085	6.86002837163958	4.35900791298885	8.5650995321896	4.40375666265537	4.32752267293142	4.23833009924816	4.25991351600551	6.58528519575581	4.20116767374486	4.42508245490532	6.35346820330775	4.34683116362425	4.33158769872855	4.35182514043405	4.36684948203086	4.66910519233284	4.21874462215683	7.02143780084062	10.0124470898746	4.5580586840281	4.78668026416219	4.36156112521106	5.96116294870339	5.84289550382947	5.12890800991719	4.32766540303862	6.2506840422752	4.28682073089857	4.5323611270811	4.71987398721065	6.54657498081156	5.23499620955631	4.23892585505716	4.37260615916747	4.48593680133206	4.24466780019571	4.35388870683092	4.24360525922034
AGR3	4.88415667149995	4.98320138153158	4.60533552700642	4.76560304764041	4.702016845382	4.72501764613591	4.84259223941597	4.61094766220043	4.49838959217327	4.64910861742362	4.48310072710156	4.60551728687302	4.6069462247039	4.42459534667853	4.55404907503225	4.59646314404488	4.58232921200254	4.46631184050588	4.9895166684778	4.74510745153327	4.4958501445695	5.49489983306493	4.97846073452744	4.71369452974023	4.28716602706144	4.6492105236013	5.69006384135564	5.48067461046545	5.49126216413666	4.55587266226782	4.71616548563	4.50275601964141	4.53826331874054	5.13162014242004	5.1424811643689	4.40930808738346	4.95537589514021	4.91618246566627	4.43722024286499	4.4804994204596	4.59111714516535	4.71693537919236	4.55257058791743	4.59962016431657	4.70399371810929	4.46636309552146	4.5229852175814	4.49998769568815	4.79168365486589
AGRN	8.90389532210996	10.4600699247437	8.80018869174369	8.33500723621448	8.34291765308468	8.58553845520535	8.0103787003524	7.95017314455424	10.2131022786072	9.45027148018566	8.20225176130142	8.99518358450228	8.72216575096933	8.09186042164241	8.13177441141996	8.66689016696022	9.6417336065616	9.75458018609862	11.0519475401632	10.8644039187293	10.3344477228139	10.0617088308219	10.2737634111107	10.7678893253546	9.31300082162149	9.27153316695404	10.5595015306467	8.8486230466337	9.6871345235843	9.52030441975357	9.22596666081712	8.97108341285801	9.41585471741204	9.89485474399402	9.89314703572254	9.95997906387848	11.0571464862424	9.15454228479339	9.1106151368278	9.12473741131304	8.72268666536333	9.68219668633302	10.4879125094243	7.30181612519171	10.1757306573101	9.98335460805325	8.46276603662173	9.85781628490204	7.53120179486798
AGRP	4.20608357486944	4.31393671577196	4.34801864441141	4.49527247013216	4.25891879729587	4.32973091896496	4.28242657694087	4.38342895488293	4.35407612615366	4.20915339220794	4.3432175193598	4.25011901285408	4.3219294180891	4.34655477493996	4.24498764989092	4.3187163466093	4.22576031768302	4.44819144798653	4.27610269698166	4.3559296508953	4.37208449432685	4.37280637919223	4.30388484735363	4.76952006284096	4.34170443310963	4.45892390810748	4.44295741270115	4.35373514577164	4.26871667209447	4.37785771874451	4.34964530121797	4.28748030780384	4.2384313810961	4.35525615679863	4.20798109076647	4.37725780038124	4.34748839123672	4.54018903723048	4.26848697410649	4.2680044052033	4.39438962561708	4.17379165767128	4.42098264773361	4.45160951916483	4.29277636221458	4.32674862424418	4.3332232778725	4.43465809229175	4.41956698101174
AGT	6.32811328107661	5.39410543579277	6.03857831274484	4.63252915532965	5.38102566981582	5.6134078457344	6.02371184056112	4.96362118487141	8.21267383278704	6.90661932781083	5.45517701263595	7.43850542836196	8.76350728912993	5.31295691769263	6.164761800393	5.78750171829314	6.29250560286368	6.80123024516318	5.48866592633206	6.4866502285953	6.42132837860136	8.2404978720381	5.84866056876208	6.18272236150483	8.64374638837478	6.28335865984243	4.33158218774857	5.92212372407291	6.59123468072251	9.12825678209747	4.4222091130862	4.47632913345942	5.5597897408117	6.85947767364116	7.59634186845683	5.11765295338717	6.84686083366517	7.70102427850651	6.25996004184995	5.79043445001389	4.75289439932913	5.45127799688811	6.72071898770763	4.98059579390388	6.50094448191448	6.71362084585175	4.38791466500678	7.48139369537073	5.03724196866947
AGTPBP1	6.57037310129707	6.61663555046332	7.16958979480368	7.24169468971338	6.74190846824729	6.65667271854057	6.83859568974985	6.93211937789756	6.86895346060078	6.48458855378955	6.57653346167347	6.95992300115118	6.71145505950387	6.81363689189374	6.85672413804661	6.77005452731373	6.60000153049846	6.83626753991117	6.40924532882721	6.28387388418228	6.54032382954792	6.52554923697013	6.46319332252551	6.51897025423505	6.42585296213663	5.24349694799266	5.40993172567854	6.5111675542464	7.10125509376113	7.13646324156444	7.27826954994306	7.16958979480368	7.05500720350633	7.08289527388179	7.02143780084062	6.99875613919374	6.26011478021408	6.54032382954792	6.46375208717555	6.49151281190533	7.23262499623316	6.99709556673532	6.91261634297884	6.88215273077865	6.76469135774454	6.93398450979238	6.78688318179951	6.97628955062517	7.04460083497712
AGTR1	4.90687375869116	4.36828650795186	6.29024635013338	4.47462596318627	4.69512589913191	5.25940933899836	4.74096344367327	4.92653218457359	4.43105075199148	4.43604896883057	4.44027536233436	4.32113986054889	4.86255787199261	5.62155000816466	4.78260462482684	4.38129498611023	4.59498732142585	4.48018854356881	4.3271594313266	4.48767362567268	4.2743724693386	4.82960007093025	4.93893048408835	4.45088813625435	4.82852717263551	5.30284671727042	5.09748439326515	4.37808325598472	4.69654897422969	5.36546106694527	4.49578113429952	4.710212999439	4.7585432966007	4.81410324317162	4.40802473072029	4.58298149044233	4.51630092420053	4.85836987970507	4.64879054452967	4.77163986977228	4.81733038149869	4.49673554167934	4.9014697438094	4.83380539748408	4.48301678582538	4.25564232392762	4.50816100094826	4.93312177434111	4.46918706629
AGTR2	4.4248696471066	4.38683603287421	4.44636893341726	4.5799941899927	4.15069616112629	4.21077372445945	4.48654951050481	4.209606749348	4.26942209826628	4.42529926184928	4.20995961871685	4.3350702446212	4.34270637334623	4.52413991849858	4.48615302445102	4.29792691721283	4.49574574101311	4.51406318568427	4.26177975897369	4.26956081483756	4.45572506501535	4.31418500800608	4.64151415200036	4.97565763793944	4.37107665860082	4.79976035251913	4.2419752281123	4.3679621709634	4.36171654685937	4.53390613932998	4.43215836090563	4.30132557174472	4.23280417676184	4.33108828843895	4.47992823408324	4.23034527399958	4.5472713812466	4.36777651469823	4.29868839285194	4.43128150009933	4.31266491790427	4.21598011327876	4.43167643195123	4.49284852780755	4.24568465116721	4.4425098586102	4.46543824702511	4.28579399251299	4.27027846184824
AGTRAP	6.69131810996551	6.379435852472	6.51652249979247	6.36065582410777	6.40985103253794	5.74640288440944	5.79916996252975	5.90988242890439	6.34987050252415	6.31828784564072	5.84154476428446	6.30533270446992	6.68220973293665	6.42385972513874	6.99842989984578	6.61647723553831	6.93483980843685	6.26748720939207	6.47610951380091	7.28924734324039	6.80247833776792	7.04557387416827	7.06259239993503	7.2960851100479	6.93549185935943	6.58191877676604	6.38346168544625	6.80922805163907	6.54365145122244	5.86465038477317	6.10531485882834	5.99316135742925	6.14790177047714	6.44214340433484	6.20665960995942	5.67171990507387	7.35010095358342	6.3688742846654	7.37660241973479	5.84976046561438	5.90026184278247	6.25097790764255	6.13931784736754	6.23470039144604	5.80015959418356	6.67079648562095	6.57184127866444	6.59549813902298	5.84429809416729
AGXT	4.3081727041748	4.20712471901846	4.24589752359474	4.51328578800214	4.19969983880253	4.39503564993463	4.44913840138526	4.2377162435186	4.2893357407813	4.28153737968191	4.26134984488091	4.2514169518685	4.22668197148328	4.2280190284588	4.29783605886709	4.27088000331537	4.3507577461973	4.55178194576685	4.25235991971281	4.23293510391366	4.23347842648998	4.38949623433473	4.35976955628447	4.31724797624474	4.72788908740978	4.36338111684787	4.3631075939881	4.36702837316093	4.3513030978681	4.21658447121309	4.25227370781678	4.190051779484	4.21796249020433	4.29925583994793	4.29461693976224	4.23616131751083	4.33371908858293	4.21873283382006	4.31820549206756	4.51330529052096	4.27057857836783	4.47292387464579	4.27220531997486	4.31213075360031	4.37844618201649	4.28822586568192	4.29237970881921	4.31092940925711	4.40349151757698
AGXT2	4.20339959925863	4.2162084366871	4.22511591625877	4.34112442642126	4.18426292277932	4.18908324058093	4.19290096442902	4.22495402699742	4.1859667166652	4.46555762982489	4.46390478289904	4.31522725847239	4.33633006271693	4.20381384732705	4.17293564555969	4.21309691225849	4.21625339692329	4.20808341006461	4.40383038973271	4.22490562933989	4.20376149173923	4.21067860002026	4.20182714017845	4.38551342686017	4.24903026784608	4.19762136279619	4.30727984781793	4.26358042945343	4.31759388546007	4.18155034010467	4.23283449179306	4.22133974700128	4.40536908544041	4.28880372068653	4.23523911382205	4.28858992666905	4.23836058914833	4.20025319356505	4.27706341876137	4.18536960345602	4.27114144882775	4.36702837316093	4.20324713984762	4.28626961965405	4.19249121104167	4.44376966352927	4.33143134857381	4.16228613387146	4.16484813777656
AHCTF1	7.7725160517173	7.88055382507599	6.90338104666553	7.51360154852864	6.84978527908544	6.96699616843901	7.05463155868487	7.15070954465087	6.95536897226781	7.46902783151213	7.59142313149967	6.81239261269208	7.06720549500604	6.50969678682975	6.87592145266109	6.82450054587519	7.23715621236859	6.95603809554237	7.33136878037649	7.08704765948905	7.91676131450431	7.43479349974253	7.67862753916181	7.59034073004828	8.10576485848473	8.15249272867101	7.43728936200059	7.56878791285647	7.08836315238253	6.84920548191919	6.96315630449241	6.81966359961547	6.69254341507759	6.49273372093678	7.03290239555427	6.96985324113039	7.59855448405012	7.39956305764784	8.13270987443915	8.27140065487851	7.68259234571252	6.62032717307062	7.60742075245209	7.6470135098124	8.03996679277877	7.73798999878523	7.87940476874221	7.58084097103703	7.3940103945757
[truncated: 20,728 more rows]
[truncated: 35 more columns]
