# Supplementary material for: Landscape of immune cell gene expression is unique in predominantly WHO grade 1 skull base meningiomas when compared to convexity
Source: Sci Rep. 2020 Jun 3;10:9065. doi: 10.1038/s41598-020-65365-7 (PMC7270140; doi:10.1038/s41598-020-65365-7)
Supplement: Supplementary file 5 — Supplementary Dataset 4. [file 41598_2020_65365_MOESM5_ESM.csv]

	GSM2344693	GSM2344694	GSM2344695	GSM2344698	GSM2344699	GSM2344700	GSM2344701	GSM2344702	GSM2344703	GSM2344704	GSM2344705	GSM2344706
A1BG	3.10203548300445	2.67402686275425	2.93682748944338	2.68898262338332	2.91593097008561	2.93892469605858	2.6554434004729	2.55348645195841	2.60055025255776	2.86678650592536	3.47804139689497	2.9577528001038
A1BG-AS1	3.32360157930923	3.18695697459161	2.96118626724627	3.20054554155548	3.21591356306703	2.85813427163642	3.03043507171534	3.29140768430398	3.13462242630595	3.17030859191009	3.21024689889069	2.75553560419284
A1CF	2.18439836479739	1.96693351094713	2.06084716751964	1.99186412836339	1.98737696200968	2.4126674674478	2.00405218452457	1.93356813597317	1.97797244237753	2.03504130185662	1.95409845699545	2.38719159302118
A2M	6.76917789129019	6.77444140257021	7.01418152637182	7.49177760567947	7.39696804836564	7.51064618463652	8.43917945219026	6.79010867681165	7.17972110492122	7.53560417162482	8.0728137990142	8.05830693260772
A2M-AS1	3.75081358814666	4.15008584739218	4.24372786762942	4.21743379093606	4.08785150982539	3.93445278999792	5.41997995654463	3.95056784168415	3.46532895765108	3.7530047660751	4.0670483892001	5.46171060789523
A2ML1	1.88943114627606	1.85790268382529	1.7595156863845	2.28232704955049	1.81294375393031	1.92391211836548	1.79988212406111	2.00226284421256	1.88997041200199	2.82976668260946	1.90237071238746	2.1052007212962
A2MP1	1.22945376905624	1.28188505256198	1.3580454965617	1.81357794985513	1.61986841259202	1.44963782644198	1.31353331867708	1.61081386453983	1.22224281054883	1.22101546572686	1.18837172960084	1.40884301014747
A4GALT	5.43414652910653	5.78157661111162	6.15608714915922	5.16420456700092	5.74386571248253	4.90275718854677	4.40611320391915	4.16030860068573	5.04943728133067	5.42451129469418	4.96671362653733	5.49251708263275
A4GNT	1.5960554888172	1.45803133826735	1.11959645783332	1.6858328249173	1.89634497979565	1.33442411081419	1.11878659417611	1.78519232340002	1.1743195078726	1.50674889323432	1.5839472977305	1.31050204321043
AA06	1.326410707556	1.40682665074215	1.4602675647422	1.96451897294243	2.14345345999446	1.35942114191415	1.50498379598732	1.37217680825184	1.4588838691629	1.29837528004524	1.58435582304148	1.25214266081318
AAAS	5.76481444888157	5.93182345681561	6.1313889044946	5.67991854780669	5.50194835340156	5.24585483542205	5.66304177052897	4.81747628976395	5.61174263815994	5.2177993800514	4.95386417985155	5.50812232863088
AACS	5.53548777963532	5.63381888610425	5.58747877002939	5.54719047114076	5.55544108824327	5.97395003046926	5.09643101774029	4.46755056726855	5.29484510794875	5.9852523439544	4.89034648317416	5.68965035967687
AACSP1	2.38005992596645	2.28198437525669	2.01431313064876	2.32315114962058	2.36712065166745	2.43917248135251	2.29486849676444	2.54987978727647	2.58621570456872	2.44012868430411	2.18634494069067	2.12463977816434
AADAC	0.948002034433663	1.50517755317396	1.07421416218896	1.18048210680175	1.1823923956044	1.18395560154793	1.15392032380193	1.21888630382419	1.17802114743555	1.28740726868583	1.37458845323938	0.988656817560849
AADACL2	1.55495802250584	1.48812666687098	1.34183853016585	2.03440919625038	1.56757625076457	1.27165526707082	1.54137455673857	1.81801473103858	1.54842374781411	1.48128403717911	1.51580873631834	1.80254656584489
AADACL2-AS1	1.67840854064165	1.42837380963178	1.61233316999337	1.97847979348813	1.93784278975167	1.47176515144978	1.62629722432393	1.64658613728437	1.70438085584651	1.40746679512483	1.69333600768698	1.79681000976451
AADACL3	1.84595634149738	2.48618508742236	2.11516299782071	2.46755332887931	2.41293312856447	2.6076392494189	2.15533496233037	2.30574352968868	2.31259603968077	2.38549799187631	1.84714607743919	2.06755442564519
AADACL4	1.39330961821746	1.45521930083569	1.61891760898237	2.01172344341811	1.64256989689915	1.27937185152392	1.24205938116981	1.59061380585586	1.30094703484819	1.36932119790159	1.55702100799146	1.95178192723097
AADACP1	1.1659704029333	1.06376530224499	2.02804196389262	1.27441874690038	1.36670650629632	1.30500490325705	1.17382508364573	1.27756730187254	1.30968180475129	1.3683992388203	1.27850337395014	1.27691026617979
AADAT	2.80417639045005	3.46019690290948	3.57695687995169	2.8845259981483	2.93291125778948	2.92452818157158	2.94215110409084	2.75411795470225	3.27485670495896	3.09486128577177	2.42690555078706	3.17606238368167
AAGAB	4.81162449058755	4.55646972255024	4.18785125027782	4.02512030240032	4.50891027314915	4.66533749990575	3.99701437646909	4.12445198455071	4.42561431220717	5.01741287526123	4.47005001115779	4.83851720694715
AAK1	5.68692040595074	6.23972669382873	6.1441346957122	5.75783583940509	5.74660751924412	5.66230376048865	6.28662229196169	4.92819844678174	5.98791430810033	5.62595722273386	5.68958434387025	5.89087638663717
AAMDC	3.4625684987734	3.71689474173365	3.78718935657214	3.57136165300747	3.09391359758214	3.74991621415312	3.71531822739653	3.95025615068301	3.76827924148842	4.02512171745064	3.84167192462404	3.67304209849698
AAMP	4.35476575183059	4.50239828182301	4.30233829947408	4.56260576016967	3.99355686904934	4.30034955326719	4.4700635970933	3.85976538818983	4.41569076620472	4.49149882231713	4.48148211931024	4.19743645333488
AANAT	2.39757869203368	2.55181580008029	2.21292182779392	2.63879897608845	2.96777836474893	1.89663693463762	2.06290788702398	2.12984497466679	2.27229053213711	2.21857682768013	2.20938616685028	2.37406361573814
AAR2	3.87586074171095	4.39494535541901	4.52320615463195	4.73158712774473	4.3146399195359	4.30652244429455	4.44357004535115	4.02717882487664	4.46754712151216	4.32261930974836	4.52605026625873	4.52649596529258
AARD	2.18801375295965	2.21720374859886	2.31799197943664	2.38778314921081	2.15795611129897	2.28090865776198	2.29036189025522	2.32894843431143	2.4806485775263	2.2191160509797	2.03755703247099	2.26748750019694
AARS	7.09299533237327	7.77279683176212	8.01743858342777	7.47331278722176	7.52734719013989	7.45385419907586	7.61717625248211	6.54222606997924	7.33890335543095	7.61099814884752	7.48226946986473	7.536526121664
AARS2	4.08923563581654	3.9691852066127	4.3845212539291	4.31445557089327	4.1982995327713	3.81306903945802	4.00476397057879	3.90154335358605	3.90055166504573	3.86938485808288	3.8198817037798	3.63723881739408
AASDH	4.68791662347044	4.53930054876003	4.82058898759125	4.22940700010405	4.12934604781328	4.44362542273631	4.36281457673228	4.11174400172512	4.49012321819326	4.82498411965859	4.25718384474287	4.44423858019697
AASDHPPT	4.69996083238576	4.8071757092693	4.8861852414005	4.669189826988	4.86115313119413	4.47875956666742	4.96796388085883	4.25690584655592	4.6079535108654	5.43262904977794	4.77956480991036	4.8716731858258
AASS	7.07977016086558	6.45343995566011	6.76432014172973	6.95259263890046	6.59263627135868	6.87226670303336	6.76862345363018	6.0014471822435	7.48010232668319	7.16740288012619	7.55883992560255	6.57535321118053
AATBC	1.81939548635347	1.75603369319798	1.7465432843349	2.51802824072581	2.13434135193048	1.99680282777713	2.02355160174733	2.20509025053955	2.11518221630164	1.98076061111514	2.03238326239537	1.71923015289071
AATF	5.65485534902102	6.14376501809916	6.07877719303473	4.96250423814175	5.53225774348277	5.96962896212917	6.16460653509272	5.0111351508304	5.56781445384353	6.17071416276213	6.3685547524175	6.07493262192184
AATK	2.57607312488591	3.95958828192842	2.92266411469797	2.91007503847534	3.44556750658984	3.09299872513343	3.04674214478106	2.84447259585419	2.77644514301865	3.14775061210815	3.01630977559304	3.10266005305068
ABAT	3.73676919433658	4.68671837632579	4.4466832897996	4.27857450739439	4.50144405988585	4.78669450308894	4.58917756991419	4.43501331266808	5.11627736566331	4.22628681971001	5.24127080924869	4.13889878649879
ABCA1	5.51396120081681	6.70584909021267	5.92194772330478	6.68465420578116	5.36045280247527	6.5755256436356	6.63512167876756	5.52835364053499	5.85873914660713	5.65013649519192	6.86603913598214	5.4131692736589
ABCA10	2.90005146559299	1.74449593906341	1.64563789198639	1.5556762911496	2.93018130493293	2.1146114703055	1.29668891190477	1.70633661155845	1.60058020719512	5.15790797774315	1.83934398953293	2.5221441219228
ABCA12	1.53198158504292	1.50238763181447	1.50042931241714	1.55896856411045	1.62563613631633	1.68900499015145	1.53237378626309	1.52089613325711	1.96178340630913	1.79143050627338	1.66901888187459	1.61943033638061
ABCA13	1.85899361894769	1.63157483065846	1.89201254962897	1.97440250802889	1.7809392373891	1.63560766489651	1.9963246262717	2.02561126696928	1.86127988194154	2.07515857446198	2.12568576006854	1.89466544017964
ABCA17P	1.92105284217807	2.16075971636434	1.60148034368073	1.71158877116871	1.49598731634589	1.54924248388872	1.52497697706069	1.3070069558336	1.61687500550336	1.74329810183639	1.7414861425263	1.9995552917328
ABCA2	4.6364416480802	5.49823834946483	4.40795324319885	5.40563384179355	3.96887904300156	4.40274505627133	5.08942167984041	4.22313914291984	4.92994735009747	3.76508889541673	4.6252966226142	4.54582649720774
ABCA3	5.82045742872838	6.68117938106911	5.78014025827269	5.37337244635952	5.86712889112849	5.38293579214994	5.47842633173894	4.97488773930429	5.31509261941053	5.42632137762151	4.49281980425823	5.81129442144652
ABCA4	1.8226608117727	2.00917078739715	3.18462719193501	2.30650080490119	2.02596306657034	1.97990701463168	2.11016300742596	2.22579432040669	2.1650928899054	1.91408069442421	1.94602839738569	1.96378756393442
ABCA5	7.0220761732928	5.43745338936855	5.4514053305012	3.64823726879763	6.37490459855779	5.61008085485999	4.51760553407209	3.73382518882629	3.23411461220973	8.39720820494262	4.63535431388314	6.44996536408
ABCA6	3.59959479460169	2.09316636391861	1.74833120609663	1.77944301121791	3.31687484662903	2.18262228534171	2.66588495019734	1.79573175405989	2.09806432097092	5.68890899324933	3.09057874640107	3.50620391907261
ABCA7	3.51802181411729	3.60563755515766	2.92101356218343	3.5990410029683	3.64033182425364	3.39856023139112	3.36458262231857	3.2609117069323	3.56261196455868	3.46145347170474	3.16707374717798	3.58461140228476
ABCA8	5.88649947050648	6.98626964906665	5.91572458137648	5.64992733774081	7.22650643377428	5.63801406596943	5.3156907282658	4.07474858209329	5.49065003331289	6.63273373739839	5.83898210117829	6.73602518244118
ABCA9	4.23001484154972	2.7834984033978	2.18003460177454	5.64095157008882	3.25524852499374	2.72590952526785	4.85204808859965	2.7460370876078	2.4098115638641	5.82605550620157	3.83062208118594	4.08508739737647
ABCA9-AS1	6.12190791536725	2.98718043476948	4.81588124108094	3.14755106537539	4.6823193516132	4.52890932241949	3.47323488558382	2.4940877577822	3.40386279889159	4.44435115575033	2.48879879726625	4.47948092192414
ABCB1	7.26351494331207	6.71917879469605	2.98471530250441	2.93144446044153	7.50224140333555	8.18912110844951	6.46484396839377	2.92551063770962	3.24884850476044	7.7238463846858	3.03352456197016	7.90046206044517
ABCB10	5.24442992244004	5.23881132079848	5.22478891503071	5.04911393434903	4.86017545991683	4.98457679271991	5.02019598874418	4.72226084495148	5.31732390591216	5.28084089387979	5.08108109607676	5.10663851607796
ABCB11	1.55145759956398	1.63630158724252	1.62800753085053	1.92000597146418	1.90675840840863	1.59518240724305	1.8277865409599	1.56720817833951	1.63360209660671	1.81919889413257	1.84208768866381	1.82495264089167
ABCB4	2.90243482895998	2.12326888672888	2.32306168427299	2.44993625400664	2.32809269500629	2.56303500889392	2.58220097767231	2.25295865226212	2.41186847141913	2.49301224745427	2.40034314725184	2.76857541316947
ABCB5	1.46024602030646	1.46511690226263	1.53375806357148	1.73569145742507	1.57947241239593	1.34379200302388	1.44948564456272	1.68569368414879	1.67589206448927	1.43117579596434	1.6612962682804	1.45400976374293
ABCB6	4.90949239575166	4.99317362038382	5.10325987377687	4.86144186104072	5.3387008973685	4.84839406234466	5.4597052544524	4.18755929642144	4.82271468491908	4.38192453773707	4.77234811248094	4.98069935183349
ABCB7	5.19731682761066	5.78973394518905	5.62729883006358	4.5915736542617	5.36056229819138	5.5379687641791	5.56941126807574	5.0042435621814	5.46497160474841	5.85870541240029	5.57298586223799	5.76094669790929
ABCB8	3.74858697672325	3.85450267354791	3.61061278955619	3.65026788681514	3.93139728525273	3.59330206204904	3.85505910176495	3.31702779696108	3.77070912678816	3.34983734168813	3.46031978264786	3.60578375389529
ABCB9	2.82976117491682	2.47209206479724	2.47633682700741	2.60389039106919	2.53355297614036	2.38941441616204	2.93321459739754	2.40347720898946	2.45306007581704	2.63994749702775	2.28863121393272	2.69110976493363
ABCC1	3.94927865600827	3.33710597632329	5.7974810998973	5.29603845718335	4.26597995860881	6.12214625949013	5.3797116297422	4.73455761147263	5.52063047286684	5.61100485770626	5.22307248716034	4.76385749875355
ABCC10	5.89189938872957	5.52761286228896	5.67763978243919	5.09963515640716	5.56896689269484	4.9900327862618	5.5356801177233	4.54450503638231	5.54755431464465	5.14157185280711	4.76547305565104	5.26849114609402
ABCC11	2.18120145416376	2.56370661723204	2.14634651445097	2.49050061429464	2.60450281366611	2.12200995539741	2.09793094721247	2.37328198894613	2.2171922203946	2.67282409943995	2.26378302406965	2.22835577403
ABCC12	1.45310598435324	1.46804704514557	1.6123008282577	1.63915289309112	1.31097828348795	1.43440451518885	1.48659893514406	1.40979654553369	1.63845499188286	1.54497438306567	1.71265905897656	1.37932128047312
ABCC13	1.69566126811703	3.02302662979126	1.4628369902373	1.69120359902633	1.83259086614436	2.1331170273331	1.93177370371037	1.56821249976118	1.70135781852831	1.61373350740193	1.86759702471239	1.57370661820662
ABCC2	2.45839045528718	2.60452481570179	2.28099400546972	2.31781363667515	2.56913154702035	2.55154565991844	2.42575179650358	2.43276647028941	2.51371193037095	2.32332211893652	2.88075798616452	2.16906270890662
ABCC3	2.54732715832837	3.41730667847376	2.72718058835363	4.27002582730707	2.77380735759973	2.98240872906948	4.42005350496248	3.02860708284644	2.72453974359448	2.2546042365088	3.34719333537674	2.70221709445849
ABCC4	7.40884332828528	4.82747562617008	3.32470073808893	3.5297459595095	6.86397631637252	5.52918446531084	3.72194226824738	3.26593213978972	3.83277768112361	4.97339831751467	3.93148274171405	7.66910211588574
ABCC5	4.87688614888492	4.97352432203538	4.87754868344552	5.3482228536818	4.34594035499127	4.37440569005943	5.1320594324473	4.29441494562955	4.83370001733228	4.66489283654938	4.3261297603481	4.55936630703774
ABCC5-AS1	1.95907499434567	1.67047777456182	2.18307155790252	2.57289442185258	1.61571053852174	1.78418868200917	2.4028350304831	1.9970832904744	2.72968027438708	1.69145173451849	2.10407922538713	2.16188435271336
ABCC6	2.56673679267977	2.9451444542983	2.6954745971011	3.33487304765074	2.58052780173581	2.95109645785334	2.54233356295338	2.43832854636837	2.65211580980346	2.563746168508	2.54792048287222	2.88237139551094
ABCC6P1	1.79144773369826	1.86202880326955	1.84225420809305	1.90363736664395	1.56986803666778	1.54505064644934	1.77917488504442	1.82769832062049	1.88857775082966	1.58203073269737	1.87985844338739	1.3917293406337
ABCC6P2	1.6585741415223	1.46142146084273	2.68221727512391	1.88367727521373	2.16303243295487	1.93564360481092	1.53627147404444	1.40981109583067	1.62768039713752	1.65616089975052	1.83604933258177	1.84057503940985
ABCC8	2.25547585085331	2.36186976204584	1.99180453475718	2.56533967403126	2.41314793970487	2.31705188490001	2.21348000902154	2.38766152402907	2.88699681795632	2.40605678233545	2.38668784844849	2.25779411781813
ABCC9	4.38804651199303	8.30971950491128	2.66857942234782	6.83076430328268	4.41445546825098	4.56282746022359	6.88196009164662	6.58686701389541	7.15932188994499	3.45842338534141	7.08630774191728	5.38558760518108
ABCD1	4.2868294965975	4.27860832056282	4.67805605438917	4.67635827281692	4.31109204552054	3.49940167023214	4.58729717295253	3.81378058871629	4.2200066086735	3.77972688326185	4.63469475446115	4.07706478145789
ABCD2	1.21146127301194	1.37288538312009	1.35614594819079	1.52214364534492	1.36891260726518	1.45528921629811	1.53051934435824	1.2019634143663	1.43771061097458	1.59626168096832	1.26225921622796	1.26363381482505
ABCD3	6.31805622254658	6.98791932599612	8.60970845108594	6.08277647807673	6.41503303834496	7.66890611188235	6.88928065427899	6.73247271874637	8.46279849789103	7.92297939891051	6.96832896416591	6.65288117073879
ABCD4	4.58694494446375	4.34603646061428	4.61175105012038	5.15207465670016	4.44533083079757	4.29305683268412	4.5940512069332	4.0223798810656	5.13824837519933	4.34801413678547	4.22683377118038	4.48772408065534
ABCE1	5.61179666266925	5.94870921166513	6.02314660707189	4.68621274392485	5.70799896588185	5.70146942463235	6.04509607107335	4.93756102821449	5.9578079672597	6.10249072425733	6.26080136418976	6.25052399813472
ABCF1	6.5176436374686	6.71776481523197	6.63683466067822	6.53629628714864	6.71036666726809	6.31157760626768	6.63705495973297	6.01762761669693	6.42534567406418	6.48853118875417	6.56993873754509	6.63625605982144
ABCF2	5.39402234397421	6.07542290321954	6.24191477807857	4.94147896653236	6.09271289681806	5.86778178175651	5.95136178672064	5.01697254158052	5.97663299361686	5.82144827718644	6.04082184684714	5.73690250411841
ABCF3	6.38671567763893	6.84114195382706	6.54084709450154	6.57501345784685	6.63344584511705	6.08767506751025	6.31084270117837	5.56193023494598	6.40852251284243	6.23525039642159	6.32232527905243	6.3353685362024
ABCG1	5.35803989051897	7.27230088595619	5.93544293147416	5.68073193954042	6.12509609013636	5.07407748618307	6.11458361996692	4.5228538444349	4.98134909730697	5.36295986123995	4.72185250088553	5.31089821303881
ABCG2	8.50268316159421	5.4034479754007	8.3546168899509	6.0271328741963	6.64223531062537	6.83271166550271	7.20851605746229	4.37933177041219	5.03595552989566	6.71031653106289	5.85945454840848	6.93490655675268
ABCG4	4.0627697495281	3.19703126716891	2.71445852689134	3.56628503635573	3.80955976850014	3.19898437846609	2.83153890971156	2.44488511511301	2.83286829871404	2.71788279087867	2.7145138933877	2.91159043407
ABCG5	1.46725169732404	1.63310009422897	1.68445597531525	2.01632153442889	1.94170652972606	1.77029526008779	1.68493490439543	1.60853894991013	1.71611261219292	1.66374535293407	1.82130254989123	1.80656634085927
ABCG8	1.93788515387794	1.83966541836206	1.92594638243203	1.98203470796385	1.86532495270607	1.99871419499026	1.9416901118006	1.61176437943337	1.82398191366179	1.42186471700745	1.4838727506749	1.9057676657882
ABHD1	1.92314915254539	1.5574714310945	1.644713239546	1.56205060378185	1.83981940105672	1.55751645783041	1.62554026208003	1.50930152249263	1.7354631905122	1.68492225523084	1.57011589696744	1.57486736515791
ABHD10	4.84910492646399	4.17655067056123	4.46269408968711	4.3238876501429	3.9014832057103	4.76240541920102	5.07320029386162	3.95983701219259	4.70241183052975	5.17833998862913	5.17809306139455	4.99861079278283
ABHD11	2.94150647359569	3.53004605615565	3.27233320911654	3.79371287104934	3.2311919235891	2.89762117750118	3.53740359427213	3.34600001592462	3.20516741312753	3.01887502129873	3.15356455996904	3.23763563292955
ABHD11-AS1	2.73724110652172	2.93826257435676	2.7945339436319	3.39893342856828	2.97327010448471	2.83076853986205	2.77701954314912	2.87160314547119	2.90708787871343	2.67666774175685	2.99790043620328	2.59698066226667
ABHD12	3.941647459303	4.29115793846448	3.98856206550154	3.86577312279478	4.14477785278672	4.00892383988438	4.29481835420741	3.50275737324245	3.8887564204183	4.54890951730257	4.21643437275351	4.32858240090393
ABHD12B	1.45260861348313	1.49975106282824	1.23404999739728	1.64677633345233	1.67601321838357	1.49442171615354	1.18919140555867	1.36464633547857	1.49610168120262	1.44323225441432	1.20196350103508	1.40181148127191
ABHD13	4.72248359920948	4.72523987887714	4.98133654394507	4.15241509239276	3.97805151156781	4.84561489369891	4.875068312766	4.44158143648357	4.73942706188508	5.33001419055409	5.00421815552477	4.75370998695609
ABHD14B	3.8713898713334	4.12979654990643	3.92003366857367	3.52768541038046	3.77492221769941	3.77795382566061	4.0433002812565	3.47692168011834	3.93461667744517	3.54150662389767	3.70790971028053	4.01717008279619
ABHD15	3.68576791298465	3.72869174488328	4.27926408247478	4.47528262152769	3.52822410868571	3.91757657430544	4.24212268770182	3.79381832642243	4.13869215889098	4.29467189893451	4.29651907273171	4.14704498716601
ABHD16A	5.00448518311731	4.78514366356808	4.7278239949715	4.81760773640039	4.94874066481994	4.62398930280952	4.85789341642815	3.90419487693695	4.72871509990441	4.79871114117215	4.7207813137843	4.85972518145444
ABHD16B	2.6920086817342	2.14392870456861	2.51116369106254	2.66248622739294	2.54630690595027	2.69082561825961	3.08887120905118	2.26380382470589	2.99006306831563	2.44355685449684	2.74372735688271	2.43540721307837
ABHD17A	6.39248745007975	6.71278356374773	5.96426572469471	5.95799571860469	6.18310983741455	6.620987923533	6.46798520299703	5.49831103409214	6.81547829732642	5.64944582680757	6.55596389305048	6.30682692586216
ABHD17B	3.94315562347421	4.17281989173441	4.5607863427821	4.01868593106821	4.34263373727856	4.26338669251741	4.31025854597425	4.0313645456341	3.85265277149928	4.70247175461015	4.72548462999863	4.38144724961485
ABHD17C	3.48661710425612	4.84349398309354	3.70577753938947	3.39388140629768	4.28638369278734	4.13274611304881	4.58574519824105	3.77298748528791	4.68054216220178	5.73570359574058	4.17186081544352	3.77394515554126
ABHD18	5.11914469691955	4.57778686165527	4.48671399922573	4.49831964356988	4.18290238887419	4.39596346247291	4.23013896477721	3.58346350169456	4.36485217629616	4.81584102894221	4.32821322086231	4.42059734907889
ABHD2	5.59595696775956	6.59010650459506	5.53549195763776	5.3972051821316	6.60068622046439	5.6725395261852	6.10194674949244	4.59851149647438	5.56621564348384	5.40944417406396	5.87580840615158	5.95447802244612
ABHD3	4.09640340215199	4.79745422571223	4.25578937438854	3.87690452678895	5.31688614821531	4.10419488813236	4.55084579141642	3.04775302826906	3.37674024766161	6.60371162529314	3.71615068423359	4.24291843851124
ABHD4	4.87053673330968	4.66281976234939	5.99787159591055	4.53289306258181	6.43790904318058	5.5623215267328	5.37911043227748	4.99741612621792	4.83665094425768	6.3041329293873	5.42254658636797	6.14342538681458
ABHD5	4.49494329361649	4.6794512568757	4.37563163405372	4.56181554099554	4.46077976862166	5.02032180666862	4.49933293154469	4.24493873132827	4.78683412623325	5.56854082755285	4.77700805105396	4.72559123072822
ABHD6	5.18554182981891	5.72778919472745	4.64891870026582	4.94683029451376	5.70624870344329	4.8969394625462	5.18712867602503	4.62425977071635	5.10714222523158	4.86658688607323	5.23689169069086	5.65302949480553
ABHD8	4.64211125466716	4.77512030352546	6.26412167670788	4.83734770314463	4.70734061715146	4.77461723678078	4.79263658011152	4.17612809474317	4.69473334762402	4.00288164443023	5.01559762087101	4.80093068217073
ABI1	6.85944647001121	7.24490847834333	7.02106896637005	6.40204361466765	6.61882999387302	6.84853911500049	7.00384366771753	6.03066273361532	6.69672638031007	7.21050181449625	6.98948461552552	6.76652980299987
ABI2	5.3601649508983	5.55744429705539	5.75931542401489	4.63095486908684	5.13557886646212	5.18021392784845	5.3641012557695	4.80415320229548	5.44469176159691	5.19576426880728	4.96774638331794	5.52356738824211
ABI3	4.54538248077038	4.54659879030386	4.1520261548501	4.59493471155298	4.88569553612873	4.76298929053663	5.79566522583482	4.84163067582711	4.62105494107979	3.90394170899554	5.40017835782674	4.37311096789232
ABI3BP	7.60393516125118	7.65711381623898	5.66747061444917	7.16526396436688	7.09834545830118	6.9008935118417	6.53290145911396	7.45881739957675	7.82969466391278	2.65337356361574	7.95685932633509	7.58979954004652
ABL1	7.30996559177005	7.39022536446205	7.24229990153963	7.16405562135826	7.38355149314589	7.60774982526035	8.08548018729532	6.42679111270349	7.19395589638066	7.60281463495096	7.13001741639288	7.54933175849281
ABL2	4.03028148201947	4.19305321654012	4.1743876448095	3.78472778922322	3.92692400893636	4.2798422979077	4.50026405786768	4.34858442963055	4.21887090256344	4.57511884880689	4.48398620587172	4.54728446378968
ABLIM1	7.57074414654447	8.24190862198997	7.91465231268637	6.01930213246514	8.04466417402558	8.32387086371217	6.66416888213211	8.09288549290109	8.61490490594748	8.46970764253409	7.14212811089574	7.67373125873452
ABLIM2	2.59458075089496	3.32933777696645	2.30516146012484	2.30906463720194	2.58510603129653	2.30345601912336	2.38225907683699	2.3501763161342	2.42895561667767	2.60834328343539	2.20046650392592	2.2460290770209
ABLIM3	6.47182398072406	6.05505672823702	7.42809433233422	5.47646052657164	6.74123314844879	5.46680219438986	6.59169118651225	5.05744039303322	5.40739502328716	5.4096804130738	4.58235019156952	6.39291232727145
ABO	6.28254851777972	5.25674532215577	5.54004519165465	4.41606812150019	5.13701727528577	5.53214434289533	4.8171203656721	5.34226752088649	5.97084716541742	5.98319586761028	4.71001862408634	5.25366741434882
ABR	6.25233541239102	6.48161031953054	6.28363077522588	6.88652603290587	6.49892973582515	5.96972594491746	6.50601482197827	5.78610603471043	6.46352661766952	5.74562170684898	6.2559520984242	6.46252426371633
ABRA	2.46911916250388	2.17642297391837	2.21619142452671	2.48406812314703	2.26372823855268	2.43152641224723	2.22201779626177	2.29069245715405	2.25280196581927	2.23297562055845	2.6590380690227	2.38514874592679
ABRACL	1.8314972329653	2.12431612977339	2.1649904328014	2.00017217653224	2.05207807182471	2.65070031027701	2.06864777670934	1.71153061697876	2.0681899465754	3.32935929193636	1.99541979814755	2.04766853000472
ABRAXAS1	3.79341239069372	3.6908903319667	4.22650681372232	3.51457449380925	3.76143160566842	3.65540441378162	3.56573925494914	3.46959439820014	3.79715589751019	4.98055603531306	3.73846418247257	3.87471740426057
ABRAXAS2	5.67553381900316	5.76456133950805	6.00700090856796	4.9911355093746	5.58428327202716	5.65155904481666	5.72130026879197	4.87795417439938	5.71289816626892	5.81992472380379	5.48723694669888	5.84082430563977
ABT1	3.55199679591885	4.12982805223322	3.60225174380915	3.87816019527097	3.45864341192205	3.67818321581663	3.96345952084122	2.9947261519925	3.49966055983125	3.64991107919696	3.88504788529172	4.01376032327636
ABTB1	2.74284452059194	4.43810216426357	3.57678452073497	3.46621515570628	2.97173222885436	2.64813844482112	2.89279018981937	3.34639867349099	4.19751087121889	2.53502719700218	3.93289522567877	2.58527894738344
ABTB2	5.6605386351918	3.94301724555479	4.50846007158245	4.33964362635153	5.49546091708864	4.35504462812857	5.48868190172505	3.74454516069638	4.58975238411001	4.62682204696681	4.2438666908464	5.59265475084042
ACAA1	3.19979940765994	3.21755515817744	2.62707198100366	3.48932536424364	3.03019077395776	3.20226186247681	3.23254500829675	3.29392024706889	2.9146678437021	3.81710562619169	3.35476240608298	3.48290093908114
ACAA2	2.22558605845935	2.32523138614096	5.03179609030589	2.62713541267724	2.70602118339346	3.54834038238736	3.47933784806485	2.63980508637448	2.37644707912583	2.94397569332865	3.88114807224954	2.97645551940958
ACACA	5.96545836084023	6.18889911271985	6.01274809849158	5.97057697455956	6.28027148203611	5.93758221735246	6.35272948173169	5.42384228807037	6.40316934309643	5.76710007643034	5.84645720260067	6.20471486583785
ACACB	5.59273948077449	6.05144958396377	5.10986949276636	5.3166995215801	4.85091283381153	5.00781050034943	4.72973236230369	4.26235753693868	4.98423107182209	4.72276429038879	4.65815180476914	5.43324905172296
ACAD10	4.00951764234756	4.5182723593313	4.59902776029217	3.93041934587877	3.99125095843289	3.94078145076775	4.19180779536206	3.5807163005304	4.05366593696327	3.85687239521971	3.33475075302914	4.04408175653037
ACAD11	7.42154552576857	6.39959283330547	6.59032742984275	6.19796974191586	5.99234900943057	6.61638531438331	6.41621961477303	5.6138914589558	6.63532327039391	6.77580702420064	5.87192093215124	6.61808376061854
ACAD8	3.22254839390461	3.22092656574806	2.99256866993395	3.38407616372517	3.79474855130415	3.08565920652295	2.99448877259858	3.10664665413539	3.3233600847309	3.33234659214371	2.80836691253998	3.15120556839055
ACAD9	5.81170781837991	6.1655522163242	6.01556882135281	5.34072524482905	5.80408981168529	6.00378932259741	5.9905241912593	5.01612349167899	6.01029003273892	6.03921780094761	5.78006779734391	5.85454386337966
ACADL	7.49652077107349	6.19021510511339	8.04756061679656	5.57672191056388	5.74865519175677	7.25769406182151	4.2280853421167	4.38250568766237	4.48186787531885	8.14987650733623	6.38977076605543	6.54521126026352
ACADM	6.49426791215113	6.97113873588284	5.13159449400104	5.80903610361864	6.46655873446131	6.53496103840706	6.73325291939403	5.84923401460146	6.35569839516479	7.41082275612696	6.61166711758561	7.01486426044713
ACADS	3.05871522641762	3.50974252498169	3.35351594465867	3.76401245552685	3.21731210983005	3.11990556466398	3.23636915738104	3.08721695297293	3.65018594105008	3.033385571004	3.70897716690692	3.25678850305318
ACADSB	4.72293900915328	5.16466118007414	5.65362387133301	4.014027252825	4.31150629409203	4.93443208317687	5.20781334651288	4.51160903191364	5.2329986040233	5.33450586826702	5.51064153263835	4.90003734316237
ACADVL	7.35617188128826	7.34335691646932	7.06100376617965	7.70663999955854	7.45348169022152	7.19887302470675	7.30534007100067	6.40777285925395	6.93681609918636	7.65109286907331	6.89419878230041	7.35957806010664
ACAN	2.25567564325205	2.17628272850823	2.39573337164779	1.7731530996679	2.32989312513444	2.36915069596456	2.12630342640368	2.3807049315999	3.66337648567979	2.75576109379132	2.70271915887441	2.50931655670028
ACAP1	2.42224475214728	2.21275849989181	2.0477522877555	2.22942371626104	2.44500226001296	2.25086889814224	2.44088560304381	2.91912829036121	2.02739744943436	1.95280988326765	3.01721134546531	2.5935279414122
ACAP2	5.56428363019677	5.4475375681884	5.32849358241407	5.5525535541648	5.55246949220414	5.82618604757363	5.68811085258558	4.76738895594365	5.62474873482456	5.94114085849653	5.68208397491432	5.48231287602519
ACAP3	4.86417170690851	4.38627825803143	3.52944224898231	4.96344607418148	4.96515659172467	4.61538609845792	4.60194650254201	4.37050779071193	4.49149277391402	4.45395596877529	4.67277488582466	4.54895321961238
ACAT1	4.2252794090706	4.84788780340734	4.35362934527793	3.49882304787957	3.7902525423768	5.0264549027439	4.50526233261019	3.94996518706344	4.66684390247155	5.26168061344844	3.91882327237889	4.39486040037728
ACAT2	4.25605870595648	3.99741166945137	4.08058391640575	3.63876398737271	4.58567372085005	4.81872801132597	3.9796922577513	3.37524643212105	3.25939225133964	4.34428463260711	3.99457644717624	4.91382032448276
ACBD3	7.23391299380264	7.47252642318032	7.2134939695697	7.23236452914136	7.41059489980985	7.58547285816896	7.52432311009532	6.61334483268806	7.28853365199885	8.14310893453676	7.57988970975599	7.68411281064425
ACBD4	4.88841449498619	5.46496598425485	5.30787150781682	4.79786125243625	4.52125123974399	4.64808118858834	4.6237063271142	4.17452718964224	4.49959686894495	4.76586283052867	4.07731009679749	4.52873423128166
ACBD5	4.40682882495869	4.61089612962274	4.37763834354429	4.41928326175112	4.13787344093246	4.60721705840243	4.72202670177468	4.25283374808839	4.2260227947453	5.43598410106264	4.81881339911857	4.95894147605326
ACBD6	4.44205598659364	4.75614638147452	5.54227741346705	4.57415502075737	4.59335655536974	4.06592212486216	4.74829062347856	3.7292740468875	4.60838566181155	4.48572911017549	4.48220398228948	4.28962353193223
ACBD7	2.36901261395735	1.87476351147457	2.69592874438313	1.95902321027861	2.34098447852458	2.2833432683205	1.89060861703517	1.72770100487669	2.15715206852199	2.21568186546544	2.80507732179609	2.19974840964137
ACBD7-DCLRE1CP1	1.47270950885689	1.52422668594289	1.60695798007227	1.79050291347979	1.39279111582986	1.41695649005003	1.81833967847126	1.78013155627812	1.43393146899598	1.63545043831553	1.39682856329483	1.52628771474989
ACCS	5.40005001638253	5.52275239722175	5.94623285062014	5.53311372025176	5.41723185935624	4.93468174023759	5.67240627815283	5.37964377723971	5.69331547917828	5.20031382881346	5.03471721466028	5.49565035807275
ACCSL	1.6726725727444	1.98462339604764	1.88686155138401	2.29222469788283	1.98813634420253	1.63412265996601	1.63769731966076	1.60822004110796	1.70730316261333	1.97997222233992	1.97370115477674	1.69811579225075
ACD	4.92362622895475	5.78445959529938	5.43213232525187	4.68287089906338	5.23898505796118	4.8591822121955	4.95360865954166	4.29780775190079	5.08586219252998	4.72825549272772	5.18373678794185	5.11395577685222
ACE	3.73595557525736	3.552022288272	3.94996856682305	3.51816819307842	3.47128212064377	3.09636277276416	3.42956816923025	3.03562607482555	2.82535294993838	2.4744320706495	2.80385441787159	3.58873278413641
ACE2	1.24331527245875	1.31114656202421	1.57445567584572	1.55400979287251	1.63113514384893	1.43087984389492	1.34331984143642	1.35874096210935	1.52697058621148	1.46614489712635	1.57910055133185	1.48800887240828
ACER1	2.30864355235872	2.38715508260996	1.97593946053288	2.06292629380098	2.30675304661151	2.46833678544931	2.24689785064094	1.92932109121444	1.96014186154894	2.09636704055255	2.57585376433917	2.10899385068725
ACER2	2.2791887235647	2.46247232658294	2.41952453657391	2.449325082581	2.41663792070609	2.31198490242156	2.3815997646816	2.69576200584138	2.3606935903639	2.40095179752256	2.72325460263598	2.56714803168861
ACER3	3.5763449397706	3.27109407225602	3.79970872306299	3.29933236239211	3.57222390441638	3.39817852659319	3.78732949484239	3.31358027164134	3.58438373368229	3.32593927161868	3.61370693955038	3.32748506310047
ACHE	4.68240834450142	4.88802600389991	4.72845210185357	4.83415308820487	4.25389178395749	3.49572335041467	4.24303016772479	3.61628934254774	3.91949533760742	3.9001546181694	3.86882997135166	4.75831947754344
ACIN1	6.1404080990024	5.6076345788161	5.92768050485905	6.3263185942099	5.73274025818405	5.53606150324841	6.0161908181787	4.92039965084161	5.95929197474314	5.90158781195432	5.51112336942348	5.75603911419119
ACKR1	2.78136771930428	3.18411733732366	3.88591666875283	2.75530155288577	2.84270522145005	3.45543085074615	3.22664360958265	2.87715931181403	3.23325367439572	3.01582810287714	3.06852554527856	3.02214435319693
ACKR2	2.72970030440839	2.5065260974599	2.68168796900243	2.90117014794514	2.71045030633271	2.74479168884488	2.64705164859027	2.74270079799653	3.45079671544042	2.44710064333258	3.44734366535487	2.83342604708269
ACKR3	5.64780726532468	6.35907793894126	4.48033265810889	4.7115132000313	6.63208335630344	6.5668100311551	4.2624544610708	3.89701994787611	5.10475755540101	5.42250380280583	5.31009502042652	5.2153317895398
ACKR4	1.47657005650657	1.64249649837528	1.4622635362202	1.24603093690375	1.60276193501056	1.46516877559449	1.42135575074349	0.995209101935101	1.2537826744454	1.83019726768524	1.52884373682477	1.30645879259144
ACLY	6.4071880881558	7.35199726388366	6.51749518023711	6.43750312889379	7.11971224302401	7.32130059527437	7.11694749013474	6.20502835927121	7.079184570208	7.34547022079516	7.60539688938594	7.30035121647062
ACMSD	1.8980487530497	1.45071469935266	1.46021615797897	2.46470319389701	1.48024735763937	1.70087151203649	1.49563251285559	1.4452668009886	1.6168628039396	1.36191331543108	1.50505499100566	1.52459729381032
ACO1	5.99815732688671	6.66060160418947	6.85512250017682	6.40690501565974	6.04456327386712	5.97488821677583	6.89671833604147	5.74094099226894	6.66049948435136	6.54726312568392	6.74548005818975	6.59858832580199
ACO2	6.54116914157143	6.97933392606046	6.90096019607613	6.20654079324271	7.07047486030531	6.8629055579853	6.7097385761724	5.34481223099498	6.23918025575189	6.84517753939734	6.29434973743358	7.2692159134337
ACOD1	1.5040497393218	1.60058480496047	1.7548428622061	2.00850912394072	1.76848263763295	1.97799432994703	1.68305736183835	1.65628370722759	1.67583871040763	1.52868307489006	1.72759155242575	1.79790443729146
ACOT1	1.32847277393853	1.40429339754646	1.49186027402694	1.49637971982597	1.72263707586864	1.90070041264809	1.25540618843503	1.39815982871732	1.52404032720022	1.59246208883756	0.971065768780256	1.39520838321123
ACOT11	5.20071658058977	5.55199322649416	4.82946644410516	5.3453250808056	4.96036003718958	4.86764871214373	5.38749270624034	4.70876360315869	5.4317301595121	4.93724678942344	4.01088707871124	5.13168593936767
ACOT12	1.2636368501792	1.42981457427253	1.34915538198245	1.62989429576744	1.3490907539782	1.34103128922621	1.31373941250102	1.51888151540787	1.71935994404319	1.32382376217396	1.62833705656027	1.25600634042402
ACOT13	3.64166369155248	4.08348777867095	4.39044166556307	3.33362361851519	4.03288973330262	3.57835080112002	3.46226295757097	3.35681360078048	2.84783946379287	4.73214062825416	3.69170710555914	4.13980374275474
ACOT2	3.51782049116896	4.05706236820733	4.60424013177608	3.81066413342876	4.21598463476175	4.90354000491728	5.10176704716737	4.10097748776408	4.23510321312509	4.70003811147101	4.42403884792727	4.54796522808146
ACOT4	1.16720427418557	1.05419478391186	1.79802837382168	1.08724726417614	0.902452837866821	1.35783176659865	1.59981373365464	1.47253687467108	1.48779623473718	1.21323303432233	1.26926494100901	1.66491776240358
ACOT6	2.32708325776915	2.07646454593796	2.19186690880386	1.91105464323199	2.15894477743488	2.31627744666402	2.01841618291734	2.32819623440605	1.81211967857962	2.36978732689783	1.85318171103355	2.44030196925783
ACOT7	3.08230966890356	3.1610295489926	2.65020393889369	3.08213434099251	3.32368954618327	2.93121842233662	2.90297097519321	2.7286660486444	2.67830624901224	3.06432722066651	3.22189582997173	2.77464588543328
ACOT8	3.89913935076514	4.46751218428776	3.78128735662526	3.81232240690837	3.95377434324785	4.19095988629784	4.4615839734572	3.90521107912975	4.2491667094528	4.09162276440469	3.81749396001687	4.06099202900507
ACOT9	5.55956674879554	6.08160921924836	5.2768200837781	5.79856582478693	5.49602419141816	6.31862388346977	5.69079070968757	5.32064721775266	6.02423091404122	6.36070962886449	5.89140739770898	5.59499461219102
ACOX1	6.30077753203992	6.93446922563648	6.56512021669558	6.04223022746917	6.54193465171353	6.96663027835666	6.74642657531137	5.66197921948741	6.40139123584036	7.21773062009631	6.66485245506706	6.96481406810165
ACOX2	5.91396361837589	5.51997751987196	5.5327606814241	5.25507137392138	6.32568629975175	5.57766019485235	5.88926253294901	4.71803867793627	5.73551042124746	5.21820239983485	4.91320338417136	6.0755528079486
ACOX3	6.05140579916045	6.25911033114958	5.71637127401404	5.66662714619311	6.6471319342242	5.64540184430635	5.8044137286948	5.24277979191993	5.69693509543646	5.89030288163477	5.31142799663617	5.78808432651977
ACOXL	1.57334501690773	1.74074913584379	1.5263939718647	1.69383765914465	1.67340298697095	1.73139233077605	1.31669069089592	1.51462830576196	1.53893833749899	1.62894871882537	1.4985837385836	1.64971829879472
ACOXL-AS1	1.77798725895918	2.09070372346453	2.27423243675036	2.45715124653692	2.34573970114892	2.23420112086795	2.10012882583877	2.43118766520277	2.18919317298455	2.14255066319545	2.25364244446527	2.22319952380126
ACP1	4.71488423648407	4.74608664668011	4.91832290135084	4.45495822466735	4.47073749962277	4.65605468097094	5.03965448080821	4.15392388101232	4.53763772010788	5.23132862476148	4.68991716607508	4.66133635906436
ACP2	4.46890941444472	4.77903962454584	4.52723143148593	4.75768118445436	4.56918361328838	4.39742858270582	4.97019299270707	3.63706575071488	4.44488381597482	4.33005195878274	4.22923398599293	4.62039070271594
ACP4	2.58446883695762	2.55941017683074	2.24799979927873	3.31722588058318	2.56653070326902	2.69490714118149	2.71779602790868	2.45356630522762	2.51916798926763	2.44208377560287	2.58687046220936	2.41471108474502
ACP5	2.26297661615034	2.30735223675577	2.23031831475589	2.49918341894296	2.25374602155268	2.57959260322884	2.4505063082997	1.8760295171924	2.39726990736404	2.31170055856123	2.30287396495135	2.39008029698287
ACP6	4.14987386969709	5.198042474064	4.83141096066184	3.95744390001458	4.86348703651237	4.59471404572958	4.52004525472976	4.11525955615231	4.10132600230914	4.70181245152797	4.41026099471925	4.75048951259368
ACP7	1.36970165166835	1.47927073242791	1.18796543820948	1.76805245201463	1.38758792682225	1.36219064681754	1.31273037642022	1.4486185086252	1.7000406057532	1.39583927745869	1.65481432285149	1.29079192984385
ACPP	2.66992194943985	2.25729815971818	2.57347940558511	2.61215900453129	2.56572880441628	2.56057580416053	2.83531336148553	2.58237768897377	2.32034138554868	3.06219495109274	2.53030861175123	2.65076171759551
ACR	2.77760203867688	3.20833952282771	2.64811141208455	3.33570824332046	2.74563245018583	2.86571577132768	2.73167846089847	2.63026271893458	2.35492328981552	2.82476473776249	2.66191709174749	2.68075793309991
ACRBP	3.11559993438151	3.49806018301199	3.85152656714296	3.56262778668017	3.25700381161141	2.98032976796327	3.72901597009393	3.10190628512373	3.31852822822128	2.81343510920489	3.45523597500992	3.69232876496549
ACRV1	1.84832749594954	1.52461652903114	1.98917705903122	2.1872197278283	1.78019931947622	1.5371701014496	1.54728560006967	1.50080303398446	1.80055313217829	1.50807004680552	1.91437813622172	1.54627425073321
ACSBG1	1.48514438742099	1.60705752414603	1.66653800581916	1.6716074977085	1.55840526467488	1.75268349594251	1.76821798243924	1.58943052271749	1.88269816301061	1.73556108221293	1.90040815100221	1.45129450102031
ACSBG2	3.11655145062203	1.95427962010675	2.14788038653189	2.06207368277873	2.33319556759136	2.05304977658843	1.65903483341319	2.64599232618827	2.56051333093245	2.04484406622709	2.02673270189568	2.30766885781484
ACSF2	5.05056496967121	5.04938919308926	4.74280590410283	5.35651929902349	4.71208960888308	4.76625614022945	5.05685972951721	4.67469747182796	5.19107358616995	4.69442867891735	5.69601631465071	5.10148642077833
ACSF3	3.91864187399949	4.17927288833166	3.85614232229209	3.92089373765538	4.00117737796367	3.69947017272946	3.98250169731682	3.53682364779268	4.01481281417393	3.80563297565893	3.72972994597943	3.77980929672139
ACSL1	3.6407794646718	4.42965494610097	4.16903896712821	2.95135141399351	4.53473923184892	4.5920777328373	4.94405106788862	4.62490824536803	5.06495605352798	5.16561760429734	6.31848444085068	4.27683485199408
ACSL3	6.58454880934159	7.04171032039847	6.87200990443175	6.04035532402341	7.1159170190059	6.82988334719507	6.75047174173716	5.5489087237071	6.16489335054443	7.79543198451158	6.52591987505842	6.91071630508642
ACSL4	3.81376666117157	4.5952507339165	5.29184624437086	5.04633931324582	4.30169713914636	5.44976560815951	5.03119890267369	4.91552798157829	5.34011358394319	5.06197142195502	5.78527132482195	4.95651203027406
ACSL5	5.07534042811953	5.39412845224528	5.51485254507948	3.72238949225338	5.4252139938895	5.49335998987535	5.4511125533233	3.9463288764188	4.89618140092953	5.40923551505436	4.68675436370557	5.67914757980496
ACSL6	1.93135440919514	1.83690112151347	1.81211740514334	1.86852923838199	1.88373847496968	1.8287628556911	1.72585056572571	1.93108344976324	2.12748039124195	1.74839841670596	2.08033880346083	1.91414756390981
ACSM1	1.83044320117966	1.84160917697041	1.65072546906025	2.06816633985946	1.84718523070498	1.98576879366873	1.71451626476079	2.34477456582304	2.04684205169496	2.19037918627039	1.99231018930379	1.9825925769263
ACSM2A	1.23666464349718	1.07826123220365	1.1073337762904	1.83686009122152	1.20223215428572	1.09586041408932	1.50771558459938	1.2339422298714	1.46462540909823	1.66321127576115	1.36757788491428	1.38063250761095
ACSM2B	2.04501963997815	1.9580679898513	1.69538073721445	1.57401284449701	2.27348747328068	1.95487797809053	2.08398337475021	1.73559474589291	2.36319107135251	1.77145254426339	1.61877700264356	1.86229782681655
ACSM3	2.4404465984751	2.07415752249238	3.09134854330502	1.70852116733037	2.33042129714443	2.38486843354497	2.29333092054006	2.2724211725836	2.24666756966808	1.90560410093767	2.15419609219668	2.44397176078276
ACSM4	1.51771672305763	1.64522543134383	1.34678810268459	1.85629556010419	1.67016911367364	1.75501592076185	1.83204230363167	2.21104617353636	1.41803425272622	1.59835131204071	1.89414737261696	2.06528086165588
ACSM5	3.24105222901987	2.95568787501532	3.47890475019319	4.07502709332066	3.82701116242395	3.30535328284996	4.32380049834692	3.86219882750957	3.78979625689307	3.2769924281839	3.7934377398275	3.59931665553801
ACSM6	1.36159471780533	1.14725586810565	1.11655586179047	1.73987709319507	1.17506344385925	1.47800339987401	1.58523235805267	1.5598600706811	1.72014057431106	1.26762992656355	1.42512140355323	1.34912074686064
ACSS1	4.60831681531418	5.33062176098701	5.22315265056175	5.07060382303475	5.17663003595714	4.38930325093693	4.90374036443053	4.12565544103449	5.23053433902875	5.13832369636065	4.20783727716101	4.22338363010564
ACSS2	3.34977383575992	3.74032854611183	3.6321645698084	3.40974825181986	3.49288619900874	3.55821044668949	3.85980784629585	3.51008991551076	3.7040044841363	3.46488922152393	3.85776601243384	3.57885201981072
ACSS3	6.62063333804324	6.6887465890223	6.89283122328465	3.5663594581722	6.05066492439825	6.37562177031803	3.65370272206525	4.29203443572387	5.80214827838831	6.43827283197533	4.60736082987988	6.24751735688016
ACTA1	2.62790622585023	2.10629960058258	1.85352401262228	3.09393965105642	1.79915828936495	2.46266793663525	2.21581066544994	1.92856069334144	2.3150769932826	2.44842313049246	2.34846550703908	2.43028128116624
ACTA2	4.22220614225071	4.89445275746728	4.54736279114222	4.75348750759642	5.52231546420721	4.42312138280922	5.77735987841473	3.04050585279889	3.81716133738977	4.53904419082717	6.41641949504988	5.47986704884485
ACTA2-AS1	2.89597262391059	2.77538121892511	2.81580926342329	2.61619746369944	3.06225764538984	2.4547455108529	2.81492867191096	2.58919827776223	2.53855087949595	2.67144009229654	3.14062609506654	2.65535811230873
ACTB	6.01775377379979	5.63483633535557	5.60339179109692	4.14671418481275	5.64036699182848	6.13859091706938	6.21605060342947	5.06454622153166	4.28901137534071	6.06318822774768	5.19830380863157	4.97941522575414
ACTBL2	1.35505671655424	1.35762954036332	1.32748755000546	1.67547742792186	1.46637327232389	1.29522275828669	1.31472305856214	1.26688374101796	1.69061243374391	1.21036699733446	1.87948598812737	1.43332444292163
ACTC1	1.14849337679848	1.13108894441708	1.39870765500758	0.895592032985493	1.08992955024267	1.13282050606768	0.960395155183836	0.924318319738036	1.42023681178897	1.12660485221488	1.07744657354219	1.11075952368084
ACTG1	9.16699864047496	9.40397889159653	9.03003102175525	8.483458470956	9.46894221220292	9.54210595038744	9.30311887238852	8.8650177509053	8.95977960332475	9.67488209540457	9.202416417744	9.52532824874559
ACTG1P17	2.96792951273706	3.64786368289496	2.99679940725559	2.65814675490273	2.79622232479961	3.01976350170524	3.2469814832701	2.90233002848172	3.05304594735423	2.6160218961949	2.98112356249317	2.91632355562744
ACTG1P20	3.11753353169688	2.40823946306163	2.60129002153004	2.98602722376817	2.60850845965036	2.75762135107057	2.71741411873083	2.08036866712844	2.75572541170793	3.08072051904981	2.54763769177936	2.65358440601211
ACTG1P4	4.12944872139915	4.09876733152166	3.30603753899451	4.24155944221056	3.92908707267933	3.82364630554446	3.77762369483479	3.72871142649325	4.14038109448394	4.43674559335324	3.47652024557846	4.19573491794091
ACTG2	2.33529162332996	2.00344259709572	1.99830416917249	2.39674289706073	2.21242658119914	2.31071570223844	2.22033319968146	1.93985796345489	1.93253960715932	2.038426110865	2.23722714311303	2.62082079199626
ACTL10	2.66868648981622	2.25101532391998	2.39668540077669	2.24578833313661	2.85751354558607	2.30966737745705	2.32087195144286	2.3038442501455	2.33317382736242	2.15270861883835	2.24534390734329	2.30675304661151
ACTL6A	3.91597717005006	3.60516046898038	3.85273308496593	3.25723255164781	3.56579763531577	4.18701868551591	3.79595234700354	3.34779497258761	3.97793457331528	4.60595678661919	3.69435019466069	4.19197238467506
ACTL6B	2.03442612853161	1.89720346156084	2.12387056151492	1.986265110621	1.90475396667715	1.8068752464192	2.13126784918019	1.82931307949787	1.94766880077232	2.02125058429314	2.06270412572127	1.75303389509418
ACTL7A	1.39805285755486	1.6341215703307	1.49238513343317	1.84804252020882	1.6322601863614	1.51576557229105	1.73729468673895	1.36212678461374	1.54972261664099	1.66341477036768	1.61812797650619	1.67560637368019
ACTL7B	2.23785518478108	2.44343974773323	2.52970961475941	3.45349957018111	2.76996121540177	2.54678509551211	2.29408834887311	2.24666675129709	2.37521915988318	2.30303500926921	2.84659706308937	2.72699670324798
ACTL8	2.49807096285329	2.50766250644023	2.41882041669332	2.6426969348657	2.35178145056008	2.57253139057228	2.31847822260238	2.39233047381734	2.278847903854	2.35649319501947	2.58395907664125	2.68112496525672
ACTL9	1.87393199892756	1.95694622711348	1.85617673397412	2.84182553241991	2.26251016272491	1.99988573636738	1.74494345847647	1.73677003114658	1.86151963090498	1.77165025149171	2.01795699631268	1.48519681486091
ACTN1	4.86721024881499	5.10746758684694	5.17567787110441	4.6940354695432	5.48173121431428	4.79281652210506	5.48210597183172	4.22173342601159	5.25881412470386	5.15477806942152	5.57914827094392	5.18902854399659
ACTN1-AS1	2.16399596187785	2.25224148915833	2.02664803810495	2.22546271468858	2.44751671375374	1.86053660645504	1.96043967675807	1.73717095975876	1.78897266414195	1.80957554571426	1.75088053305632	1.84199104637213
ACTN2	2.00520424898095	1.97017887695209	2.08603478270965	2.07957494112307	2.11093635061185	2.00627258616971	1.95213374132098	2.31115739550057	2.11064723685379	1.79733407726215	2.37060814882834	2.19086934418803
ACTN3	2.32205093328134	2.21007090756921	2.61272859667588	2.14899922426285	2.63644991026858	2.34484175488289	2.34120257922207	2.10225301183213	2.97591919454209	2.53452518852606	2.96014442942653	2.24682747905501
ACTN4	8.30098448880486	9.23968077541128	8.94683586786651	7.24035072877356	8.93871463404222	8.60538623607234	8.92740486352929	7.67159053934146	9.0084026473125	8.71135029328918	8.76959645541217	8.8328521379233
ACTR10	5.29477130605586	4.59479233444382	5.63993745805264	4.68467153488703	4.849760353457	5.59705586279682	5.1697759044	4.4095566460222	5.01805872536596	6.12060883567038	5.15107267441822	5.35898327733434
ACTR1A	5.36422518606291	5.77176512155314	5.20958598898473	5.43014178030908	6.10338226854533	6.03817258812667	5.85481822097831	5.56346343848167	5.96579441163293	5.83162662140847	6.12192975212858	6.07754600609793
ACTR1B	5.31587984793116	5.42189056460146	5.41434661721173	5.10745212175321	5.59418905678668	5.45405538096229	5.57986520751375	4.72032021197146	4.7845401510566	5.344944519375	5.17209226219875	5.43442348059854
ACTR2	7.98627824571637	7.91264477753771	7.94776190261574	7.7582781812572	7.79117582513325	8.24802180748874	8.2125369409033	7.70746157414677	7.71945533485427	8.78396261517073	8.25969440885704	8.07144283522202
ACTR3	6.70515857782659	6.75519060583535	6.7854364285966	6.17009997588159	6.85712079446985	7.32303715691344	7.17436546206731	6.45324815005788	6.70659993040348	7.97795566885318	7.27797975686944	7.39149873102422
ACTR3-AS1	1.61126396481409	1.4596651442199	1.8521245371587	1.85796271054769	1.42181575748023	1.1728942864714	1.1665170569355	1.18554713561181	1.37322601330579	1.53463316415563	1.17559992401759	1.50816023786818
ACTR3B	4.63515004249737	5.1538809027375	5.31701493371861	4.32125267943397	4.89935500949538	4.52536671341964	4.87047286094707	4.35596507017608	4.7857818601731	4.69224498820141	4.57577720606965	4.33462089395831
ACTR3BP2	1.22589745432027	1.40110448015044	1.60258302995857	1.33466232220824	1.5381726239723	1.53312108480957	1.25025102900282	1.65969312498388	1.56280188521197	1.17199493717879	1.24867478410924	1.35706093701336
ACTR3BP5	0.925732268978461	1.00089536129172	0.661086581237178	0.832480940277502	0.841548037309134	0.665214277294878	0.922144638780479	1.28066852235563	0.863672112148447	0.665613449706762	0.903710036911451	0.729623658125083
ACTR3C	2.76402497929682	3.41613575026104	3.68752230357989	2.22808479237499	2.62855482474544	2.735739665075	2.5883638845063	2.72126158861798	2.99220858521067	3.68985526310184	2.56020966475143	2.82155724659221
ACTR5	3.56046147406536	3.73412085934168	3.87893654610982	3.7576960986264	3.73711232162274	3.83095329162003	4.09094887496958	3.27667870321259	3.71500187639314	3.98970897529847	3.60967980382352	3.969132846115
ACTR6	3.88199984191516	4.11203770314652	4.09672745332958	3.52960911827917	3.49948178272579	4.20875717418081	3.8258022719082	3.53945848527079	3.55500363384369	4.98351031306338	4.39885064979769	4.02889950035248
ACTR8	5.70860126673851	5.55099210940226	4.26844056875666	5.45348405659566	5.58413969850873	5.04316777860489	5.41404280505717	5.00118797976097	5.63751657873214	6.02353242923936	5.41914998483288	5.84022775449586
ACTRT1	1.29903377576776	1.25834166024667	1.99865583449609	1.39233147889671	1.44810176321773	1.30929158342006	1.51724123807406	1.80265052926336	1.73431862346819	1.30291844368392	1.77853264817847	1.4720567098157
ACTRT2	1.55955647169714	1.41683574044608	1.36494655550687	1.93964902134188	1.44676063798642	1.70019245910315	1.63664063821301	1.18587987606706	1.72107905224593	1.84047880710795	1.69782735481313	1.73746198441708
ACTRT3	3.04463984838154	2.61480115188992	2.60408976343687	2.62561045647596	3.13821737326201	2.72216132705329	2.77800022218624	3.06096100850002	3.05954431592629	3.57884304161072	3.28012911854415	3.20019191081853
ACVR1	4.95190341109163	5.3660346535491	5.52640110481519	5.04673560429075	5.41613852245114	5.2946368127499	5.44586624632112	4.653403469791	5.86639759091716	5.88063100180452	5.3728872121421	5.46601053867691
ACVR1B	3.53384000246413	4.43050373032305	4.03521638393805	4.20863578317832	4.12289979476945	4.09775777297584	4.13460816915029	4.09299156990531	4.59705987846221	4.22313095870835	4.60905708339046	3.69522592942891
ACVR1C	1.76832759254749	1.84450209743673	1.73644683904937	1.93543796136418	1.76197896443374	1.63813622972095	1.93278267352822	1.56539343130881	1.59622017595716	1.69431221863951	1.71645410058093	1.64544870068447
ACVR2A	4.49887820507647	4.16239086668715	4.71179398477665	4.02584093940304	4.46989695438972	4.40763638521743	4.62987707037136	4.11728032118715	4.33694635590314	5.21260301807256	4.41808758262818	4.61020863560727
ACVR2B	3.99126176443646	3.82760101868239	3.50590112766461	4.21282534250529	3.91007498729264	3.25267062848933	3.91045342991636	3.16103184931874	3.60639296123065	3.68433974857731	3.62329798114158	4.13372653189471
ACVR2B-AS1	2.77546103668786	2.77403827168067	2.63837567259987	2.40751955417494	2.71361206570992	2.50486731572713	2.25938376421243	2.56372721192786	2.35618295182076	2.26803687966761	2.9055642205121	3.04650149041081
ACVRL1	2.66422550867544	2.71457464229816	2.41254575332587	3.16241797585671	2.69218746457517	3.62166300058536	2.99483004695514	2.12374461334266	3.21202118277059	3.4003584771256	2.70227278088433	3.21906592883731
ACY1	3.81687925205527	3.83670094058311	3.4704260506737	3.58849674520579	3.80681384072065	3.8138126122164	3.81327183171111	3.66650285334162	3.45032695007051	3.60376049721562	3.58737765214227	4.09908306193998
ACY3	3.12206630763462	2.76093729655368	3.0888719775899	3.38942310988681	3.73737583961164	3.03508956899604	2.98058339109238	3.01319797816577	3.18692375068755	2.454525713225	3.38694006854721	2.85631964429084
ACYP1	4.78508834849897	4.38876194512158	4.50115419936376	3.27190387934897	4.61746932902775	5.02248862700517	3.88522953047031	3.63365660402588	3.94917715067692	4.83615027187101	3.27208091998508	4.93513453735376
ACYP2	2.80797228173238	2.83100968501777	2.91846148639612	2.62417896884616	2.75601652222392	3.28622421280035	3.01392882155758	2.90681842439699	2.69658124675408	3.12267917142512	3.06450816625246	2.92294962978714
ADA	2.86289655587071	2.79734544637888	3.84762872979191	3.02868664351702	3.016155606407	2.49833494279733	3.2021507882716	2.228036884528	2.54376986936838	2.8951771702192	2.83136642579324	2.86941979768886
ADA2	4.71781476402336	3.76887265814838	3.93026562204584	4.50328187603863	5.19894112481458	5.40628724582902	4.79761678312437	4.21751843703837	4.49924428580855	4.74303807725297	4.92686470131756	5.48860503845718
ADAD1	1.44268911986375	1.45003714365702	1.38877597870136	1.62541210977304	1.62049496323664	1.35572481848367	1.31290296000215	1.5907986037311	1.49381909694446	1.3531010799391	1.58520824675501	1.46358350749898
ADAD2	2.73066237150852	2.69011043427648	2.70141702035718	2.91455556843165	2.76711340277078	2.61266214058216	2.50028583231912	2.35335024654515	2.20487241254096	2.47249676477115	2.51089079008627	2.49948952763564
ADAL	4.0567895608678	4.77429405547884	4.85012330490497	4.29513658398253	4.0805400922858	4.41386393803778	4.17419958228981	4.23570446203375	4.26584588865693	4.29513658398253	4.28232277371365	4.2489902267307
ADAM10	6.33901118162837	6.58133930917299	6.70696500890719	5.9332374242654	6.21484464376771	6.54202781413824	6.4628469919019	6.09916051543497	6.76019958452005	7.27539968744802	6.87563466098165	6.47163199688358
ADAM11	2.89338918098134	3.12489630182849	3.44312174712811	2.90679487114876	3.41411666991703	3.02522047428844	3.28743540512649	2.54815085637706	3.81910509366252	3.18060062733406	3.19133983657738	3.15249771345778
ADAM12	9.05847400147301	7.00132601990968	7.02574554811547	6.50524256812415	7.9795313853944	6.05414612986195	9.01574409910026	7.13198675426813	7.91425328823858	4.93009618700619	6.71499697849384	9.09011609879405
ADAM15	4.32570533856493	4.61891913935236	4.8039006023065	4.7215255541686	5.01119858039168	4.7059870725634	4.8039006023065	4.42296032068884	5.16659088008076	4.83596181057894	5.3248006191784	4.54883584147899
ADAM17	5.91361738742927	6.3058611454659	5.72021978596225	5.86841062758621	6.00171994231674	6.0297459082575	6.22163147586535	5.422439193437	5.9867184307438	6.62946360009512	6.68377124276037	6.16092106294294
ADAM18	1.63936277884266	1.85819736826597	1.8169613785883	1.97334998977187	2.04566180450811	1.91739150180431	1.83363802185716	1.68121082997069	2.1098937612559	1.87283005416753	1.9026950269011	1.81999176094088
ADAM19	5.53173698053776	4.89430624846499	5.69703315486141	4.87648310356723	5.66768951692721	4.98081999314013	3.50110224228292	3.85867509194762	3.6347031077194	5.74479898104273	4.12034599810751	3.76257067527946
ADAM1A	5.50892554096933	4.90385903691775	5.44281698354983	4.72296001927452	4.78284793867197	4.40938781583228	5.44043616718055	4.99433020776801	5.52645305633549	5.22618040666865	4.30164050313392	5.04623625628191
ADAM2	1.23866169378397	1.09311673710563	1.33423441184285	1.39708107802299	1.12787128012563	1.4948662111819	0.962874258073814	1.34828324379954	1.19755489597807	1.13301042457335	1.49867160806322	1.57434976739555
ADAM20	3.52841899289541	2.91450957995706	4.57282858190549	2.98267590361241	3.22889906518588	3.00593343060803	2.67314532430799	3.11018256083761	3.58681589201017	3.54103222559152	2.96727859201559	3.30693470010161
ADAM20P1	3.81762676778876	4.29658560751633	5.80884614330289	3.60292199308108	3.66822194146158	3.61123588976842	3.68607618177	3.4369473682404	4.5862476222549	3.86635015799066	3.62812394755709	4.64741445831092
ADAM21	1.28433837200261	1.41060880568427	1.13182200441506	1.25480550565037	1.29414577738737	1.29364661993618	1.43300508876771	1.37873431958539	1.34413033102865	1.13163288704251	1.41959606278817	1.34893021669537
ADAM21P1	1.47483389848573	0.883151390207611	1.37924064969921	1.43721692667655	1.07863764462278	1.20548184745105	1.30754180614722	0.971143244889384	0.990897999252059	1.04958363046482	0.782469804687438	1.19230729747195
ADAM22	4.00163114021468	3.03310984424737	2.29088751379027	2.17383785361885	3.42613600760477	3.82014594134989	2.79558457163292	4.33585858439672	5.39758946054646	3.31002660327811	3.48795895033636	4.45671310220936
ADAM23	3.51964846496597	4.35791140211808	6.11500966139202	2.3934267960903	3.92708908489537	4.60073256976989	4.53576819129059	3.76626736860322	5.31897808110431	3.43948028707614	4.26461936163085	3.86202374836262
ADAM28	4.54283263905725	3.32921957871089	4.2936065201616	5.92809935004652	4.77624830431814	4.66158736956377	5.81665360926668	5.6198368810462	5.15290971334058	3.3547140934383	5.54442029635382	4.81917924804557
ADAM29	1.51670137241609	1.15581574495144	1.12471912560403	1.86874085697884	1.4902651779376	1.46958628459078	1.27634390833381	1.2457094610511	1.45410633135753	1.22366462734191	1.35182081174682	1.32534158851541
ADAM30	1.64656755384403	1.70267726487761	1.59600214638991	1.57079140231736	1.6073065008862	1.41525261856148	1.6920880669566	1.77768318109883	1.6589506942866	1.30001421897577	1.74291342622008	1.72843109582515
ADAM32	2.63132823589169	2.46665128003334	2.67735562343903	2.52862145600926	2.56862306196007	3.11309653591174	2.16272867180545	2.70292596486457	2.81045120142589	3.53117255886546	3.15431588652417	3.1018893715971
ADAM33	6.06737153539123	6.92828310349463	6.22838043106791	5.65790002179886	5.82051767296797	4.90631906259256	5.77279089074608	2.89204995022846	4.8726438110577	5.19305439736778	5.23384900556036	4.39216317635583
ADAM3A	1.87327101112901	1.5400386431317	1.21465935776335	1.37778661887334	1.54500764072192	1.43177797326258	1.44076521686855	1.39282145006699	1.54295144455298	1.39828480493674	2.02696247561176	1.53975395988604
ADAM5	1.3709206258646	1.40131910615305	1.41192543170702	1.41464109616898	1.40685501482887	1.19313861942363	1.2835568777222	1.36715473537314	1.24876886996463	1.09653448140907	1.44540336886932	1.24540376635739
ADAM6	2.39935751947915	2.20317045548908	2.09797702057858	3.22909924318779	2.71397720069783	2.31580192293428	2.03810525626129	2.10339489804151	2.34595123520843	2.23923038135136	2.18045136805209	2.21900527426478
ADAM7	1.53017410007736	1.65914349999942	1.60614461202893	1.80854536569538	1.74318168948686	1.7673607404638	1.89141568385057	1.5169186398237	1.78136583953472	1.73533813363362	1.68062947394196	1.55135764450574
ADAM8	3.0432660342017	4.14592370932223	3.74004981836967	3.87789948396425	3.41101719864238	3.1311591610976	3.50863528520996	3.03410126476595	3.38642648413949	3.08591249492571	3.37796257928116	2.9713805407982
ADAM9	7.24133634041472	8.13930374769753	7.47680651481783	6.8894717973409	7.99417916000522	8.65698367815534	7.00321526503699	6.44078095761706	6.61589585524604	9.21277250924097	8.06508227980708	8.12776470452259
ADAMDEC1	1.58154667714582	1.50200225299793	1.62749414977582	1.56111555159972	1.59097261123776	1.69080348266148	1.52313373133727	1.61813580552805	1.98265909711658	1.70861658288529	1.46114666295873	1.65799200546194
ADAMTS1	3.78241717289036	2.97779948125343	2.14511086572951	3.13204221757557	3.19696007318837	4.12339397151626	3.87665190444755	2.2324670720188	2.7502215766615	3.48407228051446	5.88622622915675	3.41249312459175
ADAMTS10	6.00346465670007	6.27023328285968	7.08922030558817	6.78225588229654	5.8590139946625	5.00734617362373	5.23578693538325	5.05259695953328	5.37222833184015	4.82928685001575	5.02124804211696	5.80814707087562
ADAMTS12	2.43247818664235	2.06258916709558	1.88117037849424	2.45067690700832	2.00920245264688	1.89891117052277	3.10553602568661	2.40375818210153	2.35961954081284	2.09777459928125	1.94743869556668	2.26295199941634
ADAMTS13	3.40128894883983	3.52384628509449	3.63193439671681	3.94746304488983	3.82454053257117	2.94219446885406	3.30932611360703	3.24534637153529	3.54093311823399	3.30383427969654	3.30284769847965	3.06126994153388
ADAMTS14	2.47702397618861	2.49178522851588	2.69133037960859	2.96937278463631	2.47415294394877	2.4669040519597	2.50291666600975	2.49977116033732	2.62700971257595	2.56386654873452	2.46510049371719	2.59355264386436
ADAMTS15	2.22828661891603	3.11701505012998	3.58124955783964	5.95748596251009	2.66011443709888	2.40616410853512	4.21116698450522	2.84003366874743	2.85239297446379	2.27653409786584	4.7030924957468	2.15273135333069
ADAMTS16	2.36627921021824	2.07354752753116	2.09836685879277	3.38725406999487	2.0536899318348	2.1777701195888	2.31566214473123	2.28271864439353	2.4581899502747	2.14635388726981	2.30528949768006	2.22005394370952
ADAMTS17	4.28624423967661	6.04451541218303	5.39477168188487	5.67379717915442	3.20524680025575	3.30425494438493	5.36578613518727	4.12114892081539	3.44279352993909	3.84831575227259	3.25465017613163	3.51015234990559
ADAMTS18	1.65102990278651	1.54366719872674	1.46693950333207	2.06720958282119	2.20218315439516	1.23555563212186	1.60737402424787	1.63111572292839	1.73740212846265	1.72565570303333	1.47010435375888	2.36143444628787
ADAMTS19	2.06364104327291	2.20395816069656	3.822325963467	2.48433336355038	2.70313117968009	1.91672763215762	1.87987134319707	2.29679477821578	1.87035195888735	3.18704860363569	2.13154153008582	2.32535750282178
ADAMTS19-AS1	3.5450043082924	2.93667539604203	3.97276763234709	2.68650888023059	3.82952596263608	3.05301673678255	3.28411314785307	2.46368547027756	2.56285475696148	3.63757994592277	3.01023215942247	3.38741758562927
ADAMTS2	4.95340641408057	5.24790867081382	5.46880536229047	6.98427206358408	4.98508554560505	4.98647292687111	6.56161882632469	6.38574185634522	6.20528688744782	4.67416643665216	6.81553855419072	5.86209729285495
ADAMTS20	1.92776040112597	1.88672976094548	1.85824846125883	1.76100398784784	1.89470082226041	1.62730277862695	1.52146215064012	2.00870949738422	1.82798787779773	1.85896611308913	1.97410707985781	1.88906015840429
ADAMTS3	3.01916633852215	2.25737753302299	3.02547639711294	1.87777173503696	3.30618899072069	2.47178572357128	2.38065194481909	1.46111352847777	2.31223392052812	3.55159908500239	2.38345207867607	3.14023246840299
ADAMTS4	2.89590663198468	2.65962118292661	2.68203111705422	3.02975026917253	2.76379439490158	3.12061229099268	2.99784704161321	2.74300780359508	2.38744706750855	2.49628225377871	4.3471876216947	3.10076462844374
ADAMTS5	2.13457108995234	6.71177148657703	2.03876804354979	2.84230783241955	2.299561573301	2.32362630550419	2.60328676475285	2.06158476798603	2.07388850952332	4.30613347370947	2.54770418831658	1.81665220634829
ADAMTS6	1.78406526969318	1.62306035282305	1.66894969666415	1.86478195749542	1.75846830403774	1.87119420351101	1.82005853907982	1.70815684858655	2.04124722914364	1.78513346479874	2.10339705329009	1.99517938786908
ADAMTS7	5.23317067367808	4.95434695769292	4.90161617997304	5.79744149410915	5.24375439382384	4.92591235301951	5.53422700982279	4.01335560825765	4.98467189107939	4.39367801361755	4.72838630806305	4.74080430543595
ADAMTS7P1	3.39471511427367	3.06224311372774	3.08752661444476	3.45085157460066	3.13576208618647	2.84479590678207	2.84259276135012	3.07038967980423	3.1236510433148	2.96746457346374	3.14221477877856	2.91229290253004
ADAMTS8	2.66447227892376	2.82805750586112	3.15940160417637	3.38323956042848	2.9913148800294	2.52493568692435	3.30636370001142	2.96231569462414	2.55325707923635	2.93864427899043	3.01459385866371	2.49190513488399
ADAMTS9	4.63914220263136	2.83624838790801	2.96905442193538	4.88141653704012	3.73378555293554	4.60763559060077	4.26451566739192	3.67915739868465	3.88657958913946	4.20764816695539	4.81382557176284	4.7285529429422
ADAMTS9-AS1	1.62470833593837	1.7459878354387	1.90194855214386	4.57241449046039	2.4837117185027	1.67550484557248	3.23603977178381	2.98493047622595	2.34719806931465	1.80669140500313	3.91739230091794	3.42241879406151
ADAMTS9-AS2	4.0709515826339	3.1967804714078	2.74162037652162	4.32739066100942	3.55853661661478	3.9074842927239	3.20283528184253	3.67120168603288	3.44326853538743	3.97298788894141	4.16769411323685	4.28993384823631
ADAMTSL1	7.20477136935124	6.93478643438539	6.92277397999663	6.01203974234696	7.21968023733942	6.71249299577544	6.8449465713441	5.09691176126796	6.1038974047416	6.75950932993892	5.53731775361635	7.07586691202049
ADAMTSL2	4.19310516726445	4.05529433108924	3.892299686442	4.45686399536656	4.28100332107482	4.15225406869115	4.04571738937809	3.66269642762694	4.09237179100795	3.93875007099891	3.51423478903667	4.19411786093396
ADAMTSL3	8.31246545478589	7.14100538810865	9.22138743874306	4.46257237801546	8.21571237100358	9.70194694714551	7.77131765052767	8.26073461392073	9.71901990919534	9.54742294418415	9.20562898963074	8.5047436063731
ADAMTSL4	4.40677687579978	4.8069596767587	4.20544147274485	2.8040449626101	4.09462206573681	4.43306214656785	4.58147610742679	3.45024357964444	4.10276766468236	3.78561048058649	3.859630720546	4.30355218018405
ADAMTSL4-AS1	3.86046299107066	3.74122153076677	4.31194407077613	3.87948574670307	4.3335614849867	5.31280410334386	4.00596247576426	4.10685442753041	4.38109349304036	4.44071412721234	5.1163835394028	4.03701888609818
ADAMTSL5	5.7163179911331	6.69054025729793	4.62309969643188	4.22051666322656	6.06454125577908	3.20011037252892	5.05231273508551	3.68228366998713	4.09597924695552	3.64945387239486	3.71482724093813	5.15056455677109
ADAP1	3.2277251889732	3.23363275509778	2.80323251484074	3.61788702819385	3.25462046996456	2.99861234852653	3.39186241771992	2.93711267075486	3.55874152251387	2.83093580555244	4.01420897916324	3.07288714372681
ADAP2	5.26929723040932	5.82221205142367	5.55919205585369	7.91556250714745	5.83905741599695	5.87774843496731	7.54922341631208	6.07902392223393	6.26168398830722	5.78638254886333	6.3760599656692	6.20668048019727
ADAR	6.61539270950534	6.87865489845547	7.11225416319731	6.6703376342205	6.94402483971914	6.78400684085454	7.07331004500482	6.06338050863241	6.8393990258737	6.68965501637166	6.68234509529921	6.80673940956872
ADARB1	4.26603968346872	4.78829922459384	4.05215764522992	3.58171977269922	3.91031937341132	3.97490753119633	4.40927926946733	5.29002334304172	5.82253790285561	4.26709264784225	4.97681805875842	4.18516871533091
ADARB2	2.9104369762436	3.18903023849647	2.76529002808967	3.40293503100047	3.13087647642261	3.05067662015239	2.8037191975604	2.81040847268488	3.03246512106973	2.70134394258776	2.84398568109283	2.95786796087253
ADARB2-AS1	2.32939679428485	1.89548983500616	1.85702284588242	2.5173465057916	2.09824682366632	2.01119763253933	1.96570707258816	1.54870543576608	2.3297867677422	2.10416537196788	2.23082900830188	2.02274774119582
ADAT1	4.18707897470606	4.80062680414932	4.56190908426158	5.02146379168951	4.36969667403937	4.56922617002532	4.82845885188094	4.15988447021279	4.54829422117001	4.9575536896876	4.55523515067932	4.76829170806284
ADAT2	4.20778563207723	3.57625123998089	3.76782254794894	4.25913671640475	3.68890065402269	3.93320964278362	4.02335884975325	3.73134441382461	3.80081225585488	4.11191618913804	3.95635739327845	3.79188176838682
ADCK1	4.17370343911946	3.88987946249842	4.54076301005687	3.79449533750718	4.22514697010924	3.80661674543941	4.3725881100425	3.31640037433199	4.19651592643198	3.7908752375533	3.96380852501749	4.11523525017586
ADCK2	3.61333389394617	3.68548454591462	3.63895591568183	3.4462024826396	3.64923325157661	3.92518755838688	4.01971189577431	3.09139967059159	3.51585851179448	3.51568282647963	3.49792702283967	3.73179637191823
ADCK5	3.14543198037905	3.86493230797915	3.2931114617062	3.82121812685523	3.60287929936934	3.14248703807036	3.57031968690853	3.309644233174	3.35293650265976	3.26276713663246	3.16177436030451	3.10560214027619
ADCY1	4.04018010406551	2.75621552158393	2.8573737649576	2.78517793482479	2.67699198850425	3.76491930250045	4.01529286612729	2.99656879765062	3.39654110692985	3.42315085129406	3.27851457182648	4.06572301575251
ADCY10	1.66135502976999	1.86454711709534	1.82346549781102	1.88366663788436	1.54459228430139	1.74547821486193	1.67274488354196	2.04880512019111	1.68266666433675	1.81701960849536	1.82293880052102	1.75418453428052
ADCY10P1	3.32220170564495	2.75010796467702	2.50007757078534	2.91867045671268	2.98688103368061	2.75801898246486	3.14314292717563	3.01466113293084	3.96258513767867	3.43247731448885	2.93180516519892	3.77028645448255
ADCY2	4.02678542315552	5.15120238533297	7.10995631246965	4.78899226089379	5.8129896431159	5.18254315785504	5.52549165767598	5.72429143864167	7.27458659060518	6.48239895491769	5.62269843076232	5.99930098776354
ADCY3	3.96180095341848	4.46371942826767	4.07115046781199	5.40647423496702	4.09959557638274	4.42339916444175	4.82852748180015	3.68729424559985	4.00034842799541	3.69808611492151	4.48411790035754	3.93182847586695
ADCY4	3.37263760649549	2.77306854995861	3.69862536744453	3.2620484489508	2.89500122016021	3.6814800066776	3.61396818066115	2.88230462325963	3.54699467579021	3.03081682577682	3.60949626951156	3.75169536964496
ADCY5	6.40085293365483	7.62364543421139	7.21856956518946	7.69928744560772	7.15995624642586	5.6822962594428	8.16631600420973	6.42772954811552	8.0727609794337	5.48888480245515	6.94187938159597	6.6182839994648
ADCY6	5.13270450791487	5.39562987899082	5.34543571704302	4.196338978367	4.94761676756088	4.73511567582704	5.00566119117273	4.48452999124385	5.22342400795218	5.41821836097004	4.50940447302671	4.82713386890782
ADCY7	4.92848141116027	4.932252442353	5.41521591442417	5.4563184810537	5.27702390097401	4.73019860201312	5.22340773488642	4.59006086829168	5.56181354415744	4.47490906658909	5.01852638310856	4.61339431968777
ADCY8	1.84377971737224	1.88535371985625	1.94313488393019	1.73043629205516	2.06667720420939	1.82223186070093	2.04439437320826	1.75276291768594	1.67210077959325	1.85315563953575	1.8459418370017	1.87187013430567
ADCY9	4.29633381027929	5.79133686168763	4.54980446946795	4.97847606227722	4.19584279997712	4.48690671074543	4.99180240786427	4.27927966484047	4.72098787371254	4.92782895495842	5.03995456579252	4.48670369477681
ADCYAP1	1.9174724990942	1.9050633725475	1.8206173208078	1.85456997488434	2.12128743542651	1.97900541307332	1.98374980151943	1.94038112364215	1.77986587190518	2.14394106163884	2.01494111674494	2.07939506806319
ADCYAP1R1	2.21396392477358	2.15253501114902	2.36934604751769	2.39539269419523	2.14658117425143	2.07399494974018	2.12425749869431	1.97162812836029	2.62355606491368	2.07820625064785	2.09544352704151	2.35995264538278
ADD1	5.75184507776185	5.85806704387477	5.73519489856484	5.74462200552758	5.8556632975533	5.66400660159741	5.91889222251489	5.19169003943563	5.76026631123659	5.77173428340377	5.83421070025737	5.75863127365246
ADD2	2.1742668487861	1.73217452886458	2.05987801061884	2.42685484285166	2.34625936878166	1.94565926825227	2.36910637052181	1.84105553403845	2.00235684970682	2.39043819446063	2.33449609928775	1.84069043875455
ADD3	7.97583119153309	6.85215731769261	7.52632068400906	6.7568309268006	7.68920991936177	7.67137818562974	6.91416671345301	7.21182193841685	7.63294303130949	8.15400007583985	6.65620329332869	7.56046632665774
ADD3-AS1	3.34445723324054	2.80635477168964	3.03302002721805	3.59102657999863	2.98755131007902	2.62115195900635	2.41917670814073	3.20844031473351	2.70359902884891	2.81524643896655	2.31752650829585	3.32215826317921
ADGB	1.38963788137455	1.34842642697004	1.37913470224382	1.81618280030176	1.42328622800213	1.29081325047154	1.72859465214696	1.46331639480323	1.33089154544997	1.25212859275919	1.49661856343734	1.35733079290278
ADGRA1	2.67258869470951	3.31780506134713	3.08607003513335	3.32944084874735	3.24524570710491	3.12993093207377	2.85147240795715	2.80175644506854	3.12658809350318	2.99616748238823	3.05776853860497	3.12322618613334
ADGRA1-AS1	3.87542088977652	3.83435366742934	3.6719925747614	4.80974168491435	3.81629106025121	3.66625046937194	4.06643421815245	3.42519515322056	4.07589481945017	3.553577072473	3.96133413514895	3.60305228736916
ADGRA2	7.31370561006415	7.30707282588329	6.72131532002446	6.84597882006515	7.41689285297761	6.78140508260351	7.41699446138634	6.30876099546668	7.0816886447467	6.19849764833649	7.2903170302718	7.46196760144509
ADGRA3	6.1406136846468	5.36575945235688	5.92175120851057	4.67151121528569	5.83245370832336	5.68032089304758	6.46190714283572	5.53836873678764	6.40261532128029	6.44837962358417	5.5075145846506	6.14358910497354
ADGRB1	3.10970671649992	3.19085656331519	3.49619785474832	3.17180848630689	3.04550717605164	3.0503361611315	3.16721016635677	2.9477016111339	3.07659900915562	2.52672347363166	2.97279945450263	2.90003386280326
ADGRB2	4.76037769724048	3.86851211366882	4.30156268723006	3.97469168634074	5.00238978066108	3.34864497198472	4.63653210057124	3.17418386900205	3.78187788548888	3.73924876293898	3.43484835767415	4.04062467906567
ADGRB3	1.63427779222973	1.28160860387608	1.64448408862543	1.72453238442711	2.04467863624805	1.85817052080767	2.25110434110379	1.8519615261061	1.83279037472992	1.93684784388826	1.79775673774781	2.24125550875933
ADGRD1	4.61897742315241	4.69993330167833	2.76314635350462	5.27761872052772	4.50758071891511	3.99001759420181	4.43891787415493	5.11276608994683	5.75043809691643	3.43807021869004	5.13176970022379	4.4597803945545
ADGRD1-AS1	4.17346852303261	4.51063009464917	4.28190791828288	4.64958260062395	4.11722170781979	4.06692695069807	4.31913515056629	4.47075469824343	4.36132370623183	4.33144601069563	4.31562005130686	4.31723671490066
ADGRD2	2.91253519181621	2.34317983495139	2.51777755952096	2.58195811264395	3.08113533232843	2.69744242965947	2.66833363835827	3.02035752169699	2.70484715473552	2.69019429876488	2.80820438960029	2.21850848070495
ADGRE1	1.77729989533118	1.67087292780087	1.51292930231676	2.01545643913631	1.82155783089009	1.92520576712649	1.6450724680608	1.65938284727349	1.77693460657566	1.81902512048549	1.89220103874492	1.90554924668637
ADGRE2	3.05099187057213	2.84785868453445	1.91119077738075	2.44126445201693	2.88336124491774	3.35694731508107	4.67873888282853	2.8475422231386	3.09635956792833	3.21023755187713	5.09356113330193	2.36049501833658
ADGRE3	1.34565454472048	1.54394012731486	1.44022331523904	1.51337169458628	1.44709742267852	1.37626049385492	1.3961712464882	1.60477734691118	1.55175979021286	1.49872089603492	1.61153120423271	1.42788801628506
ADGRE4P	3.01309819000545	2.3063845263314	1.66606377234667	5.2093757409759	2.87078299985387	2.11538187908305	3.60091779429903	3.04294661288433	2.2687353533973	2.21419506785447	2.31178271420185	3.12923200015559
ADGRE5	5.31966622173594	6.23766969203291	4.85662846134605	4.62964668065333	5.42326907154714	5.59268324501311	5.53770570331396	4.79379505895875	5.49674299210613	4.93559584601486	6.16003645006216	5.95028994718815
ADGRF1	1.96515116889088	2.33485260638538	2.27874725570132	2.95527662311697	2.48854943142302	2.26629755548036	2.67462337528791	2.44448550153223	2.33701271695129	2.47334705759807	2.27568269447686	2.2753301886617
ADGRF2	1.22578338697552	1.51269667811595	1.70146381929345	2.53149600922798	1.40491903363814	1.61941198589315	1.30320722303128	1.06827034131901	1.22358738918871	1.44713953703179	1.41506102467544	1.22127713862907
ADGRF3	2.83655633616506	2.75144697410676	2.28064171803435	3.27013708070236	2.2339514336264	2.47457162223983	2.61455628953025	2.36783094264956	2.58473838328472	2.19479102991819	2.90778673948732	2.4928879269962
ADGRF4	1.58870748280095	1.5354682095222	1.51753432426846	2.75880137474968	1.68452102099948	1.43138110020055	1.59167379607373	1.5841354030287	1.64155511123685	1.55437281942765	1.83387187678658	1.43363226999345
ADGRF5	4.14134897655491	3.63933800503013	4.5367009421901	3.98106104196851	4.49092516462907	6.18194637664869	4.78378071002605	3.51050109654137	5.26508208653634	6.18739902935318	4.29358951992582	5.55126484079153
ADGRG1	4.79292920916951	4.23987699792797	4.23987699792797	6.96102564721104	6.0649144831953	5.77235175444021	6.55531400261561	6.570073895048	6.56074902112794	5.13421704899317	6.63767222581831	5.56287695018951
ADGRG2	3.01862154109584	5.86526820374735	6.12660307708409	3.83169996065056	2.71117298515199	3.44757563902692	2.70853581028709	3.11197043401508	2.44855392959821	4.95533480568727	2.7583046125454	2.54472532727912
ADGRG3	2.3840220551433	2.1044467556665	2.23343712929187	2.47541681625294	2.34226661913593	2.01937944250552	2.38037314265979	2.34784149644611	2.28891518601225	2.19793343878525	3.07426600807016	2.66801704883759
ADGRG4	1.5057816139704	1.65962197542194	1.52288507721151	2.00910431457142	1.6676092549135	1.68079149796355	1.87540808282535	1.80614514957245	1.50097586352719	1.67173614319106	1.65818555538904	1.70032157552865
ADGRG5	3.6162187240748	3.05364966408899	3.39046705919865	3.44575123572534	3.89576544837435	3.8637297679358	4.13707160305292	3.65131192164481	3.94125098511308	3.21272340989577	3.80488846088828	3.88171093518394
ADGRG6	3.42504043318962	3.11571955129544	3.85814408946244	4.95691148896443	3.70000922901582	3.33085529608577	4.63407943274083	4.86012381665759	4.07799952019257	5.22747662609688	4.91002429150931	4.2198924797108
ADGRG7	1.74760587169642	1.94846528493288	1.76394674481458	1.84445844463015	1.94593054477677	2.0374509942327	1.83408340574132	2.13874916873753	1.82862575023561	2.02038522137422	1.9004385783878	2.03005937499653
ADGRL1	6.5187211896775	6.40577993404918	6.09749234960901	5.41862290751246	6.52893508335377	6.60987233578807	5.3332766731636	5.15500924077788	6.38041437644405	6.21403307697375	5.35376274864768	6.11965117775237
ADGRL2	5.46321118465027	3.47783472046237	3.96456200314656	4.88159792654886	5.71558775657586	6.2157625620474	6.16862078887448	5.72897155689328	6.13633472438331	6.28968997533912	6.19490929500757	6.05122734916078
ADGRL3	6.26579018345248	2.37248071893726	2.29665761215412	2.73527209028682	3.88551146674544	5.61921721841187	6.78889278934601	2.23876265145623	2.62815374417201	2.43385897622536	3.10644978831566	6.13277795179311
ADGRL3-AS1	1.15802463333287	1.16485081405448	0.941660861479046	1.18567766312956	1.0929687223882	1.04664066789892	1.1004157875133	1.48385171290562	1.20866677197477	1.10751753003411	1.02456120497401	1.17571983449247
ADGRL4	4.6768196365403	6.42867327321851	5.19627456973168	2.91984964062442	4.32139992171297	7.07700045335628	6.04434276461177	3.43144504794375	4.78709424255061	6.53990653234893	5.03897480423525	6.26290265296231
ADGRV1	1.59099426490251	1.55050299901145	1.52793145602533	1.78228406529922	1.60715389520376	1.49690553207702	1.66519627886481	1.5656353386251	1.67474774737046	1.52388768771191	1.55833749265841	1.48746512078909
ADH1A	1.51873913939537	1.20712335365545	1.22321597175236	1.63708167472369	1.29414376515536	1.02064237968734	1.287996066963	1.42867431765443	1.20061140666455	1.2664002971712	1.0308583000566	1.36586335542818
ADH1B	1.84432744577826	1.62024715826493	2.72019512608995	3.96465105512645	2.64654067887179	2.00926085894274	2.54930696101932	2.3715628490984	2.36907431248196	1.90510150413467	2.59105422143883	2.05424716361748
ADH1C	3.3178436307845	3.03404011798888	2.82229436698683	3.30886458484652	2.69869662008233	3.1131891948835	3.52127967398526	3.1210933771477	3.65658396261822	3.2907445777603	3.54884164458687	3.01842369670284
ADH4	1.40092765795122	1.28725050899707	1.25092644702154	1.35971394676015	1.16505976994182	1.48934943655134	1.28125075431117	1.22801014792975	1.13385145556407	1.27687454569863	1.2783423032056	1.12719449692721
ADH5	4.18343001705864	4.16659506610666	4.31061428191038	3.76627220077439	4.05206472844766	3.98143771406404	4.47496052205345	3.9111074918504	3.74403139702781	4.70526545475911	4.32179523763073	4.38961676571017
ADH6	1.12809321528472	1.24896467410245	0.998253495403184	1.19653911660501	1.08113165893546	1.05825278235371	1.0980111903477	1.50492895998694	1.10654213426464	1.02699155958381	1.08739218126514	1.04033159857042
ADH7	1.24765419183545	1.24707313147056	1.1837721892859	1.66872440522947	1.26230753210967	1.3911212607259	1.50983702423134	1.32898980903535	1.4444172142005	1.35902750616937	1.071387677765	1.47376302258498
ADHFE1	6.86678358182684	6.38570585227488	6.82930454999825	6.24666755472787	5.86591829749204	6.3283974488761	6.43695128649031	5.91935678996462	7.1990518852213	6.68095045103524	6.18074170699743	6.08865660943538
ADI1	6.84234049310567	6.16285912798418	6.21456150854071	6.52065932594556	6.21818687470142	6.00050550321322	5.58797814495705	5.13819874583164	6.19355006981839	6.06068135235406	5.84162887171924	6.24718147603872
ADIG	3.36970067858629	3.63454467095148	3.46675400082629	4.07426280307836	4.07016600069548	2.89670051318522	3.65617415125323	3.46567120785879	3.57569048235268	3.38456134746247	3.70041877866992	3.59419213559037
ADIPOQ	1.64161960125815	1.76693175262964	1.43078471097192	1.90117979780509	1.81304822071909	1.83016234925366	1.87834282248585	1.87707892777006	1.7350735060485	1.27351836080719	2.07709547954839	1.75977075963017
ADIPOQ-AS1	1.5161822116121	1.47188890081735	1.45914468663893	1.72998765861356	1.33749663932313	1.88877480444716	1.55842078194827	1.46209020050207	1.42740396347005	1.74995055538505	1.32923177592511	1.48636309540819
ADIPOR1	6.00642558084995	7.71221469872278	7.06184954950924	6.53379486347744	7.15472975026938	7.1366499255062	7.22829633553231	6.61989296886095	6.93542762991137	6.819232551093	7.44913687469792	7.11910808184111
ADIPOR2	5.08329447313128	5.21986844888412	5.20868870367272	4.71526194444546	4.88199413990429	5.19156113609902	4.86104394317397	4.45471846530331	4.95130643964271	5.35177706291819	5.17937308570782	5.38633413354253
ADIRF	6.9144188595062	7.78104416337815	5.99625015639406	6.923323306548	7.09414339519604	7.10031052244624	7.1180853207572	7.74037295586125	7.51558411720531	6.32273999298914	7.37315820354929	6.7364055909602
ADK	5.25948893718852	4.98354054954149	4.23441636714424	4.6856183770083	5.64687574017276	5.42412490543288	5.40593845864557	4.72398680236358	4.7424473237887	5.9132682854271	5.41638075497179	5.57457403049067
ADM	5.70532302299356	6.17587327231128	6.7033287443978	5.06850303030953	6.04541649723941	6.13325840083845	6.01276192939904	4.29336149809849	5.06148732047028	5.10594852791731	5.95047039997921	4.86842611869611
ADM2	2.18687184386285	2.29579010433779	2.14598133248946	2.40925388144701	2.08371338956411	2.0336206796321	2.73766769112213	1.71287161796287	2.06046827690842	1.95145434142203	2.2779013442366	2.22247334886449
ADM5	2.43605380485246	2.40015094684711	2.20098232575049	2.79270180079334	2.37998732388293	2.3727721684589	2.54535668751505	2.57897967849451	2.49197450090828	2.35924863011115	2.48296733655453	2.27440703945408
ADNP	7.22220537325201	6.89196461223199	7.16090333935924	6.22727193639798	6.5193025404874	6.68232029022183	7.14024282106417	5.74163779106404	6.86287477496503	6.69951333211109	6.44577386938844	7.00543463400801
ADNP-AS1	3.4300876400391	3.69764153841065	3.51052959027651	3.29826344849314	2.98661093952164	3.03935393495148	3.72078285866508	2.98472858859509	3.36955554837027	3.05033620286496	2.81314863087061	3.19870119548149
ADNP2	3.8662673798205	4.37776317627484	4.09581113456019	3.00276481911263	3.18908716398813	3.65357937334853	3.64183624086287	3.28451788245199	4.10688441337624	3.75797414612385	4.02931460696249	3.97306246400172
ADO	3.21601163240829	3.34919498801602	3.45280066395537	2.6277570502951	3.75271546564956	3.54622236852991	3.42166515347292	3.68527534123978	3.1418482736146	3.8377032628254	3.67371817639815	3.85841707841195
ADORA1	2.79424542573798	1.8784966269877	1.90147596821519	2.79278808347538	2.58965730852827	2.29814156767725	2.24849400191212	2.28499933353593	1.98997654878064	2.41077565576606	2.34301339022544	2.40705304891656
ADORA2A	3.02444495408343	3.00630702053273	3.1520025966798	3.58042069797315	3.20646932075215	3.03241001985794	3.19960491069647	2.81768930004256	2.90721663112063	3.22543356137701	3.75014529689835	3.33223755136671
ADORA2A-AS1	3.80282053841987	3.6007836102339	3.79619687391785	3.92468349251897	4.17523780406182	3.91026988164156	4.02832054172225	3.2100872874538	4.13615481035449	3.38942771140124	3.70861389735341	3.84599544489882
ADORA2B	6.6695990895037	7.28639802654784	7.09202274786546	6.82906900257152	7.52166055969636	7.03690452123456	6.62337498131834	6.12203746751783	7.20357850740054	6.97415475652832	6.16278864791404	6.89654001795644
ADORA3	2.92390205894151	3.55066021187178	2.9041073748151	4.64950496386209	3.46935140796572	3.29076596460197	4.34740588130819	3.7476915615376	4.19112107714295	3.19630242875204	4.16077793729936	3.61437102276529
ADPGK	4.8645645874866	5.34211276632605	5.30891168842687	5.211705199217	4.78400537551851	5.32511766443476	5.73303056118716	4.97356240736094	5.42417349724406	5.26191531602914	5.48666387906349	5.01315084327064
ADPGK-AS1	1.66315404703694	1.59757446758535	1.66963659886083	2.14902106464156	1.76743206923165	1.37695662343575	1.46723440218104	1.82373208082693	1.55751087382995	1.6806451009097	1.57767249110837	1.52686827947421
ADPRH	2.37007829238911	2.81417996741864	2.66215820416929	2.94128325380375	2.68555772968773	3.02918466677887	2.47610009519266	2.34149218550129	2.9918531214171	2.73350790900946	3.02043229777109	2.7899455800027
ADPRHL1	3.128403515916	3.70315366973448	3.8311119098957	3.37912490346301	4.28238236785145	3.42974978260266	3.66664524572643	3.19100764997579	3.36092205516564	3.89771774375241	3.56152819716581	3.07566269801826
ADPRHL2	3.65446891356646	3.28871028817533	3.04756168244832	3.79724291462988	3.9605096824242	3.27883480557065	3.73464649499083	3.32305521928232	3.76364569160259	3.75458188143166	3.46839660910057	3.34876164531828
ADPRM	2.64064867881838	2.3227571369075	2.61210928776582	2.5613554887106	2.02950326367827	2.3762316124302	2.08980758812037	2.12278591872769	2.89463367897356	2.77623408554761	2.36153040532134	2.82879309555306
ADRA1A	1.45170959295949	2.04329117352611	1.50671906799463	1.68638394430852	1.68820973285424	1.65106157945605	1.57757098260615	1.53537446593865	1.38938924361514	1.55518932174687	1.60203404583801	1.88724097614647
ADRA1B	3.16892976855649	2.92619411192993	2.92434523062419	2.94882773430921	3.81563347828308	3.69577234518979	3.29664109753919	2.42624219251019	2.74005890245816	3.25030854313606	2.95799589467759	2.56224325683961
ADRA1D	3.2940526821444	3.11013576799792	3.06898410503013	3.45012085374732	3.48596918745218	3.06311273140875	4.91258240862521	3.91833000571772	3.3124716629259	2.84707594684037	4.22635937302736	3.1359059036114
ADRA2A	2.22140702890905	2.10764572935628	1.80394855126182	1.99955534066589	2.08230854898059	1.77776930999678	2.131107877528	2.28714665670309	1.83383585988462	1.60768861158151	2.1015509256367	2.14475388346053
ADRA2B	2.18876831083273	1.86078197350906	1.96887137605514	2.02412556764696	1.98841025289985	2.16587758196445	1.99148643587667	2.11686595884008	2.13510088657854	1.73458912648922	2.2273889941743	1.88395376079269
ADRA2C	2.47285603822631	2.29123790424492	1.86242213264082	3.72727358283907	2.56169737423525	2.30675304661151	2.47702019763839	2.20993221818371	2.39257177543899	2.34778613484999	2.77953295170239	2.05310894715084
ADRB1	5.00821828289816	5.46551319583222	6.68259143151473	4.12745862004378	5.01505963752004	5.38380223967305	5.24278177730305	3.49810748158976	4.41293438291897	5.11136185788738	2.68163406266389	5.08336305918867
ADRB2	4.6348762400376	4.99109196789585	5.90461757970078	4.68452791618215	4.79551378936674	4.9488382282781	4.68213895354705	4.21323045017959	4.23538234690003	4.49132010478809	4.02302068649876	5.07487827168398
ADRB3	3.15821337041011	2.83438219072502	3.02727866249912	2.97039966743958	3.09242248540508	3.11815483782091	2.98770775121385	3.07139126243259	3.82591335016611	3.10021718727851	3.01195121886135	2.95706170208576
ADRM1	4.6411976584169	5.59327531499377	5.07464837764523	5.21059113718383	5.36257964317409	5.37819918070212	5.47201151448097	4.62496190439069	5.34229609686597	4.97582834939844	5.5578362187629	5.07981863888537
ADSL	4.04972149073917	3.93723188279451	4.58393844793312	3.49275268110666	4.67344595645861	4.70188882833756	4.20826278480919	3.47863104183492	4.33371999958041	4.71781619246818	4.12889264653572	4.90425940234237
ADSS	5.93217156666153	6.52909629252993	5.49063849819952	5.52501285883287	5.56727961933738	6.35300376158185	5.68245256280878	5.2598676928226	5.61954807901005	7.089264407403	6.08818466806685	5.7629906192434
ADSSL1	3.65698036806362	3.53661508493998	3.61729777177363	4.36021187907465	3.69808314017091	3.59853612696216	3.56139356733987	3.64798446760348	3.44417311794238	3.6717744945837	3.56995139250076	3.61943477092111
ADTRP	1.68036179006933	1.54664559627886	1.85931219182708	2.07889214706261	1.70378465528606	1.60721935201971	1.74892137452444	1.75989818989299	1.89832810589303	1.78432558703842	1.51779758590766	1.57762510413055
AEBP1	4.68949760681272	4.2910902420863	3.99108969430869	4.61858726339456	5.01435981143179	4.3128020077114	5.40059909572374	5.07542689988686	5.95343148020357	4.28683646740278	6.05047787616302	4.7897085119101
AEBP2	4.25635995336618	4.24406861545096	4.21986302070224	4.31437290838871	4.05457735736102	4.09467461883015	4.37536133455207	3.64336503569041	4.11055184159044	4.08084552507917	4.26981730921548	4.01804676295366
AEN	3.49520918295555	4.25407163960482	3.81265182193534	4.85445395271744	4.02070158603069	4.29471029105965	4.25249799761672	3.47872115118732	3.94802116881232	4.0137279941566	4.27506298707942	3.56845840529594
AES	8.80207658939774	8.92541882920918	8.01793677466624	8.71316308779679	8.93884527208765	8.64867712528074	8.19041617543721	7.57495844254656	8.88418217189493	8.56018138661118	8.4150204926159	8.81282543228469
AFAP1	5.74358671599149	6.60511106071819	5.4609079504493	5.61641515734651	5.74204098004098	6.10147686627625	5.68563978235411	4.82038213476105	4.82988418510418	6.75970294402055	5.09450520072803	5.89664010422297
AFAP1-AS1	2.1355437318419	2.36579974306663	2.31491079034962	2.19544475748834	2.08119346899125	2.03850200959374	2.41752809711616	2.19879611372643	2.22377994418318	1.95620127144289	2.1842327062464	1.94794688734592
AFAP1L1	8.07955057060985	7.15068350952793	7.7182605477755	4.46571893721415	7.87566704630714	7.55469569651404	7.22940738856808	6.93485520994875	8.15496072102922	8.643894396484	6.59738803650884	7.48029393760584
AFAP1L2	3.3210667151491	2.65448278726454	2.60291119164066	4.95374917564895	3.52950595055631	3.41247994553086	2.72528575554458	2.53237100088105	2.60496744025175	3.10568220787627	2.53804331473995	3.07252415890433
AFDN	8.99098044966263	7.94955099660382	7.93192039778784	5.99104854195628	8.69720494254798	8.03356261455715	7.07488125152079	5.60682365363758	6.97267366919189	8.27110610494105	6.11055817281525	8.46198233272132
AFDN-DT	3.88861877794211	2.13002146370463	2.31839655832867	2.5744002356008	3.58125144676193	2.26289994855374	2.19238061857565	2.20010298118157	1.9725024087001	2.58823244776605	2.05891268117521	2.85524025557384
AFF1	7.51098484522301	7.22167022776174	7.91406117376006	6.64097714879047	7.37009802256507	7.4416642367892	7.27762211381915	6.72263753821111	7.6789940120605	7.59298487789728	7.06070646170706	7.49109133722791
AFF1-AS1	3.10929565743066	3.12749390494189	3.44872471839119	2.99845502930052	2.961117604429	3.15382736197118	2.93558547205072	2.61575452436432	2.88832152563198	3.21110643006663	2.99205093628986	3.4903862389642
AFF2	6.09232336308941	4.63717043738154	7.57764838804464	6.24775357430008	6.61624384559827	6.49844399451958	6.48589154336798	6.70556197118408	8.1334308272651	7.86627064739132	7.82949090348632	5.77991389465439
AFF3	4.06985193767128	3.43849273735092	4.18114291554024	4.23014088089092	3.42329956612544	3.83633589026608	4.41737809889845	3.76689868734102	4.20673775783227	2.79824189134883	4.34818579679435	3.78226916643702
AFF4	7.55678511753685	7.4729554105759	7.58023287464403	7.2241299722231	7.3903386543501	7.57935797065796	7.55157944601384	6.39463198698722	7.56988737800081	7.8035804730773	7.44640532649261	7.61677926389553
AFG1L	3.23696135240302	3.22115678669381	3.77376529186174	2.83146996737649	3.09610963301444	2.82216246663289	3.22400505060861	3.13870718680878	2.99228004220734	3.6617657416804	3.51956987091275	3.25414728092236
AFG3L1P	4.30935430985269	3.95709425178431	3.60650040873344	4.11288534757065	3.56236161492307	3.02095138310007	3.73784007022264	3.39495628232282	3.88655411689634	3.74596751952553	3.46880424218799	3.96970701560744
AFG3L2	6.42666414975438	6.74384190851686	6.30342405508002	6.60158842198844	6.28575065274521	6.71097035189931	6.371837473406	5.56845689529029	6.38875371748338	6.85585069860231	6.34162012810281	6.45656240079671
AFM	1.17412517112038	1.37954852088673	1.24034953860648	1.25381871730444	1.24598607445521	1.20362910862156	0.985044579675131	1.18797581642388	1.16187110562061	1.27135806561468	1.08980187938716	1.22399106466658
AFMID	4.0165082549695	3.95232177492712	4.16261309286071	3.69595330695463	3.87267087090768	3.34700313047343	3.40514938896743	3.43936983769828	3.67067384405754	3.29133662912577	3.94373791176047	3.63162704930978
AFP	1.23563936579967	1.42850528372172	1.45709501858222	1.4315504748514	1.60887412760795	1.51105112239964	1.22225881018523	1.31455453023735	1.42585000121206	1.21559202083342	1.21677144176222	1.3679971300839
AFTPH	6.62814121335956	6.47749027243352	7.04912158588543	5.37233451938857	6.28271939228023	6.32266771770313	6.39043985178632	5.22530541378237	6.43207914751929	6.78024851019916	6.03042268432035	6.39946384467461
AGA	4.93556213377274	4.55679566358274	5.12931178187807	4.79841350356075	4.59248570279101	4.4697625641434	5.26800314756835	4.38054821284384	4.19258107354767	4.60964535494482	4.50016769187491	4.69363111652886
AGAP1	5.20638010410016	5.81981684527416	5.43676755870385	5.17339837620637	5.21324783636218	5.00004846718809	5.28357409732013	4.66444736957287	5.27721299259531	5.15384385924113	5.05344495474325	4.98796465888901
AGAP1-IT1	2.93569104060042	3.59723548967531	3.03084236077187	2.43900747149412	2.86824001990143	2.42570576193303	2.78629716226728	2.42808683204957	3.51980041682656	3.37983432575325	2.92896653576059	2.77718528849648
AGAP11	4.71116174198077	5.75591956739014	4.55602332049604	4.52112782655102	4.28872601119019	4.06361750402791	4.4623827247505	4.47374878898013	6.24298893862629	4.03499528205672	3.8934449319696	4.14314981903822
AGAP12P	7.38590102004363	7.47685695857732	7.59157162817126	7.11079913792661	7.36367343008897	6.65944890149515	7.18654446007373	6.30208839582341	7.83991610892661	6.97118699477391	6.98254970743463	6.99729641566522
AGAP2	2.69551306510367	2.98332921182701	2.48627695706921	2.72659234896391	3.16602063484916	2.78288518547398	2.99993360731818	2.75887456357573	2.78292946433896	2.83036916346852	3.25654740790445	2.80207390771735
AGAP2-AS1	2.35677308059995	2.21758935496289	1.94454269990493	2.43362427649277	2.51131548795734	2.40460588594	2.38349005376025	2.36475506902589	2.35538508532568	2.50299845006556	2.52707013320903	2.34800669323582
AGAP3	4.65912363515767	5.01566068724627	4.2884773806835	4.57967225510717	4.76786174884501	4.70435831157328	4.52616369267263	4.11378572993747	5.08488576660142	4.1430314048187	4.10456293109391	4.10989161247169
AGAP4	7.50733629944785	7.65157522214398	7.61758968771091	7.36333250053683	7.28648344251718	6.81148183037303	7.21323762567163	6.26656487254629	7.74633823458854	6.72979350323562	6.62511138932934	7.06825352893516
AGAP5	6.19333319881371	5.91767193269175	5.64122973496444	6.10961558550453	5.30036021240058	4.88860848673303	5.38632840495038	4.81009497287171	6.09147180053843	5.39312900809951	5.11127643140587	5.16033737245449
AGAP6	8.11326759913775	7.3559145655978	7.90161513503136	7.1303560022548	7.0672155908212	6.84953645580198	7.37125285838988	6.55515010700018	7.99375474757946	6.8243190622119	6.82842637475772	6.79424029330336
AGAP7P	8.3047691413284	8.34571061652333	8.31840513845257	8.11417191600645	7.89576363797612	7.37927538775908	7.86956413266025	6.96884489315646	8.44134656950449	7.23008217268739	7.22388640722088	7.68941540816691
AGAP9	8.09091859766495	8.22991831662099	8.04344009888923	7.54012452846199	7.72940701862518	7.17865683864835	7.68689151481063	6.70549137131031	8.21777417911919	7.54222718551089	7.04762848099669	7.35810776081203
AGBL1	3.95543780153854	2.6959877851844	6.51632595288956	2.83677416372927	4.79201218570859	3.27452882645704	2.83677416372927	2.51740505685884	3.91750732944733	7.04841976268175	2.62577775823047	3.34831065237419
AGBL2	3.76432746961065	3.05987832413941	4.09368614696753	2.36458530064213	2.70739953098791	2.76519207838568	2.83835648068594	1.86278975968763	2.42439528032743	2.87434815648072	2.04671843535236	2.72784786706084
AGBL3	3.10445510041484	1.9247049093909	2.04135902391895	2.44706422283369	2.23389203461404	2.27194912172771	2.62125744336044	2.68557786179668	2.40375137556646	2.47097895359186	2.44930026854631	3.13213927173406
AGBL4	2.98940810998799	2.32648844324802	2.24442851813706	2.26530711998388	2.74711408983962	2.57894133006797	2.32978196208636	2.33887813770222	2.47560577706237	2.41122376561084	2.05345337641772	2.50198155781863
AGBL4-IT1	2.30970884462399	1.63729840793441	1.7027056568626	1.78905362090566	1.69508060450926	2.02204179223222	1.35867637265985	1.82735189573586	1.99970495096968	1.83001891559883	1.67024290843549	1.81313198930348
AGBL5	4.69226881717564	4.3349346871801	4.55504943774544	3.79861523461918	4.5692444509642	4.09925243516581	4.32233307147705	3.80126262585274	4.31474278035894	4.17686977138982	4.0590551442109	4.71305912305884
AGBL5-AS1	1.88242947665844	2.03422386197964	1.81960716449646	2.20066036066751	2.06287734456235	1.9260288605037	2.31667605398424	1.67479162889134	2.01032846483859	1.84205237610296	2.11347430745225	1.99978798944645
AGER	4.72194756471142	4.59017072525651	4.7905948217718	4.996135190247	4.80829005579545	4.26574452250762	4.72358893463353	4.23387993641665	4.62857369445446	4.69147108315792	4.45979620616386	4.5913704612111
AGFG1	6.39897377615385	6.50483591175844	6.39372278985294	6.8402155536917	6.27320175704363	6.4668986207133	6.80407812116915	6.35088337093084	6.49521628241019	6.5721360165786	6.92886230007295	6.43942608613117
AGFG2	5.65175198289941	6.18035768135888	6.51865048523665	5.60919574313523	5.80462790773422	5.48448447540816	5.92140780000047	4.36000944089488	5.52993457095799	5.66642360221316	5.01914850031323	5.83560651641737
AGGF1	5.99298991136655	6.0611162348095	6.01162030897245	5.65215777702633	5.72241740021481	6.01312742300535	6.35232993737247	5.48380129634022	5.8330770324547	6.54526366828278	6.09893908713215	6.27939909293884
AGK	4.99111018582721	4.72970023526462	5.04988596193651	4.63726875130344	4.7967984573332	4.68256358778246	4.97009115000836	4.21261851385072	4.73335985512477	4.78205920442263	4.8719804386585	4.97028508338875
AGL	5.3780283505093	5.56392111883753	4.29161894342266	6.6783154884918	6.03352549822396	5.47262158400039	5.93791327111369	4.94672221364122	5.15868717564325	5.69438468262494	5.85332124264397	5.47074204757046
AGMAT	1.9070505581255	1.81475078310794	1.6939006638196	2.07987865031216	2.01824872574961	1.89536609596505	1.77857997405159	2.03326661238342	1.72671693877738	1.87600148086111	1.90361293234121	1.68323191584089
AGMO	5.75894935346107	5.64556511744832	6.72635926976716	4.85050900063496	5.38130218636495	6.23601652496418	5.30734385685651	4.49621876343763	4.7208713584706	6.71458542485892	4.57910470062855	5.67262676215143
AGO1	5.62280922513153	5.54279569994763	5.44185926071507	5.29974583240698	5.75383198714422	5.58910136149075	6.03011083829889	5.10338040619546	5.7747685054053	5.3708759800714	5.13971634310184	5.92519923469455
AGO2	6.07614833139923	6.30268111029756	6.05399788475357	4.86645438016695	5.64142009504619	6.16743515203685	5.9094285363127	5.37842064606115	5.96436907715073	6.59560454139154	5.67409637463056	6.00669374463471
AGO3	6.01489356081522	5.26415482231109	5.00140813401099	4.8819007060488	5.55570068822882	5.90429345970249	5.94147928431473	5.07236021914578	6.1957046132162	5.81662668877506	5.21628935686418	6.07122253955092
AGO4	5.75926005523696	4.7831818754618	4.55251100644915	5.42212312020241	5.56884215467025	5.69449037702243	5.8034996631068	5.16138850401733	5.8692151919444	5.89334628069905	5.3902176968483	5.79118192323061
AGPAT1	5.31460627838244	5.85240794529518	5.52789216023376	5.30529443162	5.73431214328061	5.02869007011159	5.29288687775813	4.62761176717141	5.36666102362913	4.67875739985147	5.15524553659683	5.24153054920943
AGPAT2	4.16593152297976	4.5156874786535	4.08159176827284	4.9327342638895	4.06750460045707	3.78093898270376	4.3879295105506	3.96457367856549	3.90056833795749	3.93325348852002	4.42892575148716	4.13680910341821
AGPAT3	4.45113820155041	5.26501184868678	4.97938899157719	4.90313781237771	4.63170835963893	4.59852044839425	5.00115557629004	4.26724364915483	4.99984702018354	4.77020070041451	4.59184764800277	4.89273438039727
AGPAT4	4.0548944544428	4.25105660244062	3.93351887350079	3.15694477323956	4.12342188276978	3.44671182974937	3.6625974253802	3.1597674003842	4.09470572671134	3.45860569104701	3.18256115639322	3.99074742314101
AGPAT4-IT1	3.44468728842313	3.48410340420519	3.21648248802369	3.02862275481675	3.16118016392088	3.15476077667408	3.42176402309381	3.28812000988734	3.3818836179981	3.00363296566257	3.19531288289475	3.19377074395134
AGPAT5	4.98143464897625	5.09468605763658	4.5677295211855	4.63604602620224	4.89084981465072	5.02351536194938	5.12426185010543	4.75444386163837	4.94170277196805	5.30892117574058	5.04331968285979	4.94710796878173
AGPS	4.82253350340839	4.62022286170079	3.0553236585835	4.39108503882515	4.56062257019569	4.87493283965016	4.58666380855702	4.67102557857789	4.84871789597018	5.6706827373158	5.21728873842342	4.99216563139591
AGR2	1.21731858718603	2.97478421112233	1.75078257324421	3.83522165292951	1.38189786204605	1.59993566271916	1.33994961626696	1.53971632401266	1.42859049627198	1.42652593402737	1.34174293218512	1.26178395411293
AGR3	1.30830183165402	1.14348576267989	0.998253495403184	1.15567903764627	1.16423542037602	1.13129507504253	1.07047739654238	1.27687248047049	1.17691217845654	1.21844628966523	1.04453691264503	1.07681531038034
AGRN	5.86265961539658	5.95645637130988	4.94560575190193	6.25597402414354	6.23531005428731	5.63297052407214	5.44804713159683	4.30985850629903	4.68186436026153	5.38273762207564	5.25510015904131	5.32297080030355
AGRP	2.47953787192024	2.62758303041028	2.58488520016573	2.68840439083151	2.84362865834628	2.75664335077508	2.32098866188193	2.1484056499442	2.5867518561283	2.54763318487838	2.47162850863412	2.57132054930668
AGT	3.69035080775716	4.36852207209692	3.70185484129981	5.17994535359663	3.71456135971787	4.10057767688146	3.77362583153369	3.64960041593539	3.73383272130634	4.02083375390207	4.29159275362243	4.2753773505046
AGTPBP1	4.78821659390935	4.98776688911448	4.47061236256731	4.71101113546395	4.44168149309011	4.75264118482057	4.88529914895957	4.30710032589292	4.70941940943128	5.36529568777576	4.79802857312661	4.81561938825056
AGTR1	2.17941018753073	2.43321721881049	1.79922728231579	2.73953934292612	3.08047150786671	1.93134241075248	2.60709741538109	2.02730392799936	1.92820676644045	1.79015418937307	2.6933992490044	2.257291806245
AGTR2	1.64023742658889	1.37222094288637	1.31923677632821	1.52409254108172	1.36038910828233	1.72379671628057	1.37967124501445	1.57764076586414	1.92189166120143	1.3623673768645	1.79085569672123	1.57860914625141
AGTRAP	4.26884590292543	4.08580125060005	3.38800081828035	4.07719270683777	4.69568105743207	4.10139604463954	4.45340624261997	3.84509143064573	3.7630363702416	4.14537398930745	3.99512764308217	3.99567707613773
AGXT	2.02929240148922	2.23075195190236	2.11396346361903	2.45355921059931	2.39660963973032	1.97577171668173	1.96845287226149	1.85511101716603	2.12888702635149	2.20752798403213	2.43591411134443	1.98244160681916
AGXT2	1.93766618701677	1.84733661209863	1.80692489570943	1.91611510958966	1.99216807130172	1.90264780948473	1.99298294157372	2.10780226049713	1.91482176443582	1.80173282344946	2.00481574878979	2.00993005243321
AHCTF1	6.17799966122481	6.57080383347899	6.27302894316025	5.28905518682645	5.9136728359543	6.31637351755848	6.0435128608601	5.24820040247592	6.27220696261171	6.51124897350397	6.39004116337517	6.14417620399514
AHCY	4.08741296385172	4.47677346735216	5.36644814958413	4.28426625404462	4.42523165905838	4.30425413327785	4.41824328338012	4.25631781659859	4.65474241619346	4.08194338088352	4.46780670544939	4.51646636858511
AHCYL1	6.8233807493459	6.93588675560588	6.10867214301853	6.65180112798956	6.88213932283146	6.83074421075304	6.93968988337141	6.12120714148682	6.90570378440383	7.0356712102585	7.20765733281276	7.23257479313535
AHCYL2	8.94869348849722	8.75465673299496	7.80642642611523	6.38977970329331	8.71160834868852	9.0331867330472	8.20287020319502	8.37068977445939	8.64568657195301	9.02700430911048	7.52567351935622	8.52457806530592
AHDC1	5.58098352456629	4.42954322539555	4.58242668041416	4.95733961246979	5.28730769994207	4.8932373385571	5.29321822996794	4.46309112534127	4.72325259851499	4.56873633554623	4.9338545234926	4.89118444156524
AHI1	4.79772560450427	4.76159568266477	4.06010265485291	3.51465104962558	4.39463738611932	4.43327027131561	3.91695108418603	3.64680315013692	3.88034373190724	5.8553343302805	4.00985242194442	4.67569442542958
AHNAK	7.18662262071954	7.40795619814084	7.09981730755983	7.39055353881258	7.453216401612	7.67423941743466	7.48915017896203	6.92184061050369	7.85635225649701	7.81917079833299	7.69394629961098	7.35186636026753
AHNAK2	5.70564990695562	7.21063937257259	5.9151224991793	5.39515401434132	6.00778204735727	4.35192912019928	5.77084163228969	4.9560314837622	4.41672992680876	6.5452309640939	4.94207749713963	6.3967477430558
AHR	3.67921189076995	6.26548034636354	5.12048505602972	6.16346695531029	4.76042145440148	6.91994926400328	6.61655872820382	5.01422107216767	5.60646604852419	6.42702263556274	7.62678215943123	5.87792690056235
AHRR	3.63117773828582	3.92949842326732	3.77988680025429	3.98603565666155	3.73994356960234	3.7341465559333	3.83647687718234	3.64932424110302	3.50182082801798	3.82502549329992	3.79532927916731	3.79532927916731
AHSA1	3.92544659419194	3.36038954921296	3.82986876102671	3.94820885953431	3.8630376562516	3.82874380222322	4.06280047547629	3.6808194346431	4.17820350036684	4.39818878907912	4.00285625781885	3.89006458716888
AHSA2P	5.81580813537097	5.58457348689947	6.08799603577631	5.79174771510757	5.39408533949964	4.79137330554219	5.1548369145995	4.75142519537329	5.35460484475197	5.90175182407773	4.58242438424993	5.42588967254943
AHSG	2.05490237228045	2.29916107241602	2.15892027655761	2.60777668204624	2.45701166173811	2.26733739608335	2.0677748498128	2.04802755598776	2.35675179739788	1.97915424957224	2.23562351202309	2.53158389348761
AHSP	1.63254059341017	1.38645751226592	1.49582985171206	1.53813972138538	1.67270020093389	1.47518929590292	1.53358312691969	1.6267177926216	1.54178136776072	1.44105996187528	1.59471014625271	1.64846129981935
AICDA	1.11904816827471	1.59508385113451	1.16425480380716	1.69929327832452	1.79557081489676	1.78255526236544	1.5347634723635	1.49931447357471	1.58595132895031	1.4333914252031	1.69216232741855	1.21221723751723
AIDA	1.85900870717978	1.98379008039938	1.43862910173213	1.71822936175545	1.98579169064369	1.93233359074052	2.1153901936386	2.45530047065197	1.96236884016682	2.06151660289311	2.03950125519848	2.01926111720948
AIF1	4.1207464546636	5.12486837554862	4.41993626826115	5.85562852563962	4.87338808843149	5.0937323656706	6.50258657054223	5.49872177564629	4.92390918784086	3.75054934979215	6.4931314454969	5.7147198715823
AIF1L	2.09864750220844	2.08617570713243	2.22935038882081	2.98107034443683	1.90798213893795	2.258917252258	2.26444992014806	2.26762883771837	2.55824179399339	2.28234516661489	2.68541656825177	2.33052792234891
AIFM1	5.80639443937748	5.51949234599537	5.55206048251185	4.6205458403333	5.51342582759596	5.87107530088888	5.47016647850545	5.13323753721415	5.57622171242881	6.22297455913725	5.42850541970662	5.92867590796094
AIFM2	3.53836290292914	4.48066745166129	3.42313535719231	4.73377589021837	3.96092733117469	3.50928896058744	3.66352580262162	3.70542665161872	4.09507237743814	4.11089797938902	4.32977883537882	4.00107085248049
AIFM3	2.78834728047433	2.47414773635372	1.99321827761728	3.90872723963754	2.65221293604848	2.31971632550593	3.21381691654995	2.48106620562198	2.73349815581904	2.30374898065112	2.85301019567229	2.30963548686139
AIG1	3.29605958720634	3.73050095246955	4.55914764817986	3.3677786395211	3.74066662327502	3.06876708585402	3.50775188279429	3.03387667719589	3.14001217235691	3.53618799200495	3.31559603404356	3.9200871402265
AIM2	1.73347923040744	1.4520709508506	2.48228073046131	1.59420046165341	1.67928109449921	1.85048398189203	1.98916749413584	2.0745855230513	1.93403996240767	1.47613459872369	2.58583292013155	1.66928540230388
AIMP1	6.01696689407611	6.44564602607465	6.36578703071381	5.08035526417016	6.37659402175256	6.49483150039856	6.32567858910675	5.72399880197815	5.32543996094319	6.6891123053502	6.64881414023289	6.35633863705708
AIMP2	5.96206529490586	6.43875527414827	6.44682079668409	5.32877475781062	5.92437098383553	5.27357474315731	6.02979833114147	5.11067963259873	5.86386818379644	5.26898033840978	5.7385992279981	5.98220348011185
AIP	4.41456418700633	5.00123415494785	4.6708715377664	4.66768041797632	5.04428388941847	5.03768157437958	4.82741123144717	4.73925090736009	4.92915848287362	5.16327100129416	5.58808522144434	5.15790800806103
AIPL1	2.85273871933519	3.05915964352058	2.78582890657127	3.75528122122611	3.36319978564437	2.57002320083076	3.06121655892413	2.74504770352718	3.08141233377821	3.02318457329433	2.80604824659988	3.1252338085847
AIRE	2.44538666382748	2.68623165574827	2.38866966468684	3.26825335555154	2.49331296699028	2.29840694895776	2.3118320194404	2.13352781485261	2.26379161276366	2.54614438264422	2.4845822402081	2.30733600394507
AJAP1	2.16871739566862	2.07171461054759	2.36020467031704	1.66893351368288	1.84135219599598	2.10528983474845	2.31427640488174	2.18045537867898	2.05376454167582	2.53272704467265	1.78667594239865	1.91155487135404
AJM1	2.60861403846122	2.9957214462729	2.85928126558289	3.02191044311679	2.98950932152802	2.58175459277024	2.90006942602544	2.98842247864431	2.9196306171345	2.7739507392119	2.68868235111138	2.98502175275792
AJUBA	4.29804165277899	4.41284447715207	4.95730679386906	4.98662006582706	4.68543538656781	4.31897353799652	4.89625171265119	4.04099883087861	5.48128572198197	4.24991499142771	4.77662661659255	4.22341771918319
AK1	4.53319229295518	4.59437923366325	4.25182384029752	5.00861912678162	4.88673929629882	5.10188331594612	4.84876858834179	4.71868607602147	4.8614913735619	5.07464837764523	5.25403162062149	4.89437335079305
AK2	6.9529914392709	6.43503387765502	6.16470407711314	6.51503209315649	6.6494759177864	6.6210676192139	6.91148377399637	6.05773307391169	6.21524779630661	6.41166485835284	6.61256249864369	6.73321204030847
AK3	7.14552552972641	7.96670922575803	7.37319773538033	7.55117151689288	7.66496775372802	8.0262155540076	7.56142950041359	6.80616647629398	6.91984833412103	8.5941739814112	8.69345813082882	7.42921113618955
AK4	5.09892956148304	5.40886793742067	4.75936342410717	5.40062768444211	5.13382638337914	4.76143223515074	5.45164836851134	4.67472015256062	5.17886436859854	5.32343287969471	4.60715895796062	5.16988824254017
AK5	1.21085642862135	1.35983932271042	1.12968962316358	1.29358760921931	1.52244769997336	1.3806285245574	1.48113577369081	1.35338285729229	1.47726005739733	1.21726203465525	1.29519514606081	1.32714417385343
AK6	4.44493213833632	4.39879224127867	4.39556376538657	3.95657750896512	4.09849273897358	4.41723332566036	4.59919060081038	3.84661523047346	4.15645435114622	4.9277778316094	4.51447925345573	4.47349928868257
AK7	1.7485282236982	1.60553432532071	1.85289905464479	1.85676374161127	1.68507211079869	1.73978123385202	1.67568117401656	1.70456759459986	1.75420385645387	1.59269719330482	1.86689289505318	1.74455002722507
AK8	2.52268205010169	2.6363814733921	2.51676674204449	2.19666132424496	2.46350054831237	2.3165635259488	2.55892964930564	2.51430346625966	2.4519531868104	2.31345993439005	2.41965036771937	2.62033559903285
AK9	3.58895924456933	4.19688861308786	3.758805495964	3.22712216914004	3.44066043256278	3.61727199700299	3.53513413370488	3.02913084968889	3.87058358499716	3.6038891476717	3.34855447804911	3.14165783464566
AKAIN1	1.18034134751623	1.36161808843288	1.48287704074411	1.8471976044257	1.34583646005493	1.140053965714	1.61907265190747	1.34583646005493	1.67550484557248	1.93153076920639	1.38764102979183	1.33209382417735
AKAP1	3.72325570488385	5.20832360064586	3.81747778905615	4.00144850415683	4.21886677507799	4.03257954866956	4.21972196299265	3.38582871379289	3.66016255858372	4.48849923443593	4.16112117294258	4.05946307458938
AKAP10	6.13275176260076	6.17339545393129	6.21830111070812	6.02037282261982	5.62760241944502	5.75370877476665	6.1724235624371	5.52839386620433	6.18006515605085	6.15236496034257	5.94546890787401	5.93717337033473
AKAP11	6.06175945390176	6.1114373628972	6.41858628896527	5.491561537863	6.10422247651821	5.98912954855206	5.59803217830757	5.37465780140957	5.78932257754209	6.70112213468085	5.88001705661998	5.87117497933608
AKAP12	6.76263588329439	6.63840535252876	6.36908742534522	6.80249773486065	7.01373386551368	6.75435766994999	6.63802768439645	5.72160584826507	6.67548628746662	6.92605724974512	5.89560942593505	6.99358349859064
AKAP13	7.41383721042282	7.16523743691723	7.50625656270222	6.54917417415569	7.1176877918681	7.64405372877259	6.81154476149102	6.03927926185496	7.08708299563656	7.81707190519614	6.91051457173528	7.08037302994633
AKAP14	1.83780600951465	1.57498655252083	2.30058353374649	2.12369291544677	1.54077578640244	2.31525355219696	1.87124911658407	2.03508873428815	1.93447070487244	3.90568961325179	1.81419414794223	1.74873774967154
AKAP17A	3.98512803221763	4.27570229107402	3.59371568405406	4.04680139490283	4.1239983102185	3.67684775466325	3.83487386472758	3.26523698168686	3.374361283459	3.87821097470561	3.20756709032199	3.4432669579986
AKAP2	3.35896392079084	3.20433051756329	3.45809653309153	4.11246378528982	3.29434434550626	4.01120108158355	4.06569303966198	3.8142936224353	4.96649477842945	3.9075862625506	5.04157890469955	3.59352396549091
AKAP3	1.76160091900152	1.68511129631907	2.08949234009181	1.89651694836948	1.92378001131405	1.46516106944319	1.32978950842775	1.67550484557248	1.64292008812043	1.9994020096242	1.52468350975327	2.02431560567992
AKAP4	2.86663629650272	2.66786909264646	2.86479936421992	2.84900000113186	2.79834483938924	2.58980434823494	2.49765578818464	2.59255453366963	2.61728378447006	2.67088566479294	2.77337295665075	2.48334134479182
AKAP5	1.63948620833504	1.34292114064287	1.22192915048131	1.16053989736626	1.35581999645571	1.49351111482048	1.2897201090672	1.50280391621364	1.44458359394584	1.40792849941237	1.56556791008222	1.56907986236231
AKAP6	3.99224748335676	3.33523950102196	4.35628303734028	3.70745463148702	3.38963789995418	3.54213127980342	3.25723227676532	3.01466961479972	3.59154264641933	3.8880086591057	3.45311418477284	3.50449686903698
AKAP7	2.73806529309787	2.44034638330865	3.02146405950715	2.25527562589146	2.74958437292242	2.5686528048993	3.07958490306083	2.71575027845781	2.67393863847984	3.13847874282273	2.77716494597471	2.43356196514079
AKAP8	6.48895018749576	6.31840464486663	7.40187322934009	6.19988139361605	6.18200365629201	5.97129284114462	5.7411872369361	5.6638751309226	6.3637126690793	6.25019848500551	6.39749896420415	6.15921040846958
AKAP8L	6.54463208594636	6.54366365962744	7.14491025561115	6.50366047133784	6.65124273987686	5.84498640893416	5.60955721802068	5.82618917333697	6.56491744506806	6.43299904663105	6.12806899460542	6.41857669029462
AKAP9	7.4084648400238	6.9592139275422	7.19347064689986	6.46716833703685	7.00734136079586	6.76628651897942	6.79977339877485	5.83769026469319	6.85811550451215	7.4598534645387	6.23470622789584	6.99447266477858
AKIP1	4.09760294998355	4.39380737516225	4.08393630968073	3.96501332024309	4.07244770776396	3.9685462380394	4.5227543414399	3.38821980361557	3.64857262476164	3.97349770562261	3.74787757185784	4.11390051807386
AKIRIN1	5.34160598679252	4.14814772018162	3.93057565991891	5.24150437415287	4.11040530960262	5.40782035203762	5.30307817760124	4.74871897182579	5.12274208793401	5.60367190859088	5.24410027146923	4.97715404589306
AKIRIN2	6.28056847981418	6.04207631366468	6.20826239231953	5.8405501832543	5.84802010978653	6.33100357451378	6.3604135410124	5.78293773132009	6.29287417000446	6.4082193920745	6.61142861098466	5.77380274684139
AKNA	3.8318033083887	4.02574283080749	3.91736375028335	4.75120363668131	4.17529010122727	3.65366374398107	4.33859629050913	4.18452327413539	4.17415044524315	3.39156708065931	4.22726431516423	3.95323750128286
AKNAD1	2.58637687833231	1.65176491107974	1.48832340892424	1.66155719390335	1.53890182795955	1.96573352011928	1.35565626226218	1.56419560426658	1.18588737252024	2.57923311465383	1.5951849688302	2.01845274920009
AKR1A1	2.85148944238647	2.86324391199986	3.06698063898985	3.50850963970151	3.70344661254243	3.36789594715396	3.95085969594448	3.23066352670975	2.81664048675849	3.68830253064384	3.36565109210672	3.61786412798357
AKR1B1	4.86794751360725	4.88940277343546	5.43935376325721	5.47262054593311	5.04133908946138	5.01409297956908	5.38613955739105	4.67936814024519	5.02323894617944	4.76482486375497	4.96443231422829	4.97061473356763
AKR1B10	3.6013756849044	2.45130173484497	4.02918067808724	2.54256151057838	3.07481286234477	4.98728221981005	2.22846185181145	2.86881982652279	2.69016793751195	7.86098575573267	2.34041887237266	4.01282648263561
AKR1B15	1.25410341965181	1.47826515954335	1.47582170665417	1.33851117700385	2.01038434587434	1.48813965444132	1.42072960562337	1.56894917223973	1.28051927463697	1.36097227161954	1.42380688475975	1.56321524638614
AKR1C1	1.91918049220034	2.18305041173928	2.01834132351633	2.34703368709703	1.97763811930422	1.71453668968826	1.86461054426461	1.91734170264573	1.76613086312785	1.88796780027316	1.80136727657215	2.07667534296235
AKR1C2	1.26825282142871	1.60098406908996	1.89519554707436	1.59261876992771	1.35756556816387	1.61382034757828	1.06711341678486	1.800697399858	1.17425057957044	1.74213413420762	1.11611978142254	1.5309694425665
AKR1C3	1.9913530581554	2.58859934431203	2.17592340423472	2.25392356912027	1.79218640684413	2.0734801714319	2.3776104432532	1.88475826698377	2.39214552432711	1.85774248496878	2.47336148806907	2.27129097732396
AKR1C4	1.30151978073249	1.51817546484113	1.36799772565025	1.61446691648601	1.47012263465052	1.54935950322084	1.51609005495739	1.79816798724408	1.49142945722073	1.41999245550628	1.38764102979183	1.47988488400245
AKR1C6P	1.40899571689794	1.22012124100477	1.35186597048496	1.38054709021855	1.69619822177852	1.49059163279894	1.37627280581193	1.33240805797701	1.51844306019314	1.41169853824402	1.53288684125132	1.68528615992721
AKR1C8P	2.19010322076326	1.79628886128133	1.77709640505137	2.34154556694849	1.71704857073592	2.02669786079408	1.78790578809274	1.97455220000575	2.17029549819537	2.4511699557952	2.14033361817949	1.80585572181475
AKR1D1	1.44464723411832	1.55197980524217	1.56861679892897	1.63229808183757	1.7756990419296	1.64806757611457	1.19102414860541	1.51553162400988	1.52886416934029	1.68773307862021	1.52529000529769	1.83913170798725
AKR1E2	3.19192681114552	2.67332531821255	2.56142979182757	2.52833778022457	2.43088726303973	2.28551140435184	2.66995334790133	2.67044289496101	2.09548716589129	2.84906961982424	2.79836214289717	2.69362539722941
AKR7A2	3.64989244051123	4.02968612587383	4.12018193045178	3.66832927511552	3.52019277075319	3.98605842634442	4.47015613426455	3.39827661693346	3.4283688364697	4.20835848668697	3.62617191615113	3.92744874122415
AKR7A2P1	3.04277954548534	3.37202309355214	3.14515305246432	4.01112145111848	3.26532215664667	3.57078496281221	3.1123104345876	3.19606274127657	3.52230157175248	3.17708330111778	3.03869668257095	3.10120762552021
AKR7A3	4.0548944544428	4.00374293225413	4.11751697741672	4.26628947035445	4.11261068509923	4.00927730616672	4.0548944544428	3.68998297255788	3.93857865466722	3.4938576187444	4.0048904405731	3.98105452650053
AKR7L	4.00354371262059	3.86401130356542	4.19513279497503	4.21949754006487	3.89887903480434	4.15900551903083	4.40206826427386	3.7624929295333	3.90937018979537	3.98305495327284	3.73635264978373	3.85677970685531
AKT1	3.9301425510409	3.7576910870392	4.0423510048232	4.41866717480025	4.33630105366579	3.85021542633331	4.20071189534738	3.52097501435872	3.99756371682681	4.30234065787204	4.24858937265943	3.86286742296417
AKT1S1	4.0440828788858	4.67255244328877	4.27855437303271	3.82358519460066	4.38374467779047	4.36410311925278	4.55522043143621	3.82977333868459	4.13218712550549	3.92446520311687	4.7532462050788	4.12602354831167
AKT2	5.31972184449967	5.36223721818284	4.88386146262201	4.35817701012624	4.68996169215134	4.25505295160583	4.88411720446074	3.58187538024172	4.77749382324408	4.47645475849571	4.1033504857509	4.89166631654746
AKT3	5.76313246288848	5.70930752337197	6.0996492748581	5.23463391503183	5.80635531277376	5.87965947102325	5.38426676027544	4.82271468491908	5.8849407925253	5.80736880875078	5.77195306909759	5.62096818225849
AKTIP	5.93876355562412	5.85529065102324	5.79339582416151	5.50052127362235	5.8465958312776	5.82712841953915	5.70464313556584	5.61972606608774	6.04637247615011	6.50116600533921	5.94888935886478	6.14651593428179
ALAD	3.60175204777267	3.85331738421694	4.26555023320625	3.59148354956176	3.87216532237912	3.87305458790257	4.00085086389366	3.60325021872173	4.32944036658331	3.73777931062139	3.95433653030566	3.58356600642352
ALAS1	5.92599527804039	6.09155565374093	5.26704154509833	5.45526735318469	5.63907285787677	5.67522384804729	5.92331345790537	4.83181507420364	5.65095114200133	5.36878185520133	5.66031500434494	5.70165053348089
ALAS2	1.85355597434121	1.69581358301782	1.66447898453464	2.00414304550108	1.88781498458927	2.43728231462893	1.87619651431024	1.599949600702	1.82569929767598	1.72782351964739	2.7167703405839	1.79395949452109
ALB	2.62453793138744	2.42080309790803	3.24765907185981	2.21371257646169	2.70973901133486	2.27884937179233	2.19815119101258	2.59397747178095	2.0133347358532	2.30382289226646	2.34415221290088	2.3741845383176
ALCAM	7.35121002308765	5.97237981794322	7.38945082852909	5.77500232417164	7.6579256756095	6.55147487213956	7.58057555680021	5.66415185135383	5.29960273647762	7.0047844529129	6.01349845761167	7.60532623876945
ALDH16A1	3.65334897897472	4.04159693598024	3.83398177242507	3.84347195260816	3.61017711679169	3.20060617646346	3.6152034898414	3.509939821166	3.5950920340713	3.44042503739323	3.6869798047788	3.61257730888051
ALDH18A1	5.19086521144872	6.13896167887671	5.95047855916992	5.43960601930392	5.65384386456311	5.75607170752595	5.74978796109905	5.17617774564235	5.79042846485708	6.06571572284034	6.28712742977412	6.14874888365494
ALDH1A1	1.98087922853684	2.18151287206126	2.34041436270372	2.3333881542188	1.98626183775511	2.42310859858198	4.84087625872083	2.45400922569245	2.42356107748751	2.10529423905993	3.17149428487526	2.18037815271285
ALDH1A2	1.93251922239096	1.79264729209965	2.06799342963199	2.37042558450662	1.85059851692619	1.91718906475813	1.975185603386	2.00042215400405	2.01857729981517	1.83752985282457	2.90976971602768	1.73388342964915
ALDH1A3	2.32310674245975	2.529142765574	2.71118393478186	2.69725560948118	2.60720001726343	2.18360143632163	2.64627784936477	2.71615416794513	2.48977394212566	2.59921280348574	2.52417758748817	2.70914388614503
ALDH1B1	2.85724266406995	3.45053888627252	4.12601004845207	3.03724551019629	3.02389757383936	3.14945382061396	3.5731405037617	3.04070507349142	3.31000107181688	3.83023634392845	4.49370119188509	3.4290891716187
ALDH1L1	2.46169247072585	2.39321125567239	2.87983261137616	3.41461120966899	2.94393383037664	2.71646115093852	3.00225858443596	2.74892489465045	3.95302252402574	2.57292577350812	3.7615524926141	2.43988767168472
ALDH1L1-AS1	2.79826037196984	2.39597227673257	2.11696243571937	2.56696307957456	2.68996123600959	2.73665905645897	3.34160913412379	2.45036454465624	2.58158579561946	2.35544982218125	2.62234492659484	2.19757894226229
ALDH1L1-AS2	1.88686449327834	1.74695601361799	1.80474100466677	2.07933505775768	1.80776103205226	1.7014556685852	1.96999457216487	2.22326319636684	1.92365681637013	1.74269812753129	1.84898829047497	1.57142296757884
ALDH1L2	5.13986158390729	5.94769930551134	7.23290265678332	3.46277784703167	5.10100760161146	5.40720225017361	4.7785234394091	6.16984019625596	5.81555617673817	5.68961554752708	6.03152855155003	5.88805967709341
ALDH2	8.56978637062039	7.6969476815044	8.18701502275638	8.25861353071907	8.73503927964364	8.8724259691406	8.44336594670819	8.01730587178866	8.8054801265685	8.69543139467345	8.8210233356076	8.94671960657412
ALDH3A1	2.59938050941589	2.67674166711217	2.56927089893211	2.4073179358946	2.51243033949017	2.10142834153781	2.33364380175817	2.46872230852638	2.4760820405098	2.50771764052837	2.50594927063712	2.28836065463632
ALDH3A2	6.69974678181314	6.85163999282414	7.12671121331884	5.61703057444639	7.03162572492054	7.36499200112809	6.70728778168542	5.55196697980765	7.0031103150274	7.72824278347794	6.22707689744916	7.10817372764315
ALDH3B1	5.99332161109284	5.60875479462359	5.92366806771337	6.39330737585969	6.4502439656203	6.05729926949108	6.41537352590045	5.93043601312368	6.18610561394894	6.61996548407222	6.07156335917281	6.02949490119181
ALDH3B2	2.68625425908588	2.7809955936198	2.93032362497867	2.9480607135632	2.74945652888952	2.2722549516224	2.70637687579599	2.35268753813241	2.35202757382277	2.92681628785921	2.67638957314496	2.43095006129345
ALDH4A1	2.99750332972787	2.98181519048515	3.1045869404993	3.07089740094878	3.49925260961413	3.2787551658338	3.28635899544588	3.13722389348988	3.01946209562109	3.2208721733489	3.54290500342924	2.99545840678121
ALDH5A1	4.34778424561307	4.1052218494193	4.29099471759309	3.94067807290545	4.1122481377788	3.75755298646407	4.23139648550785	3.15028831484993	3.75940878018655	4.02086106822105	3.26850516745127	3.85241186365742
ALDH6A1	5.47510019120073	4.81784620769904	6.24051141026274	5.66039484484748	6.18783251520201	6.38038737140682	6.31751229396348	5.71334423742927	6.78943397486323	6.11797759145582	6.57184477880955	5.56208372634906
ALDH7A1	6.50932743081869	5.58789397156823	7.53576730237393	5.42268539869581	6.44838537809171	6.67786712014165	6.16673261234471	6.42846880620836	8.09739736400947	7.29266893557261	7.04448320982935	6.61685678439221
ALDH8A1	2.12317260257836	2.26549053881258	2.1128031036019	2.11052889200924	2.06858287946101	2.25663658174814	1.97447099966791	2.20980771514583	2.26963553511047	2.39815983809038	2.10124201098773	1.79551155071212
ALDH9A1	5.96106079133315	5.77352839851589	6.27315016288762	5.54040207363874	5.41656595672805	5.60869734935456	6.05035710249184	5.21179530191944	5.32412470511836	5.96215088372236	5.50822636563326	6.20992308096807
ALDOA	5.14040209976274	6.33982555280044	5.263628145539	5.9907467339742	5.64880965461378	5.37637437179928	5.72792105961559	5.07890927805856	5.45639215013531	5.37056501635763	5.62694689398812	5.82834468047516
ALDOB	1.74533834885498	1.8540758643576	1.64424441581969	1.75417655158346	1.80580642399446	1.81438077483599	1.55751207727068	1.75845312988133	1.6945699334727	2.12957014665957	1.43280626743164	1.75769508493696
ALDOC	3.66323331931731	3.44491700489512	3.13623359395962	2.94716698893813	4.26859749851288	2.97442488363323	3.01591924232932	3.510918511349	2.79071765164994	3.22064238111501	3.22945289665805	3.76962096646129
ALG1	4.87938487713587	5.19214927400703	4.9516811845274	4.23450304378181	4.7987004846525	4.96975155789494	5.21426769310531	4.60497325738512	4.94790727937665	5.17981573343119	4.49542501506557	4.89905672812213
ALG10	3.34358606530435	4.00459860776865	3.69568609926028	2.57042534264627	3.38771903608878	4.10355923675982	3.91252608627637	3.40949063542124	3.44179847412744	3.52872209279747	4.42278156925417	3.85950614319293
ALG10B	3.51102858455509	3.75589862448332	4.54169022124387	3.85029425299834	3.25918943425753	3.6563193988993	3.88365392918456	4.20241256201578	3.2248195844544	3.91699222032943	3.71232085301795	3.75653208230938
ALG11	6.09534427383413	6.47281482906336	6.49028601732443	6.15058149180343	6.20064400076338	6.33070624241793	6.09506306219406	5.7695892051705	6.51281420919567	7.0106790848	6.5672836172863	6.53530741743256
ALG12	6.21675075831054	6.49148113939997	6.81472947055635	5.06194586348725	6.41342011926488	5.80596305583192	5.69433301978551	4.88793235385983	5.55000349800769	6.15188317655064	5.40489257114945	6.41755986961292
ALG13	6.23838314081492	5.73273598395553	5.73733415951399	5.67859779571612	5.52383064863825	5.61709754226911	5.70567230819917	5.11895498637506	6.12351394289568	5.89859966167187	5.3984785197739	5.60992896470705
ALG14	4.76479147277631	4.59343630844571	4.50851105334527	4.3300980651376	4.35185605805015	4.93442929154114	4.62413310296204	4.06938603723635	4.51979646603891	4.44218846632767	4.46451573120583	4.58744595431021
ALG1L	3.22626000098748	2.72261291871194	3.17035733836187	3.64089236950646	3.39594404247784	2.95822332543782	3.09453887695998	3.05185446544311	2.25403539024222	2.9577306784707	2.62261909762288	2.44347543141926
ALG1L2	1.94000218943577	1.92381562896165	2.63444789845423	2.73184272647634	2.85295937138855	3.00144656105626	2.62474660578803	2.30160059594793	2.51723620488852	1.91273820909758	2.09087268225043	2.3501417654281
ALG1L9P	4.11809487617341	4.32708633607051	4.12426383704958	3.73639736668481	4.92873978651631	3.34036013731497	3.71556082795068	4.00340162833103	4.00415777292517	4.0022128398825	3.41899394955828	4.73346036524696
ALG2	5.75174784887503	5.97828507255607	6.23689444249004	4.95486582459916	5.6110980876718	5.83079890800403	5.78901510444313	4.98638240922807	6.03728120312222	6.15914200630061	5.72848900659161	5.9931359347741
ALG3	3.92234663180089	5.16343050760095	4.81396892381524	4.13908044084632	4.18143827687172	4.21276799007306	4.54417069557629	3.32169241601756	4.70118419092697	3.53102960632023	4.70732818271673	4.09124572289579
ALG5	4.06670046598513	3.64421626439458	4.21803640550558	3.16944966534252	3.6477072659547	3.68799712907907	3.6890608569492	3.38912906651804	3.25823350115117	4.16282440372732	3.73242605264949	3.69526013149146
ALG6	4.13033702736044	4.80142567213728	3.72444646467883	4.04725449584227	3.45782147696476	3.31949600132276	4.06200046712181	3.17631395803819	3.75470085567675	3.95049442499254	3.38416850080048	3.83367875572605
ALG8	4.88828181164745	5.12398034740833	5.34147858548198	4.12841971023073	4.99538848524722	4.86109822166363	4.70877428317551	4.44408112359412	4.66895838040197	4.44240986145	4.86241795552477	5.07375875048925
ALG9	5.42165753365534	5.898227759976	5.40258161543498	4.90567492365204	4.90165669890061	5.2824876720651	5.20628254992965	4.38829541529968	5.14475668064645	5.60927343976584	5.15291645822454	5.41589463606943
ALK	2.42873731632569	2.46346693644613	2.35137250755616	2.36006040718228	2.45339560739935	1.99540938983964	1.99243171305234	2.53719482148681	2.2564715852055	2.13059142639098	2.36963588745903	2.26170974316503
ALKAL1	1.39957720798145	1.59171455877749	1.73738152906003	1.6159474578932	1.69938157043838	1.85355628521346	1.66556028187253	1.90003626800507	1.72782756713032	1.50199817909771	1.6914547587646	1.78215165877176
ALKAL2	2.86827882410958	2.65275717094378	2.91498919352613	3.15290588098014	2.91017184758908	2.3852061153484	2.38935177146219	2.62582846721289	2.68915220595254	2.63038817378797	2.99163921583825	2.68344352393579
ALKBH1	2.62387037421611	2.38314827713822	3.44879410783199	2.52429440379434	2.65779592122895	2.77911105393747	3.17467371854271	2.9521848354905	2.85098569927723	3.01612884451545	3.0881508072863	2.96751140033526
ALKBH2	3.69739052156772	4.48355105847122	4.83261060883499	3.32205845332497	3.73503087807815	3.68016350788817	3.78030537531012	3.0778816182527	3.41469845083244	4.21168966766291	3.60324486025091	3.93912943828875
ALKBH3	5.61452897847732	5.24264119007872	5.34724356537509	5.0083414990616	5.46049810706372	5.54696218975174	5.4198942110413	4.96550794322382	5.06115364336014	5.79638671734553	5.55325273266269	5.51752412402707
ALKBH3-AS1	1.37630243166638	1.48311332023247	1.40021568704751	1.38478488675321	1.6023602141435	1.4840163143069	1.1521117323344	1.58330553865286	1.37192906360232	1.21265437597769	1.47311298917737	1.57427681012223
ALKBH4	3.01939304444626	3.03638512841064	3.16070791300997	3.28233395861985	3.33426032928602	2.67787430563982	3.11993775642604	2.75060108680734	2.78226451802157	3.09985377675758	2.66782649115	3.04006126816409
ALKBH5	4.51537719221026	4.66698907165327	4.8864762128542	4.72679059196047	4.84978785967053	5.15268232915465	4.93925820790786	4.28454769477658	4.63810454396744	4.85032624233213	4.88424554309569	4.90721192169451
ALKBH6	4.63811655613832	5.07225881400986	4.94872899435882	3.68016350788817	4.45341753145082	4.50107301797642	4.45603206143014	3.90892802246434	4.20363799862378	4.26970543770135	4.40241288750016	5.07731722371533
ALKBH7	3.11518048238767	3.12854177250745	2.72301944192104	3.17335389681753	3.16592603367986	3.19104778834923	2.94303141747606	3.21423150251818	3.01614634125173	3.17798308338529	3.16209230732084	3.19793966225181
ALKBH8	2.66902020247476	2.86705151763677	3.00199945054017	2.59445939302084	2.8592030208706	3.11948505994653	3.39500002309001	2.72889191335011	3.061513499669	3.4538109672559	3.10769553075424	3.25618241082672
ALLC	3.21410907733193	3.54597791709645	4.10088776405812	2.27224232869817	3.8312187660767	2.50768368807706	1.74693640615879	1.97060093524169	2.22044750747673	2.39588298235093	2.20421208075853	3.19266061522477
ALMS1	5.16770758310037	4.98656192934633	5.515571498355	4.93837846764675	4.62074204111573	4.76618966162161	5.36103077240888	4.57511305008764	5.52796659155298	4.68359079759442	4.72721197228755	5.17104269296457
ALMS1-IT1	2.57731796090075	2.46811808224841	2.90906355429768	2.59246966982455	2.56204537101774	3.00313888419897	3.06316575164746	2.67464367631811	2.73169550633265	2.70054460598813	2.80123004165475	2.67754453530478
ALMS1P1	2.82057838143977	2.46794842705989	2.49608444362157	3.19696150584562	2.25282482253359	2.26297661615034	2.86255324882194	2.46054485936338	2.42519546490114	2.3155319456927	2.75122847615575	2.24186981577178
ALOX12	2.01854069301222	1.79856132236798	1.72120924765945	1.93983771778524	1.79702854401555	1.83693986521813	1.59152647213416	1.98163597603552	1.8820966871585	1.8383524928142	1.40870535835628	1.74440066819133
ALOX12-AS1	4.07263629615163	4.83083406938774	4.77256506657108	4.69698259775476	3.29673183862237	3.53936213734409	4.93172457281258	4.43902062570747	4.69556571850597	3.69866175141383	3.06418280957875	3.67649623919601
ALOX12B	2.17179994522427	2.20666864136835	2.06086927809231	1.99475141590674	2.14505604757622	2.03438256947425	2.03931481012517	2.07460746415852	1.89777754724553	2.06803390843653	1.99637775222995	1.83269790119658
ALOX12P2	5.81174011396587	5.97375526648855	5.00498031366437	3.53757697618304	5.09374633934985	3.26990573904689	4.3593618313921	3.76530703580679	5.18721066074442	5.65985583680525	2.35044284723146	5.8476394767475
ALOX15	1.88729663468639	1.82719994504543	1.80469620306149	2.28861683279594	2.02298327270587	1.94596757670884	1.72071337066992	1.98483365155844	2.05232589067621	1.91841376489916	1.94953936510415	1.82938364855324
ALOX15B	2.34432296095991	2.20121532751956	2.82415462239043	2.64201343083773	3.00913201865079	2.53466831173791	2.38336788319406	2.2747652208854	3.18330247539977	1.98220839170684	2.84509546110688	2.11605847789456
ALOX15P1	1.69896414265533	1.87151367458798	2.42196167030906	1.76297356389231	2.04212665081973	1.63502159356917	2.19835023954125	1.83486290475913	1.85226224709345	1.88446259215618	1.68233836456604	1.95358504920494
ALOX5	3.76232216591177	3.6617225990555	4.25162946574252	5.4683537103778	4.16653036134225	4.1605105688211	5.77325041845146	4.92908973265127	4.95064133215495	3.45688165148837	6.04764830156924	4.33392034802428
ALOX5AP	4.0879507914359	5.54778368042291	4.81018721405213	5.53028667469937	5.4297575662026	5.49587852825046	6.80294724896875	6.07121388091197	5.77099888022312	4.36558035973593	6.45876142289292	5.35526278648516
ALOXE3	2.13048028738069	2.20446115497287	2.16860806596579	2.69251083813532	2.56119538598014	2.27431987528272	2.15270861883835	2.47429644972596	2.45513245487193	2.27528117988826	2.29368525269429	2.3419772931137
ALPG	1.24013202171023	1.09722261163292	1.25970676674507	1.75643969427414	1.29522077453001	1.64787356246876	1.1225395641895	1.86784740571476	1.30410904821027	2.12278568707153	1.64854545542418	1.42403678478958
ALPI	2.13930699074433	1.9325220025654	2.23503699502801	2.38503824023919	2.32568178692465	2.21493816809915	2.06836258688602	2.10998616193399	1.66775994315991	2.32600712378105	1.99611130916365	2.01761288219929
ALPK1	4.72729834064653	5.20287870278932	4.882083265393	4.48050865906913	4.16656123517697	4.51187013775252	4.64624784861113	4.24439516332133	3.91086638849033	4.36166808230076	4.19869918684335	4.51022103137851
ALPK2	1.69951937361471	1.37657114227605	1.51542386945995	2.9042245320458	1.47683143606383	1.58297585454151	1.57896649637541	1.5755548602199	1.57590800104094	1.66633306877185	1.79447808737587	1.66769456959289
ALPK3	2.37125243051603	2.32722551769205	2.24637522637241	2.42808300421341	2.06485730503086	2.32203525305806	2.54389337367967	2.36605597468778	3.31928133920484	2.31101935946452	3.21448150370193	2.4883039000312
ALPL	8.16999597706754	3.75904562565393	8.38042627231889	5.11806353089066	7.87899779699399	8.91207250395778	6.35939754917036	5.94139045818102	5.91554152085561	9.86480415583219	5.59475601053782	6.86438904498123
ALPP	2.50341941950892	2.10476241968123	2.0653640195072	2.45839191776367	2.58497416679629	2.47383661390128	2.37207136792593	2.125514447681	2.21269385006251	2.18330659212197	2.00326075564161	2.0232560156595
ALS2	6.21736221774944	5.84950627563504	5.79470894518836	5.54069189930362	5.65507886001362	6.30437266094978	5.72237142898078	5.30178604207769	6.54879121826552	6.56520047053656	5.75029641015686	5.70783346663177
ALS2CL	3.02174130892796	3.66868648526893	2.83527967322354	3.09469970393367	3.05354203292442	2.37317653156427	2.87007418951466	2.90839364888021	2.95127969400112	3.3581761557743	2.62595630051835	2.23022086074099
ALS2CR12	2.09623086038588	2.62415988992179	2.02437947400628	2.49072697230311	2.03213795767191	1.93803644433608	2.34147074284941	2.3109390076206	2.24244356604258	2.15653866268649	2.00846941299132	1.92515048631056
ALX1	1.31584854167069	1.33140268139275	1.73684130744553	1.33833299719532	2.39475233437488	1.76655672014497	1.18540958616909	1.23486852691253	1.5429031910975	1.12775569601764	1.51166955744552	1.79717611018526
ALX3	4.65104037841771	2.53331722461101	3.27684217850262	4.28980872358075	4.02882256391162	4.38076799098009	3.81775652154854	3.6664092634872	3.49527785851224	4.03840575698562	4.01923443569121	4.52427714881483
ALX4	6.38808818283444	3.53584330159293	6.30201511541158	6.09048885486209	6.8129281183358	5.02566725405393	5.25128342573167	5.79517545984091	6.28555852472159	6.12407761050994	6.90343879948904	6.02233328727494
ALYREF	3.62765626885035	3.07423538728009	3.57078089004695	3.32780252408623	2.89105522779765	3.04088231804438	3.63126318513403	2.69820198051726	3.39776858584244	2.9396532189576	3.28439538298401	3.6626422363035
AMACR	3.40834184238612	3.37031980828622	3.75378426911464	3.08002503150825	3.32094604286279	3.42768488477279	3.60893903125006	3.26794151681673	3.47445146726392	3.33779109487055	3.38974313230496	3.49882518010754
AMBN	1.54752596556963	1.73313592469328	1.75538894710614	2.31954797078942	1.7829556847874	1.75146858921756	1.66657094472511	2.17876244414103	1.64137193557944	1.87120231588813	1.72661196065978	1.65105786536787
AMBP	2.38321356001485	2.13735653297508	2.30379267714382	3.07608922239926	2.47240634411781	2.52188367179294	2.1711206202606	2.28694881116133	2.55172458457695	2.14731526897544	2.48019367632706	2.51326852330238
AMBRA1	5.2270060993218	5.15942333109155	5.28540426610095	4.77781601271716	5.27521258550691	5.24435829417117	5.31221520818522	4.07844700203626	5.19887468484098	5.28972287785506	4.84697512080797	5.16869197837257
AMD1	6.41219809344526	6.6886034052581	6.86553579917416	5.06099797016025	6.4932325895708	7.01717751742268	6.17412220291064	5.81392330568753	5.9465184743069	7.43087175344218	7.09643902892949	6.65605762951638
AMDHD1	2.68262267288999	2.60206191038856	2.46794162039019	2.44270792236279	2.69667527679888	2.77579695650433	2.66686183995671	2.70178327982515	2.5824879549296	2.36703587344657	2.66006886901444	2.63280889952637
AMDHD2	3.95168166889468	4.44263671664097	4.0334026384484	4.31628407801597	4.32972285067141	3.93124573219298	4.31310504658675	3.74369762851749	4.04467424882705	3.85616419874335	3.94957570128618	3.85338665476136
AMELX	1.33590749354269	1.31015152228082	1.14000929780685	1.41046699441232	1.81262704032616	1.53951203397677	1.50694833860993	1.40694006995991	1.3816574007165	1.55293553379904	1.46491487630402	1.51523320336943
AMELY	2.19279376954064	2.14234888665459	1.92507875906377	2.62542905108038	1.69198382804091	2.33461039227313	1.7672695927417	1.88026294520169	2.14121503480533	1.65168928210741	2.06105750287481	2.20557877661927
AMER1	2.13517697018041	2.83403444549282	2.10005207972925	2.0345072084723	2.29570536067916	1.9080699923674	2.75983986677781	2.0789590975014	2.52089219250394	1.53331369594215	2.40445417469167	2.3087562662184
AMER2	1.55686886157861	1.79832221729447	1.77851409409461	2.08395436648293	1.91580340143304	1.92818243053251	1.87493525933872	1.78690266174554	1.73927326289551	1.94358663528088	1.91521726586575	2.02860251724867
AMER3	2.51612475497133	1.96869083502423	2.17769672334104	1.99013292908389	2.33549050147633	2.06360858942401	1.97432747111709	2.09557168940966	2.00043040695947	2.10200197711463	2.53254685632314	2.17282193100604
AMFR	7.19942934937441	7.66668538457815	7.15106003387737	6.8146481686175	7.86026205141839	7.70253398716885	7.49830606616982	6.39998852669445	7.72462648645939	7.64119874679293	7.48529325107885	7.66410933788184
AMH	2.49216899365063	3.21939103039733	2.84883211745238	2.93973634696033	2.47193304551206	2.25800362123054	2.3911744707216	2.11588843333608	2.15680339961588	1.97673297276506	2.63608998933782	2.23881443695735
AMHR2	1.72827790685057	1.71267240583344	1.6611667986181	1.68567300012065	1.89993219076615	1.67895353708869	1.52164960415904	1.59227094775935	1.7287875230814	1.90873375279629	1.64682100704538	1.69352811006316
AMIGO1	4.99923767488062	5.06392039076295	4.80542300882081	4.26210010393476	5.19535946846746	5.27061379760156	4.51643378738299	4.65605987202674	5.1089167074799	5.04538629393615	4.93829518670345	5.2591318541807
AMIGO2	2.06725601560829	2.32000944439458	2.14950646609631	2.1863486232863	1.98375302015445	2.12138979752543	2.15970823950231	2.09298630579155	2.11085305022943	2.11043805196034	2.58121850485068	1.97342544191329
AMIGO3	2.64003678519771	2.87387659560696	2.44420391542494	2.87510582467986	2.40404889428019	3.17039396504117	3.37822927915225	2.2650198002044	2.86725051792746	2.71704478464696	3.03219803380793	3.09008772900168
AMMECR1	3.01252572957595	3.0264363574544	2.73804294562875	2.9929944535307	2.99256866993395	2.83975857018105	3.1132427565076	2.4055632816416	2.98751281421721	2.90297772530474	2.63709693683816	2.74179840408734
AMMECR1L	5.643194001291	5.72267048559807	5.45979630239966	5.35917429837307	5.31936578104526	5.55280717390056	5.68330143544351	5.08149531563047	5.539347248834	5.77851677109901	5.56665164862015	5.47388718136813
AMN	2.44603571569451	2.35901956283257	2.52031980416259	2.49950877589843	2.46955231684297	2.59073064636574	2.28892067655677	2.15900560972426	2.36587353500498	2.57935620872275	2.08520318237208	2.62385354547541
AMN1	2.86605201141619	2.92978955200448	3.073373963887	2.90271487677805	2.368764666546	3.01606724393856	2.44801843451597	2.99959175538902	2.70957156285409	3.13952015203615	3.39536143839349	2.92217418201083
AMOT	3.98083194478964	2.66791651598581	3.81899388059164	3.00894068608596	3.54329608550343	3.24038751035892	3.59496488991808	3.25215923769111	3.456597015925	5.39722587946201	4.03415772530556	3.49905597400229
AMOTL1	6.13728408131531	5.14911886848211	6.2462188444819	5.60976121381197	5.44302233207448	5.73829925385008	5.78432278123909	4.85452910391544	5.47798910976379	5.72495013406776	5.03165484427492	5.54744265537043
AMOTL2	4.61700121801872	5.42901878658954	5.12437224732103	6.10620393695831	5.08733329066281	5.25466272818659	5.69361507206273	5.15154163161249	6.58569704870685	4.53074213333027	6.15813154114296	4.34913316588988
AMPD1	1.37253332869594	1.45319893708669	1.62049588976973	2.08120389841832	1.57523664343265	1.52322320957586	1.29431344540064	1.51053312293576	1.54850297925296	1.48031446817882	1.60746924272438	1.32647824539665
AMPD2	4.7113444762838	4.45489532701016	4.06889871757685	4.19887028671625	3.98113467017924	4.11681940301267	4.36492988355454	4.39220503731845	4.27279134021065	3.82445610331399	5.07169840031909	4.01092513544417
AMPD3	3.47068189058815	4.75921043105804	4.41778463473276	4.0044248331886	4.35333931621277	2.84982226620993	4.29826658731041	3.94219171323721	4.24658926908438	3.71784679329393	4.32563679347772	3.58888714894283
AMPH	3.13223378559895	2.96712671808076	3.39535866189238	3.15827087979746	3.53003492291064	2.44879267344757	3.59246922943188	2.32083647013474	2.65796115615201	2.35743828708478	2.5780070482263	3.30466181948219
AMT	4.75744159338046	4.47655819101689	3.95453197575883	4.36349003359898	4.42727648157707	3.89552456891051	4.20701586027722	4.16851280302475	4.35094192174448	4.04425475421173	3.87253960303521	4.58307343536111
AMTN	1.80693088008455	1.60634334260635	1.37780465163896	1.43984531522537	1.59515246449557	1.8076945052188	1.53544159541921	1.43715833609149	1.58091531850511	1.26985439146726	1.48391777534047	1.5551154811127
AMY1B	5.97271408056034	5.98068542591299	4.39108556703717	5.10042539140058	5.72367513926236	5.53944091869304	5.12739807710955	5.36994365057171	5.84598899995962	6.4151099599542	5.5119123754314	5.51218710038436
AMY2A	1.00719936048231	1.24018018373818	1.11605751625382	1.22437749441557	1.6016541383949	1.94194050342346	1.06169722994578	1.50204624905081	1.15887989429206	1.5432840231692	1.50166054745597	2.35954925627812
AMY2B	2.12128494247123	2.22653901910351	1.51974137479358	1.55506980474175	1.92554738917608	2.3613014055699	2.23776604974505	2.261429058404	2.45058636314832	3.02894472753248	1.52374594080174	2.31021824088328
AMZ1	2.0020325826516	2.27163705557097	2.36762953568115	2.40889191881114	2.49906287164479	2.32976559623717	2.43658295615661	2.11841302289246	2.45242471932222	2.35249916119372	2.26232900989847	2.18210544525481
AMZ2	6.60509224781213	6.17340093139548	6.85877062317844	5.62831291374563	5.91939271069566	6.30029858400474	6.47003774214618	5.64708642446293	6.1858550766373	5.86279923302776	6.28184027194394	6.13710429458669
AMZ2P1	5.05780721930504	5.3377724943749	5.39414815897707	5.2230326006656	4.7899902110449	4.96442423179959	5.42010617594573	4.36795750547041	4.89831177370215	4.83738466323801	5.35615535204109	5.32954203574343
ANAPC1	6.43617647795595	6.60393978148871	6.96491558962372	5.16216196476841	5.88035278220825	6.34206075116841	6.83619075702985	5.50536300254071	6.82014132985508	6.02305965678744	6.18820789739399	6.47345264393408
ANAPC10	3.11375639044583	2.75901409572084	3.15116847588149	2.58716866008479	2.66927788606494	3.25633730997379	2.91090146012387	2.71662661912504	2.90804944514038	2.8340029657142	2.87504906460899	2.90456089094394
ANAPC11	3.53331285600147	4.60541110784113	3.94875063297106	4.30676485834084	4.562408328077	4.10831625158147	4.22333025344317	4.06155415197459	3.89454466867241	4.24320391762983	4.46545114955296	4.36365978802288
ANAPC13	4.04070371324592	4.30597466906232	4.45221697565134	4.18618892400423	4.51554071677312	4.77900293450624	4.35105347004415	3.99519866814834	4.55703114582488	4.55100189407295	4.99128173547212	4.75333114362593
ANAPC15	3.0630572045945	3.44712833388601	3.64481902227965	3.21327138669965	3.4663797047128	3.25349878120471	3.28969183179209	3.15754676532925	3.52032491878684	3.43449621053856	3.6195434100891	3.53684492782051
ANAPC16	5.29272337796747	5.28990532531534	5.9385301618887	4.43310651618863	5.36887345770478	5.57195225065552	5.53845232575977	5.10151005792533	4.93159700406515	6.0975219353102	5.9030613873647	5.77597796235372
ANAPC1P1	1.29514195560198	1.71046875864543	2.02020976553443	1.67365794170906	2.15585363909681	1.25786675550137	1.97147651038596	1.27313079468664	1.74563656352517	1.1733709201026	1.61954494063248	1.59540184988504
ANAPC2	4.98105413364147	5.05129766174444	5.172018968069	4.84216938726171	4.93740378747737	4.25542447209555	4.63408588359453	4.32102863773886	4.67570721176986	4.78441982490176	4.71371024642916	4.87283436975085
ANAPC4	4.10164447396294	3.99595941698443	4.17950853099358	3.46149579775482	3.62169786060485	4.2088898207956	4.04236006121343	3.37828102777768	3.94075377678445	4.52975264706504	3.71286598284064	3.9540008357528
ANAPC5	6.23235622764939	6.93044889155392	6.26036122951471	6.30364887919879	6.08315996553207	6.06115032836343	6.22075689805505	5.68332904216454	6.37763264799834	6.26811551154527	5.97507880890663	6.44074807332547
ANAPC7	5.45724537110256	5.50149482257176	5.31228903696249	4.84679963665788	4.92921119514031	5.1401440548642	5.4513196272952	4.53286948649784	5.41778555415319	5.36076530551781	5.08369146772905	5.44943391124684
ANG	4.12570233534063	3.51636791651217	3.24606812631642	3.96332541417279	3.83591229050979	4.58526322254073	3.60465374343993	4.1374387851183	2.98101808034879	4.33600503220643	4.57195949771166	4.4124564440176
ANGEL1	4.75920167912884	4.42239725824562	5.11557084654879	4.75124805447592	4.72213560057902	4.57101249135425	5.12841241965106	3.90585696463955	4.97531510592405	4.72748679322235	4.64041974803624	4.99736445781506
ANGEL2	4.78814104790665	4.77492443473378	5.31631317540717	3.85794918739803	4.48537167103796	4.7895712754573	4.61177529164339	4.83848494252308	4.49374048497545	5.0562924708343	4.60110396169793	5.03075345924821
ANGPT1	2.73324350506596	2.6876458394268	2.61211869751218	3.03224709833137	2.13691898693938	2.48885630723578	3.3639391538193	4.45314893075858	2.76859419581326	2.648166364239	5.02855693830317	3.65276746692449
ANGPT2	5.5676304619982	7.07457493122326	4.98857170602197	7.41769879072914	7.62496549711807	5.69755386945196	6.83443091468858	3.11262499731008	4.77141072788356	7.01895078635682	4.84839406234466	6.1851336775529
ANGPT4	2.45425238107857	2.76938209432529	2.24975372430205	2.53773591877648	2.76793801751702	3.15518886088781	2.96708528245681	2.44801640637434	2.90601591495672	2.5423423975769	2.98602647621413	2.96423489002082
ANGPTL1	1.56540468818959	3.96421911785909	1.59168833476149	2.13646701471454	1.52727062551377	1.74747546727172	1.66856841743505	1.80640608545462	1.68580697613725	2.114920222637	3.08263251279958	1.80119626215076
ANGPTL2	3.06970513994148	3.59118048022492	4.72014285374932	4.62687115859192	4.02417300536426	4.91405954708954	5.55649225047848	4.88684745391187	5.70305625078436	4.92141281806026	6.34650176282001	3.70850766557073
ANGPTL3	1.40688241369755	1.40984272254217	1.26068041999322	1.37752778117409	1.48334424796481	1.20613002775589	1.33579528760483	1.35876290787101	1.01525273559989	1.32839573567209	1.40143176338667	1.14212202468205
ANGPTL4	2.92970909692147	3.66516295969683	2.99483613415003	4.40019140086582	3.53998163534109	3.50615817512268	3.03248887420193	2.87787757956814	3.0838502096703	3.63863620329447	2.83851555482176	3.0729771908105
ANGPTL5	1.19578481156478	1.23582311813917	2.66784754035873	1.34096098680172	1.5963385461713	1.23849532446508	1.04898634376057	1.23418393533527	1.44795259252943	1.82284465262593	1.22526634433303	1.40427666147293
ANGPTL6	3.12719448288935	2.74750943238668	3.52229374072523	2.99790043620328	3.22131830800799	3.0562351905909	3.57395782930214	3.07957544684172	2.80224500134381	3.03339256164894	3.00277504382261	2.8304418335167
ANGPTL7	2.99384227003044	2.82955517101089	3.65239789263388	3.15850546018655	2.86906566026503	4.09986920805674	2.47559618841345	2.7557640863331	2.30843410412511	4.6962190687434	5.11964949382348	3.08096046262497
ANGPTL8	3.48167576448012	3.14788335071094	3.26968319285552	3.0108397932301	3.30390878679216	3.31266892099852	3.46192457480295	3.1928983498762	3.08781042914501	2.89706945051916	3.27003293059268	3.44822416034152
ANHX	2.7255118381817	3.0880896784513	2.75770982362622	2.91379281690497	2.81805492553381	2.862269054019	3.15312618001377	2.52106860556146	2.83246647889272	2.51683019004161	2.97430517509149	2.99676661880833
ANK1	2.32708624210203	2.54870177815656	2.59143876082867	3.82169718987414	2.2208088723439	2.02945969950978	2.37297783494955	2.1734748202116	2.01597135724696	2.56371255786138	2.63857430931737	2.05701456195153
ANK2	4.50867334622174	6.88139238383105	4.66151033777794	4.93595738219816	5.21576728048339	7.16881226128181	4.09382747940532	5.57244213314492	5.94225064511004	7.38162909106773	6.60529735530387	5.40244117779933
ANK3	4.80275952317536	4.39592812426011	3.96258573279476	4.81461644030776	5.81882889231158	4.93747461099131	5.50592241660255	5.25588588544221	5.15634250075628	6.11623173741602	4.74481466750713	4.1719088738044
ANKAR	5.39886311739926	5.09656945449796	5.52508702203644	4.67655340446684	5.01404102664436	4.83218839050299	4.9756518251569	4.77184031931021	5.0264525381732	4.99832631694248	4.68148539453673	5.35553537449012
ANKDD1A	4.28795823043527	4.22235352961514	4.32051950983991	4.6465669365405	4.42475068559906	4.23570733126299	4.55800389939797	4.26591846227141	4.49072909705405	4.30993897446539	4.98055808260644	4.28121825673302
ANKDD1B	5.62633665799416	3.14678652504302	3.43437993753235	3.39609678234998	5.02925839312878	3.86406615018126	3.34448869735918	2.85934296230559	3.3892253108192	3.65302118762725	3.26809395478495	5.06485766006832
ANKEF1	3.68787180009032	3.77624008861908	3.08420011549506	2.5395217199632	3.0652240039906	2.97234001708766	2.53043785201514	3.07871251289756	2.68655556248172	3.61758861114953	2.46901045159507	3.39510340119823
ANKFN1	1.57730870913385	1.53344680200035	1.42473180123145	1.49637971982597	1.61438954115192	1.58587571928148	1.53599835260244	1.44567315201319	1.47472856810753	1.64943285947001	1.47890898700877	1.47235257687982
ANKFY1	6.33231568592564	6.77706908690692	6.17679218169582	6.24559322804669	6.67445388229316	6.57755671500329	6.93095035820762	5.69622828201929	6.58608334189135	6.66132458983722	6.63098271659771	7.0013000832868
ANKH	3.87181407082232	7.08138876414994	4.81372566246206	5.7472627042588	5.91700343462595	5.86695443202298	5.56891866104973	5.52910133582123	5.3955390365574	5.3959268894264	6.4939780416424	5.72835568074989
ANKHD1	6.53637477549995	6.58939516988765	6.57582474434452	6.07026932529923	6.34982372548982	6.18156711515495	6.36941284858161	5.36484390141094	6.21934173448537	6.58367831207085	5.99709152189796	6.65416734600848
ANKIB1	6.46737590559166	6.87646223327899	6.31362654298586	6.34736847290321	6.28298273590853	6.67122847747569	6.61007039989989	5.94860746295657	6.80675157784919	6.5894636287437	6.33662381054796	6.64202455820486
ANKK1	2.30678291915215	2.32034064587699	2.54881016387896	1.96280419293551	2.23193101873086	2.18384554827716	2.0901163304936	1.87481790483566	2.45524253734952	2.12627250694685	2.27503527439799	2.52056526312542
ANKLE1	3.3608189368543	3.5178563259666	4.12976874927756	4.18799980844789	4.14183395346033	3.47220905037404	3.45826600213898	3.37265723561804	3.56818184361961	3.60783948253572	3.86382939403563	3.67452709454377
ANKLE2	4.99840656544562	4.95727427998125	4.69259200684994	4.77000371174883	4.73262318621135	4.68876149888759	4.60962452091604	4.15679072446307	4.67610449010914	5.13918281262589	4.54650209332519	4.45845541859266
ANKMY1	3.64913417604155	3.41442526322174	3.85329087414004	3.55269158124728	3.33294083691625	3.51782074287419	3.95613965920971	3.5137013071915	3.57274276081723	3.4821394765794	3.44776730527844	3.45465985356577
ANKMY2	3.93422969967435	4.67263811179003	4.11420835326515	3.13374099634336	3.92022748227318	4.06721551310926	3.78871736893961	3.36786514029669	3.4245799426172	4.6747439611029	3.28386651560228	4.2952354708519
ANKRA2	4.29050050117561	4.70588095662072	4.81952593562411	3.75569031188123	3.69852983719298	4.19414596974544	4.27751958430474	3.78550107584709	4.30154830274137	4.25986772906704	4.01585749688422	4.49835190382976
ANKRD1	1.68681787125285	2.28226454509293	1.73475633127948	2.27095403654346	1.7493401131539	1.82867672580701	1.64468808699355	1.79784498175995	1.55955720974143	1.53151046510806	1.99095763242808	1.85548559319007
ANKRD10	6.78901266176888	6.56154862557565	6.77733502795636	4.44748377005687	5.84165771650774	6.29020913346607	6.63641005515905	5.72282131109575	6.49423627724297	6.69265852093109	5.97402895592465	6.42453875130468
ANKRD11	5.75358166552102	5.73117385232024	5.44273809429187	5.72676314920009	5.2096860374477	5.17154125723243	5.63153534271623	4.75975896213086	5.32655007014602	5.49693023652981	5.245939445306	5.24232495908744
ANKRD12	7.22772033650295	6.49323022816309	6.77706295643525	6.49584221528007	6.6847755150161	6.85242560134021	7.06578971011482	6.18728727507132	6.81263723721897	7.41625980760233	6.88975479862978	7.00336783783086
ANKRD13A	5.97034453573523	6.06716713135584	4.87591153353681	7.00987948794203	6.60494822575974	5.62889221361959	7.92752026341937	5.80018805504735	7.4019887321077	6.52782204924373	6.18287172660162	6.21238745646734
ANKRD13B	6.00435562476648	6.31431079104555	5.65128549280742	5.4376119692911	5.9551088583789	5.42617281531218	5.83181794926565	4.56954221211322	5.7173735333537	4.87291218070937	5.08882762147097	5.65987765987407
ANKRD13C	5.76125752880321	5.63193270447437	5.04373780911128	5.08718044977069	5.69373847001803	5.69565833476701	5.94243704897152	5.13895923034551	6.03815970437952	6.50462125920519	5.95434597482067	5.85642292125069
ANKRD13D	4.30476996568811	4.51341200091943	4.11442736571328	4.75444386163837	4.44675552068408	3.84257260176261	4.60247392118069	3.93447888456935	4.55619546426249	4.05744460301694	4.43135637276986	3.99831570469681
ANKRD16	5.06937854978012	4.98719694586528	5.47125355598792	3.89527337520587	4.83732434444184	4.26150460659681	4.99019065022773	4.01368070356414	4.95029194645659	4.50867178686115	4.34578095371926	4.50967313551755
ANKRD17	7.53734645784064	7.69528157691067	7.95506543792609	7.10388265910696	7.3389064720103	7.47177696129776	7.62458872293345	6.59062689352615	7.41428552994286	7.69021616544832	7.36253803293331	7.6489289608241
ANKRD18A	3.07854906226871	3.15325026142902	4.59225600377686	3.34867920283574	2.76151159812004	3.14674812127421	2.53429264193839	3.49364415161145	3.38252819943311	2.81618385785354	3.3881855055473	2.3805231160777
ANKRD18B	1.29859622275015	0.963186599245728	1.35130751975975	1.70386378593936	1.29267235216633	0.733855809882686	1.58387683407833	1.38359948175586	1.62442632253838	1.18796173022774	1.55408684421562	1.25897576832514
ANKRD18CP	4.23160499425264	3.56281212040813	3.98233467853897	3.89668115727854	2.92525167797003	2.314584043443	3.08087523028639	3.28485668724719	3.71065387468607	3.61254161471286	2.795425729691	3.40033977568837
ANKRD18DP	1.2092225230874	0.956268722856913	1.28304150752418	2.04129037503017	1.36675950470919	1.06658397557751	1.25031839976731	1.13934265694184	1.24667805045779	1.65579182545174	1.32747412430677	1.0088748414226
ANKRD19P	1.59275197324882	1.9656057887143	1.78654343940175	1.78796461654467	1.98536005757834	1.75181297775901	1.82356149366399	1.31949962948884	2.17751724602421	1.9622597963531	2.30765572510152	1.80743562951075
ANKRD2	3.42983816700824	3.01303112602263	3.01338488047101	4.21923491123081	2.95718572161615	3.35148394505576	3.0579728957194	3.03792746226192	3.03339256164894	3.25961039266993	3.26942314823836	3.06371358991975
ANKRD20A11P	2.63755382654824	2.13374148212672	1.7851436252437	2.00475974036174	2.34270322956227	1.99514287614072	1.64200813140234	2.03777273602378	2.5986568507527	1.72448932116887	2.98407588689135	2.24254890068957
ANKRD20A12P	6.44713316693142	7.65660130310403	8.67042364143586	9.0554638361749	6.64724247739224	5.86561477859535	8.63668335883989	6.51592698326814	7.83104684599871	4.37317170156575	9.0021968723684	6.73060812436318
ANKRD20A19P	2.78915780846319	3.43173770204766	3.07383375214931	3.75786659691214	2.43866662470192	2.79134397742965	2.8552869617766	2.28953514265925	2.24718876127181	2.6591581341546	3.03763216985953	2.62517919049861
ANKRD20A2	5.71675173176721	5.40974706593415	4.75092455994474	5.08898250623756	4.66669058707356	3.85103499491129	5.18115579542975	4.80601136182305	6.08828161589469	4.49293323439898	5.42542844020955	5.20155203964479
ANKRD20A3	6.32916582133129	6.33281041212368	5.64356187258448	5.94301903811182	5.7088394474201	4.95832978855514	6.00401317139802	5.44344779121287	6.45164030839069	5.29763559722895	6.15385253977127	5.87906119443192
ANKRD20A4	3.71125857800195	2.41116226528312	2.23448052267229	2.45181296442463	1.93960726680221	1.49122532441603	2.09450470397974	2.34815006150922	2.6309235580219	1.82352511734732	2.55896990864479	2.07903659437363
ANKRD20A5P	8.44976369521419	2.30305370843144	2.87548261986714	6.93918815836199	4.16193394852343	5.27996130937868	5.23773390513484	6.32187297681568	8.38436197950321	1.54249494237954	7.36202955095836	5.97797771595431
ANKRD20A8P	1.78908786930707	4.87347754190861	1.49761733644328	2.10349856619693	2.14388493112869	1.7536472826859	5.51402891794421	1.4863795765868	1.69463917012129	1.43421271588118	1.73827549329211	2.95114941141797
ANKRD20A9P	7.80960868472522	6.36829460291821	6.95192400020237	6.66887788927634	6.42525710405375	6.14006121590866	6.79938084095278	6.46032803606497	7.8236417970177	5.4578477316128	6.71858565123485	6.60568634859308
ANKRD22	1.96714599486568	2.10414841799038	2.28199570239876	2.92085863285127	2.08433046377776	2.03261813681764	2.45993606847081	3.70944334582059	2.35367554622009	1.94488874807393	3.94809235890416	1.95465721622013
ANKRD23	4.11040530960262	4.56447859302646	4.70467700468633	3.88526151640613	3.99938900540654	3.43055096059572	4.02610419681601	3.58776217248344	3.96658945045902	3.746035289612	3.01575836736128	4.04723790505339
ANKRD24	2.86051819626017	2.24524355148506	2.51096996508593	2.77001923179683	2.50635711143003	2.12697665200004	2.37660750716618	2.32505634333657	3.34877072320972	2.72915782573231	2.78506949204013	2.74951692736754
ANKRD26	6.50997721056609	6.5201728128677	6.50294403427469	6.01138939431584	5.81614624650869	5.47905460245166	5.63132368907077	5.33300678649756	5.71754480107914	5.8940369726482	5.40675297771431	5.99509433629728
ANKRD26P1	1.42862459596677	1.55120568629877	1.33688475555346	1.31728686240238	1.32503037140569	1.34478715088939	1.36854738040503	1.2446100348419	1.30659362058968	1.13998045570546	1.30003743573882	1.4986142658263
ANKRD26P3	1.36939488768892	1.36324131857959	1.25531794115375	1.65588074626479	1.34602485740641	1.35659096817235	1.07559616670563	1.21825560527717	1.21260890124524	1.49045266790885	1.25419964924539	1.36044607137029
ANKRD27	4.62819389827788	5.41756663984663	5.09843212216963	4.55874455053613	4.77407657410898	5.05051086133346	5.33686456134	4.38889330445177	4.98160728492084	5.76335856320649	5.08010070305207	4.80734320444211
ANKRD28	4.4982912833549	5.62003342850925	5.37480010541988	4.54932516679833	5.56277493011602	4.8699819322888	4.11992539934324	5.12057390752004	5.44975208790838	6.17090620334221	4.84206963221263	4.70357613154432
ANKRD29	2.4744436697727	2.57802479848437	2.90608686339391	2.51822998172743	2.93959949042509	1.94581545379373	2.67333183726985	2.26577380349157	3.06388623438818	3.34929842369721	2.77710342688545	2.54982276842182
ANKRD30A	1.42275994452044	1.23769974729201	1.07041635205785	1.29885499603041	1.90938032165847	1.41630660246342	1.19873792248558	1.13157086290672	1.2742763271916	1.16404053966127	1.3373747718653	1.44332498926049
ANKRD30B	0.995148316010722	1.03259876311393	0.994343761745958	1.09954997117686	0.921410669141656	0.954494854522363	1.15706640570364	1.01317637348593	1.08887629774874	0.86282904043066	1.38474089808739	1.28628378840585
ANKRD30BL	1.89521339028591	1.73892244728288	1.80396183777614	2.04852112471655	1.82023081049008	1.5008463204966	1.91200538818788	1.80048490864529	1.80396183777614	1.51115910187525	1.87431651767624	1.48565952352216
ANKRD30BP2	1.94698289984961	2.14214614321125	3.3148977812232	2.42046372548158	3.00653204837243	2.24150333196943	2.03007174402703	2.43337382281458	2.3406320925644	2.32599340088123	2.38766744300436	2.34737563490728
ANKRD30BP3	1.46862731987914	1.31473306673349	1.7296612654343	1.55850585077992	1.46517775742987	1.47209904515565	1.68633108157796	1.62772338935397	1.40023990449904	1.55455992942488	1.86176618953044	1.64665732706237
ANKRD31	2.28800367997368	2.59312972198017	3.82439695621626	2.21792820840063	2.43468108378789	2.22583264034152	2.00393442444629	2.2977069249301	1.99960033366655	2.18503854627373	2.12507462475471	2.18322857458918
ANKRD33	1.88739632748135	1.82607697250674	1.79935479726509	1.66664176335427	1.85622820793964	1.74541992541983	1.69748286032276	2.07953983625555	2.29354967233321	1.83061087328205	1.60965391178865	1.8546087194481
ANKRD33B	4.54387993631989	4.91076582323106	4.37353629957913	4.14142360802667	4.64044833719043	4.16203886789089	3.89850557098826	3.26730162338163	3.85024391906888	4.82364398163672	4.157013413781	3.99203855346896
ANKRD34A	1.85140498942842	2.16509957453696	2.02626841941054	2.3578875326475	2.63698250312397	2.17764800849263	2.34280008476927	2.09150148372718	1.94737909620692	2.09375059099089	2.20227330129845	2.55342162997391
ANKRD34B	1.64988427788443	1.8563995449335	1.93282063606938	1.93258051948299	1.77272955100092	2.29523544191403	1.85544667169915	1.99634695006752	2.19897090161453	3.28588961570139	1.95817768160317	1.74272648415949
ANKRD34C	1.40269078302036	1.51549350161247	1.66961326903283	2.13717017505083	1.51014123086898	1.30333250184358	1.42344889905159	1.76081339773139	1.89102553329	1.46186662624086	1.75441001587244	1.32348129275759
ANKRD34C-AS1	2.33269356934084	2.18705581141483	2.00678853796699	2.39120599336626	2.19496398438117	2.15286597978803	1.93747454717737	2.17466745739748	2.05528733660472	2.22787514668775	2.18150443085389	2.20865211714448
ANKRD35	2.21808593540323	2.45315695455571	1.97956138935597	2.46271847977232	2.59734863309968	2.16603289001592	2.1380242215425	1.68720361674799	2.4460272383146	2.36763236125537	2.06280715811093	2.81651768165564
ANKRD36	9.556462420338	9.08522861509283	9.23427347073623	8.4954156086068	8.72006471780097	8.77998195093084	8.81075331430479	7.80396312007249	9.11708202365727	9.35210386574465	8.5792730204051	9.00703036530448
ANKRD36B	7.89409071273908	7.84810875871605	7.73068253546086	7.27895809842741	5.87828625013649	6.91723312339557	7.05924865444442	6.38426545844963	7.07191775578395	7.3420719641502	7.13002823352732	7.60035681581298
ANKRD36BP1	1.1257180124545	0.925219353177523	1.10048683392197	0.840849703070293	1.59644244875583	1.36316283909901	1.24341811244162	1.24584660080372	1.5208001620982	1.19393948701278	1.17881338882579	1.02830395884436
ANKRD36BP2	6.30883345296551	6.10438986962541	6.68597097693131	3.19958779388768	5.43239387395032	5.39572002998089	5.86653000453245	5.30883015181526	5.86249456650824	5.10585434608209	5.16405259734564	5.99200939820149
ANKRD36C	4.00480651845522	2.51291777147614	3.59316974428949	2.35565114727916	3.28686344672742	2.89097118054402	3.61626008933919	2.61684543186772	3.13544094244306	4.03663860403332	2.98314423989588	2.92923374849153
ANKRD37	4.75473923944466	5.95972987873482	2.8561119338932	5.1209876621495	4.70839201074315	4.76569720697106	4.5509366817849	6.20683282295446	6.41538671793298	3.28414168450918	7.04823370688623	3.43999688889861
ANKRD39	4.67762093031155	5.0942364375666	4.85219863295833	5.45677832305152	4.62668173776465	4.92581053845647	5.18756596530455	3.95853417279288	5.00902813028076	4.43118726093182	4.90317277235886	4.7652163078144
ANKRD40	5.52018515110362	6.17911721238795	5.76025285657169	5.38832203571194	5.07897039954136	5.87507870311155	6.09327644707641	5.29843622640671	5.84726390319645	5.38858782964315	5.91745312181391	5.85410405526625
ANKRD40CL	1.59743602198297	1.58080986100669	1.45026370033376	1.56246352307544	1.42240261866794	1.55675851691704	1.59922833645172	1.8402553180629	1.73408393108844	1.55903495176165	1.63041378524279	1.32995464036346
ANKRD42	3.4814268092326	3.89826317856084	2.97358389475839	2.62458734318497	3.14020826089804	3.46470846348835	2.95824918333539	2.98670610000345	3.70066953654357	3.70052308332073	3.53592339316837	3.57339337539853
ANKRD44	5.65604572314933	5.69227084791855	6.3527086681378	5.20126893887185	5.84399116251466	5.7594152544739	5.83960412788802	5.35412126736222	6.57295735881813	6.36937046679988	5.73155576742745	5.92934189983071
ANKRD44-IT1	4.56365187439238	3.9286257019704	5.21137379192859	3.50624482415622	4.00532525730626	4.10337065656912	4.36716347088212	4.33718788817203	5.07563728496515	3.8950202181589	3.59824539219615	4.32408157601132
ANKRD45	2.41727369672291	2.23499944808516	1.65077696717396	1.79356218106469	1.76300921343121	1.57356486603539	1.20740035107092	1.16356173702043	1.93166949647081	1.24755958982115	1.9204991181398	2.28133108337915
ANKRD46	4.13432853924849	4.13732749690061	4.65211622178402	3.74186954060746	4.20567147855981	3.79787176185856	3.9543060448943	3.67707859896029	4.33024405025753	4.34298081237525	3.78213250505982	4.14683889043727
ANKRD49	4.60240723419409	3.95867107622349	4.26728173385845	3.7369261496862	4.05202421436725	3.8959794710062	4.01626839873851	3.89369148448392	4.02567251066875	4.82284228733268	4.16689031117636	4.37177598022287
ANKRD50	5.3206590648633	5.04955335106439	5.56128744161069	4.4164410120211	4.33935340566319	5.48724547534496	5.14562229854701	4.34494508604425	4.11144688389842	6.08646833992286	4.48599004688857	5.68940286810238
ANKRD52	5.91207115898008	6.38322664507548	6.02986675634101	6.26799976271981	5.95676499430258	5.48144461215337	6.30633285324202	4.77923732809523	5.90941221790601	5.51923424122743	5.32182077246552	5.76149264911344
ANKRD53	2.46445422426832	2.14792952644372	1.87395514630528	2.53000636518588	2.00559302169773	1.72292873481792	1.86126702220489	1.84307572081996	2.12531559644445	1.9750444540837	2.16029238079626	1.81308003236268
ANKRD54	3.66801113533969	3.47337020926682	3.96232664084305	3.41615249107618	3.50498892962285	3.52090503757579	3.45729810594971	2.92306348664777	3.43264898292284	3.72391290882739	2.74411669258984	3.65206987383353
ANKRD55	1.67149593043109	1.57981186445538	1.41086936509781	1.46117715975346	1.43397649176634	1.43776695335628	1.19964643645629	1.39773406131273	1.44767481251863	1.46170897742106	1.5343938111172	1.26479133132163
ANKRD6	2.87548467517874	3.37335591158048	4.13357867006088	3.24232651296836	2.84550827122176	3.31636060317447	3.17519740760022	3.33184254363582	3.91906689908586	3.23127593649692	4.10446279712264	3.37440586063313
ANKRD60	1.81076265787074	2.07089924447023	1.87655280125865	1.9227186041076	1.86031100699465	1.81038619238115	1.62876304752202	1.62033068015002	1.81364174362504	1.73508079580488	2.37475452343649	1.81467990012321
ANKRD61	1.7438848569681	1.80850485841636	2.09699357670084	1.82335695785359	2.32412513864752	1.79840737970031	1.59808984210691	1.71791819278	1.84273404390956	2.34350733598635	1.99652979788122	2.38201717288995
ANKRD62	1.37642274595536	2.33997683376047	2.13200007943693	1.69085372805733	1.84059631804427	1.31116612194032	1.83097472104406	1.99907637781114	1.84906591641322	3.81082114715281	1.55950001361188	1.3675500897298
ANKRD62P1-PARP4P3	0.8978185959187	1.78303953853297	1.6978419915983	0.990982107662169	1.14616167186079	1.37242925003043	1.07908453989307	1.20941345664733	1.60784037443881	1.43169590986574	1.06244222010623	1.35136967074329
ANKRD63	3.94799282210076	3.90676619342716	3.70448031955946	4.29646067411641	3.89344475132908	3.84357186335907	3.76193603606752	3.85966536986379	4.01815770006575	3.9255825551796	3.2543984866246	3.70350695926379
ANKRD65	3.81853498519849	3.78398173022414	3.58957400969464	3.62958977371901	3.22272068994419	3.49152155326821	3.14699459922936	3.02023436023897	3.66828070271689	3.56579122052812	4.06692704842694	3.77556253308279
ANKRD66	1.89090903061583	1.70178873035904	1.61513450859996	2.00172167709175	1.72830376261	1.88564933493995	1.68518116919891	1.50705222598704	1.86881909187431	1.56197570763902	2.08632893621514	1.71271389852495
ANKRD7	1.55546734204613	1.79741799710133	1.89076289902406	2.20666976819327	1.72423198092452	1.47798845361305	1.57188750894283	1.349839237377	1.52790390324901	1.62222029837434	1.68376132580827	1.74476424923163
ANKRD9	3.17555479467765	3.7931272962435	2.54028866484269	3.54159540752721	3.54923703135708	3.0147563541938	2.9732034687236	2.76252694056905	2.83225996771894	2.8978885255821	3.64612168693324	2.99256866993395
ANKS1A	5.54749076483602	6.34621299451136	6.02004201673148	5.70950648283409	6.10047950499312	5.38984538542681	6.00263515135986	5.11147509748846	6.13197578323085	5.42332655883854	5.43944862345522	5.5800268187967
ANKS1B	3.84399685535735	3.85280819506665	3.85066471029992	3.5497858847167	3.46021847977265	3.32669447754588	4.69790048857826	3.12151574260643	3.76354890503945	4.540665601184	2.64532883748254	3.83704139799689
ANKS3	4.19205638967376	4.07495166427077	4.14706986633366	4.47508977267995	4.17101347540318	4.168695862442	4.24067443273578	4.00156989286325	4.03903818215586	4.09980086446707	3.98486470593021	4.22748624861397
ANKS4B	2.49118547255528	2.24034432439715	2.5717847185663	2.57321567828208	2.71380447371993	2.64839202565424	2.28919840697052	2.69571282567501	2.49217608233439	2.49666118292509	2.39911437974719	2.21697223569499
ANKS6	5.21513432915461	5.58376841102438	5.72864610005744	4.63458385427247	4.92251150970051	4.75821365734879	5.02722404342964	4.38328246343294	5.53884758798819	5.26993178780257	5.18002652118704	4.90213189156609
ANKUB1	1.10323558835814	1.43987565770185	1.15779184292325	1.37815284325797	1.05410852551518	1.14743099691669	1.26148238007648	1.56993525097283	1.32647824539665	1.33234502846155	1.42829929296671	1.32989832459064
ANKZF1	4.65496148498277	4.79227563457872	4.20380235223232	3.80237179022735	4.0838608629287	3.72659821872482	4.4461515638176	4.06321143643628	4.2988167852285	3.77314134613751	3.62065609263889	4.18421720325343
ANLN	4.24035125138456	3.2767295311003	3.78198700500409	2.95503860125122	2.85594055253065	2.69318511891564	3.17135279799477	2.16057173049861	2.54092878184454	3.18635975868574	2.35565525157985	2.72018054450161
ANO1	3.24851983604097	2.89315996979448	2.93531904044653	2.83189130493853	3.15914685665604	4.65142567092728	4.46272859358907	3.01478693014552	2.8140352387534	4.39389974025691	3.37933447959296	3.65149769441687
ANO10	2.90257378260736	3.48798191537804	2.73198220567431	3.40092122068972	2.98012238774643	3.70700640313428	3.24835693533142	3.13415108457756	3.64020660715974	3.28144894065655	3.24031969340331	3.79077925989257
ANO2	4.76785792809046	6.31486996440856	4.78106306063213	5.7603503963183	5.62578084903197	5.98162982781826	4.56064022736058	5.05633837054226	7.22610964634609	6.65568959986886	5.07380680960198	5.37679994401786
ANO3	2.01667005036755	2.04382845285061	1.84250052096362	3.46620079383854	2.12392669410689	2.45695387432957	2.07522361731022	2.005281539708	2.14709196165237	2.1186687928698	2.4614407404187	2.2482193059893
ANO4	1.29030238652656	1.7466206023779	1.43159658765946	1.57643182622395	1.7323374976363	1.45494933232002	1.51238727076042	1.55377615289123	1.51383556588259	1.51904385184523	1.68130763694966	1.64485224131743
ANO5	4.01967791545415	5.30988351509406	5.063044661262	1.89121236745926	3.82433205426789	3.77705444505388	3.27988380862041	1.93173433326699	3.22163023688998	5.35665441270454	2.02119237399652	3.85973804444448
ANO6	9.15664591974457	9.24856606217662	9.60948369712004	7.62801650576243	9.01055671751792	9.16751060059725	9.03021019506606	8.31568753412362	8.93306035289912	8.77405518075601	8.3639474423819	8.90637176509397
ANO7	2.98522293586279	3.41361291597529	3.15103042155416	2.84567126515583	3.51132537744985	2.70304768948439	2.80848160599586	2.93223680048612	3.26579066207435	3.00514513637327	2.82867554756663	2.96024187418079
ANO7L1	3.37829781892593	2.20387152301799	3.43919208848038	1.98391589130836	3.40597294298555	3.55867638506608	2.59706791456597	2.66043217408373	1.89682313890818	3.27335616686715	2.57786042784213	2.75443925160003
ANO8	5.05132561459239	5.51674176931632	7.28652030787198	5.53957175786274	4.91892604338561	4.43464455345417	5.22943439586879	4.5866322849999	5.18545640964669	4.99360442521308	4.74625708877913	4.65714249090383
ANO9	1.9863550599901	2.56290734982466	1.95446744827003	2.05403142332746	1.94176666500816	2.17376045194735	2.24659559460706	1.79314324368372	1.81642734301688	2.17206969328807	1.75945721744818	2.2922847146872
ANOS1	5.33130656816718	5.42804502118134	6.83241153926709	3.91569264995621	5.63606924496102	5.67101755208394	6.93819805918608	3.59914654819342	3.52970010205962	6.14702510713592	4.77348149650475	6.03124784754662
ANP32A	2.88079042582493	3.07686320519391	3.08120620052656	2.82957704560055	2.8627670550371	3.19428992067529	3.32454409813271	3.6800175871599	3.09680317070791	3.70993773626538	2.99187876125951	3.37618515459007
ANP32A-IT1	3.77207513798942	3.84584623816299	4.14529252422703	3.0907583453357	3.60349197061509	3.81025599624077	4.4908366756687	4.44467549452149	4.54109417396651	4.04874190297805	3.74257352306973	3.86414116500557
ANP32AP1	1.53492864803323	1.75314221034009	1.34368845809289	1.14332169682464	1.43316997424686	2.02615156827429	1.46605865663495	1.28396157757222	1.25220651855175	2.2121209444584	1.39795310437135	1.11204951443965
ANP32B	4.05796965658467	4.19222661635655	4.56355460322533	3.42265982448746	3.91724737728518	3.88510603192451	3.73938100713252	3.68202584947495	3.64442365076341	4.15748069317416	4.08759838891212	4.03786112350709
ANP32C	1.36021249975919	1.29529010082649	1.3307693508589	1.35040798198455	1.19820889123775	1.20622215106878	1.10525091766241	1.18737787697136	1.45823781624016	1.10532272706304	1.1407147669028	1.21349450266111
ANP32D	1.75873907134053	1.40012054347158	1.31817751511606	1.67780645072017	2.24244825917287	1.86573788345224	1.62897230833404	1.24518840706616	1.4370669704874	1.62297633365312	1.37464071827213	1.79298725822229
ANP32E	5.76527145472716	5.00595477089866	4.8204617695753	5.0746116862916	4.49767525715122	5.31740977185288	5.13111453165842	4.47581922317301	4.60646065902088	6.12292645424068	5.47382778629672	5.84088411471491
ANPEP	7.30925326860001	7.63505349268156	7.3131327642924	6.07142715547273	6.7489764707872	7.44648810308159	6.06337645181518	5.49522056970206	6.35259642607971	6.82264909561407	5.91679752167202	7.07787648029421
ANTXR1	7.84589937096871	7.32094485056139	7.19535504757097	6.06198872758576	7.91322386515077	7.0085450836919	7.52360679380013	7.08830097968883	7.10203360867713	6.50682382440314	7.46871166136806	7.9301706905624
ANTXR2	3.82508995297522	5.28077899080543	4.84608587797818	5.28532438775476	4.39214820664677	4.54109933950627	4.92706998980351	4.34340932652639	4.77306529580495	4.49893135927679	5.82338191996002	4.98925108816697
ANTXRL	1.99092909751026	1.88156889649203	1.97113284820655	1.73897566566685	2.00943089063871	1.90136514579574	1.98876925768647	1.68629533578195	1.77627453415362	1.47781261724742	1.98429315429325	2.16106447931981
ANTXRLP1	2.47910055054076	2.39298447190008	2.38340376688174	2.97901500724629	2.62426486521627	2.61880211048169	2.50351953729145	2.51011945125732	2.60942745063985	2.3288931754238	2.586062441234	2.47356609707643
ANXA1	7.2362228768546	8.15150278054952	8.24604854607892	7.13931904390966	7.78819880981304	9.16208514175176	8.02971308292116	6.75825957046207	7.65590661155384	8.7211919870767	8.86475999526302	8.22776074782543
ANXA10	1.74423668023615	1.67244770159091	1.55305054746317	1.71442929306003	1.55363480228863	1.41280864794277	1.71805788794212	1.55999336526966	1.65635566098416	1.66585566055733	1.73082165274117	1.94043864530094
ANXA11	5.88904132412498	5.22252575786863	6.0320255898593	5.23448653320309	6.12820974284518	6.08108096685996	5.9295834123805	5.55479214215043	5.84107557150775	6.19018475852476	5.84743833494818	5.98605137611451
ANXA13	1.3035235968597	1.42765937259165	1.4227666069058	1.56352139687856	1.44841109901078	1.41100711212769	1.41458315800843	1.4287788684798	1.52541423842374	1.39955134486535	1.49085375698544	1.4972598288193
ANXA2	5.85525054959333	6.34920886899806	6.5386342089254	4.71803658778067	5.13307557075013	6.5211970319022	5.19412509391703	5.30094449604753	5.62620163200619	6.42425929939496	5.7279235959232	5.748850835784
ANXA2P1	2.44582112308774	2.68113258542768	2.72654755664202	3.06242367663099	3.13040223339145	2.81935668963143	2.71706168943623	2.69974811694039	2.58626649940105	2.66624918463495	2.8806160547282	2.71547959123165
ANXA2P2	9.34873779480071	9.85126923327277	9.48871080591507	9.66342721783665	9.8045327651676	10.0055727954949	9.43889406640073	9.45675937821023	9.54636264919444	9.41029656622188	9.52226958581128	9.3724550297172
ANXA2P3	2.53077064815616	1.90864784898331	1.28614831773175	2.34382110295754	1.88941187134707	1.74413960506881	1.5462662812124	1.71383743186831	1.56046207158954	1.78970760909734	1.6332036649964	1.77071346947909
ANXA2R	2.96300628002758	2.87328954759518	2.32431661457738	3.0131294169457	2.23666547173111	2.611747592792	3.08068535047703	3.18038316606053	2.85072941091518	2.55652002823689	3.2085509787252	2.9221622372449
ANXA3	4.14518900600535	7.58629618467539	8.47303451249316	4.36660212112257	7.45870707851887	5.73178563751966	7.83861880725943	6.38289992215963	6.65852646032528	7.23627627508893	6.78868202762125	4.93768870569782
ANXA4	8.24598514398925	8.10616178444757	7.71714940579026	7.06904938803768	8.21095732965124	8.52431489865658	8.0140977306404	7.13654082972097	7.82576339183124	9.32615843510934	7.66725915140975	8.52360253379488
ANXA5	8.67575562376537	8.66083885515541	9.13862125700612	8.06635106352932	8.35050231484862	8.94636757539936	8.41225672351176	7.24658988029897	7.58028587815525	8.98772517585759	8.51657243781026	8.8596288565421
ANXA6	8.03966326023546	8.16607595101346	8.22447465191002	7.85495043081202	8.32634595793093	8.25700241636237	8.28663071480741	6.82947485071901	8.26720190257301	8.3728893518859	8.28445827138163	8.38259116166837
ANXA7	7.4431041856326	7.13856472021737	7.20267232172615	7.21098833903726	7.29511056311063	7.72958076187091	7.10092709562444	6.88796138058352	7.36087186113856	8.48947405592075	7.78805299195019	7.56623501089936
ANXA8	3.75907638412519	4.43402445339725	3.93856263398012	4.22867142085661	4.17474998047402	3.68573639452733	4.27362705040985	3.91069495811286	4.01007086461419	3.97266816523985	3.93317751264038	3.83106161699423
ANXA8L1	3.6634496305659	4.31223365511307	3.87051632562645	4.81760773640039	4.04285748880012	3.6587914865174	4.36401847693715	3.75787379100746	3.97241838450739	3.55992763985162	3.64551380376329	3.73056589830698
ANXA9	4.24981911737816	5.36049803044187	4.12561901664862	2.62893004829192	4.7527088126885	4.91123002114961	3.09774165047633	2.92446185890842	3.46838280870771	5.79664046214983	2.81740378524554	4.33246384245658
AOAH	3.68201328160345	2.81681843919056	3.60165055750225	5.66322781321666	3.88524739424362	3.84733411096704	6.04827887877067	4.83262545917979	4.67895337402789	2.90628518544567	5.90465525969304	4.4079366976476
AOAH-IT1	1.25881377823309	1.36562557930908	1.42727822718968	2.85410694944289	1.49650031308406	1.32442082678852	2.11051776106175	2.42883120986268	1.77598547559143	1.39027928849428	1.81938733852974	1.59132502537065
AOC1	1.69586409525468	1.46335500583488	1.53498094043909	1.83437764974473	1.67471567207012	1.67414985184653	1.74315421177761	1.97096598069066	1.5913781343218	1.6717815691339	1.61821403008801	1.59976898230844
AOC2	1.88578497019675	1.50345366906069	1.93458749145201	2.10297791176366	1.63741242958379	1.4114435469097	1.9756143346646	1.67168646808147	2.0460267696814	1.9804996665486	1.5944175129237	1.33737427111994
AOC3	3.29251408991042	3.56789506396067	3.9423111007259	3.20124767244382	3.21230591369027	3.88094550620169	4.49533127657783	3.40094120378875	4.73616749746221	3.30020185838555	4.85241746208419	3.92479106109156
AOC4P	1.47690394778482	1.58682870465134	1.71139880083962	1.35201775632378	1.47004644967162	1.57932273993173	1.2851060996812	1.8483634710697	1.52636514470587	1.28263507011882	1.81647170876201	2.14255167517496
AOX1	4.99702375806958	5.58766622577425	4.39219068636806	4.79070188471826	5.32730803033503	5.76056230092673	5.05842339772681	4.81882730014019	4.601206216182	4.2951818790086	6.13764517314942	5.86560085690479
AOX2P	2.25898568544735	2.08209781875987	2.16887437725095	2.47115108044494	2.32227564323626	2.25029266125022	2.23702500264082	2.19014053309853	2.49428257919431	1.95783528679172	2.1654341369497	2.34296083022483
AOX3P-AOX2P	1.91664679766787	1.59591776471324	2.27107526796291	2.1048840498197	2.15843859618415	2.03786711867775	1.93454076109461	1.86676667700586	2.01947317463807	1.99359098788422	2.37496119743585	1.84124990744748
AP1AR	2.47119398879126	3.12036578190679	2.54165347621197	2.69581779308674	2.53523246424931	2.54065390827782	2.78019740201266	2.58971095755816	2.13218066995501	3.22801205689281	2.95748676097412	3.35871493815155
AP1B1	5.81899018914771	6.05347047140155	6.32884240100841	6.9587118247443	6.57601561951919	6.44225912327124	7.13871597739673	5.81819037849022	5.85150282269622	6.4044645895402	6.67541440075414	6.68516858175352
AP1B1P1	2.65710964786889	2.27140402181158	2.14599055392824	2.91583352074257	2.71271014512623	2.43012699416738	2.77472940535784	2.55017506192906	2.48280842202846	2.23498145597799	2.71812145855025	2.13856138981078
AP1G1	7.19668224676961	7.74608054283851	7.47001601910667	7.04328667369045	7.64066838380583	7.77255636558686	7.626660631682	6.68924279079954	7.45054150062216	7.83452813700763	7.44476002636586	7.91264968082337
AP1G2	5.16167650580038	4.78187653892219	5.85792659847526	4.88297262769019	5.14895455418362	4.50963268838342	5.24940398392387	4.19595846600955	4.89255138697289	4.96206527603076	4.21322146464851	5.03687016983453
AP1M1	5.10494188713019	5.6548892732274	6.86439079194658	4.89332088887944	5.6033809145332	5.16187286260834	4.94565256920321	4.94917990064613	5.48656268587355	5.45352515671259	5.94922442264507	5.54279985988634
AP1M2	2.05272925930963	1.92105583050982	2.14400187525038	2.36449891181073	1.89195023737487	2.11230020517734	1.88545195437715	1.83659076665334	1.88711930407954	3.49889426213147	1.92499564665715	1.9166790279507
AP1S1	3.72149404828569	3.89528873006482	3.72476765300278	4.12516108701603	3.82689606917568	3.99960955310575	3.70006042533211	3.04697436238602	3.6711592278477	3.73632190728344	3.41410482679287	3.71534022541305
AP1S2	2.77428085079236	2.89956773335846	4.11828739414545	3.06381881051957	2.91470222284917	4.04694704510691	3.10076694625544	2.82113534247309	3.23009424982445	4.6714384515051	3.40585212062019	3.57604212046048
AP1S3	1.80896624447648	1.43964048596057	2.01559254672505	1.65720101057626	1.69173523502508	1.37563041995959	1.81790672490634	1.47587715726954	1.55972029860489	1.68393554034508	1.51427566406489	1.80885826797918
AP2A1	5.67497728759712	5.78465413746074	5.63030022268683	5.55806022495326	5.78718986609101	5.95109697787295	6.20216313648133	5.3843625299906	6.16730417345689	5.29681651006884	6.30253807527979	5.56069431505452
AP2A2	5.09563557007253	4.95365037434214	4.78120053654603	5.36365462727042	4.84109647743184	5.07458612185715	5.62929964619616	4.39021280346677	5.004049424064	5.11317872640922	5.07333402696557	5.31619226470329
AP2B1	7.44026195286575	8.28099273370667	7.73255501804109	6.86200830311054	8.01637237934684	8.21717304403146	7.6346013530354	6.63464492028934	7.11197156691611	8.15221700733068	7.66679958605125	8.17393806192905
AP2M1	6.52378784471153	7.03506920715385	6.50027257865367	6.79139397022161	6.91528036040584	6.88014577505602	7.08699236097784	6.1859906669487	6.77932044481045	7.00944786347198	7.04358191893854	6.8494338960717
AP2S1	5.69621044682517	6.33835957999087	5.90288436928242	6.28167304737966	6.06577354463161	6.19713636221295	6.41310052152115	5.67526775090999	6.04647600738069	5.85360948262708	6.31363679986022	6.05648197391418
AP3B1	5.63923245352476	5.89002733565816	6.15195826150148	4.94306946471699	5.92254562849027	5.84770663654043	5.86440825087505	5.18871037059909	5.77857873039233	6.18795699122774	6.11302999954321	5.89171382467832
AP3B2	3.1168865198667	3.13840651075169	3.26979141995221	2.79585273789939	3.25812808017472	2.80785183726314	3.29218463934297	2.94557643583507	3.05583396248982	3.21234416625409	3.01598920547918	3.16129771454656
AP3D1	7.13551988509652	7.36453894557298	6.31077532426037	6.50459969475706	7.4020389707298	6.74064904227406	6.57109319843672	6.29620260791287	7.20637625033548	7.30197711863962	6.95642560132125	7.29393241375779
AP3M1	6.4946036066864	6.70033207585137	6.76365183879786	6.0142008759687	6.32476848798818	6.70799565872071	6.79000544288714	5.47394700404924	6.43831389962211	6.83373789337978	6.35899554334042	6.75434340835591
AP3M2	3.75013268356916	3.90454827060978	4.41368861135431	3.2457340415416	3.65643101750182	3.52533166633362	3.7518938137174	3.17977616718693	3.57837408690963	4.10708962816651	3.53817900802637	4.19739110761419
AP3S1	3.06549266827087	3.46244442053275	3.50198679534079	2.88906891456145	3.13440835328946	3.28984017006067	3.29573804544256	2.67833004455315	3.30697544584326	3.68816256681251	3.71581588458739	3.15734424533724
AP4B1	4.31348625390556	4.03267903162757	3.66548488369147	3.78256033558108	3.71284243371538	3.85583659065891	4.4330070066595	3.52974945090311	3.98565842709989	4.51481108621536	3.89856111488817	4.26748235839466
AP4B1-AS1	1.34591722876192	1.3496929882667	1.28778065318011	1.22744029757395	1.5413699002099	1.32342014496594	1.16645112945788	1.25167505799604	1.15704469227688	1.16167191194123	1.219042350565	1.35330961061361
AP4E1	5.07714351636697	5.03263192788323	4.83931002442259	4.9622874403522	5.59713564353003	5.17254224306175	5.006971296464	4.83679822760428	5.2971730609206	5.63721616051248	5.2648496065423	5.14922024662632
AP4M1	4.53448199320085	4.61186979414204	4.37708714282804	3.7871665048536	4.67092727662233	4.46221906677768	4.43447638687573	4.25283237258325	4.43889020785701	4.69606850950381	4.35608895406993	4.81443728636875
AP4S1	3.28694767310139	1.87350332806201	2.85355513939093	2.60137530620638	2.56621392922816	2.59753357021941	2.86904263629453	2.68046280323184	2.46607172262361	3.02870911446406	2.47228711821161	3.33531658955274
AP5B1	3.33963212007996	3.83546340609998	3.93258951037787	4.0247868966077	4.62705464129867	3.70464882152808	3.96601224279998	3.39275803412764	4.58721294642708	3.63947764567748	4.05989020516708	3.34669281571691
AP5M1	4.28419863458907	3.7842479013544	4.90997174835986	3.10062454963993	4.39636552863	4.49370351961631	4.44114427215652	3.68198069924102	4.25039637503987	5.19202758490576	4.78901023835454	4.72133741223281
AP5S1	3.57541841147916	3.53509562162044	3.95378183063606	3.80689698837576	3.75621967758399	3.67374280281411	3.78377101722627	3.10990375364099	3.62434809110168	3.23501571976119	3.48360153293649	3.45303325579771
AP5Z1	4.33619277294296	4.56265525429621	3.68298561826524	4.61027391829759	4.12834381073968	4.1027414011684	4.46752550026734	3.9472010839479	4.31342375638708	3.57539924153665	4.12520967193067	4.31212811263967
APAF1	5.09503477460566	5.14729288653431	5.26999907423931	5.28242432659902	4.5468746327978	5.00582800499002	5.28999655873737	5.11547653198237	5.57377690086505	5.45850342006942	5.36695419979597	5.06167022165294
APBA1	2.57715868709131	3.04871613774392	2.92767541677887	3.02297499201251	3.1034098664718	2.51914380018662	3.35480365816546	2.8915967483426	2.91803725238773	2.88488134164556	2.77345448384625	3.25562679995385
APBA2	2.31155705443574	2.03626609925138	2.24478183713857	1.75698798121985	2.28297979928544	2.00599129164383	2.08536808031595	2.25272629785066	2.52492429976302	1.89982188898927	2.08194232162382	1.65258679546651
APBA3	2.64719182443955	3.38240322361429	2.58666218144457	3.0042106426136	2.83191780018382	2.68819730517429	2.61262208801252	2.34895319966479	3.23426022629209	2.18487260575977	3.17196011487663	2.54399249814129
APBB1	3.96581781082819	3.82750120134264	3.76803103373402	4.06717851466303	4.00644780975736	3.62739500673414	3.87823204554624	3.24800827671214	3.8217782619001	3.73104985851174	3.39599405559689	3.6226250630415
APBB1IP	3.56204313377101	3.34443429194301	3.85008313278979	4.29005109040166	3.8612827117735	3.51325405623595	5.79526458929627	4.46926287020825	3.73380603751736	2.65165257806805	4.77135644060114	4.07831593095197
APBB2	6.08697518343856	6.53141238774709	5.57988677254992	5.66089665561096	6.72796611324078	6.28664702366283	7.06775196521443	6.8930228691326	7.69475485973964	6.35392769084753	6.66331145933734	6.57460418936535
APBB3	4.25346783706898	4.1429963080019	4.48739046997666	3.89703773648734	3.79937267280299	3.76143160566842	4.13516857845012	3.84999362177038	4.55638126281139	3.79842977869063	4.22113956162103	4.00007830707743
APC	4.83279393901586	4.99583431775027	5.28348064438069	4.13121548915079	4.53453500372372	4.86137495321638	5.10330047340499	5.09586706930194	4.775320013466	5.15106723763866	5.04062418740857	4.8931641621057
APC2	2.72273152287486	2.29418984461235	2.06805589644813	2.48873746591471	2.55458868139992	2.58744719837235	2.50162679523833	2.30303092504722	2.53772953960319	2.35678909854099	2.73284799285689	2.31728277561139
APCDD1	6.14653266269049	6.53301283367261	6.57866492256589	3.93665556738148	6.64277658749612	6.83409194258859	3.82551210475	3.06599248366917	2.75632000511841	7.32844421516199	3.18121343801103	7.18662184120133
APCDD1L	2.33490567118586	2.18268859530942	2.34359422461025	2.42769586862308	2.61341309182977	2.46576690385893	2.12305339029995	2.22315256151719	2.48986763214526	2.51720908205046	2.09908350850452	2.24212548838254
APCDD1L-DT	2.64574195600062	2.5475324506863	2.11135435453414	2.4471674469148	2.36942995391595	2.016827957792	2.55437757985577	2.70591996249451	2.64019701470303	2.25400405367344	2.74905783239322	2.21388392447347
APCS	1.65218001113754	1.65248034043337	2.0203202710202	1.93789447767245	1.74109832025857	1.67420148465662	1.84753778530357	1.42621676888196	1.63534951583919	1.5754138910925	1.64713919846556	1.6873350905264
APEH	5.55799818640381	6.57286094521254	5.69592444408301	5.65236697275465	6.19458726029404	5.78531749802012	6.31471408007331	5.24549974155352	5.9952969750553	5.91332837669594	5.90888862749775	6.08943008041197
APELA	1.43539173877492	1.28196532579794	1.38853099945185	1.44270507684675	1.79204654475724	1.5008463204966	1.65697594206799	1.38741841412885	1.46721624414661	1.31351305183007	1.50917320138236	1.45011012375063
APEX1	6.93363230669345	6.59352091044847	7.54304901689241	5.80458527387612	7.03047894190057	6.82388027813809	7.30971270802186	6.35100625334853	6.51360028650536	6.80607631913632	7.10151507062264	7.20146894556681
APEX2	3.2631506268448	3.53240563713549	3.81414160864037	3.50784519796961	3.5945461333504	3.05392945305651	3.62694319148142	2.92791058803359	2.88546913158732	3.69049144051432	3.60638968195701	3.33313648417556
APH1A	4.51620910061213	5.10646271101536	5.03004996476955	4.86032610965545	5.02324103414716	4.94654698906727	5.30176860211229	4.7498787867198	4.84634006765765	4.70935974220901	5.08630001463062	5.14768427645268
APH1B	4.3770481303526	4.33474552005119	3.29532737344187	4.81823795123555	3.75004157089877	3.96573924229538	4.19928745585158	3.91615777244413	4.48098998542663	4.20197719385028	4.39602601923036	4.34961407676158
API5	5.34426642477065	5.62112593556438	5.52609058527114	4.39816640000899	5.06675719148058	5.67298137006166	5.30459927422053	4.71592968260116	5.12696300216725	6.21872966614194	5.59612335481563	5.57987592070828
APIP	5.48155900248234	4.42015635944167	5.41883313505262	3.89417213848876	4.17523780406182	4.43873293200504	4.49588835692436	4.16567433769478	4.75631002836131	5.76646408519866	4.19229955915891	5.03467602622359
APLF	2.06103453674753	2.81764597054864	4.09004312040231	2.04381655750046	3.03136013206528	2.33426443627152	2.15994829770181	1.7866535210013	2.04418626639799	2.91449269033692	2.58366257133295	2.89909171103268
APLN	2.9633963814678	3.11098418282139	2.90238456045079	3.34293754276718	2.8437225279134	2.75896510505996	3.02029641424066	2.3241707560204	3.22084763019867	2.59103406152129	3.23656336913814	2.79216259646393
APLNR	2.42112483305226	2.09899317655104	2.17080302171925	1.87444258709686	1.87968267710452	3.30880097580078	2.45734855483728	2.58066136871884	1.91459541581619	2.02258275063854	3.2981108679014	3.2321661244372
APLP1	4.34893104339073	4.78234017874521	4.14366165473621	4.94426121576485	4.85960087457332	5.4836347669814	4.99763155646178	4.2292017641792	4.42438145106367	4.07939343607664	4.64545139226918	4.51891537880648
APLP2	9.68443264285883	9.89516120158838	9.47866637778836	9.26547224867494	10.0338085730614	9.79331698757747	9.53046110545553	9.08248493209061	9.5475560778331	9.90014871798569	9.16300363499067	9.86829395501053
APMAP	5.5365613375059	5.76702732086084	5.83836228531922	5.33550150287392	5.92228206714502	6.02181054084048	6.10942002797854	5.47443632665875	6.09490900359857	6.10855145080449	6.0238597618341	6.06039636122064
APOA1	2.8010801015981	2.74768033579524	2.58756061405656	2.80400808841953	3.00025212454225	2.34407821180404	2.94968544898272	3.21052287064519	2.83712672377187	2.59761359771152	2.54300424290193	3.16619733337623
APOA1-AS	1.99663730418968	1.69860563236002	1.93424134981036	1.9530260379354	1.85569830872436	1.99293452652057	2.19223813935168	2.35813906400744	1.96669712199751	1.60184796924788	1.89391783466803	1.92041993580691
APOA2	2.81356083974026	2.76968384594588	2.75390465764786	2.5255654491247	2.73665562974147	2.36129152919118	3.00019439346844	2.93693737785455	2.6403723373759	2.53783551688333	2.56189459736882	2.56429156701976
APOA4	3.60548591641779	2.86319290163342	2.98478093539891	3.56001783615133	3.42077480391122	2.73431429507352	2.92333025343743	3.50672192836092	3.05827092892966	2.87430999374659	2.88871952177977	3.55380354856435
APOA5	4.1771459511436	4.27958947997095	4.13400155100383	4.51744269311312	4.8147597350649	4.16453516072541	4.45420802013206	4.18167735202097	4.59269007772783	4.22883371655703	4.11603651350437	4.525659303641
APOB	2.53025505804263	2.49505063861244	2.12288670642061	1.97786103973732	2.38785814018465	2.29958013564761	2.1924367633158	2.63705353021528	3.3881308062337	3.06095432965832	2.83101438018748	2.67822164608083
APOBEC1	1.46089658693276	1.70371680526254	1.24997182646128	1.99822391525788	1.46056535869227	1.41191588264183	1.26344574428492	1.63906823135431	1.70300815792737	1.3902128782526	1.56319027741382	1.72566287753187
APOBEC2	1.70105985848715	2.04670562296975	1.66188992505209	2.3653150761547	1.6803644992524	1.33896087765433	2.10239162209859	2.00330021409946	1.81964028861414	2.01606728047483	1.77982819947421	1.58365899191939
APOBEC3A_B	2.53850343247439	2.52226114680534	2.59741914657507	2.92585791021338	2.35387792674178	2.62880606833399	2.2809104284432	1.86227073538867	1.7555480506082	2.28042617103278	2.60252477999465	2.36820295655826
APOBEC3B-AS1	4.43102146784929	3.72727358283907	3.99485024353982	4.32870855492172	4.08148674716384	4.17159375736558	4.52850784139724	4.03673451883557	4.40510627583113	3.91830337684254	3.87556437649288	3.9197386971236
APOBEC3C	6.9934535591223	7.07429713024207	8.23666296587462	5.46382117787179	7.35566338574626	7.73997090742811	6.99358338182253	5.18035718337538	4.72816419071918	6.26328199354183	6.40936718649763	7.67391340280411
APOBEC3D	4.97622245298936	4.74101099179018	5.9986354018553	4.45908417284108	4.6807597289016	4.76150274553871	4.26816382688989	3.50457650907109	4.11511432460549	4.82394173782804	3.81726068427827	5.46962219501505
APOBEC3F	4.42481618157231	3.64276877488976	5.37897458920367	2.95575229954986	4.34332246290416	3.65336463379554	3.56749041659005	3.29037298695997	3.70081392177142	3.86188690423515	2.86857547089443	4.28206408202743
APOBEC3G	2.50380917547282	2.63104739225891	2.87342351818037	2.81045044721782	2.69584774565756	3.26835940257203	2.91369634066678	2.54403839732924	2.55478202893821	3.13998753611143	2.92489100189204	3.16522899768362
APOBEC3H	1.3465189503059	1.44456358886031	1.60259482100143	2.68938445213141	1.93941510439333	1.70928413530725	1.68638163494389	1.40520046926947	1.53303787004773	1.71624325779599	1.84320049871902	1.60146128808965
APOBEC4	1.68644581647314	1.71247677291816	1.95020295887654	1.64945180826504	1.85614339004061	1.67593444832581	1.69436757704608	2.40985803358134	1.89347596629655	1.80429516197681	1.71711921745488	1.86282767860554
APOBR	3.37880201775284	3.42517836926508	3.00060798184061	3.85674657159783	3.03361200201786	2.96041480001777	3.82626104365426	2.99569074339305	2.8859390352662	2.60324821312003	3.03202266609368	3.09055271555423
APOC1	3.93107056672092	3.68642085325149	4.13102659192066	4.4146638008212	4.12718161136205	3.35560229461459	5.42318905120965	3.24142400385441	3.32259904059469	2.99007404987954	4.1394394081786	3.97170769630905
APOC1P1	1.6073065008862	1.32663280383527	1.49338930422157	2.14273519695647	1.47977581245276	1.14224884159515	1.40484373528068	1.56092190714069	1.38462728855541	1.43052770114936	1.80119002304057	1.1067585099958
APOC2	3.15198214215802	3.09082324334111	3.06581991822921	3.63273466611613	3.37177256326239	3.04359718611441	3.32485978153237	3.25661999393323	3.15744919361555	2.9117126315879	3.48176037584828	2.99982150336156
APOC3	2.05594775548915	1.95388845180209	2.23934491653063	2.62792392389755	1.71356620530984	2.0279340985619	1.81045856118762	2.06904193274343	2.40285903137271	1.74847716073663	2.03005559850037	1.90695677698556
APOD	6.52541701814032	7.72679103815131	8.9871166582971	9.51940930145445	8.41886350013791	5.35653417712263	7.8747418167672	6.1296815736941	6.82873042892442	5.39155897405531	6.85457006303609	8.23354565883999
APOE	3.32893157786739	3.24383623911779	3.446534698103	3.77891113022784	3.78570632545509	3.09770843365129	3.92987196218021	2.53213324357493	3.34489771639273	3.12642971474086	3.63243039670284	3.76121281751373
APOF	2.08591755006958	1.93625462541168	1.8951829820211	1.95051665716158	2.15775703398121	1.99609672246389	1.77277981048013	1.81669281137153	2.01900620372406	1.97520533751685	2.34454481138817	1.95227559830586
APOH	1.6824967419692	1.56433353148527	1.48612559122614	1.62985233775462	1.56783649235671	1.96719105658122	1.62357793193053	1.37787102543701	1.58101421773391	1.91910840281524	1.66682827084541	1.6343253291801
APOL1	3.16371726533042	2.59815048566328	3.29028922510882	2.33107424088581	2.62604025632625	2.73938168081912	2.71341956037785	2.14924153005018	2.27275192989038	2.60336912697633	2.20313081534542	2.91179056563656
APOL2	3.64022971795083	3.75983919799495	4.17284233979522	3.29702770128666	3.59066560601378	3.4700608714971	3.64104545408006	3.12772767469998	4.07701050878398	3.47060608179846	3.57229114541002	4.22977261018871
APOL3	2.84938585397697	2.48730337614101	3.32810283425266	2.41185107809913	2.23226880317213	2.67683898100432	2.73921227684496	2.63244519439532	2.57391348401951	2.66471048921973	2.61613908822819	2.85327503096894
APOL4	3.56291532056963	3.93718855293015	4.12985312264371	3.36575340154412	2.90911278959496	3.54293865672451	3.08027374929221	3.00289493735187	3.27868762570807	3.8182022246847	3.42214063124567	3.9236189182326
APOL5	1.59209619053138	1.5468969256115	1.48801490158987	2.22749509899403	1.74441094512042	1.72042377179195	1.1873084443402	1.55666753834334	1.51610935156775	1.47390673175622	2.00049962768076	1.43141218268185
APOL6	5.05878551488445	4.35936301988411	5.38799402473396	4.7212343602084	5.04048007193929	5.6281761006307	5.10616717796332	4.21220561060788	4.84062960365691	5.3684144594591	5.05027754897472	5.96558449515543
APOLD1	4.33690761213019	5.4219416395196	4.31283969527637	5.13253197861434	3.84505731010287	4.18473058007392	4.15526958204637	4.13231942887098	3.94743796938535	3.89827596472419	4.77999272544528	3.94160620829817
APOM	2.94752150591524	2.96937276008647	3.53000493199864	3.24206512795793	2.49442436610358	2.57512472446251	2.67691125113296	2.70712635216632	2.96369010400552	2.55344062009537	2.91252456205883	2.83485065781813
APOO	3.0588566129947	3.18670001222061	2.24159635817954	2.45457097435556	2.64176460021837	3.02086820104852	2.94204527471232	2.62117787695225	3.05439093432822	3.81789541178379	3.13479605191069	3.35046989215857
APOOL	6.01494307374865	3.41478990759952	6.52886528232372	5.90874858612097	5.84365428753377	6.26165435320891	6.0400550609496	5.47960344361205	5.90049112270725	5.73881922018498	5.9915405880246	6.40907413602713
APOOP5	1.17204763384738	0.817942622071811	1.00443186617833	1.03004147545822	1.14246173154298	1.48134139869549	1.50220266175608	0.975094290149285	1.15165464568834	1.45090915228035	0.933337234732447	1.30087896460917
APOPT1	3.24195451765158	2.67023232006368	2.87004080962422	3.077938465267	2.98453680768067	2.88297281800982	2.87822096201928	2.81909286789044	3.1156404011139	3.55107568006208	2.95253792516916	3.08726270780508
APP	9.0306891180705	9.3788192389669	8.74850497942107	9.05875722741134	9.61671628301448	9.40901079619804	9.45686698562016	8.27406609045536	8.88427285053087	9.52179042245071	8.95503647752361	9.45884293166499
APPBP2	6.21967646703548	6.67990500272029	6.00208682092585	5.40392783789077	6.39008637914252	6.47232484604462	6.17663896436242	5.39987359577246	6.04967640022828	7.12450685556511	6.28158010748886	6.59523852334383
APPL1	6.6029213602854	6.1988409981932	5.46468208882524	5.53881429108249	6.03448420374149	6.2044042901286	6.33023796418133	5.90355413419708	6.25358633876276	6.19257271972294	6.11550522587015	6.34092719785705
APPL2	4.87195129078839	5.08422230191985	5.11468808039139	5.58144006735643	5.07529818156299	5.26120610029914	5.47461862872938	4.67636192655259	5.35015470076346	5.48022177754693	4.82891415640592	5.37084590997799
APRT	4.65842717621223	5.28047684325955	4.90662960193754	5.34410110704298	5.18424717492942	4.65438625193626	5.31923047762523	4.47389556158623	5.03125169888822	4.96475114052515	5.23784045699848	5.38273948002677
APTR	2.48221772876711	2.44193357840559	2.64508383472023	2.53711900362364	2.24039462256771	2.82342487931084	2.30586110150254	2.23644414131043	2.31862664538929	3.20017544895878	2.53273467230425	2.76504445725003
APTX	4.08784243382117	4.34481460411019	4.29386438324238	3.63979504978688	4.02439989813693	3.59785741078048	4.14988621694467	3.4244902387224	3.51340094280069	3.94826722643924	3.46584414474869	4.12633330148648
AQP1	3.70677050512406	3.47784101319301	4.324842430237	2.64615908892528	2.83893545571565	3.94861328361678	4.41970409485198	5.44170832116367	4.25159861526603	3.58475631055085	6.08764778510377	4.78064026430362
AQP10	2.37001705831005	2.10947385423058	2.3076378565056	3.06115585814785	2.21832695308401	2.05383185704918	2.18282550325394	2.17400010435498	2.4423162601377	2.25624393548428	2.46329282485122	2.25861147084838
AQP11	2.9965231323814	2.73580101525491	3.35263374331498	3.5217137440704	2.85151536629396	2.47284529010764	3.28336537200423	3.19747916199666	3.10060738465321	3.32640934488699	3.18982333886983	3.2813072751332
AQP12A	3.65699396584357	4.54357856666848	3.64422917964223	4.14671418481275	4.45591327418589	3.36623518850468	3.8198817037798	3.61836765777441	3.68824993457441	3.6815040867766	3.48297350803633	3.3941043805407
AQP12B	2.17554078162113	2.45015315965425	2.47719884947271	2.61344650786543	2.5953133313473	2.4234115875148	2.10733247075855	2.43854859714226	2.41994611463168	2.81950597538594	2.13037484929929	2.5035207567951
AQP2	1.76384700333773	2.1223413485209	1.95823988069725	2.31670133124897	2.03442696980531	1.92929887176122	1.85573965396896	2.04851729941367	1.8811973520746	1.96637278184957	2.03115275333357	1.99567268957442
AQP3	3.57941923181531	3.12781817652479	4.17985535062626	3.38820662371884	3.37887710182664	3.68016350788817	3.05083358359258	2.66798076946876	2.93685153102136	4.11981807369843	3.02918286247735	3.15451466015923
AQP4	2.07880371060044	1.85905430547427	3.04667397843885	2.06941949699167	1.94641108893971	1.82096746376902	1.9870399289398	1.9813935057131	2.39208980316383	2.02011840517261	2.28703341532451	1.82112063413388
AQP4-AS1	1.5379109521448	1.47372690933916	1.3590210965322	1.57839384925837	1.42310489461503	1.41348879197371	1.290393002913	1.46494516739316	1.62291871635989	1.43349309863103	1.51781338871222	1.25964131570287
AQP5	2.90754263249816	3.44136379953641	2.93574334576934	3.33697746669486	2.67067188493207	3.09489021832249	3.22872169655775	3.09919340012139	3.49872316473977	2.56156892426078	2.55938368150631	3.27671026460728
AQP6	2.14540764234611	1.81007762439934	1.8256314565612	2.27668817501134	1.60765184927976	2.05729962726303	2.18521405277113	1.94533385267598	2.29525739887989	1.79042204290391	2.12237001344572	2.04556538180047
AQP7	2.56207675395968	1.7678401070141	2.30437801577304	2.07729715130328	1.39427113189829	2.00882172749772	1.79168077039688	0.892573085162572	1.35069866490171	1.4484375574458	1.91905359797752	1.93834520460709
AQP7P1	2.52508143766458	3.39028749951566	3.14890838937158	3.52123783947499	3.11882035937275	2.54466611007999	4.02633275627647	2.95689793059042	3.73487732322588	2.51828180829759	3.05288084121671	3.06664416878247
AQP7P3	2.11287139103081	2.78683891084381	2.80046423736129	3.05466347674415	3.00430720895449	2.29252217607268	3.95122407786593	3.21772643366648	3.55419862290997	2.17556906082696	3.02881879454335	3.44724560967559
AQP8	2.24424058907897	2.04555875623704	1.58404568896564	2.12884614580794	1.88122147866374	2.03940585746581	2.02864592357796	1.72070689514824	1.69991156980834	2.04059711017329	2.18411675255759	1.76562378879636
AQP9	1.49452456328246	1.50962517157419	1.34752686802439	1.29824057193987	1.52349782824049	1.87890329420974	1.34441444442744	1.5673394200414	1.39431446342309	1.68148931810919	2.40547967764564	1.27444741419743
AQR	5.87517369114996	5.83592937231348	6.33562197906346	4.88038800204659	5.62709465491386	6.07110212726205	5.86031873348348	5.25412022358758	6.06391488966684	6.28524319692858	6.09922372587269	5.94058875169393
AR	5.03947127164145	3.1615345939923	4.21536485575179	4.0287228465235	3.80011864981943	4.00473778601123	4.97867371518519	4.95863923695524	5.71537207137509	2.1185671159625	5.28948413039494	5.53648178709628
ARAF	6.02585270722828	6.42745639356912	6.43957169694448	5.66577283479538	6.16299144280955	6.0761890848474	6.24037363236421	5.30732952966301	6.02468480942449	5.61144080229715	5.97396342554735	6.18353246060492
ARAP1	5.72533292180145	5.90338518081758	5.66210304509725	6.24064666319749	5.60851148480262	5.48550750614969	6.11787232256267	5.41223860075308	5.66493330847729	5.12761652978199	5.68380402482865	5.68097234242588
ARAP1-AS2	1.66415921641788	1.86213783811589	1.95631588146604	2.25062304992371	1.79826379112306	1.8657316425995	1.94166046988342	1.7320314696982	1.89009358047612	1.73958227215949	2.07262609549259	1.86685913247665
ARAP2	3.35714762986646	2.35138453405993	3.46742759182355	2.85079409160237	2.82501415963888	2.39389427801978	2.87290828455504	2.39285394123308	2.31384053540179	3.73036083941164	2.5742567972921	2.86901446106876
ARAP3	2.98513546835243	3.07243874812375	2.98407581349643	2.87484638596696	2.73252143793945	2.95125868306978	3.02772629527811	2.47245666589317	2.89833464226165	2.94517763494659	2.61853763589759	3.09005399410681
ARC	2.36660379096498	2.50795978804773	2.65170254983358	3.04864921159378	2.58094818754594	2.21782206342716	2.53710581475734	2.27486072176161	2.61692880122467	2.30308264832673	2.66056702498541	2.37186364635737
ARCN1	7.29847416832227	7.73720471291289	7.57009474699757	7.24036175716199	7.33274951135581	7.75790146363095	7.86914056544233	6.95045776771164	7.85234373946675	7.74133569621983	8.01813674300626	7.76025573812654
AREG	1.70046917787236	1.68164866324877	1.72817755261745	2.49660167873426	1.97293896765871	3.00563188948826	1.75621308604105	2.17046489871092	1.99821246387141	1.94035495856596	3.28524457414327	2.90520717537747
AREL1	6.17369846728862	5.33932330773092	6.62246448657255	5.40872988352745	6.14277209037588	5.9068797366987	6.62648569907191	5.79528965860465	6.55490827093779	5.90788696450657	5.89780464802822	6.21001611731805
ARF1	6.16359555970432	6.66329181047624	6.39120027834379	6.94562361322578	6.60382328769976	6.63460677485296	6.86798556400663	6.61552133494626	6.5853017384442	6.78841400956587	6.71262958865675	6.74827234186037
ARF3	5.35278030077937	5.51015956628766	5.48823281666483	4.54103138383318	5.15430621326587	5.32767515046212	5.43406190976478	4.46985302485026	5.16118063588832	5.07205432758866	5.29322363031357	5.21842847954346
ARF4	7.6171672660669	7.80756778382801	7.29788345914191	7.66934496572318	7.57592413150116	8.07539367469846	8.03696337380974	7.07503738721352	8.1014068164894	7.84049257355553	8.34054512977806	7.92247546465829
ARF5	4.60682195280039	4.38694702388942	4.29161754085197	5.21265056496723	4.61901236610494	4.47624368435662	4.04502108085897	4.21559363039232	4.16592725593054	4.30713661316793	4.45937314949129	4.09581673297359
ARF6	6.01332165344179	6.17524802023915	6.34975248594028	6.11132239269707	6.28410155989156	6.42455753925557	6.14190212370201	5.71413216139953	5.75758371606343	6.82159195242893	6.70763035896941	6.49714898404932
ARFGAP1	5.01189994642238	5.20209097958486	5.24417781307194	4.79124751059543	5.13234490830731	4.64222922638144	5.11849696422081	4.70309530866773	4.97940562651802	4.74876903840728	5.04159156107935	5.07359448363005
ARFGAP2	4.91711244831546	5.14748294025769	5.08188698846394	5.34401805259021	5.08143322792098	4.78410023983429	5.11178454766331	4.9810369408652	4.95309655457485	5.35613232462397	5.06580005640912	5.13922107083679
ARFGAP3	5.63999254109574	5.12778282910696	5.67208458553155	4.72043659340508	5.54245962179599	5.99706907977007	5.08246763120223	4.77029170010455	5.27223394565435	6.35815563706133	6.08602254172263	6.38934122827705
ARFGEF1	6.75702754819967	6.63141824608146	6.80290507032222	6.47646528149091	6.48490001257794	6.63435440341912	6.56202594170849	5.97295249186571	6.48685085075356	7.23729271598258	6.37435065383744	6.56737732876649
ARFGEF2	5.83729176889584	6.13447537014319	5.9929270831418	5.56208125818533	5.85962166956159	5.77955382249869	5.88167666834514	5.21450501080892	5.94326824523307	6.13192943264521	5.701686391649	5.81013152803906
ARFGEF3	3.52883542043749	5.74717371029176	4.01160446153289	3.32690499513231	4.15630472272839	3.42458907060837	3.83223489553554	3.31261958759151	3.80215338885991	4.03309636789092	3.42002931936376	3.93759069689265
ARFIP1	5.92757178002359	5.42122304825509	5.66784343045831	4.9900374598317	5.35913014768534	5.21873585849474	5.44791448281726	4.95166360559701	5.42177294916556	6.08234772016077	5.26963641936226	5.57985680687776
ARFIP2	5.3049178538436	5.61181928433606	5.18553113562422	5.49586970463821	5.17122445321317	4.98840220187887	5.3533149710356	4.87587779450618	5.35643986880296	5.04508708808009	5.18601822178409	5.37275351382159
ARFRP1	5.58927643583709	5.52289391550083	5.03951185682051	5.74198480118537	5.15775670453336	5.05614211895523	4.98117031911245	4.78812335073622	5.06385229030769	5.27091177287708	5.16900056345371	5.22433704383487
ARG1	2.07589175549004	2.22277507236343	2.56391595361228	2.44737724686895	2.53697716986526	2.70256343308307	2.18640410065684	2.22532128044241	2.29364659368437	2.2524399057614	2.34389070987948	2.38873935653987
ARG2	2.31901356122578	2.98088518899091	2.34002433443297	2.9875216780786	2.56562400614726	2.65597722025986	2.58237813273637	2.30087404252895	2.52086261012771	2.44249783496625	3.10094304482309	2.79874693384338
ARGFX	1.47372042728508	1.17240170766576	1.43374375829227	1.85324401762092	1.89606422401188	1.33165090875541	1.50444130943345	1.25512390894498	1.8994606296195	1.37066546034049	1.3953414593055	1.32647824539665
ARGFXP2	1.1843694154576	1.02224564642578	1.09803650794273	1.39695471453173	1.5339705913763	1.20408954157656	0.934003591335015	1.70291068271735	1.34335458059336	1.31211999576555	1.00100412713324	1.39779296064798
ARGLU1	8.93364516720695	8.25787320214914	7.93649883559785	8.10716920016337	8.11153632317002	8.03639687894029	7.9125670506168	7.2048368240616	8.01016822467318	8.44426272452211	7.57258173766992	8.21142165258168
ARHGAP1	6.80083832025797	7.18015109495819	6.81973296591098	7.20404765315258	6.99204787414594	7.05327518676789	7.43114537087514	6.29200416839821	7.09159342003217	6.83019093277332	7.28814779722063	7.10512384384287
ARHGAP10	7.18970985984599	6.39715853554847	7.38691021508694	6.2272579717253	7.01576842843756	6.61323627175355	6.75004636986155	6.4393057849511	7.72738797000375	7.92022115559777	7.2969205836081	6.48721549567997
ARHGAP11A	2.41137025198908	2.07983237249835	2.91320405496918	2.01697937301948	1.7404342951643	2.0772206982483	2.01453575190942	1.29970153749235	1.9998928170711	2.70151118163015	1.96984910667764	2.05666779517062
ARHGAP11B	3.40512029301755	2.9369140085969	4.24100313584192	3.00201869395421	2.64478370991602	2.67775486058696	2.53949161946046	2.27893209862584	2.56264586902774	2.62323355518862	2.49393544748962	2.47462834537804
ARHGAP12	5.87023390255038	6.08223826833032	5.52225550654467	5.31681270890713	6.01590900007146	6.17761042064085	5.88896795006099	5.4299734814372	5.74231548814939	7.16190224636497	5.52203199696738	6.24107492695363
ARHGAP15	2.68210069899496	2.04564731540984	2.21775613601394	2.91991839783937	2.26341103097962	2.09218616764041	3.55817230142681	3.5327028240962	2.55515969489059	2.07750124126657	3.52534986462727	2.98927069742331
ARHGAP17	6.17430978535998	6.17088923064094	5.94783787715675	5.76279094897285	6.18811167342898	6.00767099636656	6.00352153718494	5.28937302596943	5.9271265154834	6.02689135438092	5.88712309526935	5.9310002894716
ARHGAP18	4.09241882210314	4.55771638390956	5.1627162359745	5.73223540290277	4.33611226161058	5.0534957439487	5.84106137047448	4.85278001939576	4.40452501689719	5.06415660662401	5.55549934437212	5.03711083523329
ARHGAP19	3.79567806430231	3.6646361788138	3.75621286222913	3.65394129649721	3.71555590393908	3.69577914824048	3.55415750088786	3.24941738089245	3.2286196829553	3.78965914412331	3.44128639384547	3.69953695487901
ARHGAP20	6.05823017609035	6.56471727316343	6.96598097344237	5.82943803069047	5.84030045862901	5.394269687571	5.43349575044172	5.3230228276408	5.77338395894782	5.62926011787047	4.86474640577915	6.67179689892636
ARHGAP21	8.2188913017791	7.71080332118048	8.42291760935661	7.10844794054412	7.90545449744546	8.69529332320992	7.71347159542072	7.14351089702837	8.0902128245133	8.8733438264664	7.63300598340348	7.98277091482366
ARHGAP22	2.73318399509292	3.15885260526009	2.80844094797296	3.60238807044436	3.1072143743828	2.90516130670174	4.35247909279109	4.02966727954132	3.43607379056521	3.1662445780827	3.44254865674009	3.23278849548399
ARHGAP23	5.39984347848113	6.35135125496767	5.80510552423108	5.954029412957	5.83060273505819	5.56343021951683	6.17970324639149	5.55633409540114	5.75797165166226	5.64677710266418	5.62790094473378	5.22759225392751
ARHGAP24	3.5279958995221	3.3599768505133	4.64638100668019	4.91349144034395	3.98569720594089	3.80144559078758	5.20203927426681	4.65842531975884	4.13557124413307	3.54940144381546	4.4354564480884	4.66394618067576
ARHGAP25	3.23797248009316	2.64864310622863	4.02094241904606	3.5185392109857	3.4983710301364	3.0813452759373	4.28278425374683	3.91113556786808	3.2694743831144	2.77176424446239	3.54326335218777	3.39253440017354
ARHGAP26	6.02017270911066	4.99849143446864	5.89030993880685	6.25345616259304	5.13493541935469	6.10749200807108	5.78918371722133	5.62649861805447	6.47380755865129	5.75454891125866	6.37031563806948	6.20031569875894
ARHGAP26-AS1	1.59090137711236	1.60641047614102	1.73152477786294	1.82191228957241	1.94454103869762	1.62543576536899	1.56915754250528	1.9263541705386	1.62024991353502	1.43516516359415	1.59858632047284	1.73500350942945
ARHGAP26-IT1	3.05631899087733	2.79990620755441	2.88239138190758	2.40554758947871	2.3288755417118	3.34123878845612	3.68974758202979	3.14520546865129	3.70613804984696	3.15325787244109	2.59686090062949	2.89041540952823
ARHGAP27	4.84416606979431	5.86389948791599	4.89952717232369	4.6759407586771	5.05322226825949	4.85871709441875	5.47165326323063	4.10460890182961	4.9407035276654	4.80838624618574	5.12090900087417	4.50021144025018
ARHGAP27P1-BPTFP1-KPNA2P3	4.37082782597403	5.28144892698577	4.22271967150099	4.84902032033673	4.77808871633411	3.9483999259538	4.82226328571191	4.20129737276437	4.73801655038731	4.33934877780924	4.66835862361504	4.27807821329092
ARHGAP27P2	2.16512091544054	2.85101961569954	2.14702522265344	2.32759714003098	2.32571349763593	2.3354165735417	2.94988522442577	2.15720275650729	2.68924228216079	1.99487052793271	2.53678486338052	2.40044874703838
ARHGAP28	5.15213538478649	4.81760773640039	4.1718254964178	4.89391151744964	4.45144117436013	2.22629234618431	4.93854118277706	3.0713446771339	3.1748139671433	3.6217832739604	2.30324279112243	4.96434288767149
ARHGAP29	3.83534586716996	5.541558556659	6.87517359282245	5.31205281708329	4.08707416819902	4.92091378506749	4.69344080317602	4.43733509618852	4.99171807427675	5.00867367941209	4.64995275120235	4.43968775985245
ARHGAP30	3.2184151916929	3.31912477542905	3.48014006655624	4.20593384299091	3.32763569420148	2.89999951292455	4.59071270862312	4.12153338461495	3.28333901658951	2.89320322399487	4.38264293977724	3.7485576791588
ARHGAP31	7.87814821624053	6.73606565972502	7.3372378834264	5.50488901116151	7.8755519540356	7.57601454618655	6.66107732770659	6.65893145036868	7.6177419665727	7.65574625704726	6.97568845296623	8.1766721681237
ARHGAP31-AS1	1.45675092551379	1.34043020291368	1.40953399552144	1.45706273111249	1.35634831345157	1.49022689323194	1.32784199290991	1.44959163171549	1.66315946270114	1.45410295722944	1.46959861551406	1.71407569642099
ARHGAP32	6.27606129623442	5.82759841216963	6.90739615468327	5.85390216634453	6.19945913170005	5.62587350244799	5.92399478534136	4.95264548270662	5.51513288835397	6.18137054002875	5.3906817565352	6.17344821838763
ARHGAP33	4.44813259660211	4.11200566011959	4.13758362690285	4.31451867455592	3.64774643837872	3.29372043364349	4.19955400746777	3.76240139337089	4.237568379632	3.55563721312897	3.67542425029521	4.33681944761095
ARHGAP35	7.11102862845592	7.57200503578379	7.35879090620063	6.66266582980671	6.83029213103976	7.17986771688619	7.60733261011069	6.44015130383135	7.54817889404068	6.88796905252294	7.28273480143233	7.28641736672184
ARHGAP36	1.58367985945076	1.54639025163046	1.61377504583511	1.7873823228623	1.84494339235669	1.52957198821038	1.43028133522178	1.31589372553533	1.65032586433643	1.88632495598598	1.59061053258548	1.61373350740193
ARHGAP39	2.54553718041363	2.89906820593096	2.61953207598679	2.98417712599413	2.78901082146234	2.43698652513808	2.43873462784101	2.56862545124724	2.85701779623724	2.45366175336282	2.62206022650917	2.510688432912
ARHGAP4	4.00292157591503	4.08243355267468	3.95583110342992	5.42141578504174	4.35128176319414	3.76643035925171	5.30702931920105	4.59481555992213	4.39934632112612	3.77262517398452	4.7607314662673	4.19988852981805
ARHGAP40	2.86058773388046	2.37623911643412	2.54607797249019	2.7474112608181	2.24915886152868	2.72005582033552	2.53400740814844	2.64577109567027	2.75247892536927	2.67209822231021	2.38643740917971	2.3585368932769
ARHGAP42	4.72854714042927	3.81653459961748	4.72929560789366	4.50120249208251	5.63509912936749	5.10839353768484	4.75100083153946	4.04036994558194	4.15115262816511	5.25353821095192	4.25336440355014	5.57085602691478
ARHGAP44	3.98781357763596	3.55813563581814	5.00566743889101	3.50218229057968	4.08339499457346	3.92600584907403	3.76364367685243	2.26046326295287	3.42193324993334	4.59458736458189	3.14902353745789	3.52383476342261
ARHGAP45	3.92455884318122	3.64746851753206	3.92762611859106	5.29933363588889	4.04234116118348	3.87669081596023	5.03149172123745	4.86691966633748	4.49703809455438	3.824966461299	5.08059700186261	4.41461824832877
ARHGAP5	4.48551996027759	3.87090998929847	4.79068266995005	4.24955517592725	4.28333542405349	4.77281470272478	4.1522381112394	4.07318501252845	4.36053651516452	4.97905317409719	4.83531405996605	4.86775953871046
ARHGAP5-AS1	4.24085931189298	3.69628850837043	4.09051568791882	5.02731767940918	3.80341794955373	3.46938308421214	3.64825193003839	3.93321219982389	3.82332157854917	3.99863666336872	4.04861275121754	4.00135329387181
ARHGAP6	4.47493778746681	4.46778156728976	4.4516266475393	4.57614606822843	4.53626584558822	4.40160459942549	4.29830540038767	4.85031400647299	4.84606786979925	4.37281370130647	4.90179319946938	4.63347108783896
ARHGAP8	3.00784156553423	2.86943311841066	3.09394389245878	3.27770145586233	2.91228563973083	2.69847515584589	2.65204123625371	2.54436325044146	3.18150143480391	3.06187498456667	3.06977584578139	2.95912061849865
ARHGAP9	2.43764888891076	2.98604046661449	2.41256653981704	3.64961428709274	2.5151755470847	2.54422133177207	3.22414657026528	2.9595779509365	3.16117961468287	2.61875999140151	2.92648280631325	2.90782940782498
ARHGDIA	7.10771117223822	7.66680338993266	7.28861805090328	7.71117212927268	7.26328032023362	7.12763479076557	7.40631699334322	6.25077388748876	7.08388879011416	6.9251982800548	7.51779396482973	7.23072375399553
ARHGDIB	3.86092688272805	4.02166547899367	4.25946876481366	4.47249892480842	4.12762442503491	4.24473256598395	4.94297696746003	4.50561238254727	4.08290680832509	4.30229645584936	4.58289360099523	4.48958991323297
ARHGDIG	2.9261685916597	3.36507300315372	3.85892840622702	3.84791862846547	3.095459662016	3.31394831530134	3.22516068933495	2.80728696024917	3.1696383962146	3.36276331505444	3.45866414228253	3.58520366666987
ARHGEF1	5.34484384767315	5.20100861719989	5.73478454643748	6.17070986163663	5.18522052431503	4.79075125926042	5.54223729872383	4.99038953369516	5.28404239068845	4.75134155276851	4.93783662742659	4.7199869927575
ARHGEF10	6.32838317063978	6.63146834408919	5.74493964184935	5.73484822129071	6.25149293840501	6.07030463198638	6.55134396946814	5.60188929647099	6.57901127903909	6.58189237328723	6.09372145606083	6.19872903376117
ARHGEF10L	3.47570447030416	3.24684900677501	3.41911032297186	3.55467710906077	3.31381153151385	3.33369505323118	3.93915506502085	3.24855481507533	3.42264061592213	3.61663439864169	3.81355987738453	3.39685320440581
ARHGEF11	5.61924196539178	6.0172057474428	6.0371409254581	5.65915405100738	5.60766978145468	5.45072969506411	5.86469356786553	4.95268951778123	5.65513883317895	5.20650476361659	5.40985451467575	5.5715469211838
ARHGEF12	7.02734559003672	7.40327581951551	7.27841433534179	6.6708281027515	7.16060557407437	7.33224521338392	7.00843329352626	6.26042269009045	6.70719797413996	7.98123694151715	6.77908585053277	7.40660199376549
ARHGEF15	4.11057805403733	3.30352770364747	4.01060319342231	3.92544068512648	3.41895537684625	4.47340733091952	3.41190842010231	2.99532593677934	3.69278472019358	3.99958128756882	3.61498256808549	3.86931083092909
ARHGEF16	3.24196190302494	3.49511896323422	3.03149633058073	4.03641199748069	3.69455119197549	3.12928092118431	3.11107740669347	2.54300602404831	2.85221612257684	3.78106585290525	2.84729651027139	2.78741792767605
ARHGEF17	5.68392152037648	5.13025167291437	5.07293634922954	5.7127562321133	5.55681387640851	5.53742595785125	5.25383113279475	5.05633837054226	6.00580677361612	5.15359128378721	5.56261318224673	5.50557055735195
ARHGEF18	4.35294936794591	4.70323556981033	4.25017298511879	4.39625917843303	4.5416660954779	4.03124833617964	4.17250694141683	3.96352237594288	4.4881216895487	4.75599145631642	4.44790776463981	4.69119632855033
ARHGEF19	3.40101086631912	3.10693316080451	2.92224882341966	3.67852792610079	3.42623977131759	3.08659139497728	2.75599874888193	3.21113682930101	3.16393058789439	3.29631242562045	3.47804139689497	3.40206974142562
ARHGEF2	5.75620753736839	5.65218357562239	5.53352912115839	5.04241650318594	5.80116220932386	5.80021755242783	5.60578650176926	4.81675610838128	5.24189516362722	5.82400935175662	5.10862493757003	5.72689704551947
ARHGEF25	6.32351259800858	5.86400346545566	7.19303559703294	6.48660833278136	6.51545232722704	5.92521851690787	6.2939202293537	5.48667337712358	6.29755817025066	5.86220745016777	5.71658338973991	6.09476645179786
ARHGEF26	3.49793158643981	2.62592970898423	2.75996466688307	2.70558373672595	3.32925819384191	3.21052258557649	3.31998764452566	2.78592789662921	3.78753799891567	4.22429273124202	3.89250980814448	3.47979100026301
ARHGEF26-AS1	1.7026536184956	1.52835834608599	1.70744882411481	1.5435927467251	1.74693640615879	1.69503467149416	1.63524324641723	1.67963140316639	1.90179647970667	1.70242787649475	1.7317189414602	1.61727838678597
ARHGEF28	6.53269630710023	6.04945562913527	6.8834970862184	3.55686350301586	6.22583697633027	6.81805478757739	5.28800343351237	5.11742298415275	5.67491657190595	7.05708832617932	3.31491638174371	6.90069072713322
ARHGEF3	4.55276310561984	3.58386266423308	4.0318931067181	3.05024202635037	4.76982976125895	3.99660023323112	3.12107278341166	3.34692359623609	3.61546923397078	4.1818310790669	3.40105285752255	4.37991882308287
ARHGEF3-AS1	2.10642577227482	1.63906122192348	1.39504699983746	2.14108627855791	1.58303545376317	1.56417849396556	1.79873537894612	1.38460217932625	1.96426933025556	1.63035138940968	2.38775554172308	1.84285446721328
ARHGEF33	3.18067439282467	2.99839158033682	3.13255831483932	2.67256591058041	3.16375240184089	3.10890814671069	3.00652192683076	2.84486821491454	2.74320401662829	3.47061171006965	3.05781382971787	3.56156597854358
ARHGEF35	2.99412091720496	2.95047153396819	3.96864485063286	2.4232244315477	2.65384465807595	4.36913095031103	2.95866553047546	2.48515637055165	2.69253376486911	3.29660105265436	2.49847059913526	3.07715484666762
ARHGEF37	5.52739720335524	5.67861874520679	6.53403726317363	5.72591016517487	6.15835822218662	5.65747668930501	4.91338457838809	5.29487283689725	5.68784262073779	6.00374153360724	5.30705009562013	4.60006399740618
ARHGEF38	1.88129936777735	1.85311371178234	1.73976663876444	1.94750467295233	1.92987703342966	1.76414840629902	1.57037111013362	1.99442534028794	1.64925623642826	1.94200724211699	1.91068763255492	1.8203639926673
ARHGEF38-IT1	1.38280437856402	1.27831181835252	1.20563954712074	1.94289003679848	1.27867074147786	1.33069839491413	1.25372329194902	1.36087199294419	1.41954493975342	1.42561476540669	1.51156546592135	1.10533625128701
ARHGEF39	3.03714997237952	2.7975259224742	2.86029315554379	3.49848955341798	2.84889857764477	2.63682876835098	3.10136979251001	2.48153450357571	2.84889857764477	2.62109317653249	2.5856225188867	2.48453140348922
ARHGEF4	2.22508659173537	2.37420574717121	2.32958644041618	2.21919345587479	2.143544154787	2.31423757122296	2.37191736741529	2.20623191628709	2.95807164526026	2.3780516684478	2.49256768179071	2.07612303097848
ARHGEF40	4.73307265636569	4.37199809080883	3.791815547453	5.48104614161608	4.50716011693849	3.79166246251728	4.92030885342931	3.87701440921819	4.4806424117215	3.7349709829779	4.84937906226291	4.08621757245902
ARHGEF5	3.76842687155785	3.70921696384863	4.3688555760972	3.70343136248528	3.70973980873847	3.76894971644769	3.91952821570292	3.2045827648127	3.75493314786948	4.28475963434664	2.95866553047546	3.91272400873766
ARHGEF6	5.37664046431344	5.33947857209354	5.45127306486712	5.66990407400904	5.5819464061239	6.35822417087551	6.07365772534062	5.59824279614546	5.67956805690267	6.16531908461405	6.02394675392324	6.54206965263724
ARHGEF7	6.3470904871094	5.75018642387595	6.20392377794211	6.14878002044037	5.83388944990294	5.88835510400986	5.80479200948242	4.94170469194499	5.9411293265009	6.26755280452932	6.22846108803996	5.91785319161673
ARHGEF7-AS1	1.19572807266888	1.64462545079792	1.68421287309312	1.74937597643534	1.62689332223563	1.64848365205768	1.66750620167839	1.73040812543184	1.69724263572034	1.44977294824115	1.47688845619957	1.61236495731365
ARHGEF7-AS2	3.04793799795425	2.44739815519468	2.28651986687622	3.60493869089268	3.05517499801283	2.76552206090205	2.85264024866361	2.88386900602455	2.81588220999377	2.79121258036917	2.95837887076523	3.16495822905553
ARHGEF7-IT1	3.90195483076328	3.45199083990262	4.52638457810085	4.1657448579891	3.63904133026683	4.0577935029967	3.83557930064502	3.32413554830101	4.35200307617388	4.02852098274073	3.67234400780532	4.05487607088743
ARHGEF9	5.60077762817681	5.83425022098815	6.03505813432526	5.0456416063083	5.52414396284247	5.38308043637349	5.71626601439565	4.89595882181094	5.52600198423159	5.52529080500586	5.56430306960017	5.90460624819366
ARHGEF9-IT1	1.42245951360433	1.88020532949024	1.94210651363335	1.83046396531306	1.60916363777712	1.69211173862627	1.83442255852286	1.71985426795413	1.80010382224687	1.54476397843825	1.78249083842285	1.57315243202226
ARID1A	5.74935880176517	4.98264280509007	5.21593932457944	5.40818496014909	5.46605722560774	4.82610620984963	5.9467094850824	4.93479608207777	4.94229748653868	5.31118237261644	5.39520070031463	5.45443462029273
ARID1B	5.9980486638119	5.9556032166382	6.24057990309172	5.88946806000016	5.96908140477011	6.37939788913086	6.21178736711696	5.03936723245334	6.27119979795067	5.94026275379112	5.99449757198497	6.01780188865083
ARID2	7.35666620993268	6.57502969057256	7.61735246787676	6.17108581932334	6.87978868995806	6.963877997353	6.95200881789725	5.94661411043324	6.88871153762829	7.37852019383055	6.3830948136717	7.21366501517788
ARID3A	4.82808434239958	4.85399696106356	4.60516145589076	5.44568232789486	4.71006254164529	4.87082778117465	4.67178518463989	4.87118309910861	4.08613096260718	4.62417666962871	4.51288100593449	4.72144448042566
ARID3B	3.66497402717677	3.64524769139067	3.55839812739983	3.63900969720553	3.28319347737248	3.42410545258306	3.37626427194641	3.61065759483815	4.15662889586496	3.44751568760594	3.52576817403226	3.44935133241224
ARID3C	2.1837063677276	2.34392271214212	2.37503455503894	2.79130238592715	2.30600455733758	2.33283211912266	2.19363671773454	2.35416069640931	2.38508505272686	2.49416535701423	2.28499368301124	2.66260453342079
ARID4A	5.66529118813008	5.16995423419552	5.7122791871725	5.38538236837563	5.84198211099942	5.93077090280312	5.71226365868577	5.35177801579236	5.62654973835326	5.9674893630161	5.78128168616629	5.6482598284973
ARID4B	6.10548712917351	6.18695475605974	5.99406052669133	5.89414646197482	6.06443199508547	6.33468150554903	6.17030464195237	5.67824337505181	6.28828556379182	6.77017332577246	6.38778146689163	6.46094514700978
ARID5A	3.31239658060064	3.79285752576413	3.43647160944556	4.08164402410797	3.65875416222857	3.86826005121609	4.20913217706321	3.57489924134475	3.5873159266403	3.6436913604938	4.17565919589221	3.55466408011582
ARID5B	5.29695781052418	4.68098561908814	6.35609310649744	4.76916417745788	5.47207913286353	5.37513310509494	5.81061842568386	5.38954667361929	6.66261939153862	5.59684666450061	6.27191212425739	5.52035627915666
ARIH1	7.01729973380654	7.32657629494564	7.15923481826186	6.60334683421582	6.78370238870929	6.92927922578178	7.05046929114813	6.08161450729079	6.98456436144289	7.46172149839869	7.30347491267502	6.75937025926888
ARIH2	5.98804725096629	6.1880072616635	4.87288776809311	5.52154583305718	5.92220890484013	5.7224104861059	5.85995203768811	5.46317975560605	6.25238069366848	6.08134218194536	5.876989944494	5.8862029215569
ARIH2OS	2.18351088294565	2.27582774175055	1.97675145989832	2.80680581821598	2.46049558225879	2.05531773100468	2.80580501650153	2.19003115278333	2.49038102348999	2.43642956005987	2.41987251115454	2.39949487658875
ARL1	4.45606234892176	4.36916721511148	4.16281180833632	4.12869866190292	4.28109939359462	4.58539032735759	4.482110896006	3.88431663131906	4.1228745645656	4.97158020216149	4.36214231584931	4.67886772438964
ARL10	2.73113460263588	3.18984344914304	2.05616846856466	2.68548324683961	2.85648434702647	2.7222639932231	2.62820188908249	2.65145651248295	2.8960815556044	2.54343155032818	2.4349495850622	2.83879611321684
ARL11	2.4013335741911	1.79465448037203	1.99996535385072	2.15024169024253	2.19200009578728	2.34892953979047	2.1559818698309	2.20427439432247	1.94757590144178	1.93054722512872	2.43902296138492	1.76095229737971
ARL13A	1.58504367724359	1.59163375574	1.526617834232	1.45211958770357	1.38526619884469	1.6311774700843	1.55798739774214	1.83743743769515	1.69007509197803	1.80300521190576	1.53606252379051	1.76744709090939
ARL13B	6.2427475315219	6.23418637442884	5.95636716020866	4.71566151440919	5.75015887816652	6.37008511544363	5.69479745849764	5.35734791847039	6.8084910478635	6.89646068350724	6.31920871558136	5.824675823243
ARL14	1.03858101082527	1.31368099625715	1.07341546041584	1.47651185707242	1.17654954275279	1.15980736950327	0.997425353756742	1.21679803931619	1.05587512325348	1.10705000094643	1.32890604399416	1.19999105328118
ARL14EP	6.18167684647544	5.38045709815279	5.88129230488936	4.33077669563217	5.6222580919491	5.92395042627808	5.95158211292004	5.51956053241523	5.76791595260492	6.48266360227623	5.66565053470515	6.01720285041723
ARL14EPL	1.26083658563576	1.26604786346097	1.05692580255083	1.76090089546867	1.40067793746177	1.24768978035988	1.22706884539571	1.39402452868372	1.50443997963108	1.30888700330456	1.30295841576508	1.55623789460922
ARL15	3.80173010375758	3.90282317679859	4.0562865551677	3.85011747668926	3.87843878563804	4.30072029975195	4.44501164022906	3.41303388111594	4.00905161431241	4.45533767486026	4.31220473952816	3.94751179241279
ARL16	4.95948832821563	5.22981874079638	5.18444614861197	5.50374185719821	5.13600467382353	4.64618772820658	5.90353093849608	5.17043350026089	5.30701053132482	5.08065601494669	5.31553591272381	5.64796646332688
ARL17A	6.0821857675687	6.68811875195772	6.61305101570112	5.89607379682454	6.695046767409	6.59257153127018	6.76345330163214	6.35069226747261	6.94849343182751	6.53707699497846	6.35627604085339	6.71498031476339
ARL17B	6.43031448632576	6.82855118793583	6.88219084958955	6.30791828454123	6.62844238224935	6.89275307298433	7.09386244550426	5.72089951975095	7.52224365275438	5.90799446510561	6.29946376657931	6.75902077234884
ARL2	4.67099061541893	4.5267670881917	4.67770988937292	4.53126672079001	4.98608933027437	4.36225397239726	4.49526787349497	3.83098247678122	4.183569155922	4.45628106685118	4.34608636344766	4.63769800218338
ARL2BP	6.91119617204292	7.32976812134177	7.07774220469692	5.6902496324365	7.0312903590733	7.42306436984101	7.10742834416045	6.34297210521298	6.92812940528389	7.1040021066787	7.40910809909419	7.33371100935269
ARL3	7.01038205823167	6.07688478632193	6.15804732809712	5.56374770011592	6.12445205960636	6.61401106700573	6.13117186261765	5.41797166544007	6.24386570102886	6.61522017694345	5.98521091887932	6.45157457450975
ARL4A	4.12426773067139	3.2246173355964	3.95972177927292	3.5478229532553	4.05278887417025	3.63482528915768	3.56772143364859	3.37015586708758	2.87420707192876	4.27124727445763	3.65222951022855	4.66305603262347
ARL4C	3.09896017778965	4.46511863738684	3.38204245684878	4.89322426980882	2.93428946042663	3.4612292174761	3.53714472723033	3.63821941691187	3.75748442363373	3.25839871775316	4.63514282504139	3.07458252406646
ARL4D	6.14174524317463	5.54406497897884	4.90627697130314	4.73491026033025	5.32014974195913	6.30326995240715	7.02417445649941	6.36904410874674	7.30412266522371	5.23908701343076	6.70363502007891	4.76055878829791
ARL5A	5.61711430175808	5.46661775001382	5.30456151088318	5.13244260460678	5.60781863889767	5.98989257360816	6.23094685733683	5.80869118722075	6.49421726108057	5.95082206112511	5.98584649546018	5.92992823306615
ARL5B	5.60506666221857	5.70630032390523	5.35101851718257	3.9137769768811	5.59426144700835	5.77122163076193	5.82723273204255	4.86820663741422	5.33552284292885	6.42608401095502	6.45901771920951	5.765099862745
ARL5C	1.84236018294301	1.67087292780087	1.87558541834214	2.750875062412	1.82153606797679	1.83008363020642	2.23568694369437	2.02210955795909	1.95981909320979	1.83207813412219	2.03296167022221	2.01120267155336
ARL6	3.07614580618125	3.21265457062018	3.20808059387488	2.3901795438567	2.92016286289471	2.77016991037309	2.50774239898399	2.62152938093696	3.18284478575115	3.54237246945525	2.68140657641117	3.65966384801817
ARL6IP1	7.51565460575221	7.77201299351745	7.85148391282193	6.99748587690277	7.60634442068087	7.89070087721287	7.59050250274846	6.61787883411303	7.79483839529187	8.25033640581112	8.05795484767621	7.88700023107645
ARL6IP4	6.90549273275467	7.01125764171916	6.65241306072273	7.13769179290283	6.98608017376914	7.14063812187865	6.8329042854261	5.93588671600604	6.57424482133676	6.8862176803237	7.0895485783239	7.07739203778132
ARL6IP5	7.56654968423773	8.07247360419548	7.13135871632189	7.10246422300512	7.99462468077344	8.32535504874382	8.03037653387706	7.29886604770262	7.79633651537389	8.45223778458326	8.12231812303231	8.36631898022466
ARL6IP6	3.64009875382866	3.58871198901859	3.52139044933806	3.50085767426166	3.56573374009257	3.3543740659134	3.72471701929463	3.44922781170036	3.059199417096	4.15461091876575	3.51309729301206	3.76044978745006
ARL8A	6.77152636760854	6.88262702284	6.86872474643001	7.18716293095054	6.75482411430211	6.40856697451995	6.68444265492306	6.08320848668637	7.24141373298353	6.56617835028468	7.04922607499591	6.3283960254717
ARL8B	4.89438463191327	5.37339755572473	4.16322771750398	4.69631400643094	4.861630798857	5.28896439127143	5.01215049549543	4.39936079905593	5.06243132550888	5.97648354165744	5.61246654652306	5.52318074797208
ARL9	1.56658756731293	1.9461407354783	1.47221107758876	1.43561500842036	1.66277733610994	1.31958368049178	1.60919636045483	1.34287307289137	1.60367220987142	1.32751754739491	1.32935470487669	1.47034065025981
ARLNC1	2.29894222150368	2.47031907185205	2.0663312329496	2.44215323817123	2.46167232957249	2.01224942262624	2.44134044292681	2.18598566303021	2.34477729404977	1.93019418101243	2.41447422079963	2.35372131121909
ARMC1	4.98145491763022	5.14921999118905	5.45831638231473	4.39840474138348	5.21369433918979	5.31429944261554	5.25777930934972	4.6841007729024	5.07148297323926	5.78424625101232	5.21496126606745	5.29815965516514
ARMC10	5.97955148080466	5.74400049016637	6.00390388808992	4.01271279502234	5.6468901293275	5.66339554367744	5.55077792258322	4.83985180575623	5.31381278726078	6.16556941476169	5.53440811518681	6.08909674530076
ARMC12	2.84791185176712	2.42914962195116	4.56272669408763	3.33208439867436	2.24756183696584	2.23386655168785	2.42785427706908	2.29588615315848	2.41716220568435	2.08595870263509	2.0651355323456	2.34072718341629
ARMC2	5.17767420590175	4.41572382830597	4.92609778014695	5.06312078861839	4.18889081648885	4.18315297069261	4.50383103219731	4.43654430693047	4.40183374127142	4.25213807769334	4.10069368084801	4.68500191911804
ARMC2-AS1	0.941889614065604	0.813942888879809	0.979051380958767	1.1970052642671	0.819925153517304	1.05441792195111	1.10256817364705	0.824640022366759	0.954770677629836	0.739619067108239	0.918331082618949	0.972059419620365
ARMC3	1.58545518732366	1.5158013445853	1.59940336089107	2.62431070607754	1.64069062966826	1.54937624635459	1.61415792662744	1.73913374080003	1.4731477499915	1.47710438346078	1.51059112273357	1.41734040868984
ARMC4	1.64606851151666	1.72031608149001	1.86173871254	1.91901767617404	2.1309652223168	1.72837580038947	1.63741842540739	1.8971857693016	1.96787225418571	1.64839807308839	1.68978556698571	1.52160437998478
ARMC5	2.77094914033406	3.17836525442735	2.80616443211022	3.18465123292994	2.90063911402592	2.7209443873899	3.29629920166671	2.50432133696548	3.20615189091706	2.81663271747753	3.40151198785639	2.89797039187012
ARMC6	4.00633272689705	4.13808860361534	6.44477078771544	3.9955296373679	4.04387662126679	3.60195815363778	3.91413966040811	3.84609545960941	4.19538265982039	3.98904045204905	4.21928703231809	4.16336456175653
ARMC7	4.27329816146094	4.40249100390416	4.40334447302759	4.23633569729938	4.62789397283077	3.60809087869998	3.80001506798558	4.17164913780043	4.37080387678424	3.97466950752829	4.10918914099831	4.27267907004469
ARMC8	5.7139953083706	5.86831022872422	5.69715967238042	4.76057013340986	5.52259645661538	5.78746646885397	5.73306719500526	5.23455237752305	5.87992682607828	6.35701437148714	5.63263025850858	5.75976841916041
ARMC9	5.06258418026687	4.7428565102776	4.47314320360504	4.13366952547998	4.43675503657542	4.8466649586007	4.12303260678665	4.11622049129373	5.28140594369254	4.70942970840933	4.58425183829491	4.79603688700566
ARMCX1	4.84858363322065	5.24346613947074	5.81054716273379	4.96115105640113	5.61217051026939	5.45175021805329	5.0814403085861	4.62574825745705	4.93902375412151	6.28683473622352	4.91013714598417	5.49665826640758
ARMCX2	4.02862707140054	4.46905677242391	4.5363460515194	3.82013022015241	4.76186799960993	4.09384245204012	4.67502910478624	3.72756593890037	4.07582538275868	4.89652942585181	3.56626042059444	4.56208669974451
ARMCX3	4.3180703215457	5.12311991672798	4.6939830219243	4.78056412918997	4.921791631566	4.94086899108719	4.96087817115906	4.4019194319689	4.68646373487042	5.69872949796555	4.94383684336388	4.98372241072293
ARMCX4	6.17852309443766	5.99958338692246	5.87793131704529	5.28830326190708	5.69445187530719	5.26211230366012	5.02897391658138	4.85773499038553	5.82639839191813	6.26762383759016	4.48850260640687	5.75586068392443
ARMCX6	4.27634211736269	4.77975333727636	4.97218713332684	4.79747538001104	5.43093780117503	5.01585179330404	5.309715696283	4.24071139297921	4.851072093522	4.78010305282757	4.79682696006496	5.09900510500708
ARMH1	3.52857525706285	2.97921093779855	3.0127272838188	3.18903343059097	2.82566883564819	2.71171137943963	3.40445966395043	3.26999140102675	2.7753911774401	2.59595378255407	2.47134596706266	3.22152951658012
ARMH2	1.73293077955247	1.65090608733238	1.79530465220689	1.75623689791435	1.71296194881853	1.84243109719017	1.8571103581332	1.5568098425848	1.65503026243207	1.63348427188674	1.7238558452374	1.73822070009961
ARMH3	5.55421086612162	6.2157688826647	5.69121200431448	5.58220962476242	5.24159249797246	5.4800395648051	5.88296955404948	5.53184572088482	5.70167468888575	5.47796944597043	5.51967570667395	5.63991107686159
ARMH4	2.40773652259421	1.75053789289555	2.6299384617468	2.30091515775537	2.04446201657139	2.53345760520984	3.60663495335921	2.9779697596271	3.19503135497027	2.21006751962399	2.76575186762995	2.68312072459832
ARMS2	2.40548135013108	2.49647786466109	2.42476063217191	3.02286193648046	2.52226985561239	2.46819830511412	2.41030661443967	2.73896778515931	2.60942745063986	2.23181403607833	2.2962742665104	2.4451580439143
ARMT1	3.91425715705006	4.9472939002906	3.52923340088987	3.99524806666891	3.73063121504824	4.41819090844522	4.20501913731922	3.47474699494359	3.36049517623961	4.72891112645388	4.08590761803462	4.431333397156
ARNT	7.18158598934647	7.48573708292406	6.67648685561208	6.62553966030085	7.11483743120883	7.21141825711115	6.86626920765738	5.9941727227801	6.92339438087891	7.45734462166527	6.73157007757335	7.13257546174459
ARNT2	4.76312352341177	8.62025423494293	6.91814786779039	7.76510831031952	5.76933273468742	4.8767019747532	8.24312720596771	6.13974613300458	6.72541388237011	5.45776911154245	6.24139282068399	5.80541266638869
ARNTL	3.96419978384065	4.28531673656885	4.69292558408458	3.71065982734188	4.47352197227553	4.00894439657043	4.16820348684068	3.93765988562627	4.30493289264267	4.95047984368245	4.60124879769482	4.53279799804974
ARNTL2	3.60410170714291	4.17413804794909	3.5651701550841	3.02545164755262	3.40150632753352	3.55014492429415	3.75436985762567	2.98752164035201	3.34266882524389	4.2248475271364	3.28180361180522	3.85030526698627
ARNTL2-AS1	0.984417717996535	1.05862620747219	1.04004922630654	1.20549491955037	1.28611178547051	1.02678545863036	1.06949222592275	1.1616517234416	0.984586461340061	1.09750540828173	1.40927310163123	1.1034770456015
ARPC1A	8.51838234577673	8.25463208921926	8.70368959126389	8.4954920420487	8.06795186327765	7.98279960413068	8.32992957204555	7.06402666084995	8.05441821330442	8.43972197699741	7.87297843900999	8.3536544987827
ARPC1B	4.90353264979432	5.71659733352854	4.61935763111855	5.68132891299394	5.78755035683934	5.4831745684813	6.10555850553121	5.3159094969076	4.99201198655856	5.45888998791931	6.08236773092665	5.72049240764408
ARPC2	6.60315186646017	6.60575280446563	6.47627487074996	6.41832850889286	6.48857592093691	6.73621803497818	6.93999755145169	6.41433304263787	6.62257659374213	6.70849429462028	6.78882774711355	7.06188940076287
ARPC3	3.89234804754966	3.98577987032756	3.85299095661745	4.29532628706225	3.71317799374676	3.83865754984266	4.08885672055423	3.67607017089959	3.95299708325047	4.29626747239723	3.96687435005489	3.99776439677336
ARPC4	5.26930460018829	5.24191426680248	4.4559759117313	5.39637370566425	5.16705965179107	5.35718529383032	5.43141670094262	4.63054752689401	5.15001468086594	5.11435004918186	5.10735944336351	5.50556999282345
ARPC5	6.67961538750222	6.95448543754204	6.70159271864486	5.88235760510251	6.88472104170913	6.77572933764924	7.01556858655061	6.17778903438952	6.60571605136329	7.67904762157561	7.13825667075126	7.14301289022399
ARPC5L	4.07806799890568	4.12804109145419	3.72368591455498	4.54481476673178	4.09371537487034	3.59864309481618	4.37366039894815	3.59189791179326	4.25896959023402	4.15044840408044	3.69311727526912	4.45321238634311
ARPIN	3.58230816892288	3.23469450787885	3.34460135815456	2.4614416349065	2.9919780922895	3.74830574025608	4.38552320925849	2.94819362751011	3.70905589446175	3.34638011265582	3.90629261917227	3.6296553001714
ARPP19	5.8399404607325	6.38579445101273	5.92274112443431	5.44541902353825	5.96026217917252	6.29598607901198	5.9852325913198	5.27247171258559	5.55211192791617	6.59141636573169	6.18521899306794	6.10903680255038
ARPP21	1.49839985933553	1.34227623369121	1.44577232273655	1.56141697577182	1.41549157723174	1.38839981714962	1.44290571323684	1.44010180082866	1.44365224455555	1.59231399625644	1.4505385023027	1.49154193951038
ARR3	1.70541838296424	1.98382676540055	1.46691143978277	1.89282023273231	1.87895429756187	1.78031777626676	1.60834473063243	1.63192651475742	1.91464871527107	1.750229247607	1.85045933465092	2.03214512485794
ARRB1	5.49228234691846	5.4702404463494	5.11403244439447	5.00921478652959	5.46233998207156	5.23805201923558	5.46050983620823	4.4028565097969	5.54201686760719	4.66776012471841	4.86142667752129	5.41186276671744
ARRB2	6.06122214765418	5.60936373081908	5.80776683588386	7.295730553036	6.0449914430136	5.44704611128845	7.06952423505243	6.29654793191232	6.27819373200022	4.60542824074153	7.04120670436857	5.98581305030084
ARRDC1	5.06361176533243	5.36938068424269	4.74504941367754	5.2201197703044	4.91325766946861	4.68016473553874	4.97821198827032	4.8034508675146	4.99174462919016	5.39544016148254	4.63020717721635	5.07170442196691
ARRDC1-AS1	3.21434721681603	3.96043547207734	4.24362155101866	3.95278641203715	3.68853251923851	3.56756468748049	3.83188921680249	3.04254412011918	3.43053559476965	3.21859178064056	3.21574753968319	3.54828070050489
ARRDC2	3.62552233660506	4.03987913160277	3.81334706791136	4.51088726766435	3.96146752907429	4.74363479000483	3.89002134137547	4.04420340633504	4.32646554922784	4.63627542434663	4.53893725756524	3.96040009594471
ARRDC3	6.96525369212812	7.55250791428384	6.79837379667681	6.59546944785725	6.99150708352954	7.43794989503036	7.44751496878665	6.72604004075549	7.26655180321005	7.66094146111797	8.55164787132285	7.26586346405502
ARRDC3-AS1	2.77690849018688	2.52027075732052	2.49893650473758	2.87150807840272	2.98236136495073	2.79985176733962	2.627020297521	2.28453913896959	2.58155979237678	2.47948063090398	2.98253396653773	2.65980959247159
ARRDC4	5.31283211706677	4.14480244452203	4.00957931585694	4.42096613226378	6.1941825299141	4.71830925063193	4.35777098404574	4.56910963046892	4.85870215008319	5.82205207100208	4.71198023774852	6.13422003279747
ARRDC5	2.97935779472599	2.66648126557928	3.15968780214655	3.94386576719272	3.23919198389327	2.55281438917093	3.73111932551026	3.45548640912173	3.23129064365597	2.34633360685021	3.30021592140644	3.01972088709713
ARSA	3.72675202519306	4.11592883368238	4.0720224156982	4.12710530330411	4.57750394375724	3.87895703749961	3.90104423405537	3.24918880609968	3.60914177762927	3.32735265372578	3.10686040512108	3.44664189491001
ARSB	3.36771881061194	3.93027242516778	3.50316013007394	3.95461323757252	3.36109734766625	3.67046418978518	4.18362961256653	3.68235326441621	4.32022776010515	3.80321958587376	4.35634934517894	3.52845182504547
ARSD	5.38454572050613	6.49944977658997	6.23062509286105	5.49772563463879	5.81339297460558	5.0519473011514	5.55242184462268	5.2571979825029	5.75660124458309	5.40444053528471	5.44778017316447	5.49501947856692
ARSE	1.54784802219936	2.23932794742855	2.06551590693426	2.33084536962036	2.1735835870314	1.79078387423166	1.71923597474302	1.94761551908335	1.4519011480782	1.62416857530985	1.79492200239678	1.72836847003368
ARSF	2.02813318800186	1.90087875421277	2.0033189244769	2.06273816645997	1.79680922124172	1.73018166243339	1.49198962440373	1.57980892924784	2.57357572888318	1.5356109281567	2.22693860099133	1.8635963143267
ARSG	5.43451288741707	5.70229018554995	5.72481989456301	4.27065861352663	5.34401131740481	4.8714508201097	4.57344068295274	4.23031401736338	4.0620846499064	5.60250081129991	3.64454323279721	5.57519690717114
ARSH	2.15024892153948	1.68473954628155	1.80407216451032	1.93983771778524	2.29051890032665	1.71376869815243	1.98322789239564	1.75899976535618	1.94846242095363	1.64486350223051	2.11481765901516	1.52282083848422
ARSI	2.93691053704062	2.80982693900566	2.90673041979568	3.15761040367547	2.73711931620754	2.63678468777356	3.0038265016635	2.66978066362713	2.36416100447075	2.44028637288688	3.05064938800254	2.58769512936736
ARSJ	2.16732702013345	2.08450442922916	1.58025647658027	1.84986290664247	1.41025088194035	2.41346418079026	1.58617749737051	1.60102631549701	1.44928243640278	2.43986519887982	2.21678471979798	2.02365698115635
ARSK	3.07710441562185	2.72543138560659	3.13715669528027	2.12207426994388	2.57237379560845	2.35938591779489	2.55719149654673	2.00591792992352	2.63431393575415	2.71298893426261	2.57587042413991	2.56963888421233
ART1	2.68420227018966	2.61053937381585	2.64114265657417	2.1815707303899	2.36768197269319	2.3419772931137	2.2592253559342	2.35611458486703	2.45521701410128	1.96887243600477	2.15283304394552	2.41573147864755
ART3	1.27788633959584	1.3566288873808	1.49627727912787	1.69694786200756	1.62535080320977	1.28861071531857	1.39973201130898	1.83596628659982	1.22742810945787	1.10286316384499	1.32188508203279	1.35593345682348
ART4	2.19823059419823	2.02562725733704	1.74545457036674	2.41904971775371	2.21876849412588	2.1595244269727	2.20647382859447	1.93407135873897	2.10832116474619	2.33875093563047	2.58678021645742	2.22655393631369
ART5	2.81820939788765	2.50011154768251	2.92392782380524	2.35007197503141	3.0881509093628	2.67231030346181	2.73719311553643	2.43746890893542	2.63185309817532	2.6286550089606	2.52922446440508	2.43717005667436
ARTN	2.14788564707672	2.17310324962615	2.18174949124425	2.29451408953017	1.94011180826254	1.85017052495014	1.96575826345474	1.95508976859272	2.19425001238034	1.96814513967669	2.15730631424712	1.9208350170808
ARV1	5.3304262726029	5.69593871716857	5.83010945523162	4.30986546710242	5.33117238886474	5.29965087682272	5.22626046098417	4.52757240700339	5.05207557047863	5.89280535490295	5.0087387806234	5.45144814722
ARVCF	3.51834234380659	3.17451587978945	3.11850064592461	3.5543609687683	3.9213964876102	4.08705432202285	3.57036459803225	3.36349860385114	3.56344835797451	3.94631568557874	3.65205781496125	3.41120109204694
ARX	3.05057140046065	3.66451284122118	3.35869762950364	4.12008190232981	3.2801806718149	3.18731804115589	3.07089724608351	3.32620736594493	3.2949655955679	3.05983410476552	3.33947920241676	3.32809869382697
ASAH1	5.95482634242495	6.23421814131505	6.11622066921826	5.56205274551203	6.20664993417515	6.11855106943818	6.18665578573469	5.81317028026894	5.45519930386546	7.44701522475738	6.29351520422576	5.94941492626524
ASAH2	2.79103110363576	2.76649194241414	2.23062207296097	2.97222913030528	2.81410010063719	2.54419646544811	2.57706895419089	2.34555172274992	2.81109671650613	2.46321048301333	1.90399970247435	2.82091819903497
ASAP1	6.78308322128483	6.98409554303035	6.98540229884714	7.01290292342397	5.99670163528318	7.09014017792385	6.6877040027764	5.79934647132675	6.95218552582858	7.15341589315903	6.69973859234296	6.94192839346947
ASAP1-IT1	3.01200690169623	3.46773860112536	3.21710633802234	3.42748812136716	3.02765496201161	3.47682944165446	3.26749393876092	3.21706327714105	3.51332804195973	3.14783157170049	3.29567608357624	3.3423849379665
ASAP1-IT2	2.85723433660984	2.95528314676539	3.38192074250261	2.85448361621131	2.3165793886344	3.26727364083503	2.98096191075719	2.8992926671983	3.13508879901622	2.6284458202962	2.81048404834334	3.08513661386322
ASAP2	6.08720297190161	6.09391460317583	5.96315605535819	5.2518016376732	5.33880664565367	6.42374740247427	5.36600961581593	5.44194900294746	6.05737149591905	7.34382413396576	5.98701528978398	6.02140870258834
ASAP3	5.58023361027547	5.15860704157275	5.1343473667353	4.96540980597496	5.48014161759061	5.73768670773916	5.34751003231368	5.42621451341033	5.33549845606065	6.33948231315521	5.80459696452248	5.57281534082393
ASB1	5.73923724289724	5.24577974005455	5.54180900438457	5.40699354101254	5.91688269744814	5.32957836199055	5.5846125711377	4.81960983014475	5.12592316305667	5.6121769051758	4.82345380925715	5.9800900600797
ASB10	2.27074423280722	2.84919689855771	2.56810811456154	3.0218052418242	2.55665338348673	2.10475873484503	2.47157127103063	2.61031771428468	2.58985089092116	2.54252237828874	2.38142522288484	2.70123586828184
ASB11	1.28194777547364	1.56416442024055	1.44642793230637	1.45441142717769	1.49906459710041	1.6284475044406	1.3327378670245	1.40024127761229	1.43790025162898	1.42712452583914	1.5910944537895	1.36245380704979
ASB12	1.99677111877266	2.13833734514299	2.02226249913366	1.88475826698377	2.03392335536839	1.9477105131809	1.67468507566025	1.89386748183974	2.00715956599767	1.88475826698377	1.79341206441217	1.98942800376419
ASB13	3.0034500384483	3.40978977815212	3.17440082111274	3.48914773628694	3.07244492031687	3.05939107609805	3.09200642056449	3.15639521344572	3.23081074455694	3.25964333035141	3.76139038513608	3.6637508744332
ASB14	1.68049924459577	1.55792090202949	1.72762207978429	1.86073126442849	2.2289861997783	2.46024289980642	2.19027149228075	1.55318192437553	1.938209419856	1.9000404551558	2.22102888775997	1.59996321381323
ASB15	1.59303737346263	1.42761227619122	1.36491992360569	1.92914331914439	1.52946480142237	1.30611301922469	1.46624112555245	1.41841337100946	1.3998559949152	1.3245480269583	1.33172261029975	1.42218747883778
ASB16	3.13257055973321	3.21219071612719	3.21906094649524	3.0921430450093	3.27999472534348	2.75022777342272	3.39753454239214	2.80850152002385	2.71363839795941	2.93879851467182	2.77960339940983	2.82182663176964
ASB16-AS1	5.32237806766102	6.15821569510281	5.52199790335152	5.07637501422411	5.41677769625127	5.2206684101056	5.59482110131529	4.5748163949492	5.98797392795132	4.72307106734796	4.84839406234466	5.01659619873902
ASB17	1.06551365608666	1.15838481274643	1.19593592008846	1.14284830430957	1.02080829296357	1.10406046846902	1.29413302570927	1.2266127389478	1.30165705997366	1.14123621592342	1.2799069917025	1.27872838167345
ASB18	1.7844727123495	1.81516322081923	1.92904692528936	2.43824237358551	2.08778055262046	2.28621416287066	1.90114179579417	2.02391099708986	2.05552378439462	2.12788539766543	1.78630918219579	2.13430954691958
ASB2	2.15297027002298	2.40617135820359	2.28162461450717	2.26286013103227	2.23680093645342	2.07134750250516	2.53576976142668	2.00886540103177	2.17027239904454	2.10849986746362	2.26504666953012	2.28695788362626
ASB4	1.74248811648279	1.64681645741895	1.79877889103927	1.72158581001387	1.95222415019988	1.66376036928686	1.94674556360445	1.81961031770111	1.62090071481581	1.6645736371123	1.6212749968274	1.88113450329076
ASB5	1.32029495398272	1.52841430250495	1.26778072633463	1.68548273720948	1.54307698855748	1.33993626370386	1.25112971229539	1.51097178123018	1.55083071855368	1.74297693490537	1.56055982334469	1.37773488461352
ASB6	4.37189574151974	5.02945582371301	4.5758067295511	4.92876798516125	4.71335552042076	4.03087089560293	5.01027738103241	3.94905649859965	4.98053218528246	4.68059909907795	4.96725850716203	4.51484785487286
ASB7	4.14473173013984	4.25801921176561	4.7630799503349	3.3650880883916	4.12896716369941	4.09467410250577	4.24695886618371	4.01823089232351	3.95808790943007	4.81758515600173	4.07021375284005	3.98877928501484
ASB8	3.52651631287542	3.89638838475205	4.31667831315593	3.26143563525537	4.07563136655798	3.37848135509576	3.9788538107697	3.00521747401274	3.40941201490844	3.88285785861051	3.40109237713728	3.94723552739168
ASB9	1.49817237367485	1.65716152960378	1.67953075822767	2.61412115366787	2.1651204232236	1.53549184152047	1.82086181780358	2.03578559251088	1.74476516953485	2.00873105615299	1.97880640751292	1.75338257559377
ASB9P1	1.6073065008862	1.87428345233278	2.00684241235754	2.1071122057739	1.86916997303192	1.93911296050534	1.99158765965604	2.0310935558627	2.25506115516358	1.60954890308214	2.15561822296364	2.13497422981902
ASCC1	4.79056224550945	5.17244738980277	5.49812731225016	5.32528446986201	5.34775379183045	5.1001272535972	5.00789011544181	4.83569707986122	5.26966670831897	5.34542324739851	5.43681194377972	5.25685636496476
ASCC2	5.32706922922907	5.10918884166914	5.34439453833447	4.54390658313007	5.16646534805525	5.29466355675535	5.06494631266355	4.8758585529667	4.86828611136354	5.41755615885609	5.10978476889887	5.30112240515987
ASCC3	5.38191526383257	5.87937488061964	5.58640614833664	5.521717122219	5.34392289486305	5.84814574121305	6.0065258790763	5.01701845857358	5.66717750581445	6.04018835974054	6.074666603754	5.94561163436678
ASCL1	2.58757574331663	2.31643420386123	2.29784261452364	2.97377173859725	2.65280330967968	2.56566464794521	2.33646561270432	2.16994890840999	2.6557808190154	2.07472005576703	2.71825769388321	2.15750310267026
ASCL2	1.87405423357842	1.81058247720675	1.58724106836469	2.41358811105547	1.79540141219381	1.9455468658805	1.81955932225879	1.67970869372282	1.82866630819746	1.77928979047161	1.9669131286653	1.9255883101042
ASCL3	1.46534995406306	1.23247466875654	1.43333015001231	1.81797281734437	1.57364599143017	1.55038591551755	1.44939072667722	1.48363324184409	1.54278451098057	1.51527126496795	1.43577352177847	1.51549029007188
ASCL4	2.4054066628665	2.28284596545244	2.09015292153761	2.97418460020414	2.34086302461594	2.38662746243399	2.64384201925785	2.27095358664977	2.57493262946595	2.32895924952456	2.4248241022613	2.30900211069774
ASF1A	5.43157081089107	4.54783099749274	5.87648424247429	4.48748251965628	4.79147242998793	5.27050462283333	5.09722500069379	4.62422419662253	5.2328931118173	5.66668137385667	5.22972588782163	5.33697383281385
ASF1B	1.98746819228207	1.81074466319272	1.91212583647364	2.11006077659398	2.00847299740773	1.97063205022724	1.98597678174101	1.91241916769121	1.63621746457378	1.92251178058796	2.1260586514421	2.00787654988419
ASGR1	3.6222045777854	3.2181452635549	3.37760511511751	3.42203773552734	3.34570068464849	3.01847256980886	3.43727641243973	3.08745553888986	3.57934078295154	3.05687987775953	3.33577478347485	3.48886480206398
ASGR2	3.06028811179591	2.87982705521331	2.95213464123434	3.41507138996722	2.98067118922149	2.89040806728279	3.04491565821687	3.10691267648733	2.89565482959423	2.79795668022504	2.94302968031759	3.25332760459913
ASH1L	6.79568269642231	6.72277959736789	6.8524179047181	5.60501977876959	6.62678264353305	6.81369572278299	6.63529593784808	5.88496897559471	6.46217899543522	7.06026026966851	6.67783622871012	6.89076636000303
ASH1L-AS1	2.1040447063829	2.62953329118233	2.04015844322057	2.41307584202586	2.12630225025501	2.37284812266221	2.40846581668926	2.24027224720045	2.15794649564306	2.15451504913728	2.18360513911226	2.35435074509685
ASH2L	5.42620105022408	5.19604280006942	5.50729650074889	4.23418800504016	5.16022616386618	5.21913402495314	5.23155080364392	4.62407456267011	5.50282713876363	6.01301641129259	5.28248825008138	5.55702972394673
ASIC1	1.81036106303696	1.91828535996024	1.72254281409273	1.88422892622414	1.74482930277564	1.72257063493633	1.90511041590942	1.89804954318824	1.72867069110023	2.31624121351407	1.76100946794601	1.91339387494276
ASIC2	1.47795336907789	1.71543221748502	1.68251140188336	2.09612085055884	1.72485722007281	1.53720793984204	1.45330497561375	1.43968873353366	1.72710160800816	1.58656723686382	1.68680679472961	1.64872800211063
ASIC3	2.70408940418205	3.36661872256875	3.79312858957361	3.00805854360964	2.53292161496978	1.99464075795677	2.44350807615092	2.1928783707982	3.37422017220423	2.32285979182189	2.7008616835887	1.84300490921418
ASIC4	2.24801324220072	1.96700909762352	1.90706447683906	2.11753290737869	2.37246027151407	2.2629057655421	2.04853707185005	2.2098716947823	2.41458348054555	2.05170015151126	2.01616627441676	1.85354131633881
ASIC5	1.1325799660024	1.20504242741659	1.43679872736647	1.27303885852934	1.29658165464304	1.2026152065796	1.2200371312526	1.20213679991226	1.22787280611222	1.32570382238889	1.26210191811317	1.20962391627505
ASIP	2.63526782811378	1.81668830612596	1.75531712466514	2.94037547201189	2.11562048241728	1.68480309339873	2.02407785751347	2.20583916452646	2.46173245950018	2.15577183424532	1.83225588145484	2.27755827138466
ASL	4.40677687579978	4.49031472249266	4.00898309943239	4.68797612177484	4.72091255959774	4.91687455283327	4.64189127679505	4.67852625450244	5.31144462347478	5.18758795552739	4.93614814779696	4.64224536411495
ASMT	3.8300942542884	3.87434030083796	3.63219721993953	3.97213566215601	3.93750389043335	3.68162353463646	4.1781713625573	3.94438124556299	3.53589553066574	3.9020261447739	3.91374533728538	3.83904955032197
ASMTL	5.1498693608464	5.3707224161478	5.54440029339408	5.2018472268606	5.56891271428759	5.08138041722426	5.22068274677319	3.94059301411537	4.76432827115396	5.61838454516224	5.25762752907404	5.46262562960599
ASMTL-AS1	5.58839314329793	5.14282969357873	4.9423324059756	6.1481880146094	4.71425996006074	4.59024798878524	5.10481183522282	4.28406128435897	5.10508267519559	4.38737900617167	4.19324338565317	4.66713120352832
ASNA1	5.12550946253139	5.83841973454787	4.43632160442893	5.12648071092099	5.53942089504058	5.33896661681715	4.80944577030038	5.4344962875454	5.35005840634912	5.46732647198904	6.18962073630457	5.39767158605066
ASNS	4.16734695423715	4.56561477347496	4.65165478687903	4.02417216302906	4.37224797950618	4.23883989285006	3.8661560986524	3.89611484742551	4.41772393243623	4.52647834771789	4.30854794357078	4.24710708091336
ASNSD1	5.38911474376763	5.21141166743305	5.87731870491381	4.04725071385825	5.16553252276621	5.44044018783445	5.29857247130111	4.86398268801081	5.1691495277237	5.86970097931582	5.45068613539285	5.20243887034912
ASPA	2.70673482077643	5.44365780218873	1.98664073312652	3.66210709822312	1.74805751081015	2.92566935460847	3.71810197882458	2.49298861807747	2.43184632071048	2.06217796608598	3.15004637023049	2.26599991588947
ASPDH	2.15242834794275	2.29111661364648	1.96392751493047	2.03266796359508	3.36127894078156	2.2023634940851	2.09472524791345	2.23672146229975	2.78135789437783	2.18972991533334	2.18297970904682	2.42546208660838
ASPG	2.38552022746386	2.56231813856637	2.37518376315436	2.97772933151888	2.59856350363175	2.3794264857124	2.57416314301473	2.64449082881429	2.78389860023165	2.65741198775807	2.98317500550044	2.65534821936451
ASPH	5.61172824181853	4.83773850579868	5.4838630480899	5.13850906588557	5.01289791404423	5.20131398966803	5.61384729223752	4.86201345101875	5.09767170380718	5.32738236339106	5.38429711915714	5.37395705231774
ASPHD1	2.76669219915491	2.88963165624551	2.42682918639919	2.30991357028265	2.55805463718433	2.36318756962085	2.06002957662483	2.29838004658467	3.22607836832135	2.32889745167569	2.06555175353286	2.54688001145598
ASPHD2	2.73150758998151	3.43340808610411	2.82993027745043	2.51787284048842	2.6094041900392	4.01543204398054	2.82477799540208	3.10226682180036	2.47133146048789	2.82386380565339	2.54318021487096	2.40335023172618
ASPM	1.86313607529737	1.97560711343175	2.12117368660913	1.6733305813006	1.30748134993483	1.76104313985225	1.63227423224848	1.68131837072293	1.71838790561121	1.87667054022816	1.69731394405432	1.56227326407441
ASPN	2.73831895541365	3.5030110282859	2.56014275634677	3.66042241704457	3.64739437535454	2.51289228414398	4.79023983120473	2.91876046952658	3.31163005753572	3.1687040043587	6.41301838878936	3.69749704550239
ASPRV1	3.27420644649074	3.12280199731701	3.5327621239083	2.53407475034771	3.04521159905196	3.18552640331253	2.9256608207457	2.41052341997489	3.24899206475533	2.89277109485196	3.21325473135961	3.30929250334004
ASPSCR1	3.91650255576718	4.7059400776017	3.69557677782861	4.12911658200677	3.89667892325929	3.94931952513276	4.11479051407034	3.80754536957782	4.15031901535591	4.29535247923451	4.11489593860456	4.20968127331125
ASRGL1	2.33364015307954	2.25710688010128	2.227662567084	2.06077118640519	2.04326210504208	2.21461786003223	2.47244215167949	2.26794583715029	2.11030778211099	2.62483962190281	2.40013649020083	2.60616861197651
ASS1	7.9893996568512	8.63369115068368	8.38293754191827	7.06747740470714	8.62568689297621	8.68491472735634	7.40241160754281	7.69647789411281	8.24316571546499	8.85831049726777	7.1694740802822	8.75413754789786
ASTE1	3.20591425353021	3.04771447284925	2.95997611033258	3.0510792810382	3.19553913619176	3.31394517437544	3.51256746549204	2.74163273300343	3.2236928905602	3.47554411518772	3.10397619296886	3.60245375850422
ASTL	2.24209073353559	1.7346262609468	1.89798171488015	2.20850660188675	2.07631165613277	2.19651993098985	1.97043141225133	1.70985687007361	1.99260590377143	2.04634833987739	2.1912563161686	1.70948673638047
ASTN1	2.48253107267197	2.77169850309505	2.36611289538775	3.03992397977307	2.88371618647778	2.74307812671227	2.68630388915553	2.48597040937189	2.87331637447117	2.58891184199494	2.52522258899704	2.57883895272386
ASTN2	6.57657292245347	6.10320163122923	7.12882043502928	5.51526830675736	6.20623472385909	6.51243518487488	5.47816030973475	4.32014626253889	5.54738854301393	6.54281481984459	4.36212951076551	6.28530215456374
ASTN2-AS1	2.12065897817419	2.12840438460259	2.02962956385703	2.7643839480178	1.99423711618854	2.03532835917153	1.96993697063767	1.85620393784053	1.94854665629255	1.92791239509225	1.92819120314957	2.18876077681836
ASXL1	4.64307654469362	4.90164312413741	4.62967763934367	4.45497714913041	4.64097466103722	5.08256761530832	5.20707842175877	4.39262568075736	5.15642824018484	4.83025797070872	4.92754801130665	4.86049373867736
ASXL2	6.40298678654074	7.02157178077324	6.46514171483517	5.96552695352144	6.54477381636265	6.50029793827085	6.37030067225845	5.93550162857125	6.39589290843536	6.41264146723346	6.56644651827933	6.63730563912756
ASXL3	3.63656969035853	4.32750268882633	3.39860005975012	2.72755184087523	2.34966232218834	3.29624246908938	4.54101517858555	2.33322198558088	2.56973812990212	3.2841182078401	2.59269108718923	4.2775588883688
ASZ1	1.09095413934981	1.11403490550488	1.14380841777065	1.337938121745	1.44043570160521	1.22423508066462	1.27522024156128	1.28029245387535	1.11641233733206	1.15190981441675	1.17006775565036	1.23039013282624
ATAD1	5.38903753296334	5.74738400870945	5.38159525334726	5.10810266699615	5.71869777838208	5.61540269505874	5.45385430049938	4.69662058357274	5.29963213979735	5.7613483846741	5.26081549080418	5.53905607327647
ATAD2	3.66665880416566	2.70233011648696	4.1715647350327	2.43994626181734	2.51827068892453	3.3036563105208	2.64291632888533	2.36729627662198	2.96066691402479	4.07030891646215	2.85817499728626	3.15661043898476
ATAD2B	5.09551662440394	4.53733806952243	4.7989022218257	4.77199680768508	4.44364007966137	4.66683720812045	4.74741337534955	4.06676407427101	4.80230480480463	5.34060027929087	4.70045009621364	4.97215537334232
ATAD3A	3.52300990969799	3.21510046245959	2.82825475233006	4.70660932517905	3.79604259362947	3.85773402921918	4.46548079341347	4.07869404434379	4.06992007537257	3.90864290026281	3.96658574328691	4.17178331540877
ATAD3B	2.87443790960191	2.95647806216924	3.06809799583895	2.22096452473897	3.62161007230421	3.26680470869648	2.22384538072373	2.15188720028672	1.9625226318376	2.83511171164843	2.94903782297107	2.66929540925212
ATAD3C	2.20264055255628	1.93360718840079	1.82131290610362	1.52449832680206	2.05342722246607	2.35782960902071	1.9321179661796	1.64105036401766	1.46404816903325	2.09146005443926	1.88731441883316	2.4842534907153
ATAD5	2.89079093931434	2.60837586021142	3.54110423813864	2.88725258790287	2.4724474884045	2.1546193315969	2.65179252396853	2.59896725590477	2.11103582923735	2.41528514441241	2.70305898871907	2.60439224061999
ATAT1	5.0624995715753	4.78994458459875	5.35370137546594	4.47355142042216	4.63927891492274	4.38073187989141	4.86098543564353	4.08690310321934	4.84238176054806	4.04046346101815	4.23481869780485	4.72535323265145
ATCAY	2.20760873333549	2.25302208209428	2.04796497680903	2.4306003362045	2.48892130472518	2.16539128351934	2.39548900640511	2.3115147617519	2.34990259941652	2.32469823357124	2.29690092074883	2.31712940741275
ATE1	5.29960750951448	5.36164939052466	5.07605123380375	4.35958672280448	5.28556444597375	5.43559047693422	5.34065136197719	4.59187536707434	5.20357594450607	5.90388613477597	5.12457714638176	5.52181162946884
ATE1-AS1	4.49678660232374	3.96506975062509	4.24119335018585	3.33579830947352	4.0405024524803	2.19500624193549	4.01614607493801	2.58113286210691	3.64538788918715	4.42866694877566	3.66510531083528	4.34010654278716
ATF1	6.23726795812646	6.40294594934259	6.34620625175869	5.91109068175565	6.30206236322233	6.4385666996263	6.47998269827144	5.28621991815375	6.07992099228626	6.66844968357742	6.2670184309102	6.68516156636383
ATF2	7.8862835690925	7.43261575465849	8.02686207519856	7.05942224694829	7.48319109704928	7.60500973167018	7.67464623534419	6.31666433792891	7.34370883602434	7.97067030084772	7.20370690832165	7.71274504205265
ATF3	2.74945060951426	2.54472969283094	1.67284005351189	2.16614498390487	2.38939517269863	3.91291414947435	2.18676079418975	2.11335057384993	2.48258523677853	2.21930683507057	6.4318761608067	2.81491210966728
ATF4	7.21899200518232	6.8488215321158	6.94236537346762	6.56224891512655	7.09618172990821	6.92617691966801	6.70732909518981	5.93447396622944	6.6007813474462	6.89044962403874	7.04873949640878	7.06780957819039
ATF5	2.82323027599504	3.42345742557311	4.61421438914223	3.92056054540913	3.83946459257477	3.84618801984166	3.90602018472956	3.57151974212574	3.22947557200109	4.44560973310949	3.11447450667885	3.77652241946594
ATF6	7.30051878223657	7.85464187809537	7.82595618325567	7.13930424138982	7.61364186395993	7.79117536615162	7.55397184943068	6.59648815461528	7.35380671351776	7.9573933029083	7.62820535356622	7.75309492394955
ATF6B	7.47605157449811	7.73625573396218	7.38337809395951	7.23007527548132	7.56922750220563	7.31714505225922	7.68723143503255	6.44426611285667	7.52571625643014	6.72641191270349	7.25816184652731	7.09040006817869
ATF7	6.09137056591512	5.95566282957497	6.3686410034465	5.32494365751121	5.71983603025615	5.87194216590763	6.13790788636309	5.33071891828891	5.83715624247025	5.67278175867792	5.44479309594108	5.78442627536842
ATF7IP	6.57018929624631	6.49770803514204	7.40585629395095	5.95965664311349	6.33815308218723	6.24061948138735	6.56011101209887	5.44506697772523	6.27830523769096	6.53690521402802	6.02946359283312	6.6634075857135
ATF7IP2	5.63509522731058	4.38837857041236	6.39471507994896	3.40580237881348	4.58651754670888	5.01955474172845	5.17466650361384	4.79583644023193	5.60599751556835	4.42084296742358	4.54855883905999	5.38386639707778
ATG10	2.9604822749861	3.34058553395132	2.96841084669822	2.83491082347402	2.93215561692816	2.66644416357511	3.25152708962577	2.81911457941077	3.19329495636054	3.02282950350075	2.92192762016197	3.02659225739022
ATG101	3.1171177010617	3.36087121247997	3.20108874757238	3.05510875507964	3.11024581059749	3.1225459957742	3.06495426820267	2.84896687857054	3.07067784778741	3.16092254081711	3.82021744522469	3.34376791631235
ATG12	4.31104342974058	4.08692069184076	4.46526118372311	4.11838897012402	4.0922773809336	3.8767140311095	3.87660488796588	3.85316056618858	4.14445961759095	4.60169651994363	3.87612416521113	4.01232033851358
ATG13	4.90590522329824	5.54661273832895	5.58760777220115	4.63496155512371	5.03857931530808	5.50801333798487	5.36947683920282	4.53322607449071	5.20890328808306	5.22721240173972	5.43378208902256	5.32974933740784
ATG14	6.89392083374405	5.00821843146796	6.42100149858682	4.96555518605841	6.12220533455986	6.05565644970586	5.99379591015183	5.44324909573101	5.81543361697486	7.02550862619734	5.76847468815404	6.37515356942101
ATG16L1	4.02722047133611	4.42810069913904	4.37346833049118	4.09329086429392	3.98021647392634	3.79710141292473	4.47605584795262	3.63018457183234	3.959118699919	4.24837686212507	3.79696554824445	4.1340462198628
ATG16L2	4.00130938774751	4.26606450419779	3.89850773073298	4.70970817414979	4.3617738849362	3.82659436506645	4.4636502437074	4.15428109537603	3.49927902782703	3.57621658919895	4.29660550928387	4.21074565814079
ATG2A	4.49881797990517	4.91228342189814	4.85599507602641	4.4615839734572	4.90134544665424	4.34773247891762	4.70726245210115	3.82662774142522	4.48222931700977	4.3188934867308	3.98940142005485	4.37799463998171
ATG2B	6.17080312879009	5.34811086153552	6.44104983134241	4.86676664006364	5.75398022910572	6.00378752427087	6.0717447809559	5.2794729619645	6.36865161492027	6.46081779791036	5.96041522726771	6.27320294380496
ATG3	6.47760836983821	6.31129570021092	6.40919029456634	6.11274742925004	6.42863327478259	6.48931046902471	6.73866362565321	5.65231627057688	6.36488764196484	7.05724846725518	6.69899407930261	6.66963269125697
ATG4A	4.17591970971561	4.30602923376326	4.39406318213041	3.88591435281153	4.06053884165253	4.60469609896014	4.56870052492565	3.85461870237413	4.30228461875677	5.04152589377977	4.72124826141033	4.91762104550298
ATG4B	4.66249848804648	4.75547324037322	4.63414320837479	4.77224863473589	4.52751510912633	4.37373444602996	4.80188441247383	3.57616777315784	4.81116587530978	4.33705901498309	3.81679021717221	4.29801580447527
ATG4C	3.84358853165586	3.32362495758118	3.56991524168902	2.52665870560209	3.85675228316593	3.73166486516857	3.86749109170957	3.69432273299125	4.18834314519388	3.83553938468455	4.29201214168264	3.9244663084226
ATG4D	4.88816760305368	5.18011040355368	6.62840992822549	4.51361633361683	4.96494462822749	4.66340991396384	4.44981498321415	4.48172280714132	4.90396077036597	4.87717825162405	4.9011555576967	4.77058952345769
ATG5	5.69071131165705	5.91746612862208	5.81625363063159	4.56140099625107	5.54710855068606	5.66198755056117	6.02242139454799	4.95996196435813	5.24066104238159	6.37372793936738	5.61137321003234	5.67531440697869
ATG7	4.74906578049391	4.74792752539708	4.33425311087046	5.05604639366007	4.75635331307541	4.76641900946073	5.09690304287491	4.6049241019942	4.9781406911336	4.87082551630782	4.48743960651576	4.49934335084661
ATG9A	5.54746843391487	6.28699855906661	6.62521191512535	5.56861875125309	6.66406825258549	6.0334045033497	6.32613813442604	5.68246809286854	6.68027474442455	5.800262942169	6.27592696995491	6.17860989536152
ATG9B	2.28476591969284	2.20920793111793	2.36269445500771	2.78989635016643	2.36205501620049	2.40723212946143	2.37699760244181	2.58529281539272	2.30695616629238	2.09278845651192	2.21695785857527	2.18308469482928
ATIC	6.08815946581609	6.23214230404632	6.40584160284597	5.45968155012023	6.05449514743748	6.27948993220619	6.22664107290115	5.40354155864543	6.45568087103111	6.78303557906075	6.21515006551728	6.30962292307562
ATL1	4.7775590805371	4.57441347246505	4.66942749239693	3.88605375164311	4.71663251591267	4.72882253830262	4.25450318794275	4.24587664135605	4.83248947548034	6.01334475268238	4.49217601330429	5.02807982509946
ATL2	6.52368587880253	6.1599816664537	5.75189797871769	5.36898209937796	5.24719481074595	5.83696550452309	5.51642364486305	4.55409840114954	5.67177776461922	6.24450261429401	4.88928060618049	5.82220392300728
ATL3	6.61126124035436	7.28412807644782	6.65697492065878	6.4921104690971	7.10657580482779	7.51942027821407	7.09548622866232	6.5902974686706	6.9881724191694	7.55359400480643	7.23961278992583	7.32271527475166
ATM	6.41224794139871	6.24407053856234	6.02107789219367	5.9800800398642	5.84644828338331	5.95919853554961	6.51658972484084	6.00523833544232	6.39072866749405	6.04568411428814	6.1506179467629	6.29189891246451
ATMIN	6.18035638855544	6.55790199956261	6.57864892622485	4.90791308395537	6.44737613425136	6.35733432284236	6.38101771901195	5.16065026946768	6.0991799358717	6.91540637480943	6.32186590517435	6.73528244138898
ATN1	7.66475917720104	7.20214807982175	7.30515064370666	7.80565598641604	7.37132005686087	6.65772821016469	7.27687607312426	6.26419935514678	7.52158958475504	7.05017053054617	6.94322837193722	7.16825639633757
ATOH1	2.44448173863259	1.87780114543671	1.90796158586787	2.99625837749978	2.97374701618588	1.94306944748298	2.02203864038836	1.786151318272	1.94582578208688	1.94171507842071	2.30836885744161	2.4638590693046
ATOH7	1.75235570766878	1.50839446997683	1.85587779092592	1.86081303494413	1.69551654258045	1.68701726214475	1.69406401890473	1.92833230799545	1.7546661014093	2.00435973292271	1.99905985541197	1.77787516120743
ATOH8	2.81797787013308	2.87901038182051	3.15252012253067	2.43760591029126	3.49213785284014	3.27170125264748	2.93480637212662	3.15983258979125	4.12439174724229	3.72027825833695	3.86786024578959	2.9235048285888
ATOX1	3.92986266036454	3.90387035814733	3.95054865561643	3.79333503735841	4.22901111933749	3.82576122262622	3.97036870025026	3.72248024778558	3.97682626229505	3.96875022000448	3.90515961073063	3.90841419825737
ATP10A	4.98275671298141	5.6613640677314	5.26937144940444	4.6315262444652	4.65497370500092	6.02720267384491	4.52635840640155	4.58922505584664	5.89875721542479	5.62969795228965	5.08678776800327	4.49419336994595
ATP10B	2.04887794711024	2.09332886431364	2.23968512896304	2.31519498334234	2.21908452942002	2.36027304354556	2.19645785192892	1.89103254151335	2.45128815283852	3.54424743296655	2.36639762168592	2.25464762915407
ATP10D	5.99028813398777	6.25856196643208	7.46992673918432	6.44546576163545	6.48308630173409	6.34381968348714	5.84978120713734	5.01559577414099	6.01655904879357	6.67987937527293	6.44399440432999	6.119526118952
ATP11A	5.29068790094647	5.57965745469101	5.05921490076416	5.52793011048069	5.48879990752555	4.93197339508157	5.37666257960546	4.80812512057827	4.99316605523073	5.69524150103241	5.36007302099594	5.18049981894741
ATP11A-AS1	2.45080567377324	2.13252472377524	2.23812433680461	3.10366799004061	2.23489364592162	2.38997733469897	2.70020565161842	2.40024116497723	2.6441642389479	2.90246741217653	2.52584479253681	2.57114682641656
ATP11AUN	2.1257972939472	2.25550257045881	2.11668578767771	2.4929638016487	1.87778209956942	2.08270752101699	2.1755357613219	2.30129847837688	2.2055689328878	2.13438025779021	2.28239825294511	2.10467092229898
ATP11B	6.55838522690973	6.35661748751615	6.43893337424977	5.55543276562279	6.18392624100531	6.63509762085503	6.5267917302597	5.98212142034582	6.66134343872165	7.30706472459537	6.60830545022425	6.65587146417929
ATP11C	5.45952610479461	5.066535773201	6.3597725367788	4.27365479245205	4.56265523173741	5.91328592080306	5.6187728180312	4.66818642059023	4.97760080507883	5.85504856306011	5.08202598980241	5.47589303238314
ATP12A	2.05772701996575	2.04443187269089	2.20730239440385	2.31280121991428	2.27390005200775	1.89445114706369	2.15251036345119	1.78669578941821	2.32803753720499	2.10425416122129	2.22697286586415	2.0344607277141
ATP13A1	4.88858349266668	5.47321660873003	7.07170543855372	4.37277652732632	5.07945420043941	4.61727810712804	5.35120630884825	4.35790413245852	4.86115586756915	4.49490666776898	4.95691951977703	4.72472437807923
ATP13A2	5.56984253198915	5.09625630380798	5.41676488088279	6.36998389729004	6.70205361932322	5.4147328764914	6.7474690092251	5.52667952011381	5.02292347996231	5.02360649261832	6.00180564997636	5.76512005831549
ATP13A3	6.80792673149255	6.67070152741989	6.78862026105357	6.11013513623639	6.55580179075684	6.9838925304849	6.77924481234503	6.07425775127899	6.94582700356482	7.44527732142502	6.65240517712261	7.22982987209465
ATP13A4	1.97677974808357	1.96505370509067	8.16779112408973	2.4075101802974	2.15648879485568	2.52301405826767	2.36127017764731	2.07463806975282	1.96791549269635	6.42374414536533	2.07754633439041	2.34006850302343
ATP13A4-AS1	1.34460208301327	1.52645617102179	2.60388246915656	1.29324598958463	1.51881799401076	1.46908766867698	1.45378882809516	1.73241813140127	1.30577954272117	1.68459365927626	1.3328780087523	1.2389629425597
ATP13A5	11.9580165568875	11.9564336770122	11.84118620012	11.9539555461471	11.9835558906465	11.7243749504636	11.936190500954	11.9634617683134	11.8892816776018	11.7447613956988	11.7496608729488	11.892444939377
ATP13A5-AS1	1.62662673795563	1.29935933261914	1.68586668995022	2.11046335788248	1.49701421802555	1.55072432609952	1.46317794590172	1.6372438086908	1.66904699237871	2.00116984824061	1.48529713587432	1.73646792250426
ATP1A1	6.65736700746191	6.36649466095881	5.59514350717409	5.49080024617459	6.47312834864039	7.5861916056614	6.18753509818512	5.50188988678208	6.58770426693493	7.54399003252318	6.55290230284437	6.51255653033371
ATP1A1-AS1	4.72454188298176	4.00108591577005	4.62808227782921	4.26024285975203	4.11945305508153	3.91250904573191	5.09748035736791	3.92364653204171	4.57204793735229	4.33760548971434	4.45012231130018	4.73939752143274
ATP1A2	4.04100648192466	6.79996944254118	4.42679812194872	9.21662360118687	4.23940713350724	3.88569835996001	8.00640430366276	4.25998040900776	4.58092202315055	3.43790472378625	4.4375800195114	4.56910487941722
ATP1A3	3.04978870983012	3.35668282641289	3.00060802742877	3.19087955652533	3.65411104243222	3.35782472162343	3.3928201952987	3.25535562877027	3.4514299122416	3.25421373355972	3.21668065403914	3.42105302638424
ATP1A4	1.78433714045365	1.78637811301676	2.17329995581587	2.10089127036567	1.70793372348571	1.52640140260571	2.10802382306426	1.69903289324211	1.82988187661436	1.58698432200396	1.54512471476996	1.53099953855317
ATP1B1	7.22467233182201	6.36428340474427	5.43599491681357	5.72508731846418	5.69955948969759	7.80435390878759	6.69481893956452	6.31786116327698	6.12352475387277	7.70256222539	6.42359484309764	7.35247115948787
ATP1B2	6.77989695845436	7.04613918507641	5.42604273468025	7.84691031744058	6.58288510611698	6.09758951422779	6.71460180192061	5.21089851113734	5.20268412868646	4.52393638727782	5.11833554129432	6.38453095135233
ATP1B3	6.78304110078426	7.32540361921574	6.37222041025462	7.35557112877201	6.65825277534795	6.62658270639039	7.16413999992367	5.98884691974588	6.92571671064543	6.39803298880008	7.92498074654713	6.73113687290301
ATP1B4	2.22868289830576	1.74262039167393	1.88140394611297	2.32702922411028	2.57724236858708	1.800154858338	2.32430931323062	1.92943942833563	1.76924169968876	1.94437371414882	1.93066230659867	1.96207337594965
ATP23	2.7608224137166	2.4771025736081	2.99201768576371	2.61290519409772	2.79569784863706	1.82755642135541	2.8249486044312	2.46464915710385	2.22921185317247	2.70549445464191	2.74767853355736	2.66408793909798
ATP2A1	3.30350765754925	3.15512695137609	3.94630757361179	4.18630304383321	3.30151080578191	2.85117755864888	3.06045468458999	2.99811251791803	3.41035693241053	2.68666232056856	2.92197627474845	2.86863749258584
ATP2A1-AS1	1.92973805371262	2.45967322264571	1.83749441193565	2.63157651562744	2.23122644385144	2.02926837071485	1.81397515524444	2.26583852335862	2.08521275903892	2.19863097657876	2.22460265806458	2.0072612694498
ATP2A2	6.32498830805302	7.02235978087528	6.93677137750933	6.57681984070879	6.1473646284571	6.63533330428688	7.23451547211644	6.21099343201479	6.933221835378	6.70552481822621	6.86489998313902	6.61805216282502
ATP2A3	3.47644124237874	3.89107112847973	3.69720441188365	4.48904110555442	4.04413194029411	4.11115848121642	4.23306347023493	4.0396211584467	4.28792198984304	3.94191257122939	4.21178652117393	3.82023878903933
ATP2B1	4.73711790452462	4.79370905678904	4.21649473528012	4.19256817928175	4.57975741587579	4.89908745509168	5.85338738951565	4.48336098127063	4.80700151318478	5.52886460211619	5.0925502200739	4.79330172363259
ATP2B1-AS1	2.89639223362234	3.09934462970449	2.78745989000146	2.26823755807617	2.68498587388797	2.79004748076855	2.98020970131662	2.81177171523228	2.63629706741368	2.66894014361247	2.98171913815359	2.90948739928672
ATP2B2	1.86763098015835	2.34810644981866	1.99786747260245	2.0337715803141	2.02627022586448	1.85124104772833	1.86995695834287	2.2064385525347	2.19993098046657	2.26172895154115	1.94962373878178	1.86290639740119
ATP2B2-IT2	2.13297034129942	1.93978082730962	1.94454182177509	2.4708979551479	1.85301470495486	1.99733800444914	1.87706971243196	1.76414961686911	1.6279100009473	1.86836770476198	2.18788929454606	1.99532967973913
ATP2B3	2.01021457434855	1.28067111174202	1.54381218996786	1.79665780308627	1.67318940098957	1.55440904654491	1.53980860742649	2.10354511347366	1.3458033515384	1.79475759175221	1.34828549276063	1.43954371643335
ATP2B4	7.47228473563429	7.88870152642808	8.08144541477431	7.02031133778238	7.39129557083432	7.97002760096078	7.7450555384796	6.77590658351215	7.63695700096326	7.74977926908774	7.41082560826921	7.82981121354569
ATP2C1	6.49979818066912	6.11396422836492	6.67657736872199	5.87239970458538	6.29733742899374	6.6050124516125	6.45355376031232	5.84838068813099	6.55085525143879	7.30593218304749	6.13928759642639	6.45770869603894
ATP2C2	2.02785907887946	2.10385580197528	1.79277770124767	2.05859430810789	2.02908978638144	1.93690351213335	1.80386014891462	1.98177845192236	1.72162765661458	2.02570793319641	1.79137696738408	1.87948490878267
ATP4A	2.51773708924828	2.18033588472553	2.07645601748632	2.38840050774275	2.39531598902014	2.29118729382779	2.26918018658375	2.08784123522008	2.43230601559437	2.27222517919052	2.34047833861185	2.09914429314353
ATP4B	2.04575223321488	2.04971284536951	1.92909826203827	2.2478247642968	2.22930687032148	2.12451901339278	2.03886827625494	2.11789280782281	2.08160469074886	1.99208526035327	2.207334992091	2.1514639005123
ATP5F1A	7.80876499352693	8.38674919078067	8.18696002081862	7.90346037091485	7.95501727641342	8.07232468402621	8.19373880956614	7.45938506935458	7.793874158777	8.25078765931095	7.97707079092204	8.3973261608495
ATP5F1B	7.86108411214355	9.77911950710842	8.55733365439071	8.55752567197208	8.86912718418585	9.18621435668684	9.07499235407365	8.1105147727748	8.76575884661719	9.03610995938681	9.33925213912129	9.1831625233994
ATP5F1C	6.7761772607133	7.15381781565338	7.06964229368478	6.09460827485395	7.11454212583273	6.80749496134963	7.32753709267353	6.12203746751783	6.9669664911418	6.95153320536629	6.83380734560568	6.93664762128467
ATP5F1D	6.20480861543355	7.35170883709796	6.59853878570708	4.91228531690291	6.46460428790822	6.61753315628669	6.53846433849822	5.64144641113327	6.44240124034699	5.61574237921732	6.53106948919579	6.70504700992405
ATP5F1EP2	2.10192435664936	1.62208256718054	2.28653799584734	2.00968326197521	1.3282056729943	2.01143745244673	1.44227186666576	1.80190278702249	1.61890180471534	2.05255934424456	1.36453582296323	1.76917549001219
ATP5IF1	4.74479562523282	3.98358330224526	3.98677299973927	4.58131807311321	4.17306806316172	4.21838899835905	4.13536973950288	4.08832487843164	3.69729953966494	4.33161893317947	3.71488803407366	4.34552952579548
ATP5MC1	3.65660978937938	4.14685080536693	3.89254475230061	3.10775226570311	3.76343028847841	3.45178712075954	4.12129207353953	3.23013493688685	3.53735926288011	3.57882228227531	4.09122702107224	3.86689488477906
ATP5MC2	4.52643814649392	4.09300329354019	5.23277785819684	4.14558111980368	4.66390833917883	4.5873980753329	4.35263455114217	4.3961496593307	4.58358078086125	3.98334552692594	4.43730578685187	4.61684076918548
ATP5MC3	5.96234137208218	6.09707881533609	6.25991257027485	5.69051228609231	5.98975915888619	6.13283436218872	5.99976081566046	5.31381462590879	5.8605895188484	6.01599790849623	5.44966752973495	6.3542975885061
ATP5MD	4.56491904100538	5.14483149631167	4.56441078195302	3.99488271681105	4.1532590725685	4.7067063745223	4.7238969321324	4.46041024229712	4.82106736249168	5.26111548649075	4.64658930926294	4.63296212330133
ATP5ME	5.23965446849507	5.72848869907441	5.1943484383761	5.65501775670878	5.34269600332546	5.00129996634216	5.1315626498522	5.06271260701769	4.93958436772742	5.20919709277709	5.33276072644395	5.21059463534232
ATP5MF	5.74976861134149	6.50055883294667	6.10705212186383	6.00171829628865	5.83167617173411	5.65147453822826	6.13364260300361	5.2131595336214	5.71591210271826	5.62951805034121	5.68377713443058	5.79984432271897
ATP5MG	2.91396821884159	2.85629801088541	2.63075516793084	2.28201932218753	2.08622465078678	2.71714899596809	2.60684864044213	2.45689523372489	2.5488465759798	2.77326345505772	2.8098344301283	2.85573187986113
ATP5MGL	1.91751049875972	1.94713648605051	1.87879387391891	2.01843951651366	1.99564709525293	1.92908579302064	1.73218490841182	1.66195482430121	1.65313869823439	2.23737567809759	1.75905388730333	1.70672180606524
ATP5MPL	3.89371334851579	3.95637390554622	4.0874777849221	3.71747607875808	4.10663670162591	3.91510342632314	4.59468462527977	3.77253545031315	3.93873080229603	3.97475436805536	4.30624693048542	4.24766704469627
ATP5PB	5.88409873333933	6.22431617660531	5.56180346427173	5.64990434949232	5.98939219500724	6.20738882255049	5.97513443110918	5.19193007662689	5.85473331447731	6.22762145566783	6.16014244234641	6.08330821797182
ATP5PD	5.81259547853381	6.42861585159273	6.35286883687755	5.82480067212303	5.84563389913174	6.09383866610749	5.45714105841086	4.89963567261636	5.49163406348436	6.56894938414642	5.88945975511743	5.96125593013762
ATP5PF	5.14215770440413	5.73170830090924	5.46270304003091	4.73307784999309	4.99809165858457	4.90956919374092	5.32818124918674	4.6684863455459	4.97882077593063	4.78749658473667	5.00775749613181	5.28629722401993
ATP5PO	4.33302994788514	5.47021161685925	4.98106902713861	4.877241593831	4.86972117147498	4.92281863230413	5.23223333495451	4.34473718974019	4.89773168337563	4.88992648014549	4.88157101950892	5.07235179340885
ATP6AP1	7.35434297159394	7.74943905139083	8.20811254377858	7.8110258148399	7.76584166989437	7.53529661668884	8.07571851353188	6.80655801641846	8.26808812609359	7.79053688722939	7.83627124131017	7.80868871454301
ATP6AP1L	3.14088816427034	3.1503986608146	2.18433170607735	2.72533401491954	2.43177951586991	2.17923133642133	2.532189040655	2.29889210067039	2.86650087379609	2.22147876048479	2.59034969854187	2.56362803062843
ATP6AP2	7.2017570987179	6.89788694284439	7.50559637412309	6.85680046952076	7.25017519875459	7.32259898879346	7.31146326895411	6.29639132996991	7.32787436267893	7.69265445803982	7.23592711238478	7.29311971957787
ATP6V0A1	5.95916101312242	6.56073647203235	5.79551929554552	5.63307937452766	6.19179559866587	6.19281330931686	6.36434635785378	5.28085407718759	5.69573115332975	6.3251657259996	5.45481711173697	6.18043837706701
ATP6V0A2	3.83883396773518	4.82411057262004	4.05067855243285	3.05419174122629	4.45230747603329	4.29490722219033	4.37543992054407	3.78695537093501	4.30277098185671	3.76336018948918	4.39137534764014	4.17401850785728
ATP6V0A4	1.98827827821142	1.93437576106994	2.74103970489303	2.5698160502061	2.68996109274507	2.06353878609124	2.36773735758124	2.20905781269604	2.23659722719123	2.87988604170401	2.32992823680634	2.44787369183031
ATP6V0B	4.63248068880842	5.35071216653653	4.45222343636531	4.96102856769196	5.13549372786809	4.59748850914557	5.45095026976946	4.93148389016295	5.3301559126452	5.02168579531542	4.98357123188878	4.74889210317735
ATP6V0C	9.01900715839504	9.49852340702164	9.04594063691272	8.65446221125812	8.90183271312195	8.79774833587604	9.21984953999313	7.3807070732533	8.84740743323413	8.72874885864209	8.72775325846143	9.13893545780046
ATP6V0CP3	5.29152960026307	4.9220133115418	4.80637839906309	5.24505163000991	4.91684818850193	4.8119051144047	5.33479719490171	4.65882047497653	5.36195639305609	4.88668807297173	5.11857912497639	4.9805279229042
ATP6V0D1	5.15570703218746	5.50365594572962	5.53422714564359	5.89363634424539	5.73285202861003	5.52019229978928	5.94428857720406	4.95777978213157	5.16830062115674	5.48397396761372	5.69560859724876	5.70642051928164
ATP6V0D2	1.28618202937348	1.40621087414277	1.21304644182435	1.29456651135457	1.88886739373277	1.30494660275108	1.19343289157246	1.71216116025997	1.51180139311005	1.32622841132181	1.68425800592201	1.13874662143292
ATP6V0E1	9.04655110467859	9.87532589009001	9.57901014412321	7.9449500437498	9.68392467331032	9.86069799676763	9.47884829965297	9.31085572958174	9.54038737909849	10.0726676810936	9.54268326169754	9.62896018606733
ATP6V0E2	3.38914491309909	3.4634637745249	3.13017860769421	2.49394049894181	3.15177247801632	3.14816109108892	2.75059662493132	3.15516508805666	2.74997145033615	2.97415237170331	2.75132023821136	2.79817460000081
ATP6V0E2-AS1	4.15472704263823	4.99006384259822	3.59814034455056	4.51851500960662	4.31388281414526	3.5826727138027	4.12657335734735	4.10966576239693	4.36289131440077	4.24139022034306	3.74524760798369	4.24476156545424
ATP6V1A	5.61566776222775	5.75371837524195	5.98718013563206	4.35942281053213	5.79288057644895	5.91879650071418	5.73329007257912	4.57371884530321	5.68890993582869	6.40612158019786	5.55572491375133	6.15596120375893
ATP6V1B1	2.43384121074019	2.03247224326925	2.02725554683392	3.33898213563763	2.08486371197278	2.18382970852079	3.48223283889517	2.67362803648601	2.32177211566406	2.19469038900662	2.42933118779177	2.60548382226463
ATP6V1B2	6.87651104107529	7.4167941847956	6.59258480760978	7.15630297427557	7.15686479666963	7.0581237448729	7.28552585080069	7.02628704113701	7.34509011854955	7.41454320236083	8.0285853355508	7.51831999450198
ATP6V1C1	5.50434281955617	5.90883509273253	5.80281181003306	4.97277195268313	5.59312288033913	5.81473345541742	5.57449916305293	5.07426713481575	5.34889144112285	6.43611232692516	5.71462373085664	5.64590738936895
ATP6V1C2	2.33701135932512	2.28074834328463	2.32664877564996	2.47348034936683	2.45896253718206	2.28195940212183	2.35173248758036	2.29222796068498	2.44909492894249	2.39840733073292	2.56728450507864	2.273778561878
ATP6V1D	4.20675824580203	3.93493827431347	4.74949682090513	4.07496487459748	4.54768235390472	4.54914788601964	4.16292677361708	3.81523762585214	4.17723975211251	5.11603520871665	4.30492502154731	4.28685887792614
ATP6V1E1	5.01581450140804	4.6041984813796	4.89733033599501	4.87474318093321	5.17306665597794	5.24419734041351	5.30819044867389	4.3066861403711	5.14261091822225	5.41919263587841	4.66195110558492	5.18091750598501
ATP6V1E2	2.95801285478451	3.71233703976383	3.40411666865519	3.51476938425643	3.28183896340469	2.95845478036828	3.45348416408184	3.66415199539913	3.23491998279744	3.213381264777	3.43658009171721	3.67206907129407
ATP6V1F	6.57817256948024	7.08440133182716	6.79601671419468	7.25939951103694	6.56926522222786	6.62705785185941	7.07649677639303	5.86387764973651	6.70156562816316	6.18595285660497	6.76179690333693	6.33582051161684
ATP6V1FNB	2.17850690119683	2.5398635794828	2.32099539409438	2.44761130278078	2.42285464685064	2.02378083821559	1.92177490172011	2.23411690819358	2.27262257862015	2.33977899101278	1.89979621569117	2.1992992586338
ATP6V1G1	6.0646632022488	6.14483366511364	5.76057274135607	6.43407113364496	6.18208618214356	6.08819971361554	6.17402887863567	5.65936558177602	5.81375771805322	6.96162456666541	6.3174655961275	6.1182865479395
ATP6V1G2	5.43797367700018	5.69461780659403	5.47628283663783	5.45590386759161	5.44844444967035	5.18705955591538	5.43238084067797	4.90551218619534	5.32323258120184	5.21344922576499	5.30827520754625	5.42169333787212
ATP6V1G2-DDX39B	7.01269479633983	7.23906514107702	7.14698966393801	7.11297583605552	7.07784081045019	6.76261476501218	7.02363106680206	6.27646631115342	6.96404566865289	6.80033481102927	6.88516304091151	6.94406292870352
ATP6V1G3	1.27104481676515	0.982081740518268	1.20484140335562	1.15099280112012	1.36494264980842	1.28216469661747	1.3031016645015	1.25909065762867	1.15903280475139	1.11873541131554	1.10629643067823	1.39958926075985
ATP6V1H	4.81017735129761	4.86614344601848	5.0328543394503	4.29499721178741	5.15662159886812	5.22981272161958	4.86708400093094	4.10356161442604	4.63995191523052	5.78360064360386	4.88912179820744	4.73996079616046
ATP7A	4.53459495501373	4.32694877693394	4.65609500449939	3.77934297571907	4.32090667583105	4.59941981024138	4.41362703679702	3.91028450050365	4.23818542359187	4.9565799840221	4.31226437344205	4.65258337232809
ATP7B	3.8536764320689	5.12481513666187	4.49617258343307	4.44267013549739	4.18574966779925	3.31954668761039	3.92634221163993	4.01043104878798	4.18673664236764	3.99441369896553	3.99696925348003	3.7475794912564
ATP8A1	5.62163153354543	7.03327086820549	5.10553186409806	3.64457812156585	5.30669107293282	6.49345016309776	4.57816175521258	4.14259838996746	4.83698930703654	8.02323343626345	4.24934929580734	5.81291830408531
ATP8A2	1.87026867193837	1.58737092880109	1.53319137269175	1.843388051457	2.08295656013853	1.47212162586598	1.99840641317997	2.21933088927186	1.89489974113419	2.07361567356975	1.59092909104642	1.70701370067837
ATP8B1	4.30650917157597	7.89859017640203	6.56518728022299	6.47316278970973	4.87233981525476	5.68309218274068	5.1693385796186	4.41258574605764	4.25298493538843	5.82751735961097	4.76738944747918	5.52849148080782
ATP8B2	5.34373978154558	5.57547545603606	5.11511296218033	5.07142516791974	5.78266724513759	5.65504917413019	5.94801584896993	5.21004134411451	6.09071731416399	5.38148899627151	6.28351952936642	5.69643310980071
ATP8B3	3.72616086515209	2.6418734351512	2.75329851750822	2.84537512100366	3.39768145423346	2.51794502748901	2.77986618478738	2.72544522090113	2.8196206485332	2.5310427617821	2.83888758723254	3.54164301542457
ATP8B4	3.93188314980598	3.52828378088691	3.2101141497276	5.18009502724544	4.14169521075963	3.69093383778403	4.86712095935487	4.83002855424983	4.345537868596	3.65349744023113	4.68400578121318	4.11933014101862
ATP8B5P	1.86554888919955	1.88609822102285	1.92730801615492	1.88229567391024	2.05796986269639	1.99576374858607	1.86957311464468	1.96640902460954	1.96897852804675	2.35790568096358	1.86669237268402	1.98374316938301
ATP9A	6.90902984415544	6.5284166895171	6.95477698290483	5.1853940101439	6.87753148766096	7.47977656179089	5.94933641599846	5.77183300609711	7.16791001562901	7.33772592481021	5.60254462097524	7.27374214468561
ATP9B	5.62649881904269	5.64574723470119	5.61360741328685	4.85827058244144	5.53184941995311	5.38036889290482	5.52368589541948	4.96476056272832	5.4504745938412	5.82740850043175	5.48493191006767	5.48406518724721
ATPAF1	5.15124613383983	5.13907535239344	4.76133013813242	4.82680910163791	5.10705208917436	5.03818522995534	4.94167499934673	4.88134742389814	4.93127947494188	5.45881975325816	4.89848239321072	5.15379274007581
ATPAF2	3.42638200513708	3.86490815610277	3.86409564946058	3.42995563521257	3.61232173006272	3.35070108011293	3.72373175937006	3.30738839512982	3.41149050930153	3.4987901821342	3.61163836976599	3.63076939219271
ATR	4.99648961852847	5.39607551406754	5.13958946763212	4.18861189453834	4.42766801942213	4.8380901819742	4.91013988355693	4.28769912736848	4.93204241182127	5.16605795106953	4.84508468480308	4.68402010689891
ATRAID	5.66764804368148	5.88870531424094	5.84547311027388	5.11260309388595	5.99078856254764	5.7280326240658	5.93919363385423	5.10899582147115	5.72835432133464	5.18926577900357	5.88628154134884	5.96981288538992
ATRIP	3.64330859133312	3.5853241648399	2.93188332519642	3.59182561019749	3.07470887973405	3.12247670191466	3.24067403077609	3.00685759803498	3.14284165176751	3.22307015129699	2.61590558469997	3.42618397644345
ATRN	5.54338380643639	6.82675131376749	6.66307404586829	5.85023467481307	6.62019579587669	6.43802290219009	6.94199327548868	6.10485857253528	6.45121791563917	6.83427633128615	6.64580274089334	6.44419286647165
ATRNL1	1.39451246623963	1.40575537763818	1.27898927501867	1.44059559526593	1.33484430513066	1.21430292813995	1.54255440548998	1.19452188465792	2.26620954545789	1.32842615348296	1.34821929155172	1.3439437871654
ATRX	6.80143018998769	6.47189248653889	6.71416879062147	6.14250501803848	6.69295223271047	6.6051642844501	6.48823099655509	5.71788635840431	6.667464233264	7.13418006802446	6.61455078994835	6.5842262457359
ATXN1	6.48248081727683	6.27199038746456	6.85198565628305	5.8257936669808	6.58859631272982	5.5698586809063	6.5972506857086	5.09156976923005	5.78352819563887	5.72701073489535	5.60316455327386	6.73259242824655
ATXN10	6.11356125706574	5.48953334447141	6.06234763296143	5.51368923035482	5.94208260640859	5.84403901393453	5.74129669965857	5.29128065376917	5.6234337472024	5.86439436274182	5.21796947456565	5.80993405521224
ATXN1L	4.83509355339738	5.09332614660315	5.44559567900369	4.83282105387795	4.20615941762862	4.23257654462222	5.08225662991878	4.36079906291398	4.91336499073025	4.85244384914764	4.62242827257903	4.91833217198403
ATXN2	6.96186879143773	6.96693503239738	6.8776458857873	6.36850376619197	6.76801500273864	6.52043794265118	6.77140232904302	5.83734389696943	6.98786640550822	6.64108021487147	6.56306031630543	6.96355231046307
ATXN2L	6.60059801912882	7.29390171241187	7.00213559747756	6.92469182776063	6.51223276844042	6.01952046390863	6.72047638315311	5.68650963280662	6.92554711163925	5.77500462608475	6.47362312104359	6.31170384040815
ATXN3	5.18330925516244	4.26643086119354	4.82637186942873	4.41595451134827	4.42422790075206	5.24964621332399	4.90628746606837	4.32177507867294	4.88872988608053	5.56998396749465	4.81945960767734	5.11096178976966
ATXN3L	1.59980612686248	1.30135338908754	1.03327238450934	1.26868706305715	1.18204624900938	1.32615823795942	1.37013953547543	1.26717426627035	1.54191727780036	1.41814357601527	1.36444295681901	1.37161094738711
ATXN7	5.32596113122914	5.63426812160772	4.80162052935839	5.66285703170296	4.91741422942898	5.16237323354909	5.62018230601056	4.45884868850374	5.75247263886032	5.05503718880382	5.39558128319634	5.1024684510375
ATXN7L1	4.93047482978466	4.70957229043649	5.54331723460687	4.99082575256876	4.67607146421922	4.65283674207173	4.92586209127589	4.34314831435801	4.78224724292135	4.33205485244135	4.64790619543367	4.85981486056827
ATXN7L2	3.45905475098341	3.55867319253086	2.98083655878926	3.19670124568349	3.6681445109997	3.15745991022613	2.76738176237747	3.01522470757209	3.50488018241163	2.92135989690845	2.94566417247	3.27321492040228
ATXN7L3	5.74808145547045	5.73924593152389	5.77341634057332	6.00222066522628	5.6174981630558	5.53400679747691	5.6983622434372	4.9922456672153	5.54711463062342	5.59961566828751	5.6784210689802	5.68121595011876
ATXN7L3B	6.69329955607855	6.96244647386657	7.67842930834683	6.28858448790421	6.84161997723267	6.81770500240489	6.90808904499671	6.04744050145521	6.7640205860512	7.40242592377204	6.76299137058187	7.28701348723926
ATXN8OS	2.31501419716001	2.58743165450022	2.34462800180213	2.44959843928553	2.89853505391922	2.82808721935399	2.22434170489054	2.66339821092353	2.43239913163234	2.41667223736226	2.60764942726431	2.57403075280081
AUH	4.67232670508316	4.68343873515721	4.75998159902819	4.56721601712649	4.5300841263224	4.43516037116781	4.93447340560839	4.01131010119624	4.62177961884769	5.43769093795697	4.32253735218087	4.53353362860608
AUNIP	1.406371303167	1.626160937812	1.91146207191197	2.18180490694466	1.6311332732006	1.62470151410493	1.63392741170421	1.48913570457934	1.45799818891566	1.40055354157603	1.50804086470704	1.6115286234713
AUP1	6.68006957918297	7.5245167525647	6.71717381148518	6.57357636463709	6.88477281794224	6.47897797136157	7.02587032499129	5.99970993046447	6.88379141340116	6.1540611061651	6.74971676907453	6.68169529666771
AURKA	2.35361622270139	2.01961272870207	2.02412341074506	1.91704467898433	2.02092198824142	1.88704401436865	1.93857010776314	1.80800056207086	1.89917619787364	1.94603930736028	2.01279842516136	1.80224877840937
AURKAIP1	4.72832465647942	4.56687008480739	4.5666408177669	4.73995709903835	5.45396967329784	4.73727417059609	4.9467324815419	4.66870868848217	4.35495578784835	4.93498974249685	5.31258156031126	4.98102094248259
AURKAP1	4.18805518131313	3.58253815737594	3.95600256132966	3.26813025032287	3.01134090322647	3.40477367431572	3.46597039599999	2.83749927822444	3.33963535484769	3.08921374111448	2.83946064111471	3.47195719322036
AURKB	4.19674594604501	3.94682706673702	4.38487212859993	4.32148433323025	3.5441774319064	3.47613629346662	3.8106896522156	3.27271920256044	3.76965159164993	3.45508567059724	3.90369396231265	3.6041871484256
AURKC	2.35275723406922	2.13315118778162	2.52267247745313	2.10837700835323	2.440933445792	2.6184232488547	2.26694380965694	1.9421486690034	2.23436388642326	2.40969473072117	2.19396203334158	2.53393070932015
AUTS2	3.86979961986865	3.69690282835638	3.63608340684845	3.70370494527194	3.70728303070876	3.7865412050252	4.17682046864419	3.65898284033667	4.33280949482959	3.88641494279418	3.5546677447859	3.59110204962094
AVEN	3.22181349569177	3.85546908587083	4.02219701095911	3.60000300650164	3.62890165847684	3.47617173986925	3.7234987358974	3.35700467705628	3.89190964756681	3.1704746050829	3.83624717381444	3.58889747212617
AVIL	4.46228214798535	4.14067778096624	4.19683705759649	4.04105893323754	4.24912007509693	4.25179224326673	4.20646152945459	4.02110256867311	4.93286272472645	4.7250787652408	4.2526343984293	4.28100348861285
AVL9	5.7192353911702	5.67939179594317	6.02255764459891	5.03577115751186	5.3646559820661	5.57149451444641	5.64635872982346	4.76381613823782	5.50738407675588	5.77800733697223	5.33945700197835	5.67206715066867
AVP	2.66178520850867	2.46093403589776	1.73221277771237	2.2370072242799	2.30273530389389	1.95708975798466	2.42763257843695	2.44820036464705	2.46086965052921	2.1772780056498	2.57024211803791	2.04397941842509
AVPI1	4.84611379015769	5.53481487416648	4.67175385211504	3.52429284159061	5.58428155627702	5.67881567374817	4.30672602912746	4.6005439513492	4.21016131249645	5.32865146628332	5.70787336522474	4.70349460370094
AVPR1A	1.69367738618991	1.37906790708418	1.79250987138036	2.06020550835044	1.72625510484529	1.75918700103075	1.75006504898941	1.74736005086238	1.87709172271105	1.77299931640757	2.59636548760339	1.74267064032365
AVPR1B	1.76970265476691	1.72366248934859	1.80226992254472	1.9875899925971	2.23050532317966	1.70976320151448	2.01308565249389	1.99158376651761	2.23953833548	2.14573736161551	2.27718451117784	2.14013382569511
AVPR2	2.30168355472217	2.21358610854569	1.91465752125623	2.64993463002566	2.04883971785474	1.77197367025605	2.61868826656459	2.12353891701965	2.30598115025356	2.62734367707779	2.26409674141653	2.27162269380626
AWAT1	1.53417672169483	1.79266081543108	1.55779113545779	2.25068546077032	1.79218640684413	2.18339718129632	1.82610650845414	2.05853714081765	2.24814899075307	2.13753631214866	1.65083737109272	1.43441083018276
AWAT2	2.0108187370714	2.10025261616747	1.86294475851773	2.14000514479677	1.96376307323228	1.88753718291005	1.7856501927911	1.57322360134589	2.06644593521983	1.98754571654134	1.8359606909208	1.93698626889865
AXDND1	2.60767965625719	2.21209640422589	2.22004491203854	2.8011110930331	2.27680263100526	2.30778696559043	2.28662568574163	2.27272443913629	2.22295555083225	2.12732905082886	2.33805222191826	2.30300797227459
AXIN1	3.64871541544748	4.33706533894765	3.64358746118552	3.78267292375174	3.73861009737933	4.15577199021509	4.18327259967651	3.70240981720814	3.72413102785975	3.29237070656528	3.69707949599797	3.82200890625773
AXIN2	3.93516754624345	4.37675433976974	4.1179978122057	4.47255105480325	3.84885898769654	3.61709986574287	4.55987869840258	3.66942061162993	4.31609816523311	3.16719673500879	4.44030314838438	3.5622071289352
AXL	6.02579748868875	6.69592184201354	6.00935080054086	6.7010823732992	6.68695677418851	6.5960758124702	7.164628275546	6.15650855820841	6.72871978543362	5.69974655439903	7.68598204971785	6.55110653737893
AZGP1	1.81131724893517	1.84936120736719	1.47010112746458	1.81515540279143	1.69636124839286	1.83650860908035	1.80957400838061	1.87007361183439	1.86936039663717	1.89641217970348	1.83773118618491	1.64933641948063
AZGP1P1	2.41224158566695	2.53266158741434	2.69443626440299	3.58238082740652	3.16745916915969	2.72903520657944	2.47665489466072	2.20143771776415	2.6863156640314	2.73629575417561	2.78460024405482	2.70675631462506
AZI2	3.3839311093514	3.53553329608868	3.15323261190127	2.62076397784744	3.45953537010781	3.49079321659043	3.70839637160232	3.07607689181242	3.04282844158902	4.20596800551721	3.81745203143407	3.56956895424289
AZIN1	4.83012592768809	5.63737665703623	5.16889755624716	4.49221987866841	5.50472916236301	5.17991322176761	5.33986299389301	4.76799941788603	5.03068795094107	5.90585819975453	5.76491066500182	5.57864430918229
AZIN1-AS1	2.88470883867065	2.52213633635373	3.61569528401543	2.36822519800097	2.54169514826313	2.22393446872883	2.66935999275556	2.18778568247685	2.80296296129087	2.6044958667676	2.54710125857752	2.39566843682306
AZIN2	4.34403157361538	3.71096822922547	3.75814618956183	4.46193614465951	4.16301510406481	4.09686894751312	4.36343796307735	3.59117083602782	3.75990722379183	3.85477340047408	3.35802988533876	3.8314887040567
AZU1	2.47389926710296	2.93009071058543	3.237562981712	2.82054627093829	2.86929855933762	2.79353068104881	2.61639313862701	2.3056481887743	2.65078805856779	2.48572459641896	2.45892188109586	2.59354081510019
B2M	6.8020003911051	6.7504783548519	7.23686966500219	6.57481691973372	6.96417409797483	7.68314627524559	7.41185814793687	6.56073261265111	6.94273633078498	7.48748348983217	7.86109947789663	7.2698271006858
B3GALNT1	3.92151821262983	4.0052694178493	4.92193710639033	3.99954472577657	4.18455066241266	4.22402895411705	3.81449563780196	3.82165855548221	3.58031663585005	3.7600026147068	3.8644322864602	3.70325365517793
B3GALNT2	5.93977292066618	5.95090531779767	5.31420150962658	5.73279237190886	5.72373720715787	5.77891259766035	5.7832151441775	5.19334768660255	5.94992033879737	5.7963668823811	5.94563638005427	5.84453831146014
B3GALT1	2.52943385888468	2.4116112918444	5.06506668818569	2.68558652765771	5.51922284537894	4.25195768709858	4.32100108708879	4.4730363464841	6.16692866201007	3.60120206016312	3.38041449165349	3.03046837021281
B3GALT2	1.87888118285513	2.09801922161087	3.67433992815858	2.1190673600793	2.00271487313026	2.37194121721131	2.37802320023585	2.6366689852591	1.83206460767923	3.46147627201774	2.08378505743179	2.20267895885888
B3GALT4	2.96627458117714	3.50204513788628	3.37404063115325	4.06144452184038	3.49136817771704	3.46640885318572	3.58513896640011	3.44678463464812	3.19502459846345	3.66660445307263	3.05668702217647	3.43286520477471
B3GALT5	2.12034620113567	2.09744307211177	2.06136519986785	2.1689302782431	2.29713302984298	2.0061668373234	1.9714707632215	2.26270664707229	1.98413121790926	2.26709627958858	2.13062252905904	2.54862624571981
B3GALT5-AS1	2.03081701624608	2.35565525157985	1.78585362315666	2.12776889256441	2.54164816796827	1.72576571119094	2.07802672384125	1.69681451928438	1.85853827835494	1.6870711860101	1.94347039863375	2.01311520166406
B3GALT6	3.86234716706042	3.65207646188172	3.34746371539675	4.44520201297663	4.20121789001915	4.27882121602195	4.30133482052455	3.84989871467547	3.22940883172423	4.59669296182702	4.01644681413181	4.27518147860783
B3GAT1	2.70147284646396	2.76707899391775	2.88509709651246	2.83899810609478	2.96753243994667	3.01976350170524	2.40936914133008	2.66143205909772	3.36019641860249	2.71212701098511	3.15562410781872	2.93993374845408
B3GAT2	2.39940898190964	2.5042075789446	2.54499555386119	2.6521586390648	2.53616516744192	2.23120619654821	2.55658588815014	2.67702821229517	2.52889532857134	2.49896338318985	2.55981889476337	2.7407188282041
B3GAT3	3.7944333220454	3.82583569161941	3.20684519218768	3.74170200455768	3.56701405682101	3.3582760257629	3.11508763798678	2.81644793376288	2.99589953209348	2.99886166946852	3.58817320786863	3.05279564300952
B3GLCT	2.90225649302064	2.77738870787689	1.74932910607705	2.26753749407514	2.48079631652002	2.77738870787689	2.79602950472644	2.29175793676658	2.45682774840041	3.28560951284277	2.90836962788431	3.03126691392255
B3GNT10	2.25907780487323	2.98029461985098	3.76383850189413	2.57720525470714	2.43641830402181	2.60532422258867	2.5342918627617	2.10098804809057	2.28187532663935	2.40677385396547	2.09453703379672	2.44030212039362
B3GNT2	5.29447141586642	4.7816879372482	5.09847303840464	4.64846090665422	4.87677435991187	4.87771932041791	4.7777432152988	4.55883945263899	4.64514154279075	5.12271403971609	4.33579100427246	4.98358575389234
B3GNT3	1.88556966887393	2.12631990386304	2.08205187265786	2.61336486355919	2.20692209156833	1.93664913852281	1.97609945420906	2.08493127658479	2.10285455585074	2.06311944054021	2.26709826420438	2.30057017458015
B3GNT4	2.46773580667418	2.26048901352821	2.28828785867372	2.32528992503858	2.33441526380928	1.78634634110915	2.12173993365347	2.42808320952308	2.15667341243961	2.34378464948919	2.55830018311117	2.27095370891723
B3GNT5	2.9864556401137	2.74061354080522	3.04080423505087	2.9309778205443	3.20658098431031	3.11372402448584	3.4690197578472	3.0412981738112	3.31126979535493	3.24656378199043	4.41413188471969	3.72584368292963
B3GNT6	3.1147402641505	3.01751175467818	3.26152361170122	3.55371458455378	3.20822524152621	2.67956697723651	2.89885836490533	3.04825502269585	2.58325210557738	3.1047816640923	3.22962865064951	2.86404114129165
B3GNT7	2.63176456948137	2.45179003296812	2.35193595734078	2.64719923743497	2.50955736922992	2.57973860457013	2.85151477961264	2.98029337294291	2.77726634973389	2.76958483871392	3.04421108227183	2.66421090873182
B3GNT8	2.39063822115984	2.7294354000412	3.1987960466813	2.40665922616432	3.11259547188211	2.37319810155563	2.05415639351898	2.14975888202479	2.52081579675442	2.47790599854739	2.65647145284692	2.4530337148669
B3GNT9	5.13504076341346	5.2927204071437	5.32373288805249	4.96175762199414	5.59444323795955	5.73855141837266	6.25439108734983	5.22435263137471	5.90131435549839	5.44077727829796	5.68845861739521	5.78750105299485
B3GNTL1	3.93996260822673	4.6570880739065	4.20048948548198	4.63866424346322	3.8567014167965	3.90815106471922	4.45565580773324	3.63435798020427	3.95278692001253	3.44569703712995	4.05040222017091	4.05485451520077
B4GALNT1	2.31796773186178	2.36814180206201	2.39530953745581	3.19178192151117	2.61265416968125	2.16768458740362	2.93694300905764	2.65426157687259	2.50026687615883	2.82208679883884	2.62954099051547	2.55776786528913
B4GALNT2	1.9130299110697	1.93850191413999	2.00981870132047	2.51617790891398	2.30292356660577	1.87208693500995	1.90644646888008	2.02920188323247	2.34434989246747	1.95959798450615	2.36795315026876	2.00381617559857
B4GALNT3	2.77735872246558	2.60370893556694	2.70879316739334	2.57704046943303	2.35940579441292	2.32798443692752	2.50732785093214	2.32894843431143	2.39425623954782	3.12116930544261	2.5156019330175	2.33673577129565
B4GALNT4	2.629753603744	3.6585477942831	3.59315201670556	3.3920827005728	3.6559630748144	2.97536469550361	3.40719403212378	3.14461337063151	3.04725050604943	2.6790428023164	3.06442631650254	2.87588781609797
B4GALT1	5.80502542146872	6.29110270304449	6.30210040440951	5.04653096478135	5.8854797791767	7.85708354723739	6.26695203992209	6.12181055570881	6.95119958016895	8.30410338695747	7.46326462719244	6.23499014846434
B4GALT1-AS1	2.47501640452707	2.50450199053831	2.41701857842281	2.5105020043153	2.42412291789387	2.78488979731194	2.35541903698751	2.52906455315504	2.3514367521027	2.46617879410156	2.39352248575379	2.56235837861445
B4GALT2	5.92127409507706	5.71129832026667	5.39224722445081	5.95598079517707	6.16097946339176	5.94829722364875	5.80136667818589	4.89556077110584	5.58837114228106	6.58879601045939	5.71095471689681	5.97249465901702
B4GALT3	4.25667247663979	4.98814181574032	4.16123277612069	4.19944588028515	4.23860704032539	4.1889977913925	4.52175312412212	3.88438981763272	4.31110586501872	4.36802885531748	4.53930395426539	4.23822710775384
B4GALT4	6.26760393237423	5.60097504297496	6.17704831939802	4.22731437830399	5.92325741656941	6.34427853614419	4.50586369480868	4.87114842286269	6.08166769701218	6.70884416883063	5.13449486441408	6.27292102496891
B4GALT4-AS1	1.18349481254763	1.0681595642696	1.22096488964647	1.18163539481348	1.24554037559449	1.42018789276587	1.06952622507664	1.13902282550514	1.18135002649877	1.20907804016351	1.52890088931249	1.08296678266254
B4GALT5	5.52721331339275	5.90728720716896	5.14741197355068	4.50692656319043	5.95978965376389	6.51821621561387	6.04729428497705	5.18259976530023	6.0459758484238	6.69360845604708	6.57684141730233	6.14121541802027
B4GALT6	3.40603426017273	3.78678247659311	5.35760341641338	2.67488988073389	3.382524027335	3.22751751876135	4.4898160268166	3.47792709129061	4.08915719176948	4.07930135271819	3.53369422120726	3.95747432250168
B4GALT7	3.79571393127761	4.22978271486239	4.1181430237658	4.13500625539595	4.31084638112903	3.96279346241296	4.37627239130172	3.79710911446154	4.39349401061453	4.04346902112695	4.19224305613682	4.06195068079941
B4GAT1	4.78562636290108	4.80981401063509	5.09785415183147	4.73312539025697	5.04694318133042	4.95778782253479	5.00809771777006	4.59539022266975	4.78387467673578	4.93676290319956	4.8344988257707	5.19033623932318
B9D1	4.1284208785103	3.67934511215504	4.19448017816159	3.55181464065836	4.17865246375789	3.66142773797377	3.72106089547742	3.49086715528247	3.85353974832623	3.72057429202824	3.28782304961848	4.0316121223548
B9D2	2.97812085812067	3.93561354558218	2.9537330052785	3.22073526297097	3.09890152354949	3.609523360954	3.02712173619682	3.19900234585262	3.23194622736389	2.78972262721293	2.96382088356203	3.03229351669233
BAALC	2.88074834759928	2.19827805843644	3.03204047086261	2.26625859011947	2.27411796689966	2.31192553158887	2.32580438148779	1.865549803923	2.25392356912027	2.38747643334079	2.22629234618431	2.75783683499055
BAALC-AS1	2.85060073638995	2.61586194323076	2.80540259139207	2.89718674332614	2.52110497227416	2.21199427128327	2.58243550989679	1.91284714676418	2.0751871555906	2.38345887985242	2.35151199922469	2.73481302655104
BAALC-AS2	3.26699151950606	3.11623873729527	3.19090955396141	2.24540811355179	3.27903787847552	2.49706289627755	2.38477735286563	2.33397153697544	2.95961925276261	2.93744190416286	2.26094462198865	2.62109317653249
BAAT	2.16997312676411	1.98269885945636	1.9616651486926	2.64106804657884	2.22678164356462	1.79901804307721	1.82074238688499	2.05961350865733	2.13392499296783	2.00609629420415	1.97744649475447	2.24874846388702
BABAM1	5.83448577140634	6.43277741119849	8.15717504296491	5.98085977518199	6.30522497776654	6.1642148464966	6.16452802606634	5.58602729418746	6.19657174493424	5.91184246094191	6.14502233329545	6.04660495489309
BABAM2	4.84180918113846	5.66044373580536	5.15341711035844	5.12336557037042	5.01903687823045	4.98911750537288	5.31997781984178	4.13224214451149	5.02536940215154	4.66307608059771	4.83374542426151	5.10445697372372
BACE1	5.31959594998981	5.57199380452861	5.67441599059251	5.45752496400772	5.21610085779105	5.41243398986061	5.59076399499807	4.67519317559576	5.86715333525858	5.21211204044924	5.69462859258552	5.62916546797969
BACE1-AS	5.38269139191953	6.06845878772243	6.20440092256912	3.52631824406674	5.1185116997995	5.34330145716606	5.76935368600132	4.49564264455685	5.84961088556232	4.95398394627097	5.00619345480802	5.48917134228619
BACE2	3.56007615412161	4.64091050732601	4.43777694326753	3.4764594450979	3.5355672870579	3.89721936001379	4.6205760358791	3.55180315908356	3.75872067767742	3.4693721761052	3.98260332067363	3.73944249904916
BACH1	3.37505161373594	4.18021904635274	3.69635336838211	3.76911207682866	3.58838527005123	3.53670802406735	4.19105996074436	3.51877652844774	3.24910966487087	3.80882672550728	4.41927812858926	3.64035402452495
BACH1-IT2	1.95654052159249	2.07680140684445	2.11783053954437	2.08328654606954	2.42386994814021	1.92754701199628	2.73833828395355	1.97980556506879	2.19023786354294	2.49029662949391	2.44451292915931	2.34171304825546
BACH2	3.86395717022068	3.69561524610091	3.52258538885268	2.34248970911982	4.17943100458247	3.78313074059632	3.24439288548852	2.81654472632667	3.59056096831113	4.38033113003161	3.48868224939419	3.99961401255221
BAD	4.19767121433869	4.47957110119706	4.47945773092707	4.3362465128155	4.50740378715361	4.10142373838869	4.59207501350778	4.00048764557969	4.18201524838272	3.62863950052411	4.33195616781209	4.37927272351168
BAG1	3.78898494778567	5.08172671798116	4.05030111277889	3.54920861538733	4.40383748473836	4.48548192555752	3.79981695980231	3.58612474054522	3.96478705800411	5.4945292798874	4.24095933992695	4.43295735245737
BAG2	4.4742843244665	4.48422587578767	4.83648124689025	4.1601096397679	4.64473796306841	4.59110450323077	3.83644611070073	3.85069328878677	3.90308662934205	5.30567680492972	3.94848333016284	4.80347761313797
BAG3	4.46985368747431	5.07793299800634	4.67850187538689	4.76964749547454	4.39246693906429	4.57315639706585	4.44796943568168	3.95404389034949	5.09461795018724	4.63400234323603	5.66231783870433	4.57055449823203
BAG4	4.21126315027217	4.64650498005122	4.14902799236657	4.34900883713908	4.16023785350156	4.33560848279214	4.33572797698419	3.77671067452633	3.9575673013362	4.32044365317628	4.23192663699493	4.26406895776782
BAG5	4.56710300193965	4.01624072811576	4.41348311489644	3.80144988697921	4.14764856426523	4.77673118015739	4.2464233650828	4.0211783417957	4.52160555402346	5.2485563683653	4.29759369559918	4.60871635167968
BAG6	6.09727169223307	6.60043587204917	6.380722332221	6.42157599025419	6.4234686159611	6.16383554578942	6.43795571297961	5.50693776622023	6.07555902815461	6.33342187023019	6.3798805559592	6.27921110203954
BAGE	4.19082817216519	4.213320776161	4.45169410267312	3.90410726118601	4.17348477202823	3.81396007799592	4.24348143345797	3.85156013089116	4.24159382150268	4.35555039824178	4.40714901488643	4.51683578178376
BAGE4	1.836582543052	1.83471805198469	1.99961380200608	2.40589550800586	1.96022559691922	2.49517947577038	2.03363126124381	3.50289584031	2.52113493500789	1.93847880453369	2.15918936777593	2.29364979252769
BAHCC1	4.77866891355243	4.60875040217327	4.63048921668991	4.7661106368669	4.44732467247118	4.60359395511853	4.26450450607592	3.98936951996981	4.51933009960608	4.40895448085945	4.12604021225106	4.27990835989739
BAHD1	4.50758228213698	4.54329124674255	4.68852002138394	4.53643444541972	4.4831947692382	4.2696748653807	4.14308157806993	3.56408808874324	4.95347694050049	4.15753687608465	3.71184687253221	3.86300721812115
BAIAP2	4.83259622081565	4.78675540460895	5.34858739762131	4.05911744357586	4.89444169094369	4.55610743569997	4.55503934817355	3.27975429858681	4.76367713647055	4.60623068926146	4.45208062322418	4.45352096594681
BAIAP2-DT	2.74752923404264	2.83887571051681	2.74586378577402	2.82886923815574	2.68371489634438	2.73513533952107	2.87020308737094	2.86099020834437	2.68391522561708	2.68184852065449	2.61666986863561	2.72775683153398
BAIAP2L1	2.45689502834418	2.09410056103331	2.78191367227867	1.96847091630528	2.60359764869169	2.2236965775687	2.65462172110043	2.46489932037979	2.54537853244939	3.74174303594801	2.10001311624374	2.31975345600303
BAIAP2L2	2.87485661480027	3.33862936092723	3.1571040010037	3.54995328845998	3.26269071205201	3.14838295116094	2.70161404246652	2.80587397262526	2.71795529796332	3.16825466616547	2.89047258259397	3.04567295022282
BAIAP3	2.91146440151896	2.81763989713358	2.84747825312656	3.37532004741968	2.5845766711567	2.77536262836128	2.82659322488451	2.85950329224806	2.83133969063564	2.80085114206416	2.57359307673243	2.65723220320853
BAK1	3.36752152443347	4.01439624412194	4.03279197079145	3.84156430353967	3.55855614088847	3.58672220196065	4.19311851802115	3.78936693078153	3.91172361572499	3.75177631787673	3.98129396745914	3.81849579942813
BAMBI	6.03880407409587	5.24729397831772	4.29420989927654	5.345912386457	6.96258193415842	5.95900509862846	5.15913755509118	4.61870549652446	7.24675579093698	6.0516303435771	4.63073997527307	5.91721250851672
BANCR	1.49988608291817	1.45484526297373	1.38586609147203	1.52129062322793	1.49246713042058	1.30202037380814	1.26405596260923	1.67926194277374	1.42209311594651	1.53280210483994	1.44762018928743	1.5762435815209
BANF1	5.16021262842874	5.47463461401777	5.70328879370973	4.43506655024852	4.98175477424717	4.91078632237499	5.25858324232638	4.27416120793531	4.94061051565453	4.20388174605937	4.88839278729438	5.17011405387151
BANF2	1.92722785605913	1.46263404656458	1.47151216366904	1.81180556471931	1.86191636526801	1.6432754405132	1.68904509060541	1.59791104237252	1.75853070839434	1.76508066748879	1.89909493899618	1.83175620834397
BANK1	1.33551244579728	2.49706898863699	1.38184157140237	1.57388862068535	1.19451331546683	1.42168737488999	1.55336853506814	1.73688458826755	1.54633855749223	1.63366880680859	1.55826528703803	1.67201369493804
BANP	4.00489874081675	3.67012195046591	3.6764766179312	4.11963723805859	3.82591934964072	3.37732532309476	4.11615997276073	3.49237848288911	3.57125734034043	4.00219601274152	3.93726307040831	3.49051653625628
BAP1	4.9657347372196	5.93795892773356	4.85536313728534	5.45582075080297	5.10041422960991	5.34575692777669	5.47248939515919	4.841613286964	5.26289830905694	5.45864411468202	5.03594420066199	5.23921610066191
BARD1	2.86361930542508	2.65873420907533	3.59129302418544	2.25430264260023	2.38418408466451	3.2760693112903	3.05446935762733	1.84725238147365	2.24257910371717	3.8576998551088	2.33637289953424	2.6420559695499
BARHL1	2.66455181655963	2.36601271716328	2.79821516567481	3.16928676333467	2.52042872123273	2.52510734766987	2.26597719344094	2.1574168681495	2.49909290643588	2.56799377321778	2.28286771582541	2.58272639582289
BARHL2	3.27095712736589	2.8025954462115	3.03466811376905	3.19696150584562	2.866092265021	2.97979816124592	3.23686792132446	2.84573163843531	2.92877387640482	2.95232501850756	2.94020241931009	2.96517345080947
BARX1	2.99886334332067	2.74884885110179	2.65663839672172	3.81169831277881	3.06490107095434	3.0562351905909	3.03203959716872	2.73606303062504	2.80186354864107	2.85059581157345	3.14202587973121	2.73655083810039
BARX1-DT	2.51903772670073	2.47692587861804	2.42944146289203	2.59355193946742	2.69328440160248	2.53903487798055	2.49349509594945	2.64299230680735	2.37417223265186	2.68926839377387	2.39891918184256	2.68808388305108
BARX2	2.07179679303298	1.94573358981393	1.95711376352309	2.73146245884569	2.22371123070604	2.0600035317684	2.0317386581122	1.86858229533091	1.94309455409898	1.90812315536114	2.32640300455925	1.53732758968428
BASP1	3.96374549081671	4.76151970210131	5.23614796508823	7.8826366701067	4.26247418218969	3.8739146008829	5.63635589020625	5.15337679581805	5.00006911610003	3.9055380192284	6.61526157816182	4.30967732941353
BASP1-AS1	2.05599122019759	2.23065138898669	2.09817446504628	2.24208586425034	1.91119318788421	2.42751566463167	1.97221018555447	2.08178709901371	2.16639867084099	2.03010376897636	1.89646505574635	2.18245696935438
BASP1P1	3.09025648249708	2.48330021990624	2.94131394456067	3.17075052877693	3.10284305434535	3.398951491066	3.25663630209502	3.05991275410709	3.25287905338882	2.85850237019136	3.47399610287621	3.08573321500282
BATF	3.32783244795304	3.67252743722533	3.16950539934766	3.52987530596771	3.50636051696459	3.21473332532511	3.27049562222218	3.26722592926631	3.52178238067643	3.33261350563106	3.38020357804414	3.67784656667607
BATF2	3.14112066598329	2.86115320546808	2.96185027983471	3.12457457117934	2.99316363357196	2.86356364831308	2.83743841329505	2.63606367711614	2.78633735267971	3.06548244050624	3.15420608992537	3.13824486315429
BATF3	2.65689583215147	3.03704420860557	2.78973280501159	3.71837717757958	2.76448355575216	2.63775486311782	2.72710221615347	3.31835050157824	3.10939148212065	2.38688024846822	2.90076459216025	3.05356766583075
BAX	3.95191997405053	4.78788446922016	4.26846760395369	5.14841028017093	4.02206552137989	4.40151996453574	4.89503297762681	4.15158124629133	4.45080729403008	4.41704700081365	5.08846767878355	4.39323415485871
BAZ1A	6.0688546830194	5.54056003048902	5.71343346901871	5.79060240681595	5.75792757873224	5.84580785061464	6.1083467251198	5.53952661885319	6.41363618317712	6.33100194587866	6.38087472982147	6.00607122337806
BAZ1B	7.49218234591563	7.24175528090007	7.4335197651952	7.17644203765919	7.17818031695416	7.23178208999229	7.31071541692368	6.25166005710512	7.51144492877025	7.77941113110435	7.35132990624871	7.46731422304198
BAZ2A	6.59950552803527	6.76158851294431	6.92376838855925	6.47271736228316	6.3947879339727	6.16838295602698	6.44732037242366	5.41643607219347	6.35780704303462	6.29812605709571	6.06571572284034	6.32700403984599
BAZ2B	7.7733237548778	7.1751048688201	7.64264069757616	7.31173284773966	7.28796244452105	7.22387128348378	7.30310449787878	6.63604258182012	7.16247584786714	7.67221546402048	6.74690967641546	7.46332288200249
BBC3	3.20324032760287	3.66742965512457	2.91023365360325	3.62561668313902	3.3113986261266	3.38622432053278	3.50922679491582	2.60970378654948	2.63336897223187	3.05308483380247	2.76382142150168	3.02302662979126
BBIP1	4.96132908352171	5.10081863690286	5.36984234774924	4.28534368116744	4.55956324978838	4.66541025177355	4.72781293464894	4.10892824245897	5.16964060263101	4.62251943181491	4.42526617011119	4.82673818878802
BBOF1	2.62345050070439	2.10535728039347	2.71456850059801	2.18509371762548	2.27229522292989	2.66052453118898	2.91559404561268	2.3180959589751	2.59039346957363	2.39394884401401	2.36647887720948	2.95768379189718
BBOX1	1.51368853302273	1.3346154170265	1.74789146014252	1.62957129450546	2.26589445197964	1.78279104592245	1.53419082198113	1.34026397345922	1.66022983129177	2.24237529168866	1.86997965702562	1.36507568396496
BBOX1-AS1	1.8374841771243	1.64612268171924	2.0896371738459	1.78194822735855	1.73745143100424	1.95483589754683	1.71176133930612	1.61917443521695	1.79022463721655	2.13414092044135	1.77870019273652	1.49237420433793
BBS1	5.41839262836685	5.64620432309325	5.43653415332814	4.83584203253404	5.25554529322002	5.27775055916201	5.19702847648646	4.51770966621726	5.45145521404858	5.0762933959552	5.22360255810256	5.54190880250574
BBS10	3.78938656627191	4.59586849445643	4.63919728466467	3.40652303212603	4.31666973999477	4.19352967146691	4.12831342394281	3.58957490708536	3.8169226276575	4.46762162217807	3.82858661788545	4.74385217678389
BBS12	2.33713327435965	2.48017862789475	5.01277142437849	2.05096359553202	2.03855076603954	1.6234597800358	1.90832796199615	2.3811065099015	1.97936265250189	2.27612006586514	2.566569876711	2.33418415688641
BBS2	6.91551716642466	6.30002878398578	6.45996490005442	6.22637782570204	6.72062201392382	6.18862881694566	6.32997419312722	5.81202161670459	6.55066663716937	7.30238601591024	6.23787075184079	6.65025791537803
BBS4	6.17248150807958	5.66037120224537	5.69204691734065	5.14775437084493	6.27181547776008	6.31472701005173	6.06509086153761	5.24156940105987	5.66618747021374	6.16437881374053	5.82850840708932	6.35888045772858
BBS5	5.16717298725321	4.15443322717298	4.55359506410512	3.17700655876005	4.45091885481829	4.29856600562217	4.44971408030799	3.90185356187091	4.67667369513756	4.51318305693195	4.03689686323925	4.48855917718442
BBS7	5.13677962956308	5.32682131008787	5.20774610421449	4.72916026569594	5.31842293270272	5.84841045367493	4.86451594997149	4.48371428044669	4.83013058089814	6.05492854774133	5.24600686908884	5.47852746934127
BBS9	4.86432324396204	4.30030581542291	4.68715167203305	3.83560450153182	4.27398421395883	4.57509358068005	4.21744086510384	3.82443450615951	4.33203650654905	5.20532990630323	4.22015038404291	4.92557654513514
BBX	5.88264865615277	5.99767119291054	6.06338050863241	5.28945903134609	5.56766522108085	5.92746258519814	5.88619195359692	4.95184778358776	5.80903575498647	6.07503887029063	5.72821492473023	6.34920545629148
BCAM	5.78674655504671	5.1238859946724	5.87928027564681	5.02223663353404	6.60516220996299	5.27944613125731	6.56008837099357	4.98995958653764	5.93253060157581	4.84634302805704	5.6041283476076	5.6342446856278
BCAN	2.53209919042319	2.34508235499562	2.35558105340439	2.5912277185968	2.30675304661151	2.60096045430672	2.25231202262014	2.32063045991928	2.315138133032	2.18739092837598	2.38129687992229	2.26128616673575
BCAP29	3.48674624635727	3.20578322782396	3.16835138363492	2.92682362805342	2.98793847701727	3.33131015353833	3.38706664414137	2.67962977081549	3.43682657665876	3.54852562999505	2.99595460860212	3.36921847173934
BCAP31	8.06615211378587	8.06532234178994	8.29778342368078	8.18915691906358	8.38204665001611	7.88638407057706	7.772608322963	7.06808791102497	8.07698207777703	7.7531371746201	8.18834956138695	8.24733388320359
BCAR1	4.22629194085587	4.47208961898362	3.86912939134954	4.21266710437552	3.94386576719272	3.82296302424199	3.92338930061626	3.6815469039448	4.35341423800334	3.92546501412225	4.03066881947226	3.84264091205298
BCAR3	3.03797424240818	3.19765838380854	3.97793038000943	3.35864593486021	3.47756389628762	4.38488325224234	3.52718609740723	4.02762454117042	4.72718692248134	4.70538419985979	4.26597191557191	3.49355957457335
BCAR4	2.95769203961348	2.89329066824922	3.04736756187746	3.68832957880686	3.13296222604199	3.07375101666179	2.69533374248527	3.12114746853198	2.99368141914109	2.7803050714788	2.9458253785332	3.1474103073448
BCAS1	1.60084733663733	1.62462771910078	1.69130368525958	1.97146006850173	1.77805611793794	1.93694578173797	1.93837162310838	1.72845646126806	1.91025978369536	1.84533301403215	1.95567334606058	1.85872999438452
BCAS2	6.65800032625512	6.40915820614554	8.05611442869843	6.3764065628278	6.31868060421758	6.70500147695326	6.08893240215027	6.14809428569887	6.07862285989835	7.11985602169666	6.84465456478931	6.65398097448886
BCAS3	6.20122869193299	6.9142588644068	7.08105159289144	5.56907310728264	6.35491258735079	6.30144693787619	6.2590326460547	5.41406062502179	6.64727626043799	6.25826759992447	6.18279174624404	6.38638444588027
BCAS4	2.97952840979426	3.6810366382325	3.25224653822336	3.09380185067836	2.87345709347845	2.45739352561506	2.94650994225703	2.86146277215712	2.6470146300553	3.18965316622105	2.73200394202099	2.83810060496467
BCAT1	2.71054343815623	3.65960746832598	3.00337318256264	3.36862852550014	3.01191627822793	3.51622520929768	3.37573161286987	4.17429632011163	3.95121517327601	4.26365986350241	4.14680137959613	3.35135686919035
BCAT2	5.08592839578332	5.92284602793036	5.31088307886979	4.65034660366471	5.70331535035729	5.33472846128008	5.43620115222055	4.47386340878879	5.27854217301741	5.14865819474674	4.98407091829323	5.13522513169164
BCCIP	3.81532091689864	3.59372477705938	3.66762015830023	2.68584803867733	3.39182602175085	3.63532392144098	3.60876565189439	2.76624375236675	3.92441164338809	4.15432787412838	3.61094770490764	3.69136485553245
BCDIN3D	2.91867175780437	2.51875699561392	2.77978837429993	2.67096810484464	2.45072004279421	2.51176341240761	2.73447829602011	2.09516822242997	2.26974483296162	2.79655330597015	1.81909732995354	2.63823726067568
BCDIN3D-AS1	2.42751344479971	2.70207653126763	2.54224020528269	2.45519936714444	2.36336300227835	2.19511518549872	2.77030857315864	2.40500822191026	2.62628196778117	2.18874382025407	2.56928456297687	2.50569499477287
BCHE	1.15870189919318	1.37686904133876	1.18605327047017	1.50251883522995	1.33603369553018	1.55390370480841	1.44886977818378	1.32649231194257	1.53655282581992	1.30504100459356	1.17202548181936	1.27903892652108
BCKDHA	4.62695892898298	5.37295489614669	5.49056161699101	4.73631767311895	5.47234589511613	4.65138556864391	5.25987473940721	4.29148930592371	4.54889726116669	4.22076670442458	4.70900777963158	4.57981051143025
BCKDHB	5.02210830619115	5.89930898663902	6.02287063156248	4.27503396934491	5.50538530170804	5.2407845449879	5.27748015162119	4.6782508050912	5.34077662125868	5.20887606984547	5.09867730611187	5.22880243275371
BCKDK	5.03165077855431	5.942843633964	5.23178261798221	6.09733449815996	5.81064780338985	5.36580314643012	6.0997928109374	4.86165010748225	5.48773140275224	5.25509701744545	5.49784722029876	5.58271026065624
BCL10	4.67171488128971	4.24754757073658	3.94840285439726	4.36743192916702	4.32245280933416	4.4527287870657	4.5442477681794	4.25961618542158	4.51563891332266	5.12757601519711	4.82836778058722	4.92492337811368
BCL11A	1.89580416797393	1.86016965881984	1.98948039104296	1.6561471564682	2.08437466226028	1.69158805699176	2.07847020164183	1.68335086700434	1.77588059860199	1.75144125286322	1.92234280495196	1.70905881218252
BCL11B	2.39751008918057	1.60375888868355	2.20468790595697	2.48068485502177	2.43231835372919	2.58881024469091	2.3480351545962	2.10042498841021	1.8778132161799	1.95712965277966	2.43244179056138	2.25732109765064
BCL2	2.76773634409882	3.87465436801812	3.14347560572021	3.88405308315791	3.33685128204214	4.047028709024	4.85688594282291	4.97829434253256	5.71129445416342	3.22451186799948	5.97809821903412	3.89246288631818
BCL2A1	2.41994554693916	2.71646274881385	2.0403928962231	2.16654309744256	2.27164786069633	2.26179817792074	2.37636821586617	2.04870089887065	2.3815118137573	2.45612960940891	3.98475406333131	2.41469109620835
BCL2L1	4.45618959700215	6.31775185227669	5.53320859791827	5.18530857888995	5.00618756134166	4.94350338568631	5.44921525156057	4.57055643175028	5.24005538198001	5.20037501820206	5.68838194986096	4.8316418663219
BCL2L10	1.59064626695993	1.62353978603372	1.37983119477366	1.88810589572319	1.62618097128696	1.65296932827525	1.46401508715538	1.47878657677141	1.26310470777593	1.62209330841258	1.49726432410148	1.47824368446582
BCL2L11	3.02537024436057	2.76556255210711	2.8348198815527	3.00345220568577	2.44897805736799	3.13005787779249	3.15296660259806	2.61958508914354	2.92093257746049	3.23555230801834	3.73154559685476	2.99286900356716
BCL2L12	2.64546079587389	2.91610451036789	2.75709283737168	3.07920928276407	2.65074908837303	2.90641436979596	2.9201618867518	2.68315095890581	2.85758048315256	2.6830387166581	2.90980336025222	2.76413753282908
BCL2L13	3.96619900335892	3.60758677809755	3.98725342112049	3.45120252452016	4.22587947590526	4.1799900823242	3.8941858003283	2.77724568636348	4.02349208201521	4.4898494215514	3.5010364401835	4.02781239713569
BCL2L14	1.79542230475967	1.65537348218524	2.0928255836675	1.83905937261459	2.05954890072562	1.95953785230539	1.84552287985421	1.7781155008761	1.88681608110707	1.79919543313435	1.86799745262778	1.90478369882034
BCL2L15	1.96030644560266	1.67508193014249	1.5318465211588	2.08200687996477	1.47466562810997	1.77869780504557	1.56021869278315	1.87270966502083	1.74404110187683	2.02685531619326	1.74179267477612	1.90781807224943
BCL2L2	6.61175874523784	5.60437896655489	5.97789897634849	6.87259851121487	6.01549291779885	6.06588035117571	6.31989487653829	5.5512375934145	6.13079413061377	6.3999089792946	5.96396330204303	6.03225629571317
BCL3	4.50429310111074	4.82759486359401	4.35820446968382	4.41039449905419	4.43187054674937	4.61194317351632	4.32294969868849	3.58643244082244	3.92154490975381	3.63947793596099	4.72106492054186	4.19040461073352
BCL6	7.40295373614791	7.78621962614904	7.528168709376	7.21969936187842	7.43206338447295	7.93237477742636	6.87735354057995	6.41828418475107	7.38231858720138	8.18414529311269	7.73674314394042	7.38296154857066
BCL6B	2.9982204432991	2.63272877627724	2.58411460446498	2.68415915408753	3.59743040355771	3.75955100929522	3.38278837388694	2.64702463723868	3.31187152296614	3.48381389678525	3.50170952637581	3.28189456230841
BCL7A	4.48650636794196	4.54020252784457	4.84105225242807	4.19880083685083	4.20520373011349	3.88385514882479	4.70136920169831	4.37942546569006	4.78253991400228	4.47836301363249	4.49694313661011	4.48652286903768
BCL7B	4.88920807503505	5.07087554544855	5.1311498078042	5.19673916458508	5.21127577403544	5.50317087100758	5.30108005551116	4.34429262735848	4.86951227890141	5.021873647139	5.27516820991307	5.05854043413551
BCL7C	3.75614460584187	4.38812426100533	3.52601783658094	3.0609066081375	3.7825129096449	3.60169155825953	4.00746031917186	3.42208020917213	3.49746230426714	4.24336000866199	3.99633483074851	4.22431061665266
BCL9	6.64386339362673	6.98234189735131	6.97940328324053	5.57112325831846	6.48942524150754	6.56745780416927	6.75614528541022	5.40073290815366	6.25186193517722	5.93704267978481	6.12560428050918	6.90041774043106
BCL9L	5.84207377280249	5.76699129144504	5.7665792965113	6.14687937349959	5.6628510547658	5.49420182613337	5.47278259091742	4.56597204375385	6.15109509396534	5.1674330560907	5.23263489100198	5.41937307677052
BCLAF1	7.21590562558412	6.70875624523828	6.82397128413497	6.49032505820547	6.716895796637	7.03594661080439	6.80439497660751	6.08466374947596	6.7083460700735	7.3591579375458	7.07782177131964	6.83343698463179
BCLAF3	4.99998733947588	4.75123226832641	4.80336790738776	4.67509642083695	4.22019267993031	4.64383467170365	4.41720638572848	4.31837777702666	4.68167942646786	5.22092584535022	4.39113921835328	4.74324823337352
BCO1	2.13332994602037	1.9928054058443	2.0945603488656	2.06708595034646	2.45650793532578	2.30643739866901	1.7944061036294	1.85309844755883	2.12531468034577	2.71922919617473	2.15996125347211	2.09348902286526
BCO2	4.88370251056849	5.46254290074014	4.63706287144619	3.31695955695892	4.35774403801249	4.80732079632328	3.55039405878295	3.59710683437597	3.64682874486417	6.07374191549605	4.08842541525286	4.46060935431665
BCOR	4.38454811982166	4.4326291045777	4.54548151651221	4.34322728154546	4.64917186747472	4.70024207423977	5.03527405526883	4.30297982434656	5.61393713226424	4.80240936819292	5.31072898855519	4.75912828445454
BCORL1	3.71750543787489	3.81741004847737	3.66769011187619	3.74608185814386	3.49482517316029	2.98095862342558	3.74998335248533	2.86390322283276	3.34028427368823	2.97380586449411	3.02764622399329	3.61936189872885
BCORP1	1.60825825793188	1.40038545018414	1.34166495590833	1.72045855458673	1.72741378679326	1.76701082655359	1.50759160758073	1.59925669513422	1.69227223615335	2.10322404507035	1.62533196436342	1.5979260324869
BCR	5.57454392838632	5.07141950380507	5.73888713071296	4.23171890559683	5.40072581927411	5.43141901211726	4.77433731364819	3.69588648452776	4.50046428468853	6.24616233885228	4.5827584821487	5.31785228140689
BCRP2	2.35396785378698	2.24750144497838	2.82327900285	2.31682685504726	2.26744092096981	1.90438873596963	2.53040273353613	2.56422895024001	2.62633072004698	2.11735292000191	2.01727065315721	1.98614065832864
BCRP3	4.7671511528226	2.61406972012026	3.48911055679391	4.58834534555558	2.60332573055874	2.31567374185461	3.26477488030172	1.89867245044047	2.23840080598116	2.18321314178573	3.84196152573248	3.69804412127516
BCS1L	4.41750183968992	5.29210987930785	5.48147266238124	4.92007204873858	4.93852392531554	4.32602865137268	5.24598560934889	4.19718185929152	4.9917355685769	5.27766506111047	4.65691575615972	5.26555100817309
BDH1	3.35392616082902	3.63705582062746	3.12754228692598	3.2354330946166	2.99839550832166	3.17571294917524	2.92457669748668	3.26789051849096	3.23113895546622	2.99629129017515	3.13442047905523	2.85861724168487
BDH2	6.28622614912191	5.48759411447424	5.90686400049373	5.65874599987894	5.44758224367754	6.08761161216621	5.83081684549455	4.83070296446031	4.86095224512112	6.18191603386981	6.33557238475007	5.982466631983
BDKRB1	1.24662169123695	1.3354450217458	1.54433004546957	1.45004881521447	1.40878517399506	1.17575732169009	1.27459429433741	1.28248377571355	1.22582390673641	1.36378964536929	1.20421271107507	1.36691703001631
BDKRB2	3.16617473734614	2.88242703284242	3.79567236911542	3.06515304519183	3.29864286292597	3.52902628868023	2.81155532931741	2.9897187676176	2.70182043689795	3.85610360755178	2.76538321965613	3.4799379476001
BDNF	1.83726940881445	1.81376896190225	1.60051210693189	1.96086906375276	1.73439661722174	1.80662127718254	1.70087472774788	2.01226246774335	1.56150472430131	1.54184395669322	1.82129624726923	1.64025148241028
BDNF-AS	2.40444800424592	2.05960017241015	2.93929228010655	2.07259170500616	2.58963951774403	2.14855383790524	2.08377937653706	2.14103066719677	1.94601466373765	3.25721029184924	1.3685721359913	2.4905362280987
BDP1	6.13694001166978	5.82235504212798	5.68451305993238	6.06657070698841	5.70967832986143	5.92397088756696	5.95795594610645	5.30183725843318	5.88980326395867	6.27577202475128	5.96464314385936	5.84310692099101
BEAN1	3.46957624266362	3.82165339754983	3.64878228752724	4.67583910373128	3.52596321821596	2.90864279303604	3.46703028150031	3.33735543948691	3.00265978884914	2.65770361772385	3.05317823866064	2.76801417549206
BECN1	6.38562068677352	6.23374771372206	6.58043410752381	6.012694088966	6.13569802736593	6.73278795195533	6.60029486740105	5.51425055314868	6.29052964169512	7.05032689604725	6.3583477461289	6.70401575569897
BEGAIN	3.12551632135827	2.94141277414373	2.87208916690584	3.25114844918888	3.43965282338101	2.93126936047393	2.17331823968143	2.51604229583282	3.02248847375658	3.17772485301527	2.79403985041818	3.21900850780698
BEND2	1.48038558926594	1.4135964378958	1.56691679304136	1.58517810109797	1.70951399784114	1.68340185149805	1.44909972325042	1.38616768466503	1.31508097781921	1.16490767943918	1.58301608666219	1.4682848054984
BEND3	1.55987604629919	1.87548309547501	1.98454119869135	2.33013197711411	1.62501414831243	1.78807709361526	1.73303736965108	1.64821134175212	1.98072700610061	1.75606257959297	1.93227487952133	2.1785531229674
BEND3P3	1.94382964694792	2.15847677668477	1.79431795669996	1.70970792884422	2.09908395713382	1.77151623082489	1.35799575198227	1.88340514685662	1.74867255645718	1.80299095944634	1.74626311446706	1.59940626737391
BEND4	1.49715766017923	1.83515765135542	1.83314953529225	1.86493845705498	1.9540691167162	1.59563884164799	1.68313737440067	1.49311429128295	1.56499498149756	1.89784302926583	2.09986424299584	1.78030959214302
BEND5	3.48142860548612	3.08190129851533	2.64311646835093	3.36588504075223	3.25294378122234	3.48568618975214	3.73621435353757	2.86183700429799	3.34599422167741	2.71254842203963	2.86141190307061	4.41413797002697
BEND6	3.35157582431965	2.64327969019463	3.01684363776697	2.78872205692588	2.75671834017625	1.90427735838503	3.4791669995299	2.79219493572268	2.36804550149836	2.47967775696405	2.62112528138355	3.09220618220539
BEND7	3.93374433166028	4.45692737673409	4.5862595134367	3.47524289409269	3.64419147516875	3.97624116062405	3.49536452807983	3.2103474192198	4.13568508071987	3.83665819618425	2.90201394870892	3.66740804300673
BEST1	2.44387288173066	2.83511449467982	2.40484426488022	2.71347796855073	2.6545085994714	2.75973843033501	2.63354190950001	2.50264861606997	2.87699156599924	2.60107404535782	3.45556066028804	2.37102816879357
BEST2	2.28658852525196	2.64106937114931	1.91662728946159	2.48538107246823	2.27015030034147	2.13063246267185	2.07049843394539	2.13564390456377	2.18247240544983	2.04549315253832	2.16917104137622	2.28483700002613
BEST3	2.006813994667	1.97340280860601	1.8013938042904	1.9150910421934	2.09410285898357	1.98477706836548	1.85254740178159	1.75801894060655	1.73327840409402	1.97464552437289	2.06358741350154	1.77868063497011
BEST4	2.14506701410427	2.68424532468538	2.48267908833948	2.3598076369973	2.38148863080095	2.23722109660736	2.39212606483849	1.99875948336019	2.78072600137196	2.39922461229467	2.10369233716512	2.17469922041828
BET1	1.67285252630604	1.98950323452355	2.55768784922789	2.2307596227873	2.00753986241122	1.99364926164455	1.86375724580072	1.96514843238441	1.93942895990264	2.63247389038566	2.11651300232718	2.39761771762223
BET1L	4.43754345155518	4.97581506600917	5.03424700119561	4.76908264247094	4.97638508181235	4.59331884731005	4.72906903550409	4.25823763317796	4.38114491667204	4.55475547824584	4.98409132937259	4.53217626714561
BEX1	1.809784782573	1.64845359910885	1.74801656727035	1.38004039313577	1.61632498788534	2.96717552199016	1.21589111154047	1.36042478759538	1.5834365726722	3.32492957167322	1.34223802783967	2.37365957156224
BEX2	3.55917476559626	2.83390739899495	2.70927721853353	2.34091192325236	2.47472536990179	3.42060491510413	2.07705124692846	2.26673907258646	2.20953064332038	4.12131247554414	2.4414402461091	3.17849015977865
BEX3	4.1178294131289	3.85638971733967	4.71980986592235	4.5866322849999	4.57999373001595	4.75558967994801	4.90987998492964	3.94205946730794	4.26769400157141	4.67684956091197	4.53583748741545	4.63605843832203
BEX4	6.67310579317925	6.26662820626391	6.57790062698518	4.88017207855062	6.57010420584848	6.43611002157311	6.36164723877446	5.59110543401456	6.40901053608063	6.83701617026554	6.2987133660027	6.81063273156555
BEX5	2.40466145627164	1.98188251565476	1.97813363549388	2.21210345814392	2.30673401794849	2.57068907238977	1.96134393826739	2.07669770002443	1.81992484608606	2.58795407777504	2.1143798845248	2.9370845925842
BFAR	5.8249551971229	6.47919108355265	6.42456605499709	5.61696725267713	5.79658034740578	6.17164134683228	6.01888862448551	5.45516473502416	6.00118719162537	6.24661246254966	6.25971701195626	6.06772851566502
BFSP1	1.88597989890569	1.65387513044894	2.09039766809918	1.79998818207643	1.92708665808179	2.0517828673997	1.66262701576957	1.80021864762429	1.69499843621403	2.15149949823432	1.70027438363381	1.99409625097957
BFSP2	2.09742596387275	2.11551727163567	2.61338905411891	2.87512226724296	2.40788461961148	1.82007139306977	2.17035934699703	2.48697508540353	1.91506711475336	2.21725174399118	2.22881558726371	1.99716625034439
BFSP2-AS1	1.19493767777386	1.36427229701541	1.38883070661451	1.21902675430637	1.41671393268034	1.19265580607058	1.00285650437108	1.44539402651283	1.28579967790461	1.12940581507126	1.20484424838333	1.12993362270518
BGN	9.30773851844359	8.67805874086645	10.7081555084259	10.0232588211201	9.25626230128573	9.95068570189576	9.62903771090897	8.62507950792346	10.0573047240873	8.52296830126622	10.0233545282644	9.11604260963805
BHLHA15	3.24680154586075	2.5576917398359	2.80411953271694	3.93972957075433	3.02480347044017	3.15860222128503	2.91878441702034	2.66170377691973	2.91161008020859	3.06496155242523	3.27178918489513	3.27893081982304
BHLHA9	1.80771781017545	1.79246004407472	1.76201996396186	1.91444293861418	1.89733230308789	1.58441931737738	1.56377826092788	1.5945820709697	1.51353611372588	1.68577804122519	1.90881205598519	2.14853606147612
BHLHB9	4.242601046316	4.32811431120264	4.16113011211239	3.4603667654578	4.12026478519271	4.29952169674717	4.1221741950839	3.58734831073515	4.63940380440688	4.9757701471486	3.7780063685468	3.98357082370519
BHLHE22	1.36573295516302	1.41944471686888	1.24905163252494	1.60521506385987	1.47757385730802	1.42139781509587	1.28266509152165	1.46468689008285	1.42484152358776	1.34312007362409	1.54963962693101	1.5696490804891
BHLHE23	3.0323371064486	3.33037151540289	2.91030637982821	4.02586441139718	3.52474041731073	3.39655123610995	3.18523108166832	2.78067112908297	3.35106333232921	3.52411228513507	2.94446214397102	3.430681363556
BHLHE40	7.27361192832575	8.70898272633488	5.56488659979636	6.70518283427449	6.98176558763614	7.19758231989135	6.29888452396738	5.29293197727685	5.52735060705448	6.75071177137893	7.45770270018728	6.22398864293076
BHLHE40-AS1	1.70220801273257	1.92437209768708	1.48450378708536	1.86318769212485	1.7654223461694	1.92578812390448	1.64323153753292	1.78360919078489	1.6047088879823	1.4677597591077	1.72868204031264	1.30914666479066
BHLHE41	7.81219423523088	3.7300566827781	4.99258460506206	5.97483855476636	7.31156856902809	6.04550582536502	7.36902240878843	6.35558634181905	6.28423139241976	4.90645308357936	6.63212706049235	7.10385485188691
BHMG1	1.8276905981713	1.88506896668071	1.78627564755337	2.17925436722085	1.9046475888094	1.9906534312678	2.23080873357847	2.05242618705853	2.10444447788007	2.35960340185157	1.71835150256775	1.85082983579518
BHMT	2.78083593090318	1.66621499190985	2.01521721389791	2.37898961545865	2.25470727281368	2.52129748429872	1.64124062404706	1.84046167521929	2.30841886500427	2.57709767693598	1.90010644517318	2.34760123507958
BHMT2	6.37345493003057	3.79032027285646	6.09447820333055	3.08398246199618	5.11313304035612	4.34256039394719	4.73241330088145	4.98034455305663	5.04394736912334	6.50495007341138	4.80767789283504	6.29255109606792
BICC1	7.83200158935107	7.90945663513029	8.70546877056748	6.6554993363334	7.85479594207043	7.8031288000455	8.14999365690316	7.07527165837415	8.5332572141962	7.96688945346672	8.11343808906208	7.84652406908988
BICD1	3.40742837587357	3.40976617163188	4.1449349060908	3.40495027730333	3.61604714582008	4.0641471204839	3.74179657675556	3.51722345164635	4.38099636187519	4.45123860150904	3.80910881213992	3.70144278256259
BICD2	4.29953484630039	5.27985715979597	4.3922126887933	4.81103201330793	4.80654351410121	4.78494385576158	4.97033703418734	4.65782623435349	4.88838118702312	5.24169059433914	5.37620925262216	4.94483865165726
BICDL1	2.22892652766173	2.18306915317996	1.82446613269372	2.23715095782781	2.34417382732251	2.6309170312866	1.94652888560405	1.87239283547795	2.18242806342847	3.4780283672499	1.61704946136386	2.58200748581071
BICDL2	2.60033807947886	2.37776566076335	2.50391920043266	3.04316865461964	2.67982076558525	2.56741157818022	2.4631151639337	2.59883146165295	2.62694742952823	3.07607343285681	3.0430542517066	2.85505969760201
BICRA	4.31854265633637	4.4341150471822	4.50763748895997	4.1818156855738	4.38567215425867	3.84267087767109	4.34799222415198	3.5899119903838	4.45192140711839	3.55835054905678	3.8516598555333	3.54989398180669
BICRAL	5.82378169982773	5.83782151497158	6.08789615524234	4.50789897026954	5.13833555793055	5.64800418124984	5.82896075531417	4.86960857636991	5.54341680369161	5.7481167237882	5.63224859694287	5.81893893167604
BID	3.5830422541831	3.85227212244108	4.20243507313026	4.40376584393091	3.71664725439182	3.66884274633264	4.35205556013502	3.59239308875163	3.81328276074954	3.86286227228448	4.30648798528964	4.00164057804663
BIK	1.77909106536702	1.85806279133287	1.80582483123062	1.98294013111293	2.21232611890659	2.04151897235344	2.04834597255876	1.80598426122241	2.26577711290629	1.87359759999299	1.78448237646608	1.96543760123704
BIN1	4.56371361651463	4.67285572964159	4.57663325910748	5.69485171143228	4.62696712572783	4.80332210055002	5.92992008333226	4.25235014783747	4.39053266844525	4.18851875570584	4.8943657463381	4.88072201348844
BIN2	4.829329480801	4.40380630417144	4.65546858901337	5.83221612933071	4.42067776657882	4.38286693778459	6.28058832047008	5.57274290749599	5.01785575090543	3.78297336420788	5.52246718415695	5.09644330222572
BIN3	3.82883426354794	4.04721984305674	3.93685110987839	3.83310294037312	4.0853555498138	3.2187540594697	4.04130166633527	3.47528730191626	4.0142306178681	3.71369200805049	4.0216645872773	3.671924761487
BIN3-IT1	3.81251552165535	3.77244150921391	3.67115335429105	3.94966946110496	3.9654221912723	3.45033854415517	3.5463881494421	3.29234624832996	3.40230613902477	3.6820791096628	4.12286807003817	3.50522162151262
BIRC2	5.08740443399894	5.02310596244938	4.71805281319798	4.5819638764199	5.02635908759825	5.45628617099258	5.54964936344223	4.95536465932862	5.22472340821905	5.82101857159308	5.29992448475717	5.40001906909306
BIRC3	2.22816045179279	3.36424086140147	2.64414338559908	2.2421163644858	2.79190327348797	2.95993033160175	2.50104253454636	2.38867890270137	2.15566921081477	3.03339256164894	3.18422732265092	3.15156351538093
BIRC5	2.39323084920004	2.36170649954765	2.47066849027749	2.06053523553763	2.48098401172421	2.04522916898696	2.12685111603032	1.92442110644089	2.11028269490553	2.01228321801064	2.21570224538338	1.85176639545068
BIRC6	6.96113200027841	6.97295000648378	6.84342094952885	6.30469138898334	6.39763969989667	6.62509074850218	6.6550895362803	5.83545196142352	6.75346295538822	7.10618691103684	6.50184216831345	6.74200553853625
BIRC7	3.7642876059945	3.79890573317181	3.73588362637287	3.56074390993067	3.32197164983486	3.11136283951253	3.49395422816052	3.19393325004805	3.43911689213639	3.47408263550829	3.44686061702044	3.69638204788012
BIRC8	2.67297632857842	2.81199140179498	2.41107449350928	2.88861895827904	3.03123732957143	2.73757784404072	2.73383378787005	2.29775547414899	2.55680735043832	2.43818922435075	2.63177480133763	2.46126710629162
BLACE	1.37202724255222	1.37093250289348	1.44529644871317	1.85716231879406	1.97675783368148	2.03041989449937	1.68031602405594	1.35132156031606	1.78239522781585	1.87503443785126	1.74879807786604	1.68726084436474
BLCAP	3.27802564785413	4.28825056464505	3.55444806962157	3.15409508928383	3.16991374967911	3.26416806157915	3.56726053722877	3.19817409367148	3.74067719255772	3.26613572845209	3.16118675332441	3.59711728317069
BLID	4.45893576975338	4.35532774700686	3.37705689585741	2.89748107988332	3.24450214706982	3.51364352391725	3.96291180660625	3.16739542045117	3.68666879071763	2.86569230541894	2.64923528704376	3.54131430880194
BLK	2.73963458489427	2.89665352215954	2.75828047567322	3.03136034901458	2.46739673678742	2.46394482560654	2.81411533584081	2.27684156911775	2.87566489871031	2.51258742813683	2.65692528931398	2.57143489774266
BLM	1.77689758853504	1.75081759337201	2.31060736390925	1.87988455241859	2.17130594411133	1.53292382364693	1.85601773453033	1.5272960552694	1.5901233459419	1.90159215549114	2.03230483318143	1.68358113944126
BLMH	5.95650692691622	5.51304464254078	6.00009863260475	5.39251735167587	5.55127469614726	5.67076184170521	5.91326687829611	4.96073286680853	5.76299330819117	6.17634870026241	5.56045902109245	5.65624440017468
BLNK	5.56266200132367	4.59536574561045	5.61863174187231	5.84972262327176	5.18286771013423	4.51018585746598	6.77351280639766	5.7178863584043	5.14345632638068	4.73456609588392	5.80220899496477	5.92499436294169
BLOC1S2	3.7217656584239	4.52943582972819	4.201111921926	4.46052165285343	3.79671328065739	4.17310181998287	4.6566833995296	4.51332812523491	4.18168495641594	5.29538500964391	5.11886630496268	4.4468009705935
BLOC1S3	3.95392795543054	3.9641312404239	4.30138061408448	4.06260766109666	4.4191158324311	4.24447539232515	4.43837521660112	3.9304221336791	4.21571071044869	3.92027346653966	4.1970769214361	4.32526628267915
BLOC1S4	2.3031436689186	2.06263637572569	2.28649216688345	2.70603499324523	2.29076915037265	2.23819769289184	2.39804442281922	2.12201587706625	2.27713240261163	2.31667450474811	2.90933109022581	2.12615949605323
BLOC1S6	5.87432937979675	5.88814592660869	5.48525012161997	5.52832080300704	5.41946435459761	6.19788566832153	6.24463985431413	5.67133108236924	5.64001118931836	6.22980952420661	6.31033613042763	6.255928601527
BLVRA	5.72703204571445	5.99179657612026	6.38377592893587	5.15408565388015	5.58371052815617	5.48860775839711	5.95720724581737	4.87320462860747	5.66080861373377	5.61100485770626	5.60226084874864	6.02569568041049
BLVRB	3.7548913585753	4.47445755685533	4.12393367564794	4.09107174259539	4.15416078227545	4.43074907585654	4.34883362817215	3.75309205623836	3.78493451371306	4.85651260517663	4.62272276397554	4.48993373371749
BLZF1	5.6644780055701	5.81153469658609	5.68136833850434	5.0985254675303	5.49727888900374	5.83680024524717	5.53546107101041	4.84465762371665	5.46318728812174	5.92576948510902	5.60539620518751	5.90800958285624
BMF	3.02746718069239	2.9288567573853	2.72765391395989	3.53330391770642	2.9127733963245	2.97784746911948	2.87135371768864	2.53350296498523	2.90887089238788	2.98410063400715	2.99194159627512	2.96009438731996
BMP1	5.8875364661638	7.22460480127241	5.68462635248501	6.84197974159833	5.77442711516084	6.4226013580032	5.53669008278144	5.18782702387484	6.87838763602229	6.89011877642837	6.10418059812106	5.67014291767285
BMP10	1.56005418091294	1.46401206407118	1.62073433478979	1.65318123229738	1.58374182341524	1.35051948221751	1.60251107819214	1.55879556114048	1.7736175084766	1.52884737561746	1.68777421057755	1.42228172853914
BMP15	2.06924785920647	2.33376718726419	1.9569764908256	2.22453764826808	2.75032864914671	2.6309157861206	2.30412582821365	2.31740312046382	2.1646350989636	2.52185806186062	2.11290436414414	2.0981423858412
BMP2	1.84517726771043	2.39329197370311	2.14714829426818	2.56506957561817	2.03421244007634	2.57836259509898	2.39882950249592	2.60571681706232	2.78200187175062	2.52935714868627	3.86032627881873	2.52310461879458
BMP2K	5.38108193054143	5.83480484192373	5.71432180222647	6.06599278951469	5.58538778375175	5.54987789519356	7.0538692064549	5.65559315183075	5.7052932408119	5.10715592724029	5.77902016149594	5.79037520057907
BMP3	2.06001677102437	1.70516052063397	1.89527166511875	2.57883844013875	2.11540739430573	2.06356202158703	1.7922259151514	1.82397048600211	1.75722491375983	2.17007070500579	2.23508053407479	2.02381458184534
BMP4	7.89645480462828	8.47342604551897	7.23890979917994	6.89932308319884	8.80212007375096	8.67733053444794	7.80541139105855	7.70268782675958	8.71426454975859	8.79675481900841	7.72522889438607	8.31942454835636
BMP5	9.13440317362565	9.6551981191329	8.79781474474555	7.81208066793712	8.72977706534159	8.7478589232021	8.23039751071915	4.43733597249453	8.64840613126304	8.81944549445923	7.14122853353162	9.38511067779259
BMP6	6.24285292293702	6.01122980018165	6.17905213644245	5.42593139812436	7.24888713487475	6.38069070344358	4.13032158735551	3.02845878477677	2.60840368192619	5.87749079649736	4.13378905971985	7.05648316428367
BMP7	3.02261976985538	3.43643710903362	3.76845773254815	3.50473061135001	3.52640333699423	2.94302856520698	3.26498322510215	3.65944157865322	3.47575183249573	3.04072752952064	2.82218783093122	3.80217497983992
BMP7-AS1	3.14237177454669	2.84812907306862	3.32740973994169	3.11117827127569	3.27221883922692	3.07446903454748	3.02436599068086	2.82284476191597	3.20830262308339	3.00432074173615	3.59914003310976	3.05627474799182
BMP8A	3.87039324743678	4.27768173654297	3.65951088525741	4.22971647603706	3.93049455185144	3.73305054357558	3.59391222335609	3.87197175223648	4.38206340704721	4.04338848981936	3.79497210809932	3.94804564260639
BMP8B	1.93863139513047	1.80555429276407	1.73905452389841	2.89133240289343	2.69438564864587	2.91021675674306	2.48828193733222	2.11997571161455	2.7085835454057	2.32564057961253	1.87020879407538	1.82777014445861
BMPER	3.71141562476229	4.51016876102413	7.93399106660398	4.51451919452771	5.20097369846207	3.80050105310044	4.24749333464085	3.84998138748034	3.88852949869766	4.66389893394957	3.61464462170673	3.86782306146486
BMPR1A	6.91233985598322	7.57251095997401	7.14565539118678	6.3704056911375	7.35364082001591	7.84157163121141	7.64780326638542	6.53269993296519	7.4034288597497	7.82873635641782	7.57312298137835	7.64314674414964
BMPR1B	2.11369365347485	5.72942481932775	5.23163887749202	4.34123530923377	2.53055756404789	6.67445189433595	4.52008616294072	6.02128565491127	5.73467204755579	5.32757487560553	6.38049902239325	2.01493223788572
BMPR1B-DT	1.74147355153625	2.43664665186904	3.5572039638194	2.13563563364675	1.97258858942177	3.14270004248398	2.47007821981963	3.5202778943195	3.130861407904	2.4110175478046	2.92958920516654	1.86962532717596
BMPR2	7.88831625966913	8.38662169689021	8.28237909668838	6.76294734459732	8.28995240869328	8.69450377911627	8.23190969728185	6.97588242219229	8.30070912570139	8.55984735297013	8.46782109830975	8.46273518995006
BMS1	5.89487004538493	6.30545214849531	6.11633290948047	5.30183536440536	5.86938842721509	5.51384895212496	6.25213456107402	5.39104466698781	5.8693846437151	5.96455312258883	5.73010425920928	5.96068578414045
BMS1P1	8.06373659607275	8.23794163448079	8.02286797214397	7.60671574413033	7.7821540132073	7.36130519181364	7.67929937845647	6.69810853986853	8.30800292368847	7.55970820668874	7.05767860606139	7.47603206069957
BMS1P18	2.6309019311677	2.53183488823545	2.32211031837305	2.77491373569849	2.88024488225542	2.56327129972845	2.39263330785178	2.83404639986586	2.70341830564149	2.43822381541743	2.67077913721391	2.48712686428186
BMS1P2	7.34753757933528	7.51445588350543	7.23212734782644	6.78324276217765	7.03558325701555	6.4658549847912	6.8935043190319	6.13872907198538	7.63111149418758	6.86210963699436	6.33608361898911	6.45568431592837
BMS1P20	7.52917369639013	7.50745767358475	6.95443545985851	7.87049561872301	7.03030624657507	6.68367955504801	7.06007461261781	6.06610353677867	7.05531886185921	7.29926308469543	6.64503870183173	7.34896888266881
BMS1P4	4.37244453671635	4.21942048924759	4.14776604644438	3.55946383306077	2.84906961995658	3.57241232102321	4.59464899349696	3.43513059193311	3.94543675748846	4.10952228834363	3.11392681649574	3.91272400873766
BMT2	3.58163326449432	3.75143426023185	3.68172485319388	3.21195807664199	3.5923208273048	4.08814158249841	3.69409797226094	3.48665407815206	3.62832974265213	4.47352737335434	3.79805844514238	4.00129271799599
BMX	1.42228005037438	1.35065641774589	1.48744706678234	1.42941811927052	1.29066108437977	1.31729281095395	1.48693838341671	1.34513130499496	1.44392634036111	1.25129823221871	1.48176872622444	1.76147822065338
BNC1	1.16323923618987	1.71989828494888	1.25566912303292	1.14722217842684	1.21279335484748	1.05492460991655	1.14047077800486	1.39999620956639	1.5157779803022	1.2390381202324	1.44492111603903	1.3389033411743
BNC2	8.49290180838855	7.40586232519668	8.36338958039561	6.02124263294201	8.13024796618362	7.84165017968511	8.04546943107421	6.25421662388527	7.52973767408695	8.34596668051094	6.85187346315648	8.09886469717283
BNIP1	3.82104483567901	3.40553316951605	3.48783353615231	3.83767982834483	3.09438634991789	3.46924714567228	3.67984550390972	3.04593616513414	3.56464535465051	3.12772767469998	3.44776730527844	3.47495520192032
BNIP2	4.51744003416974	4.13781825599471	4.60817490072882	3.8274715334319	3.98200650573905	4.67990591577483	4.39951569322819	4.03433743783838	4.04710604600319	5.17132003339627	4.89551941038043	4.31934037658728
BNIP3	3.62170451111971	5.82688891373994	4.9045334204829	5.20648075872707	4.58000307794765	4.25283600221973	4.95225839678448	4.06545994153582	4.8799045556933	4.52982982531183	5.28809356746844	4.63813634172554
BNIP3L	8.5733463800378	9.11904044217164	8.45420542629667	8.57225099910507	8.68916027352515	9.02170998874611	8.81132270773398	8.42790483027654	8.77364731647069	8.97764656183411	9.22063867146986	8.95455786882612
BNIPL	2.86315259902315	2.37273359819305	2.79911349304314	2.70353141452398	2.69942739787992	2.67402686275425	2.516247458533	2.28458164489758	2.63401284494411	5.18941495371742	2.38715415924841	2.70475226927579
BOC	7.06945144702281	6.05484491943193	6.36195415111453	5.52584152694382	6.41968142147668	7.56730960284502	7.09005234173231	7.52758155916733	8.12720029895102	6.99785415224744	7.83706160116364	7.31411826862239
BOD1	4.72010129716321	4.64344306022035	4.80707809491703	4.62755583132543	4.23483160161481	4.26037237960699	4.60921670316749	4.02862467144652	4.58303244775471	4.69031155062574	3.9920883943228	4.80317693970795
BOD1L1	7.18171259148163	6.72854422372016	6.6984419918475	6.40077106513533	6.6680130077143	6.73573349484203	6.93886252715452	6.27086264170344	6.56703213273711	6.86684415338122	6.88040748370674	6.94066051889695
BOD1L2	2.52394891307236	2.60381650669504	2.49450552055093	2.86513078202232	2.49950532605429	2.36296171564994	2.07290486157939	2.38753292172479	2.6063974336299	2.01516005177949	2.32760121653081	2.45917353598998
BOK	3.88329002969742	5.20574036719049	3.10163664352141	5.35253506679281	5.33356669514005	4.44716705528207	4.83761896386225	5.25940000070391	5.98792887614449	4.07966594494079	6.0181028448335	5.02488487569793
BOK-AS1	1.82055054080847	2.64615889254815	2.43278618703132	2.96820652084886	2.65111637073853	2.10243239851139	2.28036899876942	2.67402186385123	2.36285267908843	2.07906696241782	2.33017815696404	2.00780727514743
BOLA1	3.13690495098084	3.67271360680735	3.83770066529025	3.55777294368305	3.50386888930289	3.69327951628889	3.87832440814149	3.14205033165964	3.50973043283503	3.72869575709959	3.85103415978086	3.85930774162639
BOLA2	5.78186574817755	6.21700677762252	6.03693892864828	6.00960028734278	6.38607840631485	5.94729381907128	6.16235050062814	5.49238078880803	6.01144191227705	5.96874654348631	5.82754845201167	5.76683934648998
BOLA2-SMG1P6	7.20363246074386	7.44896850421248	7.31706829109388	6.63386330004891	6.92697582453327	7.14376613823915	7.68531729617118	6.35761482983054	7.75475806326433	7.27463977290753	6.95139817386759	6.95840804099701
BOLA3	4.25218445575027	5.00112910746226	4.95719437899507	4.66864997972599	4.31589338249932	4.04815279844448	4.50325413615797	4.28981443606686	4.21845438169911	4.28981443606686	4.58747067873149	4.66605199740254
BOLA3-AS1	2.12356888376754	2.18990319643322	2.39001201537242	2.28383822690347	2.03534184679959	2.17638965460602	1.83086229220941	2.07850562218753	1.91871647728542	2.1846096537552	2.22635309024083	2.46433115589387
BOLL	1.87247034961199	1.93475955928205	1.60360159451544	1.94010218534402	1.80079167982575	1.70212215591675	1.75647206365974	1.75552258035774	1.68530372409514	1.63337731795079	1.48652239696736	1.60183278276095
BOP1	3.96187555161781	4.20134493651345	4.42028266829753	4.6206206559717	4.19948916444228	3.81853182168134	4.01136586862919	4.49256885442273	4.26802559157799	3.83935730195787	4.52273929465352	4.40877363400336
BORA	2.84698456877392	2.83140164099062	2.98542141066377	3.01859189244333	2.51754848170264	2.75971533157528	2.96262098703745	2.68414551639992	3.19241006306202	2.80949680636789	2.66026055330165	2.19410316590881
BORCS5	4.25658062083494	4.66756817331708	4.37990707432586	4.44877442766147	4.60163513627251	4.38767472446817	4.72819894808292	4.29654868224638	4.76935074953742	4.77649800807345	4.43699370551434	4.60990195895246
BORCS6	2.92725478987712	3.22353040769679	2.57032457955993	2.92359222725129	2.99788193343031	2.78598643590516	2.45343204352161	2.78438592879519	2.49821307288074	2.68509238706417	2.98448929142453	2.91036091077652
BORCS7	4.58610177691378	5.00435180641601	4.77746707506342	3.56711610871019	3.42313664460931	4.54836723161549	4.47040579849886	3.79609058340935	4.5001531821753	4.15204426066988	4.52638009527768	5.05272069317595
BORCS8	3.31452018707748	3.44043293334182	4.77565079176711	2.79484539035844	3.18403956230083	3.03070246146959	3.18403956230083	2.68576318034266	3.63044228093221	2.51081963938222	2.98785472537599	2.94228866764696
BPESC1	1.6388805275359	1.94498708694122	1.64396242371531	1.64493937596872	1.82738438302255	1.61830325015611	1.47577320019165	1.49219599125842	1.77385962173872	1.44861840648516	1.59378189981686	1.70598771146955
BPGM	5.86129000061588	5.01179891201701	5.42046460984955	4.04791741578485	5.02540978003462	5.69844031616979	4.99282314027958	4.43567874114169	4.43059097579507	6.80906370982458	4.62514867540979	5.95120548362554
BPHL	3.96518512972116	3.58429873325057	3.54412182340812	3.42592535966659	3.45329860863572	3.50972256826524	4.28513876816039	3.59481146119881	3.41117038809838	3.52062525195904	3.37349313978945	3.94329282854526
BPI	5.81796045021288	5.38945627631077	5.22029979878847	4.05833313854122	4.40553223061512	5.95431195252957	4.48844330306337	4.2619908853282	4.11203237769898	4.46107797913807	4.99971014690648	5.62858117651484
BPIFA1	1.63939755334264	1.47170577777898	1.43661690733282	1.76171397123525	1.47451921354084	1.64925291428449	5.28862462328049	1.56783076948239	1.54713335879352	1.29953486870464	1.72995442808489	1.52399842150962
BPIFA2	2.31657882676193	2.2091469496276	2.2472110608137	2.37441751374067	2.20805891897289	2.34328146787281	2.01811380896415	2.027953733408	1.87354362586318	2.09948968334752	2.01433141908047	2.00124653217892
BPIFA3	2.16544103185978	1.90394421004583	1.90534445510745	2.06296263277809	2.34386074391412	1.79469443180381	1.84189023255755	1.66843643884155	2.50445394214769	1.86769488238036	2.05197003123948	1.97007033319141
BPIFA4P	1.69806543987291	1.95464298306478	1.85495277365726	2.51298610998954	1.75207852166342	1.89406029743907	2.10285386716285	1.74598452311814	2.21164345202381	1.80419617842201	2.00791909641192	1.83287261465446
BPIFB1	1.95173057223931	1.93227991472958	2.28819194076131	2.20075526830125	2.10574746350421	2.02339396758404	3.60635513255474	2.27131440241946	2.08873102220376	2.38301695424703	2.21115009174321	1.94119505568336
BPIFB2	2.63654921096057	2.68398510542147	2.72466360890958	3.08140086765656	2.37339596853025	2.55598638129751	2.84664608004096	2.62804176790154	2.69165725346096	2.63101118170341	2.64971396240858	2.39619685512305
BPIFB3	1.83364047051565	1.94391874583036	2.01908856809252	2.18438051628539	2.44786956226221	1.96524140313388	1.94191839481647	1.80648873569492	2.14331758902093	2.15380540170149	2.0437423733554	1.98519001761012
BPIFB4	2.07061988733136	2.00378421844138	2.08744481733206	2.07138600984906	2.07310224596908	2.10503691189174	2.1532448609075	2.18134654495559	2.3095108521481	2.26324355886097	2.07061988733136	2.12969619551531
BPIFB6	1.5621026445649	1.75607239350885	1.59161815335257	1.84967325029674	1.72906641087644	1.90427735838503	1.70629843673905	1.81560501195565	1.89837390044569	1.77582217369817	1.5730017517651	1.77970662868995
BPIFC	1.87890771861949	1.69332168798944	1.95399568202922	2.04621126648281	1.75904290931867	1.8285714351497	1.84491692594027	1.71828273342377	1.9190816605158	1.76558081525299	1.82200600297849	1.77027309488413
BPNT1	4.32435477789155	3.95807852425819	4.29396019580942	3.68913452233225	3.62612803793184	4.06749113624217	4.30858997533468	3.42611048599153	4.06630518153672	4.38199240547735	3.77871837584496	3.97859460807391
BPTF	8.01872553658618	8.39232993680968	8.24992225450704	7.5267024746511	7.88688671953521	7.90956572090041	8.01103361838049	6.88465935153345	8.01209881129905	7.92568668837919	7.84312414123612	7.73815882164533
BPY2B	1.99324319356338	1.93787223217169	1.77832855721663	2.33854420069935	2.09782093283077	1.8179039532733	1.85035105658468	1.88818051259254	1.84928926549224	1.90060837933579	1.81608095213568	1.85593985216776
BRAF	6.81256239914859	6.80058924221454	6.79571542975942	6.33502255693741	6.73812169675665	6.63033030521578	6.4991317352916	5.56177588005945	6.83021250598152	6.74933095644773	6.35781797690713	6.76362176801311
BRAP	5.87150863779445	6.01199274555329	6.08129873535767	5.80309052998289	5.6962914759353	5.98326993654682	5.81199645209521	5.32008012649355	5.91839101825795	6.62525410946616	5.77699838316545	5.99850950497577
BRAT1	3.9107254939681	4.31128904790061	4.30522218503614	4.30155634527856	4.27585704432547	4.00209018496928	4.20775992743837	3.83892156750876	4.10547015761893	3.63795064059946	3.84107830951281	4.1738533363107
BRCA1	3.73039177735808	3.96936291900332	4.17252851022119	3.11119422681589	3.01453342782557	3.0827620395718	3.15248379138276	2.77505818394658	3.25905789657722	3.34908490226688	3.40166874624713	3.46883239823125
BRCA2	2.86135568092898	2.51063167940207	3.10170761136761	2.52447691619369	2.27054243842037	2.44861710128691	2.6019612640249	2.23433826758623	2.30142153203657	2.62403919974732	2.73914605507698	2.82865154665463
BRCC3	5.14494155206677	4.79780135115507	6.11528249858973	4.3547033566717	4.91642121901927	5.04995968566329	5.25460014615898	4.43121346871723	4.92370414220484	5.65708684184254	5.35241959513862	5.16591178519399
BRD1	5.20968913509582	4.43435811180987	4.91154232186247	4.94725375881993	4.91601851370262	5.04838797654482	4.43395624332462	3.88597687402047	4.47770158482626	5.37102750083826	4.56356171908342	4.75554298072843
BRD2	7.58347211250639	7.68020400154465	7.7311661352506	7.30730372140601	7.57129660367969	7.55987455800527	7.84329672942445	6.7296843726613	7.62297301344987	7.51399216533988	7.52485212410086	7.62037920545845
BRD3	5.09747546985925	4.67498025313019	4.74492198504736	5.1654882972755	4.50467030439898	4.56506362667764	4.82085238705077	3.8554312944883	4.85699929669072	4.96346838678378	4.56802532192551	4.57896151981333
BRD3OS	5.09969196796988	5.86622066747479	4.69008677462801	4.84192048786183	5.23802033245596	5.51640337791736	4.82197687928898	4.77180742528314	4.97659447703278	5.01312487938101	5.22690399972844	4.99729920586763
BRD4	7.32942054316973	7.34056999017791	8.20146507010008	6.95317703140387	6.73713221636566	6.30577666093714	6.01453200997201	5.79380861523584	6.6704417721665	6.31645961531125	6.49106973372779	6.65438863863285
BRD7	5.71857878731085	5.62596578168848	6.01701587525519	5.65037455509814	5.75989406338934	5.75671278484137	5.65787096354615	5.27841285544107	5.91137698088583	6.44825442884701	5.51250055061328	5.67280375191095
BRD7P3	1.92517829710568	1.29753435947836	1.14190168099413	1.67678384127394	1.04553966284559	1.20351298861151	1.62920930170658	1.36687127721263	1.12475374244367	1.33852196815247	1.56977386522017	1.03482927827517
BRD8	4.40102666399685	4.07698670219329	4.0457396747201	3.90684229847228	4.28192765484916	3.5840330236379	3.8122305595934	3.2191809904147	4.21866317664404	4.06218740399455	3.6934116118937	3.93057007911219
BRD9	4.42875718492473	4.68476908642997	4.6862977393489	4.66590517258497	4.51082800907154	4.30269901879766	4.3861950528863	4.21956469833524	4.58220782535461	4.54198541441964	4.18786864927393	4.4309816076089
BRDT	1.05644451444906	1.20241123600044	1.06869966897998	1.47966641649152	1.04147404907105	1.09647095703757	1.2038944544298	1.09209645817141	1.42854017976929	1.21259411017996	1.35410515345627	1.27066225254174
BRDTP1	1.56287790212694	2.08669855356574	1.75147821515066	1.624321629521	1.27411235355689	1.57296475708479	1.55039061418183	1.15450093604355	1.50296624335885	1.50974353876102	1.15620319581082	1.685621132675
BREA2	2.54479189512286	2.59313704424957	2.21216225258175	2.5401150785822	2.32376714672475	2.27807365037811	2.46304904238399	2.50474425728125	2.42352723664363	2.40308066570813	2.72393820320087	2.40428716972377
BRF1	4.9329076782136	4.57296324124957	4.94296336833918	5.2459185114002	5.01650299009377	4.75325569965058	5.0163195899768	4.81016456735655	4.81626184855817	4.92769936097634	4.8717708855102	4.88564887390711
BRF2	4.22862962485264	4.31409000535603	4.32268544375164	4.19871963261886	4.33303599375495	4.17432905730951	4.75998560507946	4.17601940860617	4.00413025759545	4.59294413741166	4.1985997057099	4.63224348117104
BRI3	2.51597325668523	3.02299212268259	2.61788167374797	2.50767018215868	2.69076674586773	2.9169802619918	2.95957940278816	2.20528366800854	2.60826354746984	3.39599918957605	2.78519713008864	3.03447634503221
BRI3BP	4.06897834152786	4.91297316265055	4.24711206087508	4.67772629337216	4.02115625040162	4.34081358763601	4.04093721331571	3.70842272700518	4.01402041318584	4.70408161957521	4.23751426787371	4.22022128285681
BRICD5	4.10058535841398	4.35004815305571	4.4039925192486	4.61504927546441	4.32109400681846	4.30773673583418	4.34341658989835	3.85943397521947	4.80333256575697	4.19490330594043	4.35935494571862	3.9850048251253
BRINP1	1.71047415547476	1.83647579023487	1.96274514204841	2.2254414229468	2.06002660686599	1.67461682675028	2.2383946095621	3.06615563679939	4.4083061017985	1.61677003132956	4.17738327019232	1.67363741389861
BRINP2	2.27795458826959	2.0662051136993	2.05918977315759	2.4735058712078	2.05227232961328	2.07148237504048	2.12184315177323	2.35130853408881	2.26295064045375	2.25777803375465	2.00690684572372	2.58751574541931
BRINP3	1.27523848104971	1.22037527613462	1.25980016422011	1.51118681658131	1.39662557213771	1.34775201827358	1.29415038381851	1.34830740529535	1.37583470478027	1.28704643115714	1.35936641993031	1.3249765510178
BRIP1	3.04926247079473	2.38669696104799	4.12924094011753	2.79085425310432	2.43541384001582	2.27253255780123	2.36625344299038	2.29058680355737	2.30983408275723	2.67752576721489	2.30567922219207	2.74336921734548
BRIX1	3.76672809921088	3.68388890529768	3.98491045785865	3.16541526135771	3.2008549050694	3.4704418034438	3.82796417313461	3.33595854215463	3.79823846496031	4.20243027782294	4.44247933264418	3.94678285060695
BRK1	6.63483125857041	6.2774766865209	5.47244166174782	6.2847072215114	6.33895219595158	6.3117666204759	6.36766281277265	5.72815159625974	6.1269453717688	6.7590707927329	6.39887463840578	6.45955929756942
BRMS1	4.13844889460526	4.6133029587139	4.42054159374618	4.90986840724768	4.63674653365145	4.19353477122402	4.52855392971655	4.10059924169018	4.36455585576204	4.55152227961466	4.57545034189017	4.73612180403053
BRMS1L	3.14178899763465	2.41206128506758	2.75670253304171	2.49435604315029	2.36383212805887	3.0163066423396	2.95359140718404	2.4200868816657	2.69820464902344	3.58486514077035	2.84628597108246	2.64183761423375
BROX	7.45060570803081	7.37250826328267	7.62432714881241	6.39732376704518	7.30359629876084	7.61598053801148	7.40143570675549	6.75248236356103	7.18044785456625	8.08862003361837	7.30619130668752	7.79587730573646
BRPF1	4.48282557260786	4.4651576052149	3.72577370643562	4.18863467343665	4.02194712002565	4.18091237930006	4.81730086604515	3.45452961275492	4.42551485249334	4.01090975694646	4.25893975196254	3.98488930579049
BRPF3	4.47732128973647	5.09056010444124	5.38877155976434	4.31765487606915	4.80365265865672	4.87894459119484	4.70850616573076	3.95326095269894	4.88804069989078	4.34624173992542	4.18509464926961	4.89491065356848
BRS3	1.52165812753509	1.89224572246366	1.25013361534095	1.6473541102809	2.2208475866832	2.1370349647986	1.95824250474476	1.87855730194109	1.62111778868387	2.13375423233916	1.75125857488622	1.97547691933709
BRSK1	3.59532063564355	4.30835242401476	3.0797313813514	3.79340195849108	3.61728547199375	3.62020151252619	3.79317029759818	3.17799917295429	4.29981647352989	3.36390909269719	3.13384862588544	3.58165176840986
BRSK2	3.08325463984181	3.52337602573311	2.98505694594514	3.77733010291536	3.1860461397114	3.0338126082583	3.46557238426117	3.12860952280302	2.83536946585339	3.20346004650484	3.15728444646555	3.00207663536589
BRWD1	6.10940502304862	5.60352410175086	5.6369518602822	5.10196712306989	5.40319161122393	5.64864234622689	5.8234801907905	4.94450960100347	5.85428214919386	5.97825760511964	5.25530397967261	5.68712153708706
BRWD1-AS1	1.76152119477604	1.62959653141736	2.27396291262123	1.71700108679277	1.55525201964256	1.41482020493957	2.01861745112931	1.44586594702028	1.94483042927822	1.55778208459186	1.59239612650108	1.63303653063798
BRWD1-AS2	3.17793151938393	2.81306700622189	3.10654600172949	3.66809174809416	3.3690540958424	2.45085272224816	3.1005597004577	2.96027709653717	2.72968027438708	3.36277320126671	2.77921944427056	2.80955198001347
BRWD3	5.32753222776081	5.51131858184079	5.24025299032895	5.11156434036213	5.2171543942529	5.41713277755911	5.38500851986943	5.0352889921923	5.24197002001602	5.72978339799621	5.49024224861315	5.43350209171381
BSDC1	4.05390223572406	4.17869313617743	3.53271734711506	3.24534637153529	4.00954553966906	4.63103638270205	4.4182609149483	3.92689651712547	3.63730188111949	4.60737530832927	4.18197362680075	4.44734803289148
BSG	7.68464244220095	8.45196379726401	6.97660412296721	7.74125154667998	8.33670480293445	7.80428846856178	7.48405230525146	6.89227477746169	7.81372785348961	8.02416628285599	7.96579893197524	8.05030862028827
BSN	3.51894721834633	3.46490039546378	3.31172173325699	4.09475397897491	3.62414669553885	3.52890456445932	3.39094159921604	3.20153540676854	3.39823103602042	3.46727833698109	3.28853243573173	3.07173985880866
BSN-DT	1.65952665294103	1.38060982317694	1.62841077417544	1.87545384143547	1.57758949916569	1.38675040819413	1.46831097697953	1.17916142082687	1.43752533313792	1.35287008920134	1.53023032762591	1.18862810893089
BSND	2.75861134882409	1.87815913937808	2.19731453921812	2.42558261686686	2.53416344729197	2.10888556942085	2.18442040010631	1.66147914996023	1.91623939619799	1.96937120563695	2.50129753048889	2.25916590437076
BSPH1	1.52385964843835	1.59137365782806	1.63001355225963	1.62031401345805	1.762260799291	1.86178925265582	1.87488901450824	1.48132261227148	1.74090786271098	1.47902744366625	1.85686447763088	1.53711090244732
BSPRY	2.7498873239727	2.60918243588534	2.85176591111623	2.71173301983389	3.00091734688094	2.55350157665045	2.45182422010958	3.12074403156153	2.53031784818787	3.65837884284141	2.88506207071819	2.28532118732472
BST1	3.75995714900751	4.29175570377056	3.07620829536781	5.63569454484851	3.85514308284007	4.22619280030115	4.3168590229672	4.90454893193802	5.29978393506768	3.65709021699712	6.31346333951219	3.51411867763225
BST2	2.64931600013221	2.35383233006017	4.2924836570007	3.16803584081004	2.72921777463533	3.870213870573	3.84989909579322	3.51888536045927	2.82451324585681	2.82663602682439	5.31801201787603	3.76940647834486
BSX	3.20923436383636	2.72278632695556	2.61920936523111	2.81241968576597	2.29967264440374	2.82448505775214	2.77261236727736	2.91507764698541	2.97390785911954	2.85661344102954	2.70792164635829	2.87122816704028
BTAF1	7.05919821278464	6.55968369712943	6.45853795668042	5.78812822349865	6.27757121501429	6.44857585442806	6.60164074393864	5.80346536537085	6.61518038297612	6.84557223518978	6.73931128334323	6.63467982074307
BTBD1	6.5717280122956	6.3734571422223	5.72164787228951	5.96932800554158	6.68339861303279	6.67761347804446	6.14769307905657	5.88693110499684	5.84252341554831	7.12848142915162	6.92334008560199	6.82624065763491
BTBD10	4.56393092307412	4.32636866298668	4.38843956246206	4.29197338029078	3.76551305944046	4.29797091353484	4.2716896521046	3.86649236427351	4.22402137204586	4.89346879469484	4.20641153396343	4.37505371664138
BTBD11	2.06826401763592	1.6618328066108	1.8390716573754	1.85635604213136	2.11139679250141	2.82120221464691	2.61034451202786	2.41310179501448	2.76779086278923	1.96645653030516	1.79395708203049	2.88823398509736
BTBD16	2.12778332196578	1.79951800521545	1.79446940059369	2.1026571283778	1.948619366664	2.05497585665484	1.55829809154503	1.78582630306578	2.00821168918983	1.60291874572453	2.00792224888027	2.05896346227166
BTBD17	2.27427839708612	1.96150080905026	1.63711224812945	2.09250632616501	2.5265392253505	1.96306989981927	2.01037527529596	1.96151749171116	2.45046019493518	2.07229185971396	2.5709212884602	2.05444131885536
BTBD18	1.92286774051652	1.71395650133293	1.62202854069489	2.0009726145629	2.35245320742511	2.08308106307272	1.88206026554099	2.01002133562249	1.91890176611309	1.88458194961338	2.49433244451484	2.18601166997833
BTBD19	4.69540245591684	4.30614740847617	3.82693328835717	4.28206431507523	4.68859931117972	4.72000523850269	4.44548132730647	3.82794219689816	5.0607591055441	4.05542814154988	4.91092782738042	4.19572523511851
BTBD2	7.38831645296211	7.53746251506022	6.86549900622847	6.94249958724319	7.58251387626438	7.08865864483586	6.9713565498198	6.48936671871211	7.29278427869376	6.88606410042506	7.69974995838543	7.72348129223371
BTBD3	4.16819265038763	4.812983545609	3.82193272003669	3.5708927129888	3.75100865345206	4.38037949051889	3.76422730053362	3.313779805238	3.82824171660374	4.41027324493886	3.53309257604741	3.88085227725938
BTBD6	3.74957274047207	3.08150924324404	3.03894886577468	4.48663412847774	4.01602640349053	4.24835978220824	4.11333355208237	3.83361272569379	3.71632765401441	4.77719598434043	4.23417004609202	3.82209438156087
BTBD7	5.52967867740472	4.8009665498386	5.43169653668496	4.74681550902694	5.17825054072865	5.42497985583375	5.31662148401427	4.22004914464731	5.2116518248107	5.88967627417138	4.90094945962419	5.36542887553187
BTBD8	2.10842346774352	2.51741666996399	4.28911565039689	1.60378099185019	2.604753699457	2.58391845086434	2.29306051620604	2.22457215691419	2.50762577155495	2.83377742148001	2.08083471998727	2.84409930798521
BTBD9	5.45976051840709	4.96377336052191	5.29480690946582	4.65946983781931	5.01276382923142	4.82603562208587	4.7076575718742	4.38872173958382	4.70996746693758	5.48184915154311	4.49347347549017	5.28858812038692
BTC	1.70377948985972	1.68404347088102	1.82830569750602	2.18157501969876	1.92087489836254	1.9971394640347	1.60864434816357	1.53942476389241	1.45335287001809	3.93583252017784	1.54275443699781	1.61032092916349
BTD	2.1550296781475	2.09353378961343	2.08014210273398	1.9066074307038	2.37515145691312	2.33486693914875	2.2113441140332	2.19677189022232	2.18979838457524	2.43435622625023	2.16418308735589	2.2358649515698
BTF3	4.37312258548106	4.32363726165862	4.68748868529426	4.14595091741658	4.42053908810739	4.14053320530153	4.35393228829644	3.28814172008742	4.43580926527564	4.13553623529668	4.31937632091474	4.36967604524396
BTF3L4	3.29712195943986	3.26092868681646	2.99228440951372	2.83857233908964	3.12585896950071	3.45247291552688	3.48482641586585	3.0557721467501	3.35657908207583	3.61901065733613	3.60136114883068	3.40440172950199
BTF3P11	1.40844690684841	1.81171371301122	1.57241981964547	1.30789738623854	1.65811173822127	1.5562974663966	1.37391136960011	1.72944865818792	1.16385807289111	1.26699125719391	1.32149992876411	2.16861954298936
BTG1	2.98829160928985	2.96303883612099	2.98657663841655	3.01698336324954	3.04160615422126	3.52512031409317	3.20037730308792	3.27864564528723	3.04795455675652	3.26399789180007	3.86987608942501	3.2845184281868
BTG2	9.34497052478131	8.64685134678725	7.76850389779516	7.97467334524607	9.34664258830414	10.0301886466886	8.25927635221365	8.04549505057802	8.98521539719894	8.21178209072167	10.2946339102018	7.99711001025924
BTG3	4.01231895908436	4.02459078975247	4.10595566391904	4.04410913345474	4.13470029150664	3.64396185213337	3.84892244564501	3.51694206739271	3.8412563769746	4.3231225017683	4.72403351384654	4.18216815686581
BTG4	1.80512352272192	2.034532489278	1.60496970865913	1.87604351535098	1.87937328425979	1.69387106043372	1.30943838413485	1.7481254371873	1.5965892553387	1.80755980096031	1.53982703707176	1.50947929971928
BTK	3.65353817442975	3.19316068686184	3.61777914302891	4.59070674109224	3.74006131865555	3.42278443023025	4.99941790943506	4.63774412194499	4.01171398383188	3.55857064478788	4.49827172959407	4.01473983723565
BTLA	1.56426598014869	1.30448762632434	1.4977916197147	1.53141059195025	1.56115958574377	1.6409728255732	1.6228585566484	1.33702417490867	1.55744724676043	1.44818115950073	1.5515936861837	1.53283050777587
BTN1A1	1.68592591582162	1.72779333058225	1.74053485984899	1.63884793236103	1.69041878885685	1.81090159156287	1.59036510796322	1.50009235033605	1.76183426378925	1.66941506126326	1.59000731737189	1.74548807528273
BTN2A1	4.29051790161414	4.61987889821193	4.25417207842247	4.14537390241527	4.48952873390883	4.28437225000704	4.40214736047514	4.3793036674404	4.4288730890732	4.48834952208223	4.47247697640151	4.05204732154534
BTN2A2	3.97918784714735	3.78957506817121	4.12719734318317	3.53784204464494	3.29355022799725	3.34330076732773	4.02438304798322	2.79821516567481	3.8005692146129	3.72180031631605	3.17792933332655	4.03244568439837
BTN2A3P	3.81961742935716	3.85144396030078	3.98217883811237	3.8133949239434	2.78346911894447	3.45975712966417	3.60270745792464	2.64229043457804	3.33932877978946	3.38094373381552	2.81081236916834	3.28880685651786
BTN3A1	4.15869571620015	3.67280667954125	4.25535769868392	4.1979396641604	3.69536039097654	3.76416878317239	4.67213183479919	3.95737297837088	3.01349731060737	3.79840314301416	3.12056811695562	4.02775695609577
BTN3A2	2.13865791277125	2.04004328035974	3.25503358062355	1.65417637379125	2.11817006289727	1.90623390574822	2.290007472808	2.05961350865733	2.0378462165175	2.6132867139574	1.86612399189494	2.10184642425713
BTN3A3	3.37569144392486	3.14725039269026	3.78230505744176	2.74750436502835	2.02843999432414	2.40634407892232	3.48450052601417	2.62328917405116	2.51261536536532	2.49911989147533	2.51613976670286	2.65136477021879
BTNL10	2.59805967357207	2.53400216616015	2.57434027101843	2.63831227119718	2.62076453934764	2.79711933227596	2.88091033036436	3.18376227497796	2.77990186303726	2.76109572778315	2.95465961370542	2.63862070057851
BTNL2	3.01746337836299	3.25858307043189	2.99557079192245	3.51369817025645	3.1939879378564	3.23183828486072	3.19411002903048	3.16945397371108	3.15790757026441	3.00832709084974	3.13426960275973	3.05683455925357
BTNL3	1.99197926833385	2.00181433065702	2.37331502246598	2.21622872468505	2.10815549177834	1.81135965450838	1.8688527702021	2.04227629267203	2.10354902244533	1.78167355937853	2.86627606755613	2.10356148861699
[truncated: 26,047 more rows]
