# Supplementary material for: Landscape of immune cell gene expression is unique in predominantly WHO grade 1 skull base meningiomas when compared to convexity
Source: Sci Rep. 2020 Jun 3;10:9065. doi: 10.1038/s41598-020-65365-7 (PMC7270140; doi:10.1038/s41598-020-65365-7)
Supplement: Supplementary file 6 — Supplementary Dataset 7. [file 41598_2020_65365_MOESM6_ESM.csv]

	loc	sex	age	who
GSM2046758	1	0	64	2
GSM2046759	1	0	50	1
GSM2046760	1	1	59	1
GSM2046761	1	1	41	1
GSM2046762	1	1	36	1
GSM2046765	1	0	51	2
GSM2046766	1	0	64	2
GSM2046767	1	0	48	1
GSM2046768	1	1	47	2
GSM2046769	1	0	49	1
GSM2046770	1	0	73	1
GSM2344693	2	1	58	1
GSM2344694	2	0	51	1
GSM2344695	1	0	84	2
GSM2344698	1	0	62	1
GSM2344699	1	0	58	2
GSM2344700	2	0	65	1
GSM2344701	2	0	31	1
GSM2344702	1	0	73	1
GSM2344703	1	0	34	1
GSM2344704	1	0	37	1
GSM2344705	1	0	63	1
GSM2344706	2	1	58	1
7911739003_D	1	0	75	1
7911739003_E	2	0	55	1
7911739005_I	1	1	46	1
7911739005_J	1	0	58	1
7754315014_A	2	0	52	1
7754315014_C	2	0	50	1
7754315014_F	1	0	44	1
7754315014_K	1	1	73	1
7754315086_B	2	1	74	1
7754315086_D	2	0	35	1
7754315086_E	1	1	62	1
7754315086_H	1	0	78	1
7754315086_I	2	0	73	1
7754315088_B	1	0	54	1
7754315088_C	2	0	66	1
7754315088_I	2	0	43	1
7911739001_B	1	0	76	1
7911747016_B	1	0	53	1
7911747016_F	2	0	56	1
7911747016_H	1	0	46	1
7911747016_J	1	0	50	1
7911739023_L	1	0	50	1
7911747005_A	2	0	50	1
7911747005_E	2	0	52	1
7911747005_I	1	0	44	1
7911739007_A	2	1	65	1
7911739007_C	1	0	37	1
7911739007_E	1	0	50	1
7754315062_F	2	0	47	1
7754315062_H	1	0	63	1
7754315062_I	1	0	58	1
7754315079_C	2	0	55	1
7754315079_D	1	0	37	1
7754315079_F	2	0	35	1
7754315089_B	1	0	47	1
7754315089_G	1	1	79	1
9256760058_G	1	1	45	1
9256760058_H	2	0	48	1
9256760058_I	2	1	50	1
9372962007_F	1	1	42	1
9372962007_G	1	0	66	1
9372962007_I	2	0	73	1
9372962007_K	1	0	59	1
9372962008_A	1	0	55	1
9372962008_I	1	0	48	1
9372962008_K	1	0	57	1
9372962009_A	1	1	52	1
9372962009_B	1	0	42	1
9372962009_G	2	0	68	1
9372962009_I	2	0	70	1
9372962013_A	1	1	73	1
9372962013_C	1	0	62	1
9372962013_F	1	0	53	1
9372962013_G	2	0	75	1
9372962013_I	2	0	55	1
9372962022_A	1	0	76	1
9372962022_F	1	0	65	1
9372962022_I	2	0	58	1
9372962032_A	1	1	66	1
9372962032_B	1	0	67	1
9372962032_F	1	0	52	1
9372962032_G	1	0	61	1
9372962032_I	2	1	47	1
9372962035_A	1	0	38	1
9372962035_D	2	0	39	1
9372962035_G	1	0	83	1
9372962035_I	2	0	62	1
9372962036_D	2	1	67	1
9372962036_E	1	1	64	1
9372962036_G	1	0	50	1
9372962036_I	2	1	72	1
9664921051_B	1	0	54	1
9664921051_F	1	0	47	1
9664921051_G	1	1	77	1
9664921051_H	2	1	44	1
9664921051_K	1	0	58	1
9664921051_L	2	0	71	1
9664921052_C	1	0	54	1
9664921052_D	1	0	73	1
9664921052_E	1	0	43	1
9664921052_H	1	0	52	1
9664921052_I	1	0	42	1
9664921052_J	2	0	40	1
9664921052_L	1	0	78	1
