# Supplementary material for: Landscape of immune cell gene expression is unique in predominantly WHO grade 1 skull base meningiomas when compared to convexity
Source: Sci Rep. 2020 Jun 3;10:9065. doi: 10.1038/s41598-020-65365-7 (PMC7270140; doi:10.1038/s41598-020-65365-7)
Supplement: Supplementary file 7 — Supplementary Dataset 5. [file 41598_2020_65365_MOESM7_ESM.csv]

!Series_title	Expression profiling in grade I and grade II meningiomas and in normal control brain samples
!Series_geo_accession	GSE77259
!Series_status	Public on Apr 20 2016
!Series_submission_date	Jan 26 2016
!Series_last_update_date	Jul 26 2018
!Series_summary	Experiment: Establishment of expression profiles in grade I and grade II meningiomas and in normal control brain samples.
!Series_summary	We extracted DNA from specimens and performed mutational analysis in meningiomas and extracted RNA that was processed and hybridized to Affymetrix microarrays.
!Series_overall_design	Total RNA was extracted from 14 meningioma samples for expression profiling.
!Series_overall_design	3 controls are normal brain tissue from the Affymetrix data resource center (http://www.affymetrix.com/support/technical/sample_data/gene_1_0_array_data.affx): Affymetrix_TisMap_Brain_01_v1_WTGene1, Affymetrix_TisMap_Brain_02_v1_WTGene1, Affymetrix_TisMap_Brain_03_v1_WTGene1. The RMA-normalized data for these samples are available in the supplementary file 'GSE77259_normalized_data_for_normal_bra…
!Series_type	Expression profiling by array
!Series_contributor	Hans,J,Schulten
!Series_contributor	Sajjad,,Karim
!Series_sample_id	GSM2046757 GSM2046758 GSM2046759 GSM2046760 GSM2046761 GSM2046762 GSM2046763 GSM2046764 GSM2046765 GSM2046766 GSM2046767 GSM2046768 GSM2046769 GSM2046770
!Series_contact_name	Hans-Juergen,,Schulten
!Series_contact_email	hschulten@kau.edu.sa
!Series_contact_phone	9.66534E+11
!Series_contact_laboratory	Affymetrix Service Unit
!Series_contact_department	Center of Excellence in Genomic Medicine Research
!Series_contact_institute	King Abdulaziz University
!Series_contact_address	P.O. Box 80216
!Series_contact_city	Jeddah
!Series_contact_zip/postal_code	21589
!Series_contact_country	Saudi Arabia
!Series_supplementary_file	ftp://ftp.ncbi.nlm.nih.gov/geo/series/GSE77nnn/GSE77259/suppl/GSE77259_RAW.tar
!Series_supplementary_file	ftp://ftp.ncbi.nlm.nih.gov/geo/series/GSE77nnn/GSE77259/suppl/GSE77259_normalized_data_for_normal_brain_controls.txt.gz
!Series_platform_id	GPL6244
!Series_platform_taxid	9606
!Series_sample_taxid	9606
!Series_relation	BioProject: https://www.ncbi.nlm.nih.gov/bioproject/PRJNA309879
!Sample_title	meningioma sample Jed04_MN	meningioma sample Jed18_MN	meningioma sample Jed13_MN	meningioma sample Jed26_MN	meningioma sample Jed34_MN	meningioma sample Jed36_MN	meningioma sample Jed40_MN	meningioma sample Jed43_MN	meningioma sample Jed49_MN	meningioma sample Jed53_MN	meningioma sample Jed57_MN	meningioma sample Jed58_MN	meningioma sample Jed64_MN	meningioma sample Jed70_MN
!Sample_geo_accession	GSM2046757	GSM2046758	GSM2046759	GSM2046760	GSM2046761	GSM2046762	GSM2046763	GSM2046764	GSM2046765	GSM2046766	GSM2046767	GSM2046768	GSM2046769	GSM2046770
!Sample_status	Public on Apr 20 2016	Public on Apr 20 2016	Public on Apr 20 2016	Public on Apr 20 2016	Public on Apr 20 2016	Public on Apr 20 2016	Public on Apr 20 2016	Public on Apr 20 2016	Public on Apr 20 2016	Public on Apr 20 2016	Public on Apr 20 2016	Public on Apr 20 2016	Public on Apr 20 2016	Public on Apr 20 2016
!Sample_submission_date	Jan 26 2016	Jan 26 2016	Jan 26 2016	Jan 26 2016	Jan 26 2016	Jan 26 2016	Jan 26 2016	Jan 26 2016	Jan 26 2016	Jan 26 2016	Jan 26 2016	Jan 26 2016	Jan 26 2016	Jan 26 2016
!Sample_last_update_date	Jun 27 2017	Apr 20 2016	Jun 27 2017	Jun 27 2017	Apr 20 2016	Apr 20 2016	Jun 27 2017	Apr 20 2016	Jun 06 2016	Jun 27 2017	Jun 27 2017	Jun 27 2017	Jun 27 2017	Jun 06 2016
!Sample_type	RNA	RNA	RNA	RNA	RNA	RNA	RNA	RNA	RNA	RNA	RNA	RNA	RNA	RNA
!Sample_channel_count	1	1	1	1	1	1	1	1	1	1	1	1	1	1
!Sample_source_name_ch1	meningioma, grade I, transitional histology	meningioma, grade II, meningothelial histology with brain invasion	meningioma, grade I, meningothelial histology	meningioma, grade I, meningothelial histology	meningioma, grade I, meningothelial histology	meningioma, grade I, meningothelial histology	meningioma, grade I, transitional histology	meningioma, grade I, psammomatous histology	meningioma, grade II, atypical histology with brain invasion	meningioma, grade II, transitional histology with brain invasion	meningioma, grade I, transitional histology	meningioma, grade II, atypical histology	meningioma, grade I, fibroblastic histology	meningioma, grade I, fibroblastic histology
!Sample_organism_ch1	Homo sapiens	Homo sapiens	Homo sapiens	Homo sapiens	Homo sapiens	Homo sapiens	Homo sapiens	Homo sapiens	Homo sapiens	Homo sapiens	Homo sapiens	Homo sapiens	Homo sapiens	Homo sapiens
!Sample_characteristics_ch1	tissue: meningioma	tissue: meningioma	tissue: meningioma	tissue: meningioma	tissue: meningioma	tissue: meningioma	tissue: meningioma	tissue: meningioma	tissue: meningioma	tissue: meningioma	tissue: meningioma	tissue: meningioma	tissue: meningioma	tissue: meningioma
!Sample_characteristics_ch1	tumor grade: I	tumor grade: II	tumor grade: I	tumor grade: I	tumor grade: I	tumor grade: I	tumor grade: I	tumor grade: I	tumor grade: II	tumor grade: II	tumor grade: I	tumor grade: II	tumor grade: I	tumor grade: I
!Sample_characteristics_ch1	tumor location: left tentorial	tumor location: left temporal	tumor location: left frontal	tumor location: occipital	tumor location: left sphenoid wing	tumor location: right frontoparietal	tumor location: cerebellopontine angle	tumor location: spinal	tumor location: posterior right subfalcine (recurrence)	tumor location: right sphenoid wing	tumor location: right parasagittal	tumor location: right falcine	tumor location: right frontal	tumor location: right temporal
!Sample_characteristics_ch1	histology: transitional	histology: meningothelial with brain invasion	histology: meningothelial	histology: meningothelial	histology: meningothelial	histology: meningothelial	histology: transitional	histology: psammomatous	histology: atypical with brain invasion	histology: transitional with brain invasion	histology: transitional	histology: atypical	histology: fibroblastic	histology: fibroblastic
!Sample_characteristics_ch1	gender: female	gender: female	gender: female	gender: male	gender: male	gender: male	gender: female	gender: female	gender: female	gender: female	gender: female	gender: male	gender: female	gender: female
!Sample_characteristics_ch1	age: 57y	age: 64y	age: 50y	age: 59y	age: 41y	age: 36y	age: 64y	age: 55y	age: 51y	age: 64y	age: 48y	age: 47y	age: 49y	age: 73y
!Sample_molecule_ch1	total RNA	total RNA	total RNA	total RNA	total RNA	total RNA	total RNA	total RNA	total RNA	total RNA	total RNA	total RNA	total RNA	total RNA
!Sample_extract_protocol_ch1	Total RNA from biospecimens was extracted using the Qiagen RNeasy mini kit according to the manufacturer's instructions. Integrity of RNA was checked by using the Agilent Bioanalyzer.	Total RNA from biospecimens was extracted using the Qiagen RNeasy mini kit according to the manufacturer's instructions. Integrity of RNA was checked by using the Agilent Bioanalyzer.	Total RNA from biospecimens was extracted using the Qiagen RNeasy mini kit according to the manufacturer's instructions. Integrity of RNA was checked by using the Agilent Bioanalyzer.	Total RNA from biospecimens was extracted using the Qiagen RNeasy mini kit according to the manufacturer's instructions. Integrity of RNA was checked by using the Agilent Bioanalyzer.	Total RNA from biospecimens was extracted using the Qiagen RNeasy mini kit according to the manufacturer's instructions. Integrity of RNA was checked by using the Agilent Bioanalyzer.	Total RNA from biospecimens was extracted using the Qiagen RNeasy mini kit according to the manufacturer's instructions. Integrity of RNA was checked by using the Agilent Bioanalyzer.	Total RNA from biospecimens was extracted using the Qiagen RNeasy mini kit according to the manufacturer's instructions. Integrity of RNA was checked by using the Agilent Bioanalyzer.	Total RNA from biospecimens was extracted using the Qiagen RNeasy mini kit according to the manufacturer's instructions. Integrity of RNA was checked by using the Agilent Bioanalyzer.	Total RNA from biospecimens was extracted using the Qiagen RNeasy mini kit according to the manufacturer's instructions. Integrity of RNA was checked by using the Agilent Bioanalyzer.	Total RNA from biospecimens was extracted using the Qiagen RNeasy mini kit according to the manufacturer's instructions. Integrity of RNA was checked by using the Agilent Bioanalyzer.	Total RNA from biospecimens was extracted using the Qiagen RNeasy mini kit according to the manufacturer's instructions. Integrity of RNA was checked by using the Agilent Bioanalyzer.	Total RNA from biospecimens was extracted using the Qiagen RNeasy mini kit according to the manufacturer's instructions. Integrity of RNA was checked by using the Agilent Bioanalyzer.	Total RNA from biospecimens was extracted using the Qiagen RNeasy mini kit according to the manufacturer's instructions. Integrity of RNA was checked by using the Agilent Bioanalyzer.	Total RNA from biospecimens was extracted using the Qiagen RNeasy mini kit according to the manufacturer's instructions. Integrity of RNA was checked by using the Agilent Bioanalyzer.
!Sample_label_ch1	biotin	biotin	biotin	biotin	biotin	biotin	biotin	biotin	biotin	biotin	biotin	biotin	biotin	biotin
!Sample_label_protocol_ch1	Biotinylated cRNAs were prepared according to the standard Affymetrix protocol from 250 ng total RNA.	Biotinylated cRNAs were prepared according to the standard Affymetrix protocol from 250 ng total RNA.	Biotinylated cRNAs were prepared according to the standard Affymetrix protocol from 250 ng total RNA.	Biotinylated cRNAs were prepared according to the standard Affymetrix protocol from 250 ng total RNA.	Biotinylated cRNAs were prepared according to the standard Affymetrix protocol from 250 ng total RNA.	Biotinylated cRNAs were prepared according to the standard Affymetrix protocol from 250 ng total RNA.	Biotinylated cRNAs were prepared according to the standard Affymetrix protocol from 250 ng total RNA.	Biotinylated cRNAs were prepared according to the standard Affymetrix protocol from 250 ng total RNA.	Biotinylated cRNAs were prepared according to the standard Affymetrix protocol from 250 ng total RNA.	Biotinylated cRNAs were prepared according to the standard Affymetrix protocol from 250 ng total RNA.	Biotinylated cRNAs were prepared according to the standard Affymetrix protocol from 250 ng total RNA.	Biotinylated cRNAs were prepared according to the standard Affymetrix protocol from 250 ng total RNA.	Biotinylated cRNAs were prepared according to the standard Affymetrix protocol from 250 ng total RNA.	Biotinylated cRNAs were prepared according to the standard Affymetrix protocol from 250 ng total RNA.
!Sample_taxid_ch1	9606	9606	9606	9606	9606	9606	9606	9606	9606	9606	9606	9606	9606	9606
!Sample_hyb_protocol	Following fragmentation, 6 ug of cDNA were hybridized for 17 hr at 45C on GeneChip HuGene-1.0-st arrays. GeneChips were washed and stained in the Affymetrix Fluidics Station 400.	Following fragmentation, 6 ug of cDNA were hybridized for 17 hr at 45C on GeneChip HuGene-1.0-st arrays. GeneChips were washed and stained in the Affymetrix Fluidics Station 400.	Following fragmentation, 6 ug of cDNA were hybridized for 17 hr at 45C on GeneChip HuGene-1.0-st arrays. GeneChips were washed and stained in the Affymetrix Fluidics Station 400.	Following fragmentation, 6 ug of cDNA were hybridized for 17 hr at 45C on GeneChip HuGene-1.0-st arrays. GeneChips were washed and stained in the Affymetrix Fluidics Station 400.	Following fragmentation, 6 ug of cDNA were hybridized for 17 hr at 45C on GeneChip HuGene-1.0-st arrays. GeneChips were washed and stained in the Affymetrix Fluidics Station 400.	Following fragmentation, 6 ug of cDNA were hybridized for 17 hr at 45C on GeneChip HuGene-1.0-st arrays. GeneChips were washed and stained in the Affymetrix Fluidics Station 400.	Following fragmentation, 6 ug of cDNA were hybridized for 17 hr at 45C on GeneChip HuGene-1.0-st arrays. GeneChips were washed and stained in the Affymetrix Fluidics Station 400.	Following fragmentation, 6 ug of cDNA were hybridized for 17 hr at 45C on GeneChip HuGene-1.0-st arrays. GeneChips were washed and stained in the Affymetrix Fluidics Station 400.	Following fragmentation, 6 ug of cDNA were hybridized for 17 hr at 45C on GeneChip HuGene-1.0-st arrays. GeneChips were washed and stained in the Affymetrix Fluidics Station 400.	Following fragmentation, 6 ug of cDNA were hybridized for 17 hr at 45C on GeneChip HuGene-1.0-st arrays. GeneChips were washed and stained in the Affymetrix Fluidics Station 400.	Following fragmentation, 6 ug of cDNA were hybridized for 17 hr at 45C on GeneChip HuGene-1.0-st arrays. GeneChips were washed and stained in the Affymetrix Fluidics Station 400.	Following fragmentation, 6 ug of cDNA were hybridized for 17 hr at 45C on GeneChip HuGene-1.0-st arrays. GeneChips were washed and stained in the Affymetrix Fluidics Station 400.	Following fragmentation, 6 ug of cDNA were hybridized for 17 hr at 45C on GeneChip HuGene-1.0-st arrays. GeneChips were washed and stained in the Affymetrix Fluidics Station 400.	Following fragmentation, 6 ug of cDNA were hybridized for 17 hr at 45C on GeneChip HuGene-1.0-st arrays. GeneChips were washed and stained in the Affymetrix Fluidics Station 400.
!Sample_scan_protocol	GeneChips were scanned using the Affymetrix GeneChip Scanner 3000 7G.	GeneChips were scanned using the Affymetrix GeneChip Scanner 3000 7G.	GeneChips were scanned using the Affymetrix GeneChip Scanner 3000 7G.	GeneChips were scanned using the Affymetrix GeneChip Scanner 3000 7G.	GeneChips were scanned using the Affymetrix GeneChip Scanner 3000 7G.	GeneChips were scanned using the Affymetrix GeneChip Scanner 3000 7G.	GeneChips were scanned using the Affymetrix GeneChip Scanner 3000 7G.	GeneChips were scanned using the Affymetrix GeneChip Scanner 3000 7G.	GeneChips were scanned using the Affymetrix GeneChip Scanner 3000 7G.	GeneChips were scanned using the Affymetrix GeneChip Scanner 3000 7G.	GeneChips were scanned using the Affymetrix GeneChip Scanner 3000 7G.	GeneChips were scanned using the Affymetrix GeneChip Scanner 3000 7G.	GeneChips were scanned using the Affymetrix GeneChip Scanner 3000 7G.	GeneChips were scanned using the Affymetrix GeneChip Scanner 3000 7G.
!Sample_description	Jed04_MN	Jed18_MN	Jed13_MN	Jed26_MN	Jed34_MN	Jed36_MN	Jed40_MN	Jed43_MN	Jed49_MN	Jed53_MN	Jed57_MN	Jed58_MN	Jed64_MN	Jed70_MN
!Sample_description	Gene expression data from brain tumor tissue.	Gene expression data from brain tumor tissue.	Gene expression data from brain tumor tissue.	Gene expression data from brain tumor tissue.	Gene expression data from brain tumor tissue.	Gene expression data from brain tumor tissue.	Gene expression data from brain tumor tissue.	Gene expression data from brain tumor tissue.	Gene expression data from brain tumor tissue.	Gene expression data from brain tumor tissue.	Gene expression data from brain tumor tissue.	Gene expression data from brain tumor tissue.	Gene expression data from brain tumor tissue.	Gene expression data from brain tumor tissue.
!Sample_data_processing	Data were generated using the Affymetrix Expression Console Software using Affymetrix default analysis settings.	Data were generated using the Affymetrix Expression Console Software using Affymetrix default analysis settings.	Data were generated using the Affymetrix Expression Console Software using Affymetrix default analysis settings.	Data were generated using the Affymetrix Expression Console Software using Affymetrix default analysis settings.	Data were generated using the Affymetrix Expression Console Software using Affymetrix default analysis settings.	Data were generated using the Affymetrix Expression Console Software using Affymetrix default analysis settings.	Data were generated using the Affymetrix Expression Console Software using Affymetrix default analysis settings.	Data were generated using the Affymetrix Expression Console Software using Affymetrix default analysis settings.	Data were generated using the Affymetrix Expression Console Software using Affymetrix default analysis settings.	Data were generated using the Affymetrix Expression Console Software using Affymetrix default analysis settings.	Data were generated using the Affymetrix Expression Console Software using Affymetrix default analysis settings.	Data were generated using the Affymetrix Expression Console Software using Affymetrix default analysis settings.	Data were generated using the Affymetrix Expression Console Software using Affymetrix default analysis settings.	Data were generated using the Affymetrix Expression Console Software using Affymetrix default analysis settings.
!Sample_data_processing	Meningioma and control data were RMA normalized and analyzed with Partek Genomics Suite 6.6. The RMA-normalized data for the control samples are available in 'GSE77259_normalized_data_for_normal_brain_controls.txt', which is linked to the GSE77259 record as a supplementary file.	Meningioma and control data were RMA normalized and analyzed with Partek Genomics Suite 6.6. The RMA-normalized data for the control samples are available in 'GSE77259_normalized_data_for_normal_brain_controls.txt', which is linked to the GSE77259 record as a supplementary file.	Meningioma and control data were RMA normalized and analyzed with Partek Genomics Suite 6.6. The RMA-normalized data for the control samples are available in 'GSE77259_normalized_data_for_normal_brain_controls.txt', which is linked to the GSE77259 record as a supplementary file.	Meningioma and control data were RMA normalized and analyzed with Partek Genomics Suite 6.6. The RMA-normalized data for the control samples are available in 'GSE77259_normalized_data_for_normal_brain_controls.txt', which is linked to the GSE77259 record as a supplementary file.	Meningioma and control data were RMA normalized and analyzed with Partek Genomics Suite 6.6. The RMA-normalized data for the control samples are available in 'GSE77259_normalized_data_for_normal_brain_controls.txt', which is linked to the GSE77259 record as a supplementary file.	Meningioma and control data were RMA normalized and analyzed with Partek Genomics Suite 6.6. The RMA-normalized data for the control samples are available in 'GSE77259_normalized_data_for_normal_brain_controls.txt', which is linked to the GSE77259 record as a supplementary file.	Meningioma and control data were RMA normalized and analyzed with Partek Genomics Suite 6.6. The RMA-normalized data for the control samples are available in 'GSE77259_normalized_data_for_normal_brain_controls.txt', which is linked to the GSE77259 record as a supplementary file.	Meningioma and control data were RMA normalized and analyzed with Partek Genomics Suite 6.6. The RMA-normalized data for the control samples are available in 'GSE77259_normalized_data_for_normal_brain_controls.txt', which is linked to the GSE77259 record as a supplementary file.	Meningioma and control data were RMA normalized and analyzed with Partek Genomics Suite 6.6. The RMA-normalized data for the control samples are available in 'GSE77259_normalized_data_for_normal_brain_controls.txt', which is linked to the GSE77259 record as a supplementary file.	Meningioma and control data were RMA normalized and analyzed with Partek Genomics Suite 6.6. The RMA-normalized data for the control samples are available in 'GSE77259_normalized_data_for_normal_brain_controls.txt', which is linked to the GSE77259 record as a supplementary file.	Meningioma and control data were RMA normalized and analyzed with Partek Genomics Suite 6.6. The RMA-normalized data for the control samples are available in 'GSE77259_normalized_data_for_normal_brain_controls.txt', which is linked to the GSE77259 record as a supplementary file.	Meningioma and control data were RMA normalized and analyzed with Partek Genomics Suite 6.6. The RMA-normalized data for the control samples are available in 'GSE77259_normalized_data_for_normal_brain_controls.txt', which is linked to the GSE77259 record as a supplementary file.	Meningioma and control data were RMA normalized and analyzed with Partek Genomics Suite 6.6. The RMA-normalized data for the control samples are available in 'GSE77259_normalized_data_for_normal_brain_controls.txt', which is linked to the GSE77259 record as a supplementary file.	Meningioma and control data were RMA normalized and analyzed with Partek Genomics Suite 6.6. The RMA-normalized data for the control samples are available in 'GSE77259_normalized_data_for_normal_brain_controls.txt', which is linked to the GSE77259 record as a supplementary file.
!Sample_platform_id	GPL6244	GPL6244	GPL6244	GPL6244	GPL6244	GPL6244	GPL6244	GPL6244	GPL6244	GPL6244	GPL6244	GPL6244	GPL6244	GPL6244
!Sample_contact_name	Hans-Juergen,,Schulten	Hans-Juergen,,Schulten	Hans-Juergen,,Schulten	Hans-Juergen,,Schulten	Hans-Juergen,,Schulten	Hans-Juergen,,Schulten	Hans-Juergen,,Schulten	Hans-Juergen,,Schulten	Hans-Juergen,,Schulten	Hans-Juergen,,Schulten	Hans-Juergen,,Schulten	Hans-Juergen,,Schulten	Hans-Juergen,,Schulten	Hans-Juergen,,Schulten
!Sample_contact_email	hschulten@kau.edu.sa	hschulten@kau.edu.sa	hschulten@kau.edu.sa	hschulten@kau.edu.sa	hschulten@kau.edu.sa	hschulten@kau.edu.sa	hschulten@kau.edu.sa	hschulten@kau.edu.sa	hschulten@kau.edu.sa	hschulten@kau.edu.sa	hschulten@kau.edu.sa	hschulten@kau.edu.sa	hschulten@kau.edu.sa	hschulten@kau.edu.sa
!Sample_contact_phone	9.66534E+11	9.66534E+11	9.66534E+11	9.66534E+11	9.66534E+11	9.66534E+11	9.66534E+11	9.66534E+11	9.66534E+11	9.66534E+11	9.66534E+11	9.66534E+11	9.66534E+11	9.66534E+11
!Sample_contact_laboratory	Affymetrix Service Unit	Affymetrix Service Unit	Affymetrix Service Unit	Affymetrix Service Unit	Affymetrix Service Unit	Affymetrix Service Unit	Affymetrix Service Unit	Affymetrix Service Unit	Affymetrix Service Unit	Affymetrix Service Unit	Affymetrix Service Unit	Affymetrix Service Unit	Affymetrix Service Unit	Affymetrix Service Unit
!Sample_contact_department	Center of Excellence in Genomic Medicine Research	Center of Excellence in Genomic Medicine Research	Center of Excellence in Genomic Medicine Research	Center of Excellence in Genomic Medicine Research	Center of Excellence in Genomic Medicine Research	Center of Excellence in Genomic Medicine Research	Center of Excellence in Genomic Medicine Research	Center of Excellence in Genomic Medicine Research	Center of Excellence in Genomic Medicine Research	Center of Excellence in Genomic Medicine Research	Center of Excellence in Genomic Medicine Research	Center of Excellence in Genomic Medicine Research	Center of Excellence in Genomic Medicine Research	Center of Excellence in Genomic Medicine Research
!Sample_contact_institute	King Abdulaziz University	King Abdulaziz University	King Abdulaziz University	King Abdulaziz University	King Abdulaziz University	King Abdulaziz University	King Abdulaziz University	King Abdulaziz University	King Abdulaziz University	King Abdulaziz University	King Abdulaziz University	King Abdulaziz University	King Abdulaziz University	King Abdulaziz University
!Sample_contact_address	P.O. Box 80216	P.O. Box 80216	P.O. Box 80216	P.O. Box 80216	P.O. Box 80216	P.O. Box 80216	P.O. Box 80216	P.O. Box 80216	P.O. Box 80216	P.O. Box 80216	P.O. Box 80216	P.O. Box 80216	P.O. Box 80216	P.O. Box 80216
!Sample_contact_city	Jeddah	Jeddah	Jeddah	Jeddah	Jeddah	Jeddah	Jeddah	Jeddah	Jeddah	Jeddah	Jeddah	Jeddah	Jeddah	Jeddah
!Sample_contact_zip/postal_code	21589	21589	21589	21589	21589	21589	21589	21589	21589	21589	21589	21589	21589	21589
!Sample_contact_country	Saudi Arabia	Saudi Arabia	Saudi Arabia	Saudi Arabia	Saudi Arabia	Saudi Arabia	Saudi Arabia	Saudi Arabia	Saudi Arabia	Saudi Arabia	Saudi Arabia	Saudi Arabia	Saudi Arabia	Saudi Arabia
!Sample_supplementary_file	ftp://ftp.ncbi.nlm.nih.gov/geo/samples/GSM2046nnn/GSM2046757/suppl/GSM2046757_Jed04_MN_HuGene-1_0-st-v1_.CEL.gz	ftp://ftp.ncbi.nlm.nih.gov/geo/samples/GSM2046nnn/GSM2046758/suppl/GSM2046758_Jed18_MN_HuGene-1_0-st-v1_.CEL.gz	ftp://ftp.ncbi.nlm.nih.gov/geo/samples/GSM2046nnn/GSM2046759/suppl/GSM2046759_Jed13_MN_HuGene-1_0-st-v1_.CEL.gz	ftp://ftp.ncbi.nlm.nih.gov/geo/samples/GSM2046nnn/GSM2046760/suppl/GSM2046760_Jed26_MN_HuGene-1_0-st-v1_.CEL.gz	ftp://ftp.ncbi.nlm.nih.gov/geo/samples/GSM2046nnn/GSM2046761/suppl/GSM2046761_Jed34_MN_HuGene-1_0-st-v1_.CEL.gz	ftp://ftp.ncbi.nlm.nih.gov/geo/samples/GSM2046nnn/GSM2046762/suppl/GSM2046762_Jed36_MN_HuGene-1_0-st-v1_.CEL.gz	ftp://ftp.ncbi.nlm.nih.gov/geo/samples/GSM2046nnn/GSM2046763/suppl/GSM2046763_Jed40_MN_HuGene-1_0-st-v1_.CEL.gz	ftp://ftp.ncbi.nlm.nih.gov/geo/samples/GSM2046nnn/GSM2046764/suppl/GSM2046764_Jed43_MN_HuGene-1_0-st-v1_.CEL.gz	ftp://ftp.ncbi.nlm.nih.gov/geo/samples/GSM2046nnn/GSM2046765/suppl/GSM2046765_Jed49_MN_HuGene-1_0-st-v1_.CEL.gz	ftp://ftp.ncbi.nlm.nih.gov/geo/samples/GSM2046nnn/GSM2046766/suppl/GSM2046766_Jed53_MN_HuGene-1_0-st-v1_.CEL.gz	ftp://ftp.ncbi.nlm.nih.gov/geo/samples/GSM2046nnn/GSM2046767/suppl/GSM2046767_Jed57_MN_HuGene-1_0-st-v1_.CEL.gz	ftp://ftp.ncbi.nlm.nih.gov/geo/samples/GSM2046nnn/GSM2046768/suppl/GSM2046768_Jed58_MN_HuGene-1_0-st-v1_.CEL.gz	ftp://ftp.ncbi.nlm.nih.gov/geo/samples/GSM2046nnn/GSM2046769/suppl/GSM2046769_Jed64_MN_HuGene-1_0-st-v1_.CEL.gz	ftp://ftp.ncbi.nlm.nih.gov/geo/samples/GSM2046nnn/GSM2046770/suppl/GSM2046770_Jed70_MN_HuGene-1_0-st-v1_.CEL.gz
!Sample_data_row_count	33297	33297	33297	33297	33297	33297	33297	33297	33297	33297	33297	33297	33297	33297
!Sample_relation	Reanalyzed by: GSM2188831		Reanalyzed by: GSM2188832	Alternative to: GSM2686123			Alternative to: GSM2686124		Reanalyzed by: GSM2188833	Alternative to: GSM2686125	Reanalyzed by: GSM2188834	Alternative to: GSM2686127	Reanalyzed by: GSM2188835	Reanalyzed by: GSM2188836
!Sample_relation	Alternative to: GSM2686121		Alternative to: GSM2686122								Alternative to: GSM2686126		Alternative to: GSM2686129
!series_matrix_table_begin
ID_REF	GSM2046757	GSM2046758	GSM2046759	GSM2046760	GSM2046761	GSM2046762	GSM2046763	GSM2046764	GSM2046765	GSM2046766	GSM2046767	GSM2046768	GSM2046769	GSM2046770
7892501	4.92394	3.88189	3.84279	3.74939	3.78177	4.32503	4.47552	5.04335	5.27872	4.41434	4.69752	4.10733	5.59951	4.31215
7892502	4.79647	5.04977	4.87414	4.85555	5.0153	5.06008	4.79885	4.32832	5.76562	4.81649	5.72951	5.27019	5.168	5.78395
7892503	3.78964	2.61889	3.36654	3.27492	3.1693	2.81445	3.40859	4.00239	3.889	3.05045	3.50663	3.0753	2.961	2.94902
7892504	8.99973	9.16685	8.49361	8.69113	9.87368	8.87855	9.33743	9.3801	8.08561	9.17406	9.03471	9.12256	9.06554	8.45566
7892505	4.18429	4.16469	4.26545	3.49968	4.16154	2.98203	4.04091	3.85486	5.70985	3.58728	4.00896	3.69384	3.89268	4.47457
7892506	4.73438	3.6394	4.30515	4.45077	3.06621	3.38748	5.21003	4.09625	4.76889	5.14616	3.85896	5.15433	3.98317	4.78035
7892507	5.67271	6.58181	4.36143	5.74566	5.7486	5.73954	6.06043	5.2741	6.19382	5.32355	5.67372	5.27742	6.29698	5.7327
7892508	6.72689	4.74057	5.75705	6.29411	4.65692	5.99392	5.52393	6.18821	6.32607	5.78588	4.7049	4.9462	5.74254	4.79773
7892509	12.2761	11.2468	11.8547	11.8143	11.1338	11.3256	11.8231	11.9017	12.1856	11.4894	11.421	11.1588	12.0472	11.328
7892510	4.65512	5.37767	5.00482	3.69502	4.983	4.01912	4.50308	4.86241	4.56942	4.02926	5.31062	4.63329	3.18683	4.76403
7892511	3.34712	3.64369	3.13526	3.88695	3.21693	3.26006	4.3887	4.25264	3.70968	3.36723	3.67481	4.12053	4.28747	3.56169
7892512	6.75265	7.57356	6.18621	6.68386	7.46079	7.42376	7.07131	7.09269	6.9943	7.09709	7.00111	6.89073	7.03323	5.99311
7892513	3.20001	2.68402	3.00046	3.26302	3.46091	3.26035	3.62047	3.44655	3.83416	2.63467	2.12328	2.96063	3.39424	3.14092
7892514	11.0936	11.0346	10.6608	10.7389	11.2926	11.2575	10.3919	10.3749	11.0598	10.5694	10.648	10.5433	10.9293	10.6139
7892515	9.74504	10.1304	9.45673	9.81275	10.4383	9.92416	9.76478	10.5003	9.01142	10.3146	9.95077	10.5462	9.83481	9.4244
7892516	3.66834	2.70243	3.68157	4.12064	2.93605	3.49709	3.32596	3.43805	4.74915	3.44845	3.11463	2.75801	3.45791	4.04905
7892517	5.9772	6.07446	5.54676	6.08869	4.34994	5.70616	6.05694	6.39448	6.72269	6.56353	5.23783	7.15475	6.03905	6.16007
7892518	3.90732	3.01159	3.63503	3.30781	3.17448	2.94714	3.19705	3.85538	4.05988	3.18486	3.42757	3.47108	3.1864	3.73802
7892519	5.00934	4.63494	4.92156	4.76849	5.15531	4.35663	4.93206	5.34238	4.85148	4.6678	4.82697	5.40558	4.81069	5.02913
7892520	9.24653	10.1509	9.45484	9.16093	10.3702	9.63649	9.60589	9.94519	9.62941	9.92202	9.90429	9.6979	9.22171	9.59864
7892521	7.28649	8.1762	7.67533	7.74197	7.08135	8.26355	8.42248	8.24342	7.27837	7.76346	7.52147	8.30914	7.26496	7.5089
7892522	7.64672	7.56044	7.09197	7.42624	7.1489	6.76817	7.21319	6.9753	7.58391	7.5329	7.19851	6.8584	6.69387	7.50466
7892524	5.82188	6.61063	5.92281	6.55358	6.432	6.311	6.61194	6.94513	6.73177	6.61487	5.92534	6.94055	5.98971	6.15949
7892525	6.09481	6.34961	6.35477	5.8762	6.70803	6.7165	6.33575	6.69138	6.34726	6.30344	6.18054	6.60263	6.31321	6.04835
7892526	5.53618	5.74438	5.72432	4.76674	3.6455	5.68269	6.23298	6.13963	6.04384	4.75687	6.11244	5.49703	4.83003	5.70575
7892527	8.8338	7.672	7.43868	7.79668	7.4968	8.81286	8.28323	8.42022	8.45154	7.64925	7.33938	8.74451	7.94147	8.48701
7892528	2.29191	2.30424	2.40695	2.28532	2.11726	2.12	2.43963	2.13545	2.99364	2.0551	2.398	2.64951	2.60246	2.12399
7892529	4.72686	6.79828	5.61973	5.65145	7.10352	4.74055	6.44148	6.21135	5.37413	5.41005	6.29731	6.10492	6.05528	5.61634
7892530	8.3054	7.49701	7.63788	8.41459	8.68798	8.22044	8.23177	8.59057	8.70059	7.64332	8.35287	8.97867	8.30677	7.54535
7892531	7.15749	6.00081	6.08386	6.17132	4.99858	6.24354	6.26498	6.71723	7.09517	6.10054	5.0199	6.39116	6.86722	6.14072
7892532	3.54469	3.56839	3.56388	3.94251	3.6407	4.51513	4.63112	3.89631	5.31079	5.00545	3.6944	5.0056	3.69742	5.10487
7892533	7.42517	7.97639	6.87968	7.21898	7.97126	6.59672	7.89235	7.7811	6.88066	7.09384	7.75096	7.43159	7.59372	6.43722
7892534	5.53603	7.83163	6.03996	6.02005	5.83682	6.19726	5.80662	6.30539	5.88327	5.47616	6.67611	6.39476	5.89945	6.37103
7892535	7.69846	7.35297	7.22153	7.59076	7.50413	6.94813	6.92597	7.39037	7.90977	7.67623	7.67374	7.24522	7.68903	7.01527
7892536	12.5778	11.9915	12.1485	12.3184	12.0447	12.0886	12.3045	12.3097	12.6738	11.8587	12.3132	12.0053	12.2023	12.1305
7892537	4.04455	3.80154	4.06148	3.90013	2.64651	2.95607	4.17343	4.04846	4.65208	3.40499	4.63732	4.77859	3.66214	4.20406
7892538	5.74409	5.91906	5.93347	5.2125	7.82206	6.42911	6.31015	6.3371	6.18278	5.92548	6.70594	6.4038	6.2671	6.64195
7892539	4.31871	3.56792	4.04657	3.54781	5.41895	3.5853	5.02254	3.50554	4.96196	4.28801	4.63336	5.27518	4.11686	4.87182
7892540	6.52357	6.00352	5.82568	6.88105	6.13441	5.5718	6.07104	6.8437	6.63684	6.63732	7.06475	6.55457	5.28333	6.78629
7892541	10.9356	10.2679	10.619	10.1766	11.5351	10.2566	10.5698	10.3392	10.9341	10.3552	10.7868	10.6376	11.2878	10.2615
7892542	10.2745	10.4097	10.3082	10.4799	9.98289	10.5795	10.638	10.4271	10.4394	9.97377	10.0458	10.021	10.5504	10.5696
7892543	5.32451	5.51436	5.04522	5.79789	5.25568	5.71624	5.56011	6.15827	5.43635	6.09902	6.3131	6.47358	5.49342	6.35164
7892544	4.96488	5.63735	4.94181	5.02514	4.56775	5.30436	5.39826	3.47867	3.12929	5.39203	5.20955	5.5199	4.44487	5.21322
7892545	5.63359	6.26405	5.64596	5.70773	5.89296	5.43321	5.86244	5.63489	5.5059	5.56357	5.97233	5.29005	6.2601	5.65688
7892547	4.25198	4.57985	5.10066	4.10856	4.79833	5.28682	4.54063	4.82453	3.7271	3.76621	4.53375	3.93894	5.02296	5.1165
7892548	7.15877	6.86635	6.88811	7.08983	6.33432	7.4592	7.55693	7.67884	6.95839	6.99271	6.21778	7.74919	6.25465	7.28688
7892549	6.0232	5.55685	6.28867	6.66047	5.95405	5.82824	6.71672	4.40563	7.26115	6.27716	5.6199	5.56353	6.22014	5.87035
7892550	6.0151	5.82004	5.67546	6.26709	6.06761	5.89563	5.94153	6.35043	4.63293	5.79994	4.94358	6.57775	5.71645	5.63982
7892551	11.1617	11.557	11.1692	10.9841	11.7742	11.1434	11.318	11.6038	10.7047	11.5576	11.6265	11.3204	11.2122	11.1082
7892552	4.69401	5.16896	3.1897	4.07687	4.10884	5.11233	5.48935	5.13877	4.95043	4.79225	4.2878	5.04973	4.47391	5.40578
7892553	2.93518	2.84687	3.77617	3.69448	2.93172	2.60912	4.35774	2.60663	4.78358	2.31704	2.91751	3.49742	4.24048	3.21669
7892554	4.89856	3.19563	4.40431	4.30961	2.86399	3.34898	3.78603	3.80943	4.56142	3.13415	3.61637	4.32326	3.45204	3.90867
7892555	7.59823	7.17316	7.07468	8.2478	7.50994	6.97385	7.54789	7.96115	7.16815	7.21111	5.87692	7.2471	7.89738	8.07656
7892556	12.6964	12.5092	12.7004	12.7018	12.496	12.7831	12.6565	12.7228	13.1361	12.7021	12.4753	12.4902	12.7364	12.7466
7892557	3.45088	3.08436	3.7853	4.23085	3.68429	5.10625	4.1732	2.84761	3.79453	3.0698	2.92014	2.96692	3.90461	3.2466
7892558	4.45827	4.0815	3.91556	4.63656	3.21667	3.57043	4.77172	4.54599	4.94861	4.21817	4.29954	4.8507	4.33666	4.6652
7892559	7.38825	8.14612	7.28731	7.31772	7.53877	7.0769	7.11199	6.96076	7.45529	7.45947	7.37807	7.46643	7.32486	7.98181
7892560	5.44379	5.90189	5.43724	5.82294	5.80535	5.20732	5.57209	5.09838	4.76462	5.89363	5.27068	5.15605	5.12771	5.07739
7892561	11.9237	12.7401	12.0604	11.3641	12.7189	12.1046	11.7273	11.6676	11.6913	11.4595	12.5558	11.6939	11.9934	11.7445
7892562	7.62635	7.2507	7.67559	8.31101	7.49932	7.65127	7.81756	7.8197	7.96466	7.94233	7.34215	7.32259	8.2473	7.69393
7892563	6.72982	7.16293	6.85662	7.27894	6.78305	7.1935	7.02287	7.98337	6.8291	7.64452	7.40076	7.58447	6.97111	7.02968
7892564	11.8097	12.0571	11.6391	11.4889	12.4449	11.7761	11.8439	11.6708	12.0542	11.3346	12.0361	11.6842	11.7668	11.969
7892565	6.91985	7.99812	7.25797	7.37563	7.82159	6.96518	6.88852	6.92699	7.35089	7.54601	7.50214	7.56995	7.16276	7.60042
7892566	4.37112	3.76106	4.2882	5.05932	2.40368	3.94657	4.42325	4.74625	3.58521	3.76189	3.00803	3.56317	4.83863	2.91061
7892567	5.71214	6.40257	5.51848	5.7475	4.71829	5.51356	6.01107	5.47007	6.46396	5.5475	5.82429	5.81527	5.83822	6.04889
7892568	11.215	10.4277	11.3276	11.14	10.1878	10.7634	11.0177	11.4576	11.6901	10.8592	10.5143	10.6338	11.4904	11.0805
7892569	10.2284	10.3603	10.3567	9.64025	9.4367	9.6664	10.0878	9.9013	9.55227	10.2213	10.113	9.5578	10.4342	10.0926
7892570	6.07189	6.19875	5.35868	5.40017	5.93995	5.94685	6.95558	7.14653	7.07824	5.96889	5.4863	6.13503	6.32898	6.23659
7892571	2.05228	2.02605	2.45711	3.42499	2.04242	2.3887	2.31251	3.04128	3.42507	1.86734	2.34191	2.54262	2.31882	2.50307
7892572	6.19927	7.4648	7.16293	6.97063	6.89493	8.32673	7.48815	7.44886	6.78148	7.53786	7.5934	8.12508	7.25803	7.17766
7892573	6.90696	6.68843	5.59173	6.35206	6.41932	6.31677	6.65028	6.64783	6.10318	6.47344	6.51099	7.10297	6.22452	5.13142
7892574	10.673	10.4131	10.8891	10.7735	10.6067	10.2329	10.9042	10.4018	11.4302	10.6185	10.8259	9.7242	11.1811	11.0327
7892575	6.42096	6.10877	5.88382	7.25687	6.32557	5.88139	6.87985	7.05141	7.23825	6.54854	6.37193	7.18616	6.00645	7.32699
7892576	7.25764	7.54409	6.95872	7.06036	6.98499	7.26599	6.98556	6.48909	7.01071	6.55557	6.90664	6.20393	6.92654	7.48506
7892577	3.08277	2.4395	3.05282	2.33035	2.23022	2.72737	2.6671	2.25251	4.6692	2.82433	2.64161	3.07816	2.96256	2.7432
7892578	6.10048	5.92246	4.9081	4.71697	4.90159	4.73112	5.4896	5.72393	5.73925	4.84059	5.52113	5.57368	5.21147	5.94961
7892579	10.9331	10.3603	10.6141	10.8489	10.5911	9.7674	10.1462	10.0059	11.7295	10.4872	11.1867	9.78504	10.5587	10.9681
7892580	3.4179	2.70243	3.60596	3.24796	3.52672	3.62554	3.5597	3.21701	3.87938	3.38784	3.23868	3.39876	4.02127	3.81942
7892581	3.59061	3.49622	3.94412	4.00912	2.98378	4.28643	4.55463	4.28499	5.15589	2.96074	2.60821	2.75445	3.60738	3.53711
7892582	3.66879	2.7788	3.53046	3.10337	3.84367	2.53394	3.42772	4.17033	3.59538	3.17021	3.74049	4.74729	3.2552	3.50389
7892583	5.88738	6.71932	5.70679	6.28943	5.62776	5.86478	5.72356	6.17229	5.72821	5.99803	6.32775	6.08047	5.46188	6.17844
7892584	6.83694	6.35589	6.60911	6.45731	6.73692	5.6584	6.16113	7.02849	6.11431	6.50572	7.07545	6.77052	5.93007	6.31674
7892585	3.09559	2.93684	4.15071	2.68321	3.43378	2.59824	4.81801	4.01995	3.5617	3.58272	3.46635	3.59918	4.71152	3.47584
7892586	2.83968	2.99592	3.30549	2.65174	3.17108	2.91291	2.32425	3.00534	3.22975	2.27796	3.0192	3.54033	2.35216	2.73986
7892587	4.22913	4.22299	4.55605	3.78715	3.69032	3.79427	4.58677	3.8975	4.30034	3.8361	4.09509	4.05608	4.06565	3.22067
7892588	2.76531	2.27495	1.96817	2.79737	1.80182	2.61911	2.62317	2.41036	2.10467	2.35352	1.86249	2.68776	2.61433	1.99246
7892589	6.18333	5.26981	6.68592	6.25302	5.01703	5.97908	6.34079	6.67944	5.80414	5.93365	6.18227	7.85132	5.11359	6.41902
7892590	3.49495	4.06237	2.41169	2.91385	2.90127	3.62101	4.91441	3.08367	4.28175	4.55188	2.46619	3.68181	2.96238	3.9292
7892591	2.61197	2.18621	2.61412	3.08028	2.60633	2.89998	2.72941	2.52762	3.32051	2.65851	2.58358	3.61329	2.87461	2.3072
7892592	5.54808	5.06256	5.2567	5.11101	4.64832	4.31782	5.31777	5.37382	4.02283	4.87311	5.0203	5.2218	4.01012	3.72053
7892593	4.87639	5.46851	4.08802	4.57531	5.12191	5.06175	5.19035	6.01568	4.58866	5.39076	4.25108	4.75142	5.20785	5.24559
7892594	3.08399	3.4685	3.80063	3.57288	3.82224	3.11724	4.91621	3.55319	4.45458	4.0612	3.78099	4.09711	4.61076	5.00919
7892595	5.57278	4.59652	4.80086	5.18373	3.51752	4.64968	4.93466	4.70577	4.66561	5.03977	3.58357	4.52101	5.29722	4.60126
7892596	3.94336	4.47918	4.25152	3.43185	4.1566	3.7781	4.21106	3.98417	4.39104	4.17987	4.30885	3.67556	3.20718	4.39186
7892597	5.09741	5.79254	4.96353	4.16889	5.16627	4.51593	4.79826	3.94186	2.84171	5.57954	5.18862	5.16602	4.88056	5.19519
7892598	10.1257	10.072	10.1953	10.2391	9.46397	9.96085	10.0557	10.2549	9.33979	9.28475	9.68044	9.94595	10.3271	9.6324
7892599	10.8362	11.2427	10.7455	10.8576	11.5234	10.7022	10.7951	10.6222	11.5395	11.2038	11.2289	10.9659	10.6925	11.0746
7892600	2.3889	2.78667	2.90501	2.3022	2.07654	2.62509	2.46408	2.40075	3.21904	3.25255	2.2379	2.29819	2.21874	2.99296
7892601	5.6726	6.00133	5.81751	5.87294	5.49165	5.83932	5.60015	5.2817	5.81751	5.8222	6.03552	5.7131	5.81751	5.90403
7892602	3.10189	2.60244	2.42777	2.69773	2.17828	3.25858	2.55042	4.44624	2.45539	2.8502	3.29535	3.17218	2.81223	2.18211
7892603	5.0845	5.73477	4.32218	4.13157	2.92029	4.71527	5.38089	5.48213	4.84934	4.2007	3.50965	4.49625	5.28013	4.40053
7892604	4.44032	4.94451	4.95548	4.41689	3.9694	4.60913	4.37726	4.91396	5.65474	4.37291	3.91605	4.70436	4.89386	3.71403
7892605	10.0286	10.2618	9.9311	9.58454	9.27109	9.51127	10.1595	9.86593	10.2927	9.28256	10.0453	9.52789	10.3472	10.2434
7892606	11.6894	12.3881	11.8685	11.6132	12.5803	12.1889	11.9473	12.3863	11.6695	12.1434	12.2817	12.1759	11.8676	12.0107
7892608	8.53039	9.45186	8.41869	8.15906	9.83124	8.66784	8.9788	9.08999	8.47228	8.96959	9.32313	8.19657	8.54074	8.62016
7892609	3.30062	2.13924	1.8078	3.60738	3.09285	2.01726	4.62296	1.78184	2.65752	1.69335	2.01726	2.11204	2.44763	3.55119
7892610	7.39805	5.01956	6.44206	6.66882	6.06134	6.15892	6.93336	7.57766	7.51315	7.01639	6.05957	6.23694	7.46136	6.6581
7892611	2.22397	2.02939	1.8416	2.44224	1.77985	1.69589	2.41131	2.25017	2.75377	1.50613	1.96123	2.64464	2.15372	2.31324
7892612	4.02709	4.69807	3.17118	2.50843	2.79411	3.71948	3.75888	2.70299	2.46097	2.88417	2.75434	4.55459	3.01596	4.14913
7892613	9.86518	10.6326	9.79101	9.75359	10.7219	10.66	10.1724	10.5399	9.67357	10.5669	10.3242	10.3777	10.1696	10.0437
7892614	3.98082	4.26726	3.72067	4.64282	3.35772	4.14592	4.62085	3.80178	5.54797	3.05734	4.44696	2.99073	3.14855	4.00817
7892615	4.93153	3.41832	3.81629	4.88476	3.66372	3.22841	4.73955	3.91823	4.80971	4.84938	4.63329	4.04421	4.26353	3.69748
7892616	2.64192	2.35851	1.96965	2.65487	2.75725	2.53394	2.3222	2.01149	3.16187	2.28729	2.26263	3.04554	2.6854	2.95843
7892617	12.3643	12.9572	12.3056	12.0921	12.9981	12.5248	12.965	13.2419	11.8459	12.7617	12.7855	12.7855	12.5965	11.7381
7892618	7.51888	6.67815	6.61707	6.68075	6.17832	6.69551	6.83005	5.94534	7.1407	6.5636	6.78861	6.02446	6.92238	6.69284
7892619	3.97812	3.00144	4.37626	3.6182	5.41456	4.12579	3.95709	4.88168	4.30677	3.51211	3.85057	3.91475	3.95194	3.93788
7892620	12.4306	12.557	12.4359	12.5687	12.5319	12.4855	12.3836	12.2422	12.2282	12.7839	12.4278	12.4034	12.3981	12.2972
7892621	12.4702	11.084	12.3004	12.3403	11.3832	12.0916	12.1549	12.1926	12.5336	12.1763	11.5024	11.9175	12.2625	11.8214
7892622	11.0443	10.7109	10.8561	10.857	11.01	10.5496	10.7827	9.99065	10.8629	10.7916	11.1434	10.726	10.5126	10.5632
7892623	10.5173	11.2539	9.8378	9.8633	11.5109	10.15	9.60758	9.55869	10.8885	9.75448	10.9636	10.1069	9.92604	10.6335
7892624	3.60386	4.67616	3.51224	3.90734	3.83086	4.21273	4.09518	3.87731	3.43358	4.62164	3.70834	3.93145	4.52591	4.09235
7892625	6.03622	6.51997	6.31176	6.52427	6.33845	6.78198	5.82207	7.00072	6.4457	6.90382	6.82506	6.87486	6.47	6.98253
7892626	4.9681	4.21525	4.77994	3.92281	4.8822	4.22965	4.92524	5.16227	6.0659	4.16891	4.64273	4.42196	4.71372	4.21623
7892627	7.59826	7.95371	7.98224	8.06107	8.08827	8.42894	8.0015	7.77027	7.71189	7.93595	8.238	7.71906	8.11913	8.16066
7892628	11.6355	9.72164	10.9191	10.7176	10.7774	10.9995	11.0309	10.743	11.8103	10.4024	11.1804	9.49379	10.8586	11.3058
7892629	4.97421	4.66223	4.59373	5.84094	4.85232	4.77039	5.96221	5.45777	4.38634	5.46427	3.6575	5.73731	5.0838	5.43841
7892630	10.0506	10.2235	10.08	9.92714	10.3446	10.4082	10.3101	9.94348	10.7868	9.81083	10.4084	9.3085	10.4238	10.5966
7892631	2.30157	2.14518	2.09681	2.44869	2.25199	2.09226	2.56071	2.39468	2.3436	2.06016	2.54881	2.44726	2.17724	2.26953
7892632	3.92149	4.77548	4.11971	3.81336	3.31968	3.6253	5.06407	4.0301	4.60355	3.7301	3.79699	4.93653	3.91086	3.99363
7892633	7.45338	7.88042	7.11567	7.79973	7.70431	7.97432	7.73258	7.628	8.3607	8.26136	6.99673	8.43807	7.60282	8.24802
7892634	8.17327	9.58019	8.25297	8.15383	10.1389	9.02005	8.69847	9.58393	8.25879	9.09991	9.56631	9.31208	8.74493	8.46528
7892635	8.79016	8.80279	8.49086	8.55008	8.84963	8.63588	8.37808	8.60027	8.53972	8.79806	8.84007	8.67489	8.39675	8.51994
7892636	8.15976	9.16801	8.05136	8.43284	9.24803	8.78549	8.60152	9.44995	7.56857	8.55197	9.11472	8.56131	8.65374	8.09833
7892637	6.98638	6.62058	6.52122	6.95423	6.73871	6.7987	6.3781	6.87422	7.36958	7.02071	6.13717	7.21936	6.07244	7.46546
7892638	2.16033	2.27619	2.80347	2.45523	2.46156	2.1357	2.2165	2.38118	2.22794	1.76818	2.46256	2.92224	2.84795	2.4164
7892639	10.1263	10.6429	9.98591	9.88358	11.0226	10.5901	10.1741	10.1925	10.4336	10.2337	10.3958	10.8235	10.173	10.3756
7892640	12.9733	12.4014	12.7523	12.7219	12.8606	12.512	12.7642	12.8732	12.8873	12.5626	12.7744	12.4313	12.8168	12.3579
7892641	4.53728	4.762	4.73435	4.93818	4.26798	5.41828	5.47352	5.19813	2.72237	4.67249	4.95045	4.21001	3.52365	4.53331
7892642	9.53736	10.4488	9.63987	9.62854	10.5902	10.6257	9.76893	10.3095	9.47573	10.0041	10.1215	10.3836	9.73933	9.85756
7892643	10.751	9.28615	10.0587	10.089	10.2488	9.91812	9.59764	9.50109	11.191	10.0702	10.7287	9.48622	9.70971	10.8533
7892644	8.03158	7.93396	7.9312	8.3944	7.216	7.8897	8.07961	8.0002	8.30166	7.79832	7.36195	7.22482	8.30159	8.00008
7892645	2.75729	2.48607	2.0156	2.33991	3.08682	3.0678	3.51277	2.61486	2.70267	2.77551	3.01171	2.50277	2.15149	3.13512
7892646	2.69591	2.41077	2.90382	2.02189	2.14752	2.56621	2.57449	2.16704	1.99018	2.52441	2.22653	1.79866	2.44541	2.05276
7892647	5.98397	7.15396	5.23901	5.33044	4.28567	4.62119	6.82781	6.68326	6.10631	5.26035	5.1929	5.34041	6.22623	5.36254
7892648	10.2507	9.18422	10.3261	9.94853	9.48952	9.347	9.52861	9.60964	10.9314	10.9744	9.81695	10.8489	10.3853	10.7545
7892649	5.19298	4.52311	5.0511	5.64899	5.78634	4.88328	5.14565	4.40713	5.39128	6.10748	5.06727	5.14975	5.28397	4.66142
7892650	13.4051	12.8093	12.995	12.9945	13.1083	13.0412	12.9503	12.8484	13.3754	12.9311	13.2292	12.9235	13.2963	13.196
7892651	3.08257	3.78866	3.05181	2.91436	3.88605	3.44588	3.07283	3.47082	3.2452	3.43415	3.55915	3.50307	3.69684	3.24034
7892652	12.3326	11.3569	11.8581	11.9597	11.2272	11.5153	11.8401	11.6507	12.2293	11.4647	11.6994	10.6627	12.0444	11.5734
7892653	3.32095	2.61838	3.28351	2.68481	2.47794	3.53888	3.21929	2.65835	3.14179	3.37922	2.17914	2.36852	2.8296	5.08254
7892654	8.77759	9.69012	8.94075	9.3187	10.1612	9.69928	9.70565	10.2911	8.19815	9.52085	9.70032	9.60364	9.38822	8.51287
7892655	4.16684	4.0494	3.60196	3.08768	3.46172	3.18961	3.49544	3.96907	3.82302	3.34774	3.44691	4.51609	3.25513	3.55762
7892656	4.3599	4.6767	4.14841	4.54804	5.23622	4.2158	4.56739	4.3783	4.39505	4.44635	4.70519	3.75028	3.41499	5.3712
7892657	3.31806	3.80939	3.91535	3.45578	4.3283	3.40165	4.08895	4.29897	4.66649	3.27614	3.44387	3.34779	4.19085	3.76848
7892658	2.25509	3.43227	2.83295	2.25362	2.68657	2.36573	3.6233	2.80761	3.55337	2.95658	2.7649	4.80532	3.50384	3.96822
7892659	3.54796	3.50341	4.49186	2.69393	3.82696	2.75779	3.16957	3.41267	3.78301	3.79914	2.87428	3.36356	3.49349	3.13988
7892660	1.87166	1.93742	1.95823	1.55943	1.94596	2.01726	2.16991	2.2437	2.38888	2.04165	1.50749	1.8078	1.94596	2.91209
7892661	9.97903	8.3513	10.0993	9.5681	9.75394	9.14883	9.54068	9.01841	10.3485	9.93179	9.68255	10.3449	8.73529	10.5489
7892662	10.5037	10.1668	10.4088	9.86781	9.64262	10.0882	10.2306	10.0438	9.84496	10.4186	9.92519	9.83203	10.6098	10.4149
7892663	12.2168	12.5343	12.3269	12.0064	12.5328	11.9918	12.1316	12.2078	12.2812	12.3589	12.379	11.9306	12.456	12.6824
7892664	6.41373	4.41422	6.76177	6.66077	6.35592	6.57218	7.21999	7.25059	5.34768	6.38185	5.90868	6.96297	7.03236	5.90525
7892665	5.99014	6.7126	5.86959	6.39172	6.16718	6.24818	6.33197	6.33522	5.85839	6.28309	6.16349	6.35588	6.21655	6.6346
7892666	3.3828	3.60604	2.39643	2.59462	3.17822	2.72262	3.07354	2.64403	2.60099	1.99401	1.95372	3.32526	3.41922	2.52453
7892667	9.97686	10.3356	10.0509	10.3197	10.3029	10.0884	10.0529	10.4736	9.97548	10.4258	10.3754	9.98662	10.1307	9.98562
7892668	11.8349	11.5239	11.4191	11.553	11.0623	11.3316	11.9241	11.7627	10.7571	11.3723	11.1901	11.0206	12.1037	11.8466
7892669	7.10804	7.25442	7.37674	6.84454	8.01157	7.1223	6.93764	7.88581	7.09167	7.47675	7.5086	7.43988	7.11523	6.76532
7892670	8.94676	8.24538	8.9777	8.52643	7.99935	8.6821	8.62295	8.53751	8.33718	8.40475	8.29697	8.07393	8.9448	8.59253
7892671	4.25823	5.03598	4.94173	4.37101	4.15893	4.19609	5.4894	4.36793	4.57288	3.80611	4.33876	4.34573	3.75521	4.20108
7892672	6.2137	7.12126	6.23532	5.71455	5.93606	6.0164	7.05731	6.62071	5.94338	4.77493	5.28352	4.80033	7.05352	6.33601
7892673	6.18105	7.12027	6.2766	6.184	7.34165	6.27714	6.75014	6.39332	5.80739	5.92915	6.8791	6.24805	6.88605	6.00854
7892674	8.90869	8.31791	8.93534	8.27057	8.71912	9.06463	8.60469	7.89633	9.42277	8.33724	8.26128	8.1559	9.0601	9.16841
7892675	6.93202	7.22839	6.57411	6.84473	6.85697	5.89418	7.10021	7.54352	6.60329	6.72582	6.15796	8.02516	5.92163	6.15059
7892676	4.66111	3.04933	3.71886	3.01394	2.59613	3.3772	3.69039	3.322	4.47948	3.80589	3.00854	2.80757	3.17811	3.16319
7892677	10.2125	10.7954	10.436	10.2765	11.13	10.4377	10.5548	10.6815	10.0461	10.514	10.9021	10.6346	10.4329	10.2968
7892678	7.57141	7.44392	7.47035	7.47175	6.76558	7.61189	7.43628	6.87306	7.66001	7.52568	7.21004	7.16634	7.20203	7.23296
7892679	6.61835	6.4727	5.69853	6.13456	5.07492	6.75683	5.18067	6.8386	7.44851	5.80943	6.02558	5.59862	7.02584	7.05371
7892680	10.8371	8.59834	10.6315	10.3884	9.85392	9.52664	10.1355	10.1667	12.0131	10.7745	10.2518	9.17276	10.038	10.731
7892681	6.87689	6.82148	6.92506	7.01021	7.18484	7.06693	6.91749	7.27371	6.91206	7.55141	6.85688	7.62844	7.48892	6.8916
7892682	5.21586	3.28756	3.82734	5.17134	5.63262	4.96405	4.98902	4.16509	6.53317	4.80736	5.08407	3.41496	5.23522	4.7765
7892683	4.03906	4.76302	4.80647	4.93931	4.26626	3.83088	5.1145	3.78999	5.64622	4.88199	4.56969	5.05856	5.34586	4.06169
7892684	11.3645	11.4758	11.2158	11.1018	10.6309	10.4367	11.3859	11.6257	11.7972	10.8282	11.1652	10.768	11.5392	11.691
7892685	4.99295	5.21925	4.95795	5.50873	5.29239	5.10023	5.4333	5.04702	5.3145	5.87139	5.30564	3.91945	5.06793	5.24412
7892686	7.40587	8.16651	7.37061	7.21571	8.21899	7.83931	7.41613	7.48393	7.2843	7.67932	7.77938	7.91011	7.92739	7.29114
7892687	5.27728	4.96702	4.7632	5.7161	5.42679	5.01842	5.98237	5.66714	5.45119	5.20439	6.09274	5.77695	5.18824	5.81031
7892688	9.93336	8.79694	9.63698	8.87077	9.24908	9.64231	9.28087	9.0055	11.2244	9.13113	9.11011	8.43692	8.89994	10.2136
7892689	3.68169	4.65287	4.73995	4.49262	4.39643	4.75801	4.76068	4.67498	4.53312	5.133	4.49615	5.32418	3.96635	4.6125
7892690	3.82317	3.42825	3.00778	3.03486	3.51426	4.63686	3.02934	3.90838	3.92297	2.63138	2.55471	4.12162	3.37251	3.25519
7892691	2.51801	2.39722	2.75037	2.60463	2.18625	2.19855	3.11326	2.48133	3.18416	2.59336	2.08084	3.4157	2.316	2.21522
7892692	7.11099	7.4179	6.76866	7.19039	6.70419	7.79179	7.0678	7.09364	7.7152	7.39618	6.60412	7.34218	7.113	7.09537
7892693	8.67487	8.69475	8.65974	8.55128	8.41043	8.52175	9.01962	9.1538	8.91749	8.88357	8.46237	9.23498	8.89911	8.93736
7892694	8.15053	8.29774	8.42165	8.78699	7.65292	8.15332	8.54489	8.15249	8.82762	8.63499	8.27634	7.07336	7.79773	8.66405
7892695	4.97413	5.06316	5.04222	4.86322	4.53043	5.23416	4.47857	4.15816	5.59606	4.84388	5.365	5.37044	4.80246	5.40976
7892696	5.37241	6.33508	5.65585	5.45262	6.45636	6.28454	6.03767	6.63403	6.41873	5.85138	6.42154	6.24689	6.49716	6.29157
7892697	7.73211	7.79339	7.28309	7.63793	7.69904	7.65778	6.95443	6.66701	6.53867	7.56947	7.9703	7.51385	7.22756	7.87277
7892698	1.99175	2.09517	1.99921	1.99029	1.90817	1.91653	1.99029	1.99029	2.17523	1.99029	1.99029	2.23152	1.99029	1.94835
7892699	6.33841	4.20248	4.89742	6.05883	4.56316	6.20894	6.47431	6.34522	6.66047	6.12762	4.43002	5.50499	5.62153	5.74306
7892700	4.46798	5.87183	5.29253	6.07028	6.20834	5.38826	5.07816	5.60742	6.54805	5.60221	5.2958	5.93117	6.11495	5.10601
7892701	12.0793	11.1032	11.9653	11.6656	11.284	11.1942	11.1628	11.0446	12.1015	12.0318	11.6207	11.5812	11.0784	11.5367
7892702	5.08068	3.57986	5.23719	4.52481	4.24646	4.29077	5.16067	5.49448	4.78136	4.95487	4.52007	4.46403	5.05526	5.31242
7892703	8.15107	7.78968	8.18697	8.41028	7.31973	8.96927	8.04198	8.27776	8.55866	8.13628	7.91059	8.19008	8.16971	8.24623
7892704	13.4214	13.4968	13.2859	13.2182	13.4383	13.2124	13.2546	13.2023	13.5716	13.4521	13.3081	13.0628	13.53	13.5725
7892705	7.8524	8.58538	6.79547	7.49088	6.418	7.85186	7.52097	7.58563	7.24382	7.04291	7.28227	8.68121	7.71116	7.7055
7892706	6.82569	7.24268	6.31542	7.14527	6.13441	6.498	7.28642	7.45513	7.37449	6.76321	5.94188	7.56061	6.93842	7.75787
7892707	9.07051	8.97428	8.8929	8.98303	8.06164	8.11988	8.95539	9.78929	9.13932	9.08377	8.54928	9.24413	8.63457	8.27325
7892708	4.0624	4.29459	4.03108	3.70057	3.69941	3.91458	4.33404	5.08445	5.29876	4.56984	4.14144	4.28783	3.8659	3.9131
7892709	2.43704	2.15543	2.58446	2.21828	2.23799	2.21328	2.41491	2.02128	3.37794	2.731	2.79081	3.19945	2.9697	2.03289
7892710	3.39376	2.36056	2.4364	2.42038	3.02848	2.67589	2.43915	3.10075	3.12446	2.83532	2.09733	3.59596	2.24371	2.50621
7892711	6.35045	6.48004	5.82416	6.35045	6.21649	5.92815	6.4465	7.37307	6.76948	6.21239	6.29632	6.944	6.31358	6.74684
7892712	8.23797	9.61034	8.197	8.56759	9.62308	8.83352	8.89429	9.403	8.24467	9.06511	9.063	8.7897	8.69022	8.25248
7892713	9.01661	9.90972	8.88123	9.06116	9.97504	9.69709	9.30488	9.73224	8.47171	9.46005	9.55393	9.83757	9.49551	8.69292
7892714	3.2492	3.3103	3.06738	2.8816	2.68228	2.821	4.19855	3.15148	3.88849	3.01004	3.04236	3.07737	3.41788	3.19858
7892715	3.60247	3.8281	3.72002	3.83383	3.12225	3.75198	3.56654	4.11615	3.3862	5.5065	4.10006	4.45728	3.45748	4.10414
7892716	5.29662	5.21033	5.57967	5.79678	5.57575	4.7549	6.70224	4.85336	5.92231	5.95791	6.38748	5.87788	5.30676	6.75589
7892717	5.76606	5.36634	5.63348	6.19625	4.63555	5.3241	6.30621	5.86206	6.63273	5.82965	5.43423	5.06713	5.06406	5.46594
7892718	2.99762	2.89953	2.88201	3.86544	2.34382	4.21566	4.89362	4.16987	4.4011	4.19271	2.27592	4.59024	3.3737	4.18292
7892719	8.75688	9.90046	8.7953	8.85144	10.5952	9.34008	9.41789	9.9862	8.30223	9.39538	9.91616	9.4028	9.22761	8.88118
7892720	10.0799	9.62846	8.27144	9.48104	10.0723	9.4871	10.2164	9.27475	10.1679	8.20556	10.193	9.6514	9.30135	9.82487
7892721	9.03372	9.87419	9.37301	9.13753	10.773	9.82132	9.46391	9.93057	9.35214	9.54696	10.0385	9.53447	9.34777	9.42727
7892722	2.10206	3.33963	2.83933	2.55475	2.38601	2.02315	2.63735	2.50908	2.51845	2.50908	2.50908	2.70611	2.54011	2.22146
7892723	3.16202	3.97518	4.00172	2.81349	3.75168	3.23096	4.79315	3.39658	3.60515	3.2004	4.86003	2.56596	4.41349	4.22497
7892724	5.91916	3.489	4.53453	4.09205	4.79783	4.22949	6.18365	5.31688	5.10217	4.6786	4.73347	4.77418	4.17321	4.46063
7892725	3.25041	2.83245	3.30999	4.10553	3.75942	2.30923	2.84127	4.08461	3.67149	2.30637	2.81461	3.90531	2.35702	4.23995
7892726	6.1176	5.79781	5.32506	6.53526	5.18758	4.48738	4.90675	5.08663	5.14559	4.97422	5.33159	3.87901	6.53231	5.49216
7892727	4.90161	4.50708	4.72284	4.2997	3.96331	4.56631	4.96627	2.88282	5.07772	4.3295	3.68977	4.08012	5.13358	4.9254
7892728	3.18991	4.03975	3.89349	3.38123	2.11598	3.93634	2.82023	3.55717	4.57319	3.42909	4.41277	4.03347	3.0439	4.21312
7892729	3.17567	4.62222	3.57222	3.69002	3.53953	4.34459	4.32679	4.71418	4.23659	4.70698	3.15119	5.20017	4.37966	4.2881
7892730	2.89434	3.49975	3.30624	2.69796	3.04122	2.53394	4.43729	4.0246	3.11288	2.88539	5.03933	2.92224	3.48202	3.95229
7892731	6.01305	4.19677	4.73818	4.29773	4.73825	5.36119	5.71639	4.09452	5.47805	5.49946	4.38058	5.24331	5.71884	5.4638
7892732	6.65582	4.49558	6.56641	4.7891	5.20636	3.87032	6.35045	6.01865	4.93723	3.68362	4.94	3.69727	7.3151	2.91209
7892733	3.15717	4.00235	3.95545	4.5129	3.7628	3.61122	5.29395	4.60689	4.598	4.44911	3.62078	5.61041	4.66029	2.67295
7892734	4.94898	5.30059	4.26498	5.28354	4.5372	4.82134	5.15757	5.1673	4.44211	5.17745	4.72424	5.41531	4.43098	4.44097
7892735	4.38537	3.58353	4.08613	4.61079	3.04639	2.74188	4.49763	4.04498	5.91754	4.49386	2.73873	3.37507	5.8183	3.7335
7892736	5.54083	5.63368	5.42223	4.81596	5.27135	5.3693	4.95201	5.97925	5.29741	5.54683	4.76906	5.57796	5.48754	5.26457
7892737	3.3202	3.35944	3.64861	4.12499	3.60747	3.87174	4.11982	4.82352	3.39716	4.52306	4.0966	4.86448	3.29812	4.18457
7892738	7.52144	8.02978	7.34669	7.60742	7.95441	7.68616	7.83447	8.44501	7.51341	7.4453	7.81241	7.93686	7.55998	7.03306
7892739	4.57816	5.02326	5.12423	4.54567	5.67157	4.6854	4.94517	5.59469	5.69848	5.58224	4.55381	5.60586	4.64075	6.07209
7892740	3.81941	2.87219	4.93168	4.7891	3.68362	5.13866	4.80678	4.49558	4.29639	4.43745	3.10709	2.50908	5.45994	4.1235
7892741	6.67473	7.52928	6.31217	7.09491	6.79826	6.46194	7.41097	6.94897	7.19128	6.85407	6.72497	7.38863	6.43196	7.06508
7892742	9.2156	9.23672	8.9485	9.11802	8.29748	9.06629	9.38385	9.12601	8.59235	8.40123	8.85456	9.06604	9.46126	8.37277
7892743	2.59721	2.92119	2.35595	2.72453	2.99188	2.6878	2.90032	2.54231	3.40456	2.61417	2.84186	2.92752	2.6688	2.42133
7892744	7.45951	7.67249	7.27949	7.56814	5.99356	8.13296	7.82024	8.43614	7.49428	7.02312	7.03287	7.49945	8.22745	7.79294
7892745	7.97461	7.78978	8.07416	8.19097	7.88609	8.21058	8.17473	8.03128	8.2621	7.84596	7.78848	7.51597	8.62965	8.02188
7892746	2.10057	2.19207	3.21401	2.64092	2.09895	2.56956	3.00036	2.69991	2.80839	2.25829	2.38246	3.05197	2.51207	2.3914
7892747	7.75009	7.68028	7.89903	8.16506	7.53207	8.05202	7.85311	7.86383	7.71922	7.90881	7.53744	8.19783	7.80851	8.08252
7892748	9.59772	10.4693	9.72424	9.69898	10.7472	10.1822	9.94326	10.2509	9.55115	10.1419	10.5724	10.153	9.95519	9.98106
7892749	5.08597	5.57144	4.13323	5.36204	3.97201	3.99477	5.95092	5.22309	5.64341	3.94257	6.02192	4.75704	4.58372	4.03065
7892750	3.81961	4.63838	4.2037	4.02612	5.0832	4.13256	4.73058	5.21834	3.84015	4.43419	4.04395	5.41403	4.23199	5.11645
7892751	8.23096	8.59169	8.09704	8.37376	9.10672	9.13959	8.51134	8.65685	8.16174	8.5125	8.32275	8.75616	8.63451	8.36752
7892752	3.44138	3.75453	3.61886	3.12132	2.96441	3.30672	3.76879	3.67942	3.03119	2.22921	2.9252	3.32222	2.75842	3.06434
7892753	12.7623	13.3294	12.9733	12.8755	13.3824	13.1379	13.0367	13.2303	12.6576	13.1484	13.1293	13.1402	12.9172	12.9413
7892754	5.27598	4.77573	4.3165	4.61992	4.72705	3.75602	5.59744	4.30502	5.256	4.92299	4.87755	5.03855	5.56968	3.86927
7892755	4.93639	4.14812	4.57716	3.57549	5.1366	3.9783	4.4875	5.29973	3.45621	3.35896	4.50609	3.32284	3.89572	4.82743
7892756	2.04965	2.11547	2.07883	2.04965	1.9251	1.96854	2.08852	2.04965	2.22709	2.04532	2.04965	2.39548	2.04532	2.04965
7892757	7.65098	8.27149	7.34832	7.30437	7.97287	6.96333	7.32942	6.7106	8.01787	7.44788	8.03868	7.53388	7.54415	7.41447
7892758	6.59864	7.00429	6.01796	6.15005	6.93904	6.12937	6.61644	6.54267	6.52126	6.7676	6.43623	7.59717	6.35661	6.38426
7892759	7.01245	6.63736	6.19444	6.70097	5.85145	5.62866	6.55058	7.40707	6.18253	6.57824	6.16571	7.33851	6.4764	5.95382
7892760	3.90565	4.97436	4.31917	4.776	4.4777	4.50122	4.24299	4.50238	4.44522	3.82412	4.00802	3.8124	4.07064	4.07261
7892761	6.42792	6.9374	6.18854	6.54094	6.96216	6.62303	6.67404	7.16829	6.59665	6.70045	6.8802	6.83041	6.93339	7.17551
7892762	12.8437	12.5584	12.7542	12.6188	12.0478	12.7041	12.6611	12.5849	12.7119	12.5084	11.9418	12.9163	12.7112	12.5302
7892763	7.11135	8.0957	7.17653	7.22543	9.03766	7.69206	7.2612	7.92693	6.8447	7.09569	8.25752	7.78387	7.5232	7.51552
7892764	11.1444	11.0197	11.1167	11.0603	10.5192	11.0506	11.2869	11.0848	11.0609	11.1699	10.4615	11.2752	11.0916	11.2609
7892765	9.93644	10.6309	9.72241	9.77298	11.3994	10.3167	10.228	10.7149	9.85223	10.1968	10.3669	10.3803	10.2889	10.1605
7892766	12.1268	12.3914	12.1211	11.8783	12.639	12.1214	11.697	11.5635	12.5568	12.1304	12.5386	11.967	11.851	12.1536
7892767	3.50692	2.74571	3.95942	3.97404	3.75187	3.03902	3.02744	4.1333	3.12712	2.88099	3.78312	3.54434	2.83243	3.78575
7892768	3.45296	2.13311	3.26539	2.5002	2.18391	2.47277	2.3751	2.54217	3.75892	2.38338	2.11728	1.93665	4.0699	3.35668
7892769	2.40757	2.92238	2.1283	2.28063	1.91304	2.40117	3.10523	2.66162	2.48909	2.09635	1.98191	2.4696	2.44006	2.75609
7892770	10.9027	11.5338	11.2727	11.2823	11.1303	10.9145	11.2796	10.9231	10.8539	11.2291	11.5803	11.0721	11.3359	11.4069
7892771	9.71535	9.55443	9.52608	9.97413	9.41938	10.1262	9.86575	9.8657	9.9145	9.19961	9.19786	9.32266	9.95934	9.65814
7892772	4.92177	5.64998	4.37773	5.5228	3.69202	5.28219	5.85206	5.01571	5.96838	3.9547	4.31132	5.39691	5.01909	5.62494
7892773	7.70539	8.30193	7.64325	8.27008	7.85732	7.96164	8.27306	7.95442	7.88184	8.12758	8.13633	8.21961	7.80352	8.12333
7892774	5.49464	6.14933	5.23572	6.12545	6.57263	5.27186	5.49107	6.93446	4.96843	5.7799	5.74319	6.61673	5.57885	5.98739
7892775	6.65193	6.42989	5.63941	5.49069	5.39423	6.08426	5.79871	6.58299	6.71069	5.75596	5.95112	7.05403	5.71639	5.65956
7892776	11.669	10.2154	11.5369	11.1127	10.8454	11.1825	11.327	11.3996	11.6345	11.027	11.7818	9.59373	10.9893	11.5412
7892777	5.58431	5.31443	5.76736	5.61859	6.11938	6.39585	5.50522	6.02179	5.39622	5.68692	6.26182	5.89323	5.95549	5.81601
7892778	9.2043	8.04484	8.59644	9.22788	7.89342	8.72988	8.40695	8.12501	9.41644	9.5178	8.3415	7.71353	9.44623	8.88932
7892779	5.31873	4.98637	4.67976	4.29781	4.50136	4.68009	3.45415	4.83218	5.56871	3.49713	4.03254	5.34685	4.3826	3.38327
7892780	4.53079	4.8179	3.46585	5.27782	3.86691	3.85574	5.28266	5.36118	5.22834	4.22391	4.79487	4.30616	4.46414	4.71049
7892781	6.17139	7.09265	6.19375	6.56925	7.79303	6.7551	5.68737	6.92732	6.96029	6.93898	7.24224	5.85536	6.1452	6.79277
7892782	11.7247	12.3515	11.877	11.7216	12.6829	12.1891	12.0953	12.4458	11.8975	12.1738	12.3925	12.2095	12.0461	12.1365
7892783	9.19955	10.0915	8.75715	9.48462	10.096	9.5897	9.52043	9.97033	8.67919	9.72653	9.50786	9.56675	9.76836	8.77211
7892784	4.45616	4.66289	4.56512	4.43625	4.74584	4.26537	4.0883	5.5023	4.11928	3.58068	4.20901	4.40237	4.83846	5.54099
7892785	2.79687	3.00574	3.56012	4.43699	4.17338	3.24466	4.52701	4.96399	3.52104	2.94778	3.0283	3.14655	3.02446	2.41503
7892786	9.75399	8.8841	9.34603	9.00916	8.60609	9.3173	9.21172	9.19544	9.97514	9.18329	8.89034	8.60974	9.59354	9.1582
7892787	3.61904	2.74369	3.19204	4.3887	3.58961	3.4298	2.92579	3.45171	6.02527	4.72685	3.34264	4.90098	3.57794	5.6049
7892788	10.3821	10.4383	10.2873	10.4894	10.4613	10.1949	10.1957	9.89583	10.1953	10.7327	10.2304	10.0759	10.2225	10.0391
7892789	5.55496	5.15962	5.17526	4.08572	3.7598	4.16068	4.66102	5.55034	7.01213	5.38599	4.61331	6.02325	5.40989	5.20272
7892790	3.30062	3.27654	3.80259	2.98992	3.71494	3.38186	2.88602	3.43283	2.59478	3.14001	4.01578	4.24265	4.25464	4.33507
7892791	12.1598	10.8253	11.65	12.2836	10.8268	12.2694	12.4424	12.3581	12.1133	11.7231	11.2202	11.5828	12.5229	11.573
7892792	5.94707	5.51122	5.73908	5.74825	5.91669	6.46937	6.72753	6.20654	6.61223	6.5057	6.46809	6.73415	5.87524	5.56964
7892793	3.2447	3.50104	2.83646	3.56465	3.39682	3.14793	3.17772	3.50867	2.78309	3.08254	3.18312	2.78081	3.38415	3.62176
7892794	5.61068	4.86607	5.05596	5.80568	4.74209	5.3727	6.36432	6.49663	4.64113	5.51109	4.96639	5.54436	5.80523	5.24934
7892795	6.5624	6.27974	5.76157	5.92352	6.51669	6.65678	6.02085	5.93331	6.3796	6.42292	6.74302	6.1304	6.47391	6.19621
7892796	12.8882	13.2631	13.0407	13.057	13.2327	12.5515	13.2552	13.6497	13.3329	13.264	13.2516	13.5524	13.1599	13.2494
7892797	7.47302	8.54551	7.79107	8.06805	7.43584	8.40378	7.66691	8.16663	7.92903	7.89033	8.3199	9.21966	7.64523	7.68903
7892798	3.32541	4.10224	4.52395	3.03978	3.86668	3.60489	4.5871	3.48646	2.99836	5.04806	4.49885	4.63947	4.03716	4.27538
7892799	2.63542	2.90672	2.66717	2.38167	2.79438	2.58102	3.16631	2.94443	3.42317	2.47791	2.86201	2.09269	2.1309	3.19485
7892800	4.49858	3.83256	5.39391	4.38232	3.14788	3.89129	3.92924	3.9328	5.47915	3.56989	4.03795	4.17257	4.41621	3.90205
7892801	3.03113	3.66597	2.76973	2.91501	3.51993	2.4164	3.33824	2.79259	3.15707	3.20196	2.72085	3.10506	2.75533	2.34474
7892802	10.1043	9.92288	9.7716	9.855	9.75397	9.21398	10.1716	9.97805	9.92895	9.35702	9.67252	9.29922	10.5347	9.97931
7892803	13.0695	12.7561	12.7984	12.8523	13.0375	12.9469	12.8514	12.9123	13.1061	12.82	12.9011	12.9105	13.2691	12.9596
7892804	4.00686	4.0666	3.81316	4.18763	4.69352	4.18973	4.45128	3.86187	3.65797	4.06202	4.42004	4.54159	4.04381	3.7648
7892805	2.84768	3.92879	3.584	3.59158	2.90676	4.49539	3.75822	3.52809	4.44545	3.57053	3.49762	3.24507	3.01788	3.68622
7892806	2.78271	3.06602	3.09918	2.70052	2.17233	2.09329	2.62812	2.95009	2.14226	3.26795	2.36811	2.50108	2.16734	2.48103
7892807	4.88893	5.45767	4.90842	4.60301	4.91232	5.22329	4.33297	5.15822	5.54146	4.48346	5.19155	5.21072	4.56566	3.95758
7892808	9.37856	8.67206	9.58917	9.35685	8.90078	9.05041	9.09012	8.6255	9.51027	9.79447	9.31293	9.34288	8.92593	9.80474
7892809	2.21737	2.69337	2.20295	2.55555	2.4531	2.38395	2.90524	1.9008	3.62623	1.92933	2.56226	2.79193	2.47001	2.51665
7892810	4.99763	4.58102	5.3384	4.35779	3.41776	5.32454	4.76985	4.47142	5.33344	4.54361	5.62192	5.02453	5.23057	4.63318
7892811	3.3642	3.00237	3.97243	2.87387	2.60804	3.30587	2.64753	2.47471	2.99487	2.91803	3.36738	3.28008	3.1255	2.96329
7892812	6.51877	6.3352	5.80743	5.44053	6.39854	6.10118	5.53003	6.20054	6.74911	6.64963	6.24567	6.55896	5.36864	6.3846
7892813	3.64082	3.39319	3.75581	3.7924	1.89919	3.75118	4.46189	3.4003	3.68234	3.30282	2.85104	3.6089	4.84613	4.32456
7892814	10.5487	9.63599	10.0466	10.3641	9.98047	10.4881	10.4102	10.6551	10.5456	10.2002	10.1034	10.0237	10.6233	10.3432
7892815	2.61522	2.67539	2.65968	2.64306	2.32465	2.51962	2.61522	2.5391	2.99697	2.57891	2.61522	2.61522	2.61522	2.61522
7892816	9.2474	10.2446	9.30849	9.29172	10.9464	9.65818	9.54699	10.3541	9.71471	10.026	10.3522	9.7119	9.76428	9.79819
7892817	13.8226	13.721	13.7031	13.4991	13.8286	13.5724	13.7832	13.7344	13.671	13.6667	13.7882	13.6326	13.8216	13.8164
7892818	2.72486	3.41418	3.09994	3.04392	3.10056	2.5809	2.93899	2.89361	2.8347	2.54835	3.26202	2.87407	2.92004	2.22359
7892819	4.67128	3.70689	5.33545	2.64639	3.09285	2.99364	3.6871	5.47715	5.96531	4.67793	2.83844	4.36966	5.43272	2.57551
7892820	11.8869	9.62096	11.4949	12.0214	11.0317	11.8532	11.4198	11.8887	11.8221	11.2859	10.8986	10.9173	12.2171	11.5847
7892821	2.66055	2.55435	2.31277	2.65711	1.70993	2.66478	2.36073	2.24021	2.96597	2.3788	2.16187	3.20287	2.17776	2.97304
7892822	5.25185	5.45068	5.02308	4.93552	5.0816	4.69814	5.4369	5.73839	5.83499	4.72236	5.33725	5.57654	5.1028	5.60267
7892823	7.1876	7.50917	6.88572	6.92502	6.41429	7.62484	6.5476	5.81075	6.70807	6.51253	6.98861	6.87901	6.9306	7.04605
7892824	7.51505	8.57969	7.52325	7.49815	9.13767	7.7715	8.34962	8.51325	6.72722	7.88339	7.98308	8.25011	7.96937	7.32849
7892825	4.1691	3.30392	2.75447	3.66438	3.44148	4.44419	4.30904	3.41499	3.8943	3.17663	2.76702	3.24593	3.30719	4.05034
7892826	5.83819	4.43382	5.33557	4.44118	4.74528	4.90432	5.62838	5.45898	5.19327	5.28966	4.28562	5.91866	4.84178	4.512
7892827	12.4046	12.9965	12.5511	12.4321	13.2048	12.9237	12.7173	13.0744	12.5322	12.8768	12.9216	12.8231	12.6099	12.807
7892828	2.28461	2.02666	2.72296	2.83547	2.16915	2.14022	2.96116	2.45176	3.37008	2.34563	2.5269	2.5833	2.33724	2.279
7892829	12.2602	11.6724	12.1563	12.1406	11.2678	12.3433	12.175	12.2018	12.3398	12.0743	11.5531	12.1907	12.2483	11.7238
7892830	11.9627	11.6579	11.9151	12.1761	11.6312	12.0367	12.2237	12.0907	12.514	11.363	11.6325	11.4289	11.9934	12.048
7892831	10.0771	8.87092	9.61362	9.72634	10.2176	9.09658	9.42429	9.88527	9.40706	9.82237	10.0185	9.25407	10.168	9.71727
7892832	8.77613	7.79103	8.84532	7.87638	7.78634	8.36894	8.45863	8.88424	9.33179	8.10337	7.87535	8.23039	9.39045	8.78025
7892833	2.73903	2.24871	2.7003	3.0659	3.15734	2.77598	2.90379	2.67557	3.06759	2.87642	2.27716	3.69384	2.29654	2.94003
7892834	3.03771	2.95113	2.60797	3.18514	2.35729	2.50701	3.092	3.74346	4.28208	2.60565	3.51654	3.49798	2.84553	3.65208
7892835	12.3851	11.3576	11.961	12.003	12.1701	11.9774	11.9257	11.5885	12.4952	12.0778	12.4485	11.3817	12.2727	12.3413
7892836	12.3701	12.992	12.5027	12.552	12.8695	12.4101	12.2116	12.177	12.4996	12.3149	12.7399	12.4993	12.5974	12.5249
7892837	11.5818	11.5042	11.7821	11.8428	11.5367	11.6306	11.5152	11.074	11.5005	11.9693	11.4579	11.0778	11.5216	11.4414
7892838	9.62294	9.26308	9.56527	8.70704	9.2258	9.57536	9.46416	9.27526	10.1591	9.09086	9.30581	9.19185	9.86756	9.62841
7892839	2.13369	2.4733	2.87916	2.31147	2.47591	2.76816	2.53045	2.91107	3.29771	2.7014	2.93686	2.25469	2.16425	2.40921
7892840	6.14113	5.68541	5.5208	5.82452	5.82683	6.27434	6.48458	6.71861	5.81811	5.78318	5.15576	6.14988	6.02528	5.70712
7892841	10.0564	10.5696	10.2096	9.94809	10.7303	10.2433	9.50374	9.05167	10.3468	10.3886	10.4192	10.3486	9.94051	10.5215
7892842	4.59883	5.22267	4.90574	4.00684	4.34097	3.50964	3.98607	4.16625	4.37496	5.16901	4.53965	4.53643	4.53906	3.42054
7892843	4.35907	4.39678	4.23823	4.10068	4.62376	4.05722	4.42004	4.5865	3.99421	3.79276	4.04689	4.50309	3.89265	4.90748
7892844	3.16915	2.53055	2.56189	2.80766	2.87185	2.77617	3.19995	2.95752	2.69133	2.7733	1.87917	3.64619	2.70444	2.50041
7892845	6.3039	7.56749	6.91633	6.88941	8.03331	7.67871	7.45911	7.40587	6.62694	7.03607	7.21592	6.86723	7.29427	7.00762
7892846	13.2954	13.5806	13.3509	13.1988	13.3585	13.108	13.2548	13.2507	12.891	13.1871	13.1722	13.113	13.3039	13.139
7892847	7.79258	7.46342	8.26116	6.92657	8.11633	8.2668	7.46853	7.13985	7.72712	8.06546	7.54263	7.46013	8.67026	7.86398
7892848	9.06576	9.5605	9.0264	9.79527	9.72197	9.86413	10.1321	10.3787	9.33716	9.86365	9.53664	10.039	9.29817	9.83643
7892849	2.52038	3.93988	3.07769	3.44912	3.09285	3.65811	2.93081	2.72553	3.92239	3.91864	2.93184	3.32292	2.66852	3.95203
7892850	6.88515	5.71701	6.14849	6.54871	4.68896	5.04688	6.78442	7.27723	6.06172	5.29041	5.05222	6.10391	6.04851	5.73022
7892851	6.26173	6.49936	5.97102	6.26808	6.05203	6.46888	5.51156	5.51425	5.9486	6.56891	6.10934	6.62956	6.35429	6.48114
7892852	6.02216	5.70487	5.22347	6.11158	5.71262	5.46408	5.55451	6.00098	6.21026	5.29771	5.79983	5.18386	5.39196	6.00857
7892853	12.2604	11.1405	11.7229	12.0756	11.5328	11.9709	11.8683	12.2425	12.4511	11.6871	11.743	11.8411	12.1495	11.8588
7892854	2.28461	3.06013	2.55019	2.14339	2.08789	5.03939	2.23702	2.51925	3.22025	2.18188	2.98099	3.9656	2.35667	2.97406
7892855	4.70523	5.37024	5.4291	5.04302	4.50582	5.18778	4.85369	5.59371	5.78555	5.33442	5.36056	5.53554	5.34713	5.06184
7892856	4.88537	5.43352	4.20967	5.27729	4.65482	5.47663	5.55792	4.75291	5.97031	5.18956	5.03043	5.11201	5.9872	5.66694
7892857	11.5896	10.7909	11.4375	11.6556	10.5676	11.8903	11.5562	11.7632	11.7485	11.1997	10.6718	11.4027	11.6032	11.2075
7892858	2.85448	2.50361	2.31431	2.37243	1.87166	2.22847	2.707	1.95003	2.50531	1.89073	2.01726	2.22847	2.56406	2.29077
7892859	6.2833	7.1175	6.64738	6.46594	6.81653	6.39741	6.5798	6.87282	6.33044	6.78968	6.76513	6.95162	6.91664	6.61949
7892860	6.5597	6.82061	5.73837	5.51575	6.8234	5.22465	5.69243	5.94958	5.71145	6.16087	5.89771	6.03556	5.91961	5.60654
7892861	11.2348	11.2753	10.6999	10.5256	11.068	11.4487	11.1656	10.7341	10.7865	10.5611	10.7894	10.5586	10.6511	10.5704
7892862	10.6948	11.7996	10.9914	10.8976	11.1025	11.1793	10.8831	11.1266	11.1863	11.634	11.3348	11.5518	10.8377	11.3876
7892863	7.80701	8.58661	7.6761	7.80312	8.12967	7.0999	8.00061	7.90297	7.22846	7.84058	8.41408	7.81162	7.86441	7.66749
7892864	4.56085	4.41388	4.29271	4.60099	3.72762	4.30359	5.63591	4.15986	5.09723	4.07614	3.97385	5.41485	5.06332	4.97117
7892865	9.93728	10.9479	9.80999	10.1757	11.4883	10.3782	10.4263	10.9331	10.0433	10.6623	10.9916	10.5157	10.1205	10.1951
7892866	4.38006	3.23849	3.74186	3.11389	2.24082	4.63494	4.5227	3.1701	3.86896	3.42636	3.0218	4.50749	3.23121	4.22613
7892867	3.49535	3.86388	2.95103	3.71029	2.38661	3.82418	3.2336	3.25585	3.88887	3.91712	3.63669	3.3688	3.13154	4.20471
7892868	13.1518	12.7716	13.1363	13.0955	13.1251	13.07	13.0224	12.9595	13.3093	13.1033	13.3598	12.6693	13.1456	13.583
7892869	8.12066	9.30422	8.68399	8.37206	8.54381	8.14837	8.62719	8.74564	8.53741	8.85602	8.903	8.1246	8.54803	8.2378
7892870	8.99038	7.85401	8.23985	7.87982	7.82174	8.29142	7.75887	7.72718	8.86767	8.2979	7.55916	8.05724	8.06011	8.33806
7892871	7.23846	7.13383	7.29226	7.79178	5.83629	6.39302	7.35913	8.06662	7.10582	7.38889	6.46613	6.84017	6.88176	5.93959
7892872	6.14739	7.26106	5.61998	6.40743	5.8641	6.49261	6.33601	6.60355	7.00681	7.20914	6.65306	7.2375	6.23458	6.73126
7892873	2.61627	2.42328	4.60967	3.10263	2.32637	2.58568	2.65577	3.41208	2.00598	4.41723	2.83844	2.52783	2.51098	3.45431
7892874	5.48428	3.01564	3.49431	4.63312	4.17244	4.34423	4.85132	4.59738	5.75806	4.7111	4.47268	5.34113	3.57849	4.54874
7892875	6.48305	6.65113	5.2546	5.57133	5.76528	6.34038	6.50744	6.69824	5.4976	6.53978	6.26099	6.7143	5.81704	5.8056
7892876	4.86925	4.56645	3.82456	4.63492	5.43629	4.39018	4.17125	3.97117	5.95463	4.18626	4.22414	4.79442	5.99474	3.88778
7892877	4.9068	6.13193	4.98548	4.5174	3.80057	4.68702	5.52861	4.76682	5.21565	4.15983	5.42054	5.14667	5.19015	5.53494
7892878	6.17144	7.1602	6.06797	6.06975	6.29148	5.74423	5.99224	6.80279	6.26828	6.02291	6.34286	5.06347	6.38179	7.27085
7892879	4.26164	2.19645	3.30489	2.65569	2.67401	2.73376	3.55982	3.47797	3.4015	3.25619	2.34732	3.28826	4.35899	2.96513
7892880	11.2132	10.974	11.2871	10.6769	10.9737	11.1546	11.0357	10.5937	10.9985	11.0017	10.8749	11.2834	11.0393	11.1476
7892881	5.13371	4.59467	4.43069	4.91829	4.59012	3.52114	3.7605	4.61609	5.24341	4.92986	4.63348	4.17197	5.14613	5.56713
7892882	10.7283	10.8309	10.7082	10.7736	11.1242	10.8118	10.8269	10.6447	11.3738	10.6325	10.8379	10.6099	10.4482	10.8535
7892883	4.31483	3.9337	4.20334	5.05605	4.35902	4.55722	4.05247	3.81132	4.97778	4.70707	3.7666	3.23644	4.60711	5.2908
7892884	11.6041	11.5749	11.538	11.4594	10.9367	11.8472	11.5442	11.4394	11.0777	11.3457	11.2469	11.3899	11.4412	11.566
7892885	4.55264	4.64864	3.6805	4.03605	4.5127	5.03037	4.42431	5.08769	4.53085	4.01093	4.3438	4.19574	5.18684	4.90908
7892886	4.9702	3.82955	3.43817	4.9122	4.11835	4.62607	4.14448	3.9366	5.70972	3.65553	4.0171	4.81062	3.83746	4.97627
7892887	4.27395	3.97708	4.2247	4.19642	3.37775	3.57678	3.89572	3.96308	3.52799	3.73764	3.38667	4.93398	4.16331	4.32362
7892888	5.22723	6.08665	5.12098	5.03405	4.67698	5.1397	6.41058	5.56986	5.78436	4.8276	4.88151	5.38903	5.2044	5.87777
7892889	11.6736	12.1837	11.6294	11.5703	12.3039	12.0618	11.8941	12.3092	11.5493	12.0896	12.1095	12.0026	11.6674	11.9292
7892890	11.6031	11.9249	11.6352	11.8532	11.4656	11.9208	11.5247	11.6288	11.9683	11.7401	11.4745	11.6264	11.6078	12.0849
7892891	12.2843	12.6716	12.3673	12.1272	13.0952	12.7436	12.5344	12.895	11.9947	12.551	12.6573	12.532	12.4384	12.2745
7892892	5.50918	5.15501	4.52791	4.94768	5.0054	4.92273	4.94697	4.20435	4.98664	5.26522	4.60852	4.74877	5.0464	4.72061
7892893	8.92712	8.87072	9.03786	9.04669	9.07661	9.06364	8.9484	8.74448	8.39725	9.04975	8.88432	8.88748	9.12373	8.62652
7892894	11.1074	11.1215	11.0482	10.9115	11.6993	10.3966	10.8975	10.3398	10.7771	10.5967	11.5589	11.1619	9.99787	11.4492
7892895	3.51522	2.81215	3.41195	3.8309	3.65891	4.66988	4.05727	3.61638	3.75583	4.22013	3.97846	3.993	4.23984	4.33138
7892896	10.7227	11.5538	10.777	10.5758	10.8802	10.953	10.4392	10.6894	11.2376	11.1525	10.8274	10.6958	11.0449	10.5695
7892897	6.02387	8.02763	6.76284	7.12513	7.44302	6.86247	7.03482	6.83672	7.05857	7.14565	7.59998	8.5625	6.78687	6.95019
7892898	7.83125	7.92694	8.22076	8.42721	8.93313	8.21271	8.01815	8.49771	7.91104	8.29943	8.83764	8.4206	8.38606	8.39266
7892899	11.1376	11.9146	11.3925	11.11	12.3043	11.7741	11.4807	11.8411	11.3486	11.6944	11.6875	11.5766	11.4466	11.4764
7892900	12.8121	12.6087	12.5886	12.6008	12.87	12.6721	12.6838	12.8233	12.8424	12.6826	12.777	13.187	12.7381	12.5871
7892901	11.8976	11.6575	11.7405	11.5483	11.655	11.4327	11.8425	12.0268	11.523	11.7884	11.5778	12.3734	11.4173	11.8631
7892902	13.1654	12.4196	12.8717	13.0288	12.2652	12.7647	12.8878	12.9067	13.0763	12.7419	12.617	12.2687	13.0202	12.7263
7892903	7.97817	8.50858	7.54271	7.18778	9.42738	8.20943	8.13079	8.09918	7.8339	8.07528	8.55415	8.07317	8.3982	7.67495
7892904	4.92176	4.24491	4.77654	2.81515	3.94601	3.79133	5.26127	5.17328	4.77705	4.6587	3.89474	4.53039	3.99432	5.01514
7892905	3.45307	4.42335	3.47481	4.53001	3.06257	2.74174	3.87529	3.55352	3.37259	3.72647	3.72199	4.02625	3.22305	4.13166
7892906	13.137	12.8205	13.1006	12.9429	13.1538	13.1453	12.7323	12.8604	13.5058	13.1005	13.3018	13.0473	12.9458	13.5356
7892907	12.5776	11.3747	12.2762	12.2906	12.3695	11.9413	12.1069	12.2056	12.8998	12.3555	12.5016	11.7685	12.6195	12.4298
7892908	4.44876	5.01311	4.65179	5.32817	5.23037	6.19737	4.86185	3.82291	4.59547	5.13386	5.11966	5.03779	4.72668	4.2694
7892909	6.73157	6.98619	6.26005	6.57318	5.52365	6.53606	7.04277	7.17833	7.61095	6.59469	6.24284	7.22541	6.49015	7.08918
7892910	5.10236	5.02719	3.05377	4.29639	4.57196	3.28082	2.93673	2.44413	4.17678	5.33545	3.02647	1.57364	4.23695	5.44446
7892911	7.34995	7.51413	7.37657	7.71417	7.40254	7.73457	7.28002	5.74848	7.34555	7.37289	7.22042	7.47916	7.2149	7.60066
7892912	4.90266	5.15321	5.53421	4.68916	4.72703	4.70111	5.11499	3.59431	3.94544	4.97802	5.79176	5.14081	4.8687	4.73221
7892913	6.32277	7.6808	6.32141	6.42285	6.69234	6.3224	6.59564	6.15124	6.32517	6.753	7.28428	6.95125	6.98762	6.89862
7892914	4.92324	7.31544	4.10132	4.73263	6.57576	5.05863	5.37551	5.83331	5.54016	5.97772	6.83858	4.89428	5.32649	6.59181
7892915	8.28171	8.09068	7.67953	7.73308	7.70568	8.82504	7.90164	8.2449	8.68698	8.04922	8.07016	8.12429	8.17386	8.22842
7892916	7.04749	7.48404	7.27721	7.33273	7.19593	7.27721	7.10864	6.76902	7.15578	7.33656	7.59989	7.07392	7.16766	7.27721
7892917	4.23745	4.59853	4.4741	5.30584	5.09994	4.46762	5.5304	4.57252	4.90128	5.0127	4.72594	5.35772	5.46263	5.37868
7892918	6.85135	8.19516	6.63688	6.77135	6.43296	6.25762	7.15017	6.00651	6.61715	6.36173	7.06376	7.16184	6.87079	7.91792
7892919	10.0845	9.25713	9.19955	8.92536	10.339	10.3912	9.1792	9.33107	10.3578	9.288	10.5752	9.38512	9.84597	9.85854
7892920	8.4696	8.89196	8.44227	8.43982	8.21544	9.37236	8.45544	8.93007	9.04746	9.71715	8.54929	10.1874	8.81421	8.89957
7892921	2.63251	2.47191	2.2885	2.23563	2.22796	3.37922	2.47782	2.49097	2.71511	2.62457	2.73491	2.58864	2.49387	2.35004
7892922	4.46791	4.41465	3.77669	4.63135	3.56703	3.77067	4.83597	4.71636	5.55215	4.57769	3.60349	4.77876	3.75756	4.95938
7892923	2.43088	2.17757	2.07836	2.1313	2.02079	2.02209	2.54649	1.87576	2.55563	2.13748	1.78505	2.4452	2.05362	2.37805
7892924	10.7612	11.0506	10.5493	11.0485	11.3735	11.0377	11.047	11.5635	10.2022	11.2617	11.0804	11.0488	10.7039	10.5757
7892925	9.4296	10.4491	10.0606	10.1042	10.5333	9.2993	10.3344	10.9668	10.5426	10.5134	10.4947	10.9937	10.259	10.4689
7892926	8.3143	9.66126	8.3519	8.33899	10.1929	9.14185	9.08208	9.63787	8.77474	8.85629	9.40264	8.96528	9.10555	9.09039
7892927	3.57346	3.23936	3.16613	3.73296	3.46704	2.37117	4.82546	4.17405	2.69461	2.14921	2.45789	3.26613	3.08005	3.75942
7892928	10.3071	11.0333	10.1125	10.3443	11.4185	10.5878	10.6596	11.1022	10.1052	10.692	10.8416	10.6817	10.426	10.2126
7892929	3.74219	3.55511	3.63082	3.27522	3.51278	3.42942	3.55941	3.72784	3.70849	3.01085	3.06403	3.5728	3.42358	4.1946
7892930	10.7832	11.4965	10.6763	10.8549	11.9662	11.3138	11.3276	12.0216	10.5191	11.3166	11.3677	11.4012	11.0301	10.7964
7892931	6.23124	6.20716	6.13223	6.10197	6.86411	6.68837	7.1297	6.47667	5.94448	6.61198	6.19581	6.73291	6.45522	6.16562
7892932	6.04525	7.08918	6.84758	7.4618	6.81778	6.67985	7.46643	7.60102	6.47603	7.55176	7.38989	8.26843	5.40601	7.04818
7892933	7.12726	6.41338	6.0944	6.87719	5.44488	6.50063	7.29698	6.90273	6.97293	6.20576	6.22697	7.65638	6.16765	6.6404
7892934	6.08432	5.52663	6.2235	5.43357	5.36043	5.38711	5.64295	6.31431	5.47348	5.95805	5.9307	5.961	5.86829	5.45248
7892935	10.661	10.1774	10.6883	10.6235	10.5723	11.2398	10.5423	10.2596	11.5336	10.6222	10.6831	9.9077	10.4534	10.9971
7892936	4.62635	4.84936	5.45124	4.84474	4.2442	4.4654	5.01825	5.4465	5.4231	5.17923	4.84343	5.95956	5.06523	4.3608
7892937	6.87068	7.13485	6.72307	6.63741	7.48818	7.26864	6.87615	7.42922	6.91349	7.18763	7.21483	7.00248	6.96621	7.02917
7892938	8.1944	8.02994	7.73863	7.53509	7.37636	6.65023	7.84281	7.76813	7.25335	8.20839	7.47887	8.18793	7.0955	7.63724
7892939	10.3651	9.89128	10.3545	10.028	10.4142	10.7592	10.0358	9.72079	10.6273	10.0564	9.8287	9.97977	10.6621	10.5715
7892940	11.8074	12.6468	11.8714	11.8949	12.8774	12.5121	12.2453	12.6937	11.8998	12.4562	12.5003	12.501	12.0107	12.1501
7892941	12.7805	12.4016	12.3882	12.6238	12.5528	12.1755	12.18	12.3118	12.9146	12.2429	12.8066	11.887	12.5581	12.5834
7892942	4.60576	4.94103	4.91677	5.12997	4.68111	4.66	5.35885	4.1499	4.13686	5.14112	4.70932	4.97659	4.15953	5.0203
7892943	2.1159	2.1778	2.13683	2.11204	1.9603	2.03093	2.11428	2.11204	2.31731	2.10404	2.10299	2.31137	2.11204	2.11204
7892944	10.0317	9.70966	9.79918	9.39221	10.1496	10.3704	9.3135	9.3759	10.1176	9.74073	9.74811	9.78782	10.2035	10.1907
7892945	4.60759	4.71953	3.62878	2.95428	4.33844	3.83904	3.57559	3.68688	4.4468	2.5529	2.60023	3.4044	2.93826	2.78123
7892946	4.99898	5.20818	5.11626	4.90149	4.67798	4.09289	5.76209	5.27739	5.39817	5.00655	5.36823	5.30784	5.1853	4.46106
7892947	11.5485	11.8921	11.6162	11.1346	11.4931	12.0541	11.199	11.2628	11.9222	11.5888	11.3564	11.6798	11.9359	11.2418
7892948	10.774	11.2144	10.6843	10.7937	11.4698	11.0615	11.1108	11.1522	10.1708	10.831	10.9259	10.7526	10.6175	10.491
7892949	5.6958	3.7352	4.9053	5.58017	4.50169	4.51541	5.95416	4.0844	5.3037	5.78904	4.84655	6.30963	4.70234	5.24946
7892950	4.17199	4.1768	3.67724	3.57096	3.47245	4.18352	4.1018	3.3399	3.73057	4.08976	3.47719	3.79202	3.0754	3.54806
7892951	8.11852	7.66473	7.89338	8.24178	6.59464	7.42285	8.14248	7.4835	8.04341	7.81424	7.56929	7.68435	8.1343	7.9559
7892952	6.66283	6.78528	5.99072	6.40444	6.66477	6.04537	6.55007	6.79381	6.65409	6.81788	6.917	6.67614	5.97096	6.67532
7892953	7.88134	7.27037	7.97751	7.69712	7.18368	7.75229	8.11222	8.22261	7.62002	7.75445	7.64125	7.64887	8.4228	7.63294
7892954	10.8065	10.8373	10.427	10.4316	10.72	10.9981	11.0058	10.2804	10.9103	9.89173	10.2597	9.86851	10.2627	10.5304
7892955	9.66526	10.7655	9.80307	9.80551	11.0832	10.2366	10.1266	10.6069	9.57618	10.4501	10.7584	10.3483	10.0332	10.1452
7892956	11.3558	11.9044	11.4921	11.6074	12.054	11.82	11.6363	11.968	11.3784	11.8457	11.8429	11.8944	11.4494	11.6218
7892957	5.14262	4.446	5.06188	5.41977	5.65642	5.43692	5.3579	4.40124	5.93343	5.39769	5.18247	5.8269	5.85941	5.52436
7892958	5.66512	4.84782	4.43944	5.46372	3.84388	3.25662	5.43553	4.8547	4.59222	5.97974	4.99035	6.02785	5.15036	5.8389
7892959	8.73417	7.77453	7.79171	8.29915	7.33247	7.94371	8.51858	8.37685	9.10398	7.44843	7.60361	7.9591	8.23912	8.41676
7892960	9.65903	10.8215	9.98573	10.2717	11.1908	10.1397	10.205	11.0896	9.2308	10.4264	10.6701	10.3425	10.066	9.56623
7892961	5.98084	5.02762	5.65009	5.8472	5.1009	5.7408	6.30064	6.073	7.14336	5.75164	5.30615	6.00127	6.42614	6.64107
7892962	5.01342	3.21387	3.40231	4.10251	4.11312	3.47762	4.49495	4.50245	3.55758	4.65572	4.71528	3.2576	4.20168	2.90677
7892963	3.8419	3.77395	3.28043	3.7582	4.2389	3.4314	3.91455	4.29869	3.93684	3.34413	3.68187	3.61341	3.96917	4.29095
7892964	3.89603	3.54787	4.68239	4.35547	4.34556	3.83795	4.56899	3.23971	4.32188	3.71924	3.8741	3.38341	3.66227	4.57679
7892965	2.58614	2.84152	3.23366	2.50957	2.26008	2.81063	2.76237	2.08658	2.67411	2.23809	2.44384	2.80926	2.3955	2.41741
7892966	10.397	9.61621	10.2448	10.4333	9.12881	10.0988	10.4871	10.3303	10.0932	9.80966	9.67	9.5752	10.7311	9.68025
7892967	9.53391	9.88894	9.67306	9.76293	9.59598	9.94236	9.69809	9.80986	9.87915	9.47699	9.53335	9.75745	10.1151	9.74904
7892968	8.08314	8.04771	8.66818	8.48623	8.10524	8.34101	8.32099	7.72573	8.15987	8.30704	8.76878	7.58008	7.89983	8.45499
7892969	11.1082	11.87	11.1466	11.208	12.099	11.4095	11.4924	11.7931	11.314	11.6673	11.7536	11.5616	11.1838	11.4655
7892970	5.87396	5.71912	5.49274	3.98369	3.7123	3.81441	4.90338	3.88593	5.1666	5.32087	5.31059	5.6177	5.61039	3.77521
7892971	2.14084	2.20015	2.14084	2.12868	2.01615	2.06155	2.13944	2.14084	2.40635	2.13052	2.10845	2.33288	2.14084	2.14084
7892972	11.7054	11.5165	11.3196	11.4305	11.6832	12.1896	11.5356	11.9162	11.7737	10.9778	10.9578	11.5492	11.9139	11.0335
7892973	4.27838	5.71846	5.03206	5.51799	5.58107	4.75138	4.7419	5.56356	5.08974	5.19991	5.04241	5.54465	4.27535	5.40776
7892974	6.08765	6.28134	5.58606	6.5101	5.9833	6.07275	6.25335	6.78258	6.12704	6.24929	5.37083	6.25916	6.63159	5.35299
7892975	2.78336	3.17768	2.14905	1.91626	2.80295	2.22686	3.64676	2.97586	2.55235	2.61538	2.52275	2.6464	4.00182	2.43341
7892976	3.0577	3.06003	2.5751	3.28888	3.55217	2.36655	3.36727	3.31158	2.83109	3.18354	3.02893	2.64866	4.36051	2.9732
7892977	12.4874	10.7664	11.8631	11.8781	11.4537	11.2781	11.476	11.6742	12.6249	11.6759	11.8454	11.4042	11.9703	11.8203
7892978	7.11812	8.53891	7.42491	7.64722	8.21732	8.01772	7.51579	7.47266	7.95151	7.61089	7.39277	8.29849	7.31064	7.77076
7892979	10.1195	9.78918	9.98408	9.62787	9.561	9.07736	9.86159	9.9367	10.342	9.78898	9.96702	9.34575	9.91213	9.92581
7892980	6.03265	8.41148	6.25941	6.05575	8.28582	6.52089	6.84519	6.7825	8.31681	5.45796	8.15952	5.59702	6.00924	7.63428
7892981	10.4959	10.7588	10.197	9.98769	10.7773	10.6064	10.51	9.64577	10.0826	9.6216	10.2363	9.63101	9.71436	9.98044
7892982	5.60982	6.08765	5.29937	5.15762	5.97749	4.93168	5.80304	5.94892	5.99755	3.84591	2.83844	6.90062	5.84055	4.78603
7892983	10.6625	11.8969	11.1446	11.108	11.7288	11.1869	10.6196	10.6516	10.8403	10.9255	11.7713	11.103	10.5405	11.4315
7892984	5.67539	6.42665	5.61342	5.88177	5.33192	5.73035	6.46194	5.60697	6.79696	6.10176	5.44284	7.14891	5.26974	6.08018
7892985	6.11085	6.27797	4.39216	6.12555	7.12027	6.44288	5.93905	6.05179	5.34847	6.07455	6.45508	5.89418	6.23703	5.98448
7892986	12.9278	12.7678	12.5846	12.3114	12.8165	12.7332	12.5873	12.5469	12.8874	12.7121	13.0076	12.956	12.7458	12.7307
7892987	12.0346	12.5932	12.0928	12.0409	12.9729	12.3225	12.4252	12.8614	11.9739	12.3859	12.7031	12.4991	12.3183	12.3691
7892988	3.26992	2.97831	2.37609	3.23729	2.52383	2.65021	2.72221	2.90143	2.58098	2.51986	2.54358	2.63023	2.99496	2.05363
7892989	6.90531	7.47261	6.73505	6.92494	6.98217	7.1059	6.79292	6.46466	6.93564	7.28913	7.15176	7.42089	7.04047	7.22978
7892990	5.8771	5.8771	5.81185	6.49858	5.05207	4.58867	6.6079	6.09549	7.01196	6.9617	5.46375	7.46976	5.13452	6.16936
7892991	8.50885	9.42856	8.80862	8.83243	9.62823	8.6206	8.80192	9.01857	8.72504	8.76768	9.47478	8.70185	8.62259	9.03277
7892992	12.1835	12.8401	12.3145	12.2513	13.0772	12.8213	12.6307	13.0563	12.2171	12.6305	12.8749	12.7397	12.345	12.5948
7892993	10.0962	10.8738	10.1723	10.0974	11.6008	10.7411	10.4955	11.0237	10.4761	10.8674	10.8222	10.8717	10.6241	10.5347
7892994	2.31131	2.91391	3.29106	2.55985	2.45618	2.83803	2.57228	2.5665	2.99689	2.58912	2.46735	3.72012	2.71563	2.41368
7892995	2.93572	4.08179	3.53349	3.44697	3.76244	2.52499	3.11482	3.03391	3.3113	4.2733	2.50856	2.61855	3.99532	3.7134
7892996	6.97868	7.64909	6.97818	7.1193	7.74139	7.86644	7.21289	7.62962	7.38887	7.47764	7.68144	7.77318	7.39479	7.33966
7892997	4.62191	4.67719	4.37903	4.48303	5.63977	4.70382	5.50161	4.8331	4.58021	4.26352	4.49092	5.15552	4.3151	4.60535
7892998	7.3002	7.66511	7.24154	7.36385	7.20778	6.96102	7.59533	7.5229	7.49162	7.89943	6.99215	7.74657	6.94751	7.45587
7892999	4.55631	5.15026	3.7789	3.96371	3.44659	5.10187	5.44133	3.97384	4.15258	4.46009	4.54793	4.7324	4.11041	4.76188
7893000	4.96597	5.22077	5.1051	5.63077	5.06215	6.2127	5.81068	6.21033	4.85357	6.01757	5.91186	5.0697	5.22933	6.17201
7893001	8.55403	8.91906	8.64439	8.68583	9.67574	9.28324	8.64276	8.36069	9.5726	8.94201	8.90345	8.86794	9.46696	8.5875
7893002	11.4176	10.9098	11.4399	11.2762	10.6858	10.801	10.8944	10.8276	11.919	11.7085	10.9145	11.8482	11.3802	11.9637
7893003	5.12726	5.88958	5.32385	5.20794	5.02642	5.00401	4.82245	5.77021	5.40691	5.37649	5.92599	5.23022	5.07552	5.72018
7893004	6.2839	5.32385	5.78425	5.35656	2.80258	5.38044	5.70534	5.54221	7.71079	5.82777	4.89449	5.0792	5.56155	6.03163
7893005	3.40907	3.70689	3.92746	4.34095	3.68021	3.94687	5.26113	4.05826	3.78056	1.94596	3.76082	3.31125	4.74356	3.60829
7893006	5.18595	5.75551	5.40775	5.90739	4.68411	5.76497	5.99285	5.94687	6.99834	5.8124	5.75863	6.11285	5.3595	6.40281
7893007	7.08018	6.8316	6.85764	7.21757	6.44144	6.61625	7.77948	7.69657	6.98895	7.22632	6.04159	7.57094	7.85385	7.33793
7893008	5.57644	5.84155	5.58767	5.9524	6.13557	5.02796	5.67463	5.15871	6.51687	5.43703	5.93495	5.51175	5.18449	5.13525
7893009	3.34972	3.1723	2.70759	3.73171	3.24929	3.25722	3.76528	4.02551	5.44401	3.50738	3.50439	5.06803	3.84282	5.10094
7893010	6.34792	6.59431	6.04441	6.10497	7.71963	6.61789	6.61182	6.98329	6.30499	6.38658	6.72869	6.40891	6.84868	5.89487
7893011	5.09851	5.75294	5.35071	5.6123	5.6275	6.41443	5.57529	6.00481	5.31198	6.38193	5.06872	5.54112	5.50528	5.86718
7893012	9.81228	10.653	9.87357	10.156	10.2536	9.86733	9.99752	9.94822	9.3796	9.96788	10.5266	10.2893	9.8351	10.2059
7893013	5.40081	6.79457	5.95711	6.03969	7.01366	5.50162	5.99485	6.41619	6.01844	6.46942	6.09239	5.71712	6.18592	6.3329
7893014	6.1534	6.0235	5.54071	5.63134	3.45775	5.04119	6.6526	6.78224	6.00125	5.46399	5.29568	4.67888	6.64772	6.04363
7893015	12.3148	11.7197	12.2446	12.1071	12.3172	12.0946	11.9535	12.2718	12.3383	12.1648	11.7711	11.5018	12.5426	11.7455
7893016	4.64516	5.07994	4.56893	5.10926	4.31957	4.00164	4.29704	4.65774	4.89872	4.66499	4.55932	4.68806	4.65788	4.74725
7893017	5.14428	5.43219	5.22658	5.64147	5.03016	5.48737	5.13425	5.54496	5.25751	5.23247	5.30071	5.73307	5.28555	4.72856
7893018	3.14646	4.521	3.89194	3.46055	4.65509	4.04286	4.60201	3.82646	4.73748	4.21785	4.13549	5.90963	4.21699	3.88194
7893019	6.95632	6.81231	5.67286	6.81237	4.99244	6.50461	7.39426	7.57547	6.77844	6.60982	6.11628	7.52869	6.81857	7.26497
7893021	3.74603	4.67254	4.2276	4.43116	3.76503	4.09833	4.15867	4.9797	4.51688	4.15532	4.25838	4.68425	4.49258	4.4178
7893022	5.47391	4.02573	4.54909	5.08654	4.65322	4.91862	5.66692	5.20965	3.4917	4.60289	5.4416	5.08942	4.00706	4.34174
7893023	10.5774	9.9781	10.258	9.78822	10.5426	10.0807	10.1131	10.1551	10.2008	10.2524	10.1709	10.1612	11.0971	10.1065
7893024	3.87941	3.34994	3.2907	3.40802	3.42221	4.26798	3.46747	3.47817	4.37862	3.5038	3.6157	3.9847	3.50871	3.42436
7893025	7.72272	7.10714	7.62601	7.98719	7.23473	8.1897	7.3858	7.50629	7.35346	7.54445	7.34407	7.51505	7.72468	7.47133
7893026	6.61978	6.9634	6.82739	6.87531	6.76198	6.82203	6.68042	6.3543	6.77369	6.90747	7.12342	6.59329	6.76899	6.82739
7893027	5.18325	6.11428	5.61312	5.26779	4.48271	5.4698	6.40996	4.17903	6.80097	6.08792	4.67377	6.59779	5.53924	6.50469
7893028	5.32183	5.93924	5.09665	5.08636	6.62262	5.97267	4.85896	5.43336	4.65002	5.00331	5.47865	5.80058	5.62489	6.39185
7893029	11.4471	11.7656	11.3954	11.5864	11.865	11.3155	11.479	11.5042	11.1852	11.623	11.7451	11.3621	11.4212	11.3944
7893030	6.96113	6.01209	6.43134	6.18489	6.1812	7.10414	6.70677	6.71525	6.33048	6.46336	5.13634	6.47411	7.47623	6.5163
7893031	9.74968	8.47214	9.36911	9.05394	8.21278	7.8651	9.27721	9.42744	9.54519	9.2611	8.49141	9.17962	9.21148	8.17423
7893032	8.81534	8.27958	8.24416	8.28232	8.55258	8.72389	8.32975	7.6781	8.28241	8.38084	8.0887	8.27251	8.67955	8.30103
7893033	8.10056	7.40497	7.65365	8.34303	6.78917	6.08516	7.89237	8.58588	7.94222	7.06935	6.44212	8.2095	8.17497	7.4648
7893034	6.66496	8.20331	6.61772	6.79335	6.48573	6.46307	6.56614	6.82509	6.76239	6.50776	6.70209	6.97428	6.34675	6.48526
7893035	5.89702	5.3505	5.21674	5.74369	3.83848	5.72466	6.07694	5.82186	5.82627	5.78152	5.26745	5.39031	5.28772	4.80016
7893036	8.53895	7.35417	8.56494	8.15311	8.18924	7.8989	8.04474	7.64868	8.43855	8.26277	8.18231	8.17732	7.4312	8.40724
7893037	6.24288	6.90228	5.78772	6.47308	6.81228	6.52401	6.84892	6.86497	6.05626	6.51617	6.59052	6.18752	6.36881	6.5247
7893038	3.00131	2.95041	2.50994	4.17188	2.54836	2.30409	3.19182	2.15326	2.82479	2.82298	2.6441	1.99685	2.30675	2.4693
7893039	11.2688	11.7766	11.2735	11.4114	11.4469	11.6531	11.0562	11.2056	10.9716	11.5391	11.3939	11.9568	10.9993	11.6195
7893040	6.38423	7.5649	6.16297	6.59312	6.28978	6.65922	6.64243	6.19504	7.07173	6.96295	7.40163	6.72971	6.37427	6.50967
7893041	2.37286	2.56543	2.73374	2.15305	2.07268	2.09579	1.91401	2.00215	2.62612	2.9042	2.49764	2.65843	2.34492	2.58085
7893042	9.54899	10.3396	9.58584	9.48766	10.3776	10.3538	9.84322	10.271	9.46672	9.8357	10.2613	10.0137	9.73485	9.70434
7893043	6.45328	7.28505	6.05277	6.40796	6.31198	6.50896	6.59553	6.43068	6.2353	6.82651	6.18901	5.40339	7.22716	6.39323
7893044	3.00407	2.23345	3.46121	2.52583	2.77232	2.37126	3.30716	2.24137	2.35978	2.03422	2.41298	2.44311	2.85127	3.55995
7893045	2.25278	2.40759	2.19224	1.94419	2.34026	1.90973	2.3177	2.37639	2.60862	1.8678	2.22839	2.68619	2.15407	2.1818
7893046	3.96794	3.57371	3.65334	3.41061	3.53893	4.42427	4.02077	4.04644	3.40164	3.69324	3.46159	4.89064	4.24045	3.35226
7893047	4.98145	6.90457	5.09358	4.71175	5.69652	4.50479	4.92187	4.69179	5.16794	3.99	5.59705	5.48854	5.69053	5.18694
7893048	6.134	7.46814	6.38619	6.49098	7.39233	7.10221	6.77119	6.64979	6.48868	6.01584	6.80327	7.04735	6.48264	6.83075
7893049	4.48851	5.5657	5.10236	3.74223	3.79011	4.72946	4.48851	2.56015	4.0995	4.67058	5.07565	3.18697	4.56176	5.66938
7893050	12.1805	10.1046	11.8164	12.159	10.7475	11.7513	11.4362	11.6861	12.2866	11.5541	11.1067	10.9647	12.2768	11.9065
7893051	6.2392	6.38639	6.27953	5.60233	6.81885	5.89882	5.70976	5.22865	5.86817	5.6043	6.85666	6.52838	5.39057	5.14014
7893052	4.06182	4.22275	4.45695	4.90675	4.22937	4.14946	3.6839	4.21118	4.03714	4.25688	4.82534	4.31075	3.69813	3.1061
7893053	4.58844	4.90725	4.24907	4.12015	4.86081	4.92802	3.99019	4.81312	5.65877	4.6173	4.77018	4.32626	4.88631	4.35819
7893055	6.31249	6.78167	5.85188	5.85602	5.90879	6.71564	6.66133	6.70131	4.9117	5.58399	5.84372	7.03533	5.62761	6.09425
7893056	5.2536	5.34175	5.34891	4.91997	4.48042	4.34593	5.71892	4.55544	5.87267	5.62242	3.91878	5.14468	5.58634	5.29868
7893057	1.98947	2.53316	1.9338	2.3914	2.37567	2.215	3.05293	2.74902	2.69033	3.00137	3.6618	2.60227	2.24298	2.6973
7893058	9.68371	10.0401	9.88858	10.311	10.455	10.1189	9.57878	9.8871	10.4256	10.3695	10.0242	9.33968	10.6308	9.83456
7893059	5.91898	7.15783	5.67297	6.08446	6.77533	6.38441	6.01759	6.56344	5.25911	6.24304	6.46775	6.25275	6.36002	5.7836
7893060	4.29448	5.44354	4.39939	4.27177	4.24585	4.14752	3.32344	4.63442	4.10546	4.60333	4.37001	4.63461	3.69078	3.83724
7893061	11.3386	10.4624	11.4606	11.0007	11.2706	10.7792	11.2021	10.9948	11.2794	11.0384	11.2409	11.3432	10.6406	11.4916
7893062	4.90578	5.32361	3.91194	3.98764	3.82666	4.20088	4.85533	4.93257	4.13526	3.32766	4.79161	4.86604	4.66654	3.77578
7893063	5.45807	5.48543	5.02532	5.96394	4.85556	4.6264	6.10089	5.54919	4.99803	5.56275	5.15967	5.54354	4.53941	5.34734
7893064	9.31327	9.55503	9.22042	8.99981	9.75683	9.30772	9.18695	8.56992	9.34889	9.0811	9.57146	9.28961	8.73086	9.37865
7893065	4.2793	4.32335	3.86086	4.59094	4.11975	3.72506	3.47915	4.63077	5.36854	3.8762	3.12333	4.85161	4.14934	3.8267
7893066	2.55807	2.54198	2.98761	2.36912	1.99382	2.29206	1.69184	2.91188	2.89249	2.19746	2.65241	2.6578	2.99742	2.82723
7893067	8.6565	8.96785	8.51719	8.42372	9.50185	9.21428	8.48268	7.68427	8.81081	9.17712	9.05324	9.01925	9.09962	8.51475
7893068	7.4236	7.78656	6.82054	7.15664	7.41133	7.29878	7.44231	7.73332	7.5098	7.81369	7.36017	7.78377	7.47927	7.14479
7893069	7.28618	7.74983	6.96194	7.38148	7.92276	7.59384	7.22888	7.05122	7.22042	7.54068	7.49975	7.948	7.41145	7.78237
7893070	11.3414	11.9197	11.569	11.3039	11.3684	11.8667	11.2571	11.1698	11.7987	11.905	11.3601	11.8881	11.4543	11.697
7893071	5.81898	6.14761	6.41353	6.71345	6.08349	6.85673	6.71943	6.66737	6.25508	6.5253	6.4722	6.71248	6.72384	6.55848
7893072	6.19033	5.68098	5.57718	5.78711	6.07988	5.97382	5.65237	5.66658	5.39754	5.82371	5.97422	5.97735	5.71153	5.64044
7893073	10.534	10.2759	10.6033	10.3625	10.6724	11.1144	10.5227	10.3863	10.7938	10.5814	10.1529	10.6609	10.8654	10.8805
7893074	8.15634	7.83353	8.31516	8.38336	7.93924	7.92487	8.07433	8.42955	8.88084	8.46388	8.03778	8.74055	7.96211	8.57946
7893075	7.16125	7.65642	7.02935	7.60526	6.67451	7.32796	7.53509	7.42896	7.78332	6.94303	7.688	6.74471	7.17514	7.77726
7893076	5.00617	5.54991	4.93421	3.9692	3.09721	4.69217	5.09741	5.40677	4.29135	5.07615	3.60738	4.05256	4.74775	4.75799
7893077	13.1133	13.534	13.166	13.1506	13.7039	13.3757	13.38	13.6314	13.0761	13.3611	13.4396	13.3867	13.1631	13.2287
7893078	2.38885	3.34533	3.16869	2.529	2.83192	2.32001	3.28394	2.88312	2.38888	2.12508	3.02458	3.00473	2.83192	3.63542
7893079	9.69007	9.19618	9.62821	9.53785	8.91647	9.09101	9.66413	9.21332	9.10683	8.44255	9.04507	8.71771	9.90734	8.72865
7893080	4.32671	4.55615	4.07928	4.44701	4.24341	3.6631	3.88374	5.27363	4.49011	4.43842	3.90124	4.86309	3.72832	4.07735
7893081	11.9836	10.5928	11.6553	11.5861	11.3613	11.4517	11.6375	11.5626	12.1304	11.3995	11.1662	11.0905	11.7648	11.525
7893082	4.84854	6.16174	5.86524	5.54738	6.26493	4.89551	5.43244	5.92913	5.26337	5.63612	6.76521	5.96354	6.06415	5.65532
7893083	4.1972	3.28454	3.82918	3.99614	3.53709	3.85435	3.48446	4.54676	3.21603	3.95674	3.98072	5.22754	3.80823	3.80395
7893084	9.3237	9.04502	9.03325	9.11162	9.38988	9.17894	9.59452	9.90719	10.0641	9.41826	9.65775	9.60142	7.9931	9.45578
7893085	10.1303	11.1171	10.3935	10.0639	11.3806	10.3089	10.5466	10.987	9.93013	10.7983	11.017	10.7575	10.4533	10.2411
7893086	10.5761	10.2632	10.6619	9.7894	9.71015	10.5097	10.2047	10.0006	10.0559	10.6718	10.1737	10.2074	10.925	10.8256
7893087	10.6308	11.463	10.6213	10.4178	11.1379	10.8128	10.805	10.3293	10.5276	10.0874	10.8517	10.3353	10.5286	10.3368
7893088	4.47419	5.50382	5.61835	4.8006	3.91662	5.67049	5.75213	4.52516	6.26775	5.39654	5.7613	6.45154	4.78689	6.05715
7893089	6.68377	6.34573	5.84986	6.29764	6.79892	7.10278	6.1869	6.16908	6.57882	6.01251	6.07038	6.29756	6.8877	6.31213
7893090	13.0469	10.399	12.7477	12.4373	12.3144	12.1526	12.1881	12.5306	13.3109	12.5698	12.727	11.0961	12.6402	12.526
7893091	10.4499	7.90482	10.0126	9.55562	8.99754	8.60235	9.35213	9.01355	10.5362	9.70595	9.68043	8.66537	10.5105	9.80253
7893092	4.45221	4.94901	3.39434	4.79894	4.81302	5.23448	4.53487	4.14985	4.41456	3.70554	4.63796	4.90114	4.80481	4.55354
7893093	2.85547	3.22442	2.96574	3.81234	2.59763	3.12029	3.80574	3.79609	3.14166	2.49051	2.5914	2.50501	2.42032	3.41778
7893094	12.1306	12.0644	11.7964	12.098	12.2015	12.2046	12.1495	11.908	12.2937	11.7606	11.9811	11.8476	11.985	12.0027
7893095	4.94633	5.32383	4.80103	4.7553	5.0594	5.62841	5.42922	5.93676	4.99359	5.21813	5.17322	5.88703	5.0612	4.39173
7893096	10.2129	10.7354	10.2119	10.0024	11.4622	10.4873	10.528	11.0132	10.0056	10.7746	10.9719	10.6803	10.3295	10.198
7893097	9.30074	9.65895	9.0325	9.44943	10.0275	8.93875	9.2995	9.18327	9.40965	8.5677	9.54587	8.94861	9.17749	9.24452
7893098	6.35236	5.6194	4.97671	6.14686	5.05732	6.03212	7.20317	6.51715	6.36698	6.45911	5.90361	7.29499	6.44712	6.14461
7893099	5.44606	6.12783	4.77693	5.36803	5.15831	4.25319	4.54262	5.74448	5.48019	4.46122	5.73003	5.97292	5.01942	5.63139
7893100	6.25615	6.44378	6.5372	5.98624	6.55717	6.32448	6.11645	7.08056	6.0858	6.50137	6.48274	6.4173	6.3326	6.50675
7893101	12.8411	13.4429	12.8121	12.6767	13.4843	12.9086	13.0008	13.5589	12.5019	13.0292	13.2089	13.0907	12.9038	12.9045
7893102	4.89089	4.25214	4.52607	5.2295	4.96657	5.21451	5.28319	5.13367	5.78945	4.84603	5.19892	4.67947	5.34721	4.90853
7893103	13.1123	13.0655	13.1013	12.9995	13.0897	13.2164	13.0887	13.3108	13.1705	12.9461	12.836	13.021	13.2546	12.7378
7893104	8.47733	7.6932	7.97438	8.46895	6.70316	8.5414	8.68803	8.45171	8.55639	8.89903	7.53521	9.37349	8.28363	8.94382
7893105	9.26658	10.2527	9.23053	9.42185	10.6298	9.45773	9.77764	10.2845	9.61545	9.98153	10.1557	9.96481	9.61766	9.54858
7893106	7.98702	8.36094	7.7878	7.55098	8.49165	8.04511	7.47861	7.83316	7.54442	8.11044	8.06737	7.71805	8.41774	7.45152
7893107	2.68403	2.96201	2.52598	2.26873	2.37851	2.4113	3.04342	2.54746	2.59899	2.54603	3.23721	2.389	2.57169	2.42327
7893108	5.22009	2.99812	4.42342	1.82466	2.64067	3.54176	1.99545	2.50908	4.86171	3.0596	5.76921	4.58867	3.17831	2.04965
7893109	4.65428	4.59234	4.3442	4.40158	4.15352	3.43232	3.40059	4.5021	3.91582	4.37435	3.00386	3.97431	4.54221	4.68978
7893110	5.69943	5.91114	5.80576	5.32695	5.58462	5.5997	6.18838	5.20916	6.17593	6.77168	6.08749	5.70471	4.63624	6.85977
7893111	5.92347	7.31912	5.41989	5.79374	4.13586	4.87238	6.65807	6.23244	4.71929	4.77877	6.06696	6.72701	6.59683	4.38141
7893112	5.50164	6.24368	5.79984	4.86851	5.38783	5.1165	6.43498	6.69909	5.70993	5.39831	5.25549	6.14942	5.17778	5.342
7893113	8.57195	8.43579	8.89257	8.3386	8.23124	8.58281	8.62805	8.25466	9.00591	8.45973	8.61468	8.30983	8.78941	8.79324
7893114	5.45114	6.01988	5.22373	4.73649	4.5912	4.81731	5.18718	6.16701	5.34332	4.97748	5.39961	5.58533	5.67973	5.64418
7893115	6.09319	6.02558	4.01301	5.13437	3.22719	4.45036	4.84985	5.26935	4.11806	4.34865	4.89952	4.90717	5.49225	4.27062
7893116	8.91276	9.33276	8.96026	9.18152	10.0288	9.24634	9.36864	9.97788	8.11682	9.11801	9.18876	9.32843	9.30163	8.40811
7893117	3.60442	2.96564	2.93985	3.00617	2.82675	3.20961	3.23591	2.47836	4.39718	4.07528	2.72153	3.75469	2.97756	2.80896
7893118	6.66082	7.4035	6.93652	7.13886	6.49727	7.64217	7.28903	7.27455	7.03109	7.36368	6.21936	7.53225	6.79872	8.00794
7893119	5.53147	5.04807	4.83541	5.62061	6.7412	5.43317	6.16658	6.48439	5.17943	5.43322	5.76717	4.45996	5.44489	5.00384
7893120	4.43243	4.90849	4.21857	5.70127	4.56742	4.96707	5.38585	4.98565	4.96843	5.44439	5.08587	5.80245	5.37373	5.58365
7893121	9.16017	10.0431	9.31966	9.13876	10.0312	9.84095	9.515	9.98975	9.18966	9.59235	10.113	9.60143	9.41741	9.35008
7893122	8.85348	8.5871	8.7699	8.50981	8.71728	8.14618	8.36631	8.49357	8.75062	8.55503	8.40883	8.49821	9.02036	8.06741
7893123	8.23552	8.84931	7.76014	8.16693	8.38382	8.54756	9.06062	8.54391	8.343	8.28221	7.40204	8.96124	8.86601	8.06839
7893124	4.11024	3.31664	3.49749	3.28755	4.96762	4.23691	4.35372	4.34113	4.10748	4.05597	4.09891	4.59446	4.44579	3.60962
7893125	8.58721	8.02666	8.21648	8.19297	8.31169	7.68791	8.263	8.40043	8.29906	7.34691	8.12886	7.70181	8.84659	8.04872
7893126	3.89384	3.56839	4.11949	3.63218	3.55374	3.76934	3.84162	3.80747	4.11589	3.69384	3.87124	4.26661	4.70775	3.6663
7893127	3.24427	2.95658	3.77206	3.1947	3.2172	2.56174	3.31754	3.03855	3.29455	2.87925	2.50908	2.13485	2.70847	3.23837
7893128	6.63586	6.45486	6.69982	6.57452	5.26654	6.22977	6.82174	6.52817	6.59899	5.68834	6.07955	5.59233	7.43601	6.27342
7893129	4.27552	2.14866	3.31319	3.33735	2.54594	2.21433	3.11011	2.5878	2.73504	2.55332	2.2555	3.12448	2.69949	2.78752
7893130	10.4776	11.3765	11.0961	11.0395	11.494	10.2854	11.3299	11.9523	11.5218	11.4592	11.3489	11.8895	11.1988	11.3819
7893131	10.7127	11.0155	10.8112	10.7195	10.6065	10.4575	10.9467	10.4997	10.5158	10.4633	10.6163	10.5146	10.6905	10.5398
7893132	4.07485	4.40087	2.75318	4.15473	3.02748	3.37422	3.97218	4.03363	3.98361	3.09035	2.44548	3.78883	3.91677	3.48179
7893133	12.5422	12.0961	12.497	12.4861	12.5827	12.5834	12.2458	12.2332	12.6075	12.5435	12.7414	11.9544	12.6167	12.997
7893134	7.17228	6.86693	6.66587	7.11365	6.24307	7.09055	7.11868	7.78755	7.39939	6.9452	6.57047	7.09164	6.44318	7.02174
7893135	2.52758	2.36056	2.23357	2.21363	2.45606	2.25567	2.83192	2.2437	3.16187	1.77429	2.83844	3.993	1.94596	2.44763
7893136	3.54982	3.29422	4.28584	3.54635	2.22934	3.4082	2.96364	3.07523	4.38644	2.80465	3.88512	3.82148	4.19499	3.07627
7893137	3.90076	4.08567	3.30931	4.06375	4.15043	3.69476	4.32201	4.9132	3.66926	4.10075	4.18226	4.8228	3.75922	4.58462
7893138	12.8968	12.1356	12.4991	12.4305	12.0752	12.3074	12.5856	12.6595	12.588	12.2598	12.2581	12.2168	12.7481	12.0809
7893139	13.0361	12.6686	12.9411	12.7434	12.2282	12.7993	12.8788	12.5656	13.0256	12.7749	12.1527	12.9598	12.7871	12.6473
7893140	12.0725	12.6951	12.2358	11.9829	13.0781	12.3159	12.3566	12.6441	12.1397	12.5442	12.7628	12.4468	12.2402	12.2758
7893141	7.20661	7.38	6.94002	7.29882	7.04415	7.06834	7.89826	7.82335	7.45237	7.3762	7.24843	8.45741	7.39708	6.98478
7893142	6.39901	6.9784	5.60817	6.16729	5.96553	6.1554	6.55212	6.79376	5.41654	6.22214	5.25712	6.9361	6.39071	6.65625
7893143	5.23303	3.14516	4.56128	5.11296	3.05627	4.12474	4.68019	4.58473	4.87287	4.78692	3.54317	5.3575	5.37655	4.18964
7893144	2.99994	5.57297	2.96192	2.86801	3.28246	3.34148	2.2482	3.0423	3.53164	3.79194	3.53388	3.83654	4.00331	3.54402
7893145	6.12339	6.41453	6.18184	6.69484	5.57288	6.88634	6.95976	5.97074	6.14993	6.63547	7.06238	6.98343	6.63034	5.68925
7893146	4.8887	5.17199	4.47931	5.0012	5.5408	4.37034	5.23643	4.95916	5.36707	5.72734	4.97753	4.99752	5.2625	5.47973
7893147	12.6887	13.0825	12.7617	12.7192	13.2924	12.8469	12.9585	13.2641	12.7887	13.0533	12.9978	13.0737	12.7932	12.8859
7893148	9.0322	9.53149	8.84719	9.14466	10.0312	9.54628	9.20356	9.85456	8.98568	9.33529	9.61977	9.40505	9.1356	9.38169
7893149	3.14366	4.9543	5.01017	4.50702	2.94144	5.19446	5.02705	4.25214	4.54336	3.69241	3.31684	3.60826	5.57001	4.64876
7893150	6.38057	6.17044	6.34186	5.75189	6.54317	5.93366	6.83351	6.26047	6.28834	7.06725	6.36675	7.44084	5.54549	6.00698
7893151	5.97807	6.44265	5.86714	6.3917	6.04815	6.16595	5.77357	5.6572	5.32627	5.56555	6.27494	5.44937	5.61695	5.76613
7893152	10.8656	11.9001	10.9905	11.0867	12.1207	11.3868	11.6427	12.2543	10.445	11.5552	11.6784	11.5736	11.3074	10.9121
7893153	12.0023	11.7914	11.9394	11.8003	11.5355	12.0527	11.7981	11.7094	11.6586	11.8022	11.5454	11.7584	11.9385	11.8159
7893154	6.70582	7.17553	6.51954	6.78363	6.05246	7.3987	6.65564	6.63597	8.01078	7.34153	6.01583	7.14919	7.17653	6.51999
7893155	5.88235	5.46035	5.60414	5.07949	5.56988	4.94652	4.90828	5.78019	5.6489	5.5621	5.61434	5.73968	4.83564	5.67269
7893156	5.98671	4.60704	5.34242	6.49999	4.48832	6.05648	6.21729	6.11428	6.47217	5.64088	4.38334	5.68217	6.495	4.59917
7893157	3.18505	2.94915	2.6657	3.00043	2.5567	2.97557	2.76129	3.94302	3.36768	2.35289	2.53555	2.85692	3.28755	2.89874
7893158	7.05846	7.4448	6.66295	6.32699	7.23263	6.97934	6.73762	7.15316	6.94548	7.27488	7.15453	7.39224	6.7579	6.4937
7893159	5.37858	6.33433	5.6266	5.29629	5.18791	4.8435	5.73353	6.50323	5.95711	5.265	5.73435	6.08878	5.50138	6.24606
7893160	10.1794	10.2031	9.90614	10.0654	9.5033	10.0926	9.9067	10.4001	9.69337	10.0462	9.55708	9.62437	10.3983	9.57561
7893161	3.00685	2.81015	3.47462	3.17506	2.71752	3.00646	1.89753	3.53801	2.55293	2.59548	2.38063	3.38791	2.53324	2.12053
7893162	5.02992	4.78458	4.00003	4.57665	6.6102	4.92675	4.29927	5.16493	3.98391	4.92295	4.83414	4.81206	4.48431	4.88877
7893163	2.13806	2.5266	2.72488	2.83296	2.91898	2.2307	3.10715	3.44591	3.17499	3.09946	2.91884	2.69663	2.96074	3.04221
7893164	10.7611	9.94467	10.6638	10.4596	10.3385	10.1594	10.4867	10.5128	11.2365	10.4397	9.9444	9.72493	10.6418	10.1948
7893165	6.60878	6.46962	5.73502	6.4129	6.29496	6.17361	5.71323	6.99581	5.35676	5.63407	5.59074	6.62121	6.25587	6.32211
7893166	4.39755	3.18669	4.2917	5.12997	5.02104	5.75397	5.89853	5.39214	5.63176	4.56893	4.93048	5.65198	4.92522	6.34198
7893167	4.35009	5.09006	4.94953	5.6074	4.43943	6.37512	5.46595	5.10551	4.68625	4.95766	4.8748	4.89143	4.5043	4.71327
7893168	6.6495	6.56829	6.33638	6.81205	6.21897	6.37836	7.12785	7.66444	6.28569	6.28116	6.37868	7.14496	6.31368	6.30555
7893169	6.65854	7.40847	6.17867	6.37294	7.15474	6.65482	6.88042	7.07144	6.76083	6.00647	6.27567	7.11265	6.77272	6.59097
7893170	8.35436	7.94807	8.03774	7.2387	7.30418	7.41417	7.39603	7.20668	8.42724	7.546	7.53373	7.40794	8.12899	7.39519
7893171	7.5595	6.90523	6.66166	7.49451	6.41852	7.98012	7.94757	8.18927	6.7127	6.72557	7.01256	7.43535	7.9182	7.23903
7893172	7.57483	8.16649	7.20109	7.31868	7.62056	8.22467	7.37386	7.82296	8.11242	7.24348	7.01133	7.92067	8.17044	6.77054
7893173	13.1722	13.3651	13.2293	12.8871	13.3422	13.3067	13.1371	12.9021	13.2592	13.1821	12.9104	12.9629	13.4411	13.3755
7893174	3.08963	2.77766	3.1082	3.24932	2.74153	2.86167	3.44458	2.48387	2.95337	2.67706	2.54726	3.80158	2.59541	2.37906
7893175	7.18875	8.07843	7.70783	7.27949	7.25247	6.93778	7.24466	7.75219	7.3331	7.69805	7.9817	7.87657	7.05283	7.02768
7893176	2.40178	2.3897	3.00578	2.48685	2.29321	3.15541	2.77296	2.8006	3.04492	3.12178	2.25857	2.23266	2.34437	2.26075
7893177	5.72016	8.2283	5.40301	5.69581	4.53062	4.74039	6.6079	6.62949	7.10985	6.60616	6.86975	7.95459	5.19253	6.53014
7893178	3.41829	3.72813	2.76278	4.03898	3.95258	3.2495	3.47592	3.35596	3.79053	3.19808	3.42908	4.52184	3.64254	3.0165
7893179	4.52147	4.85336	4.08122	3.99317	5.14703	5.32685	3.51446	5.80906	3.92157	4.45091	3.68942	5.01083	4.78281	5.14261
7893180	6.14148	6.62538	5.81845	6.41599	5.60324	6.47577	6.45222	6.47472	6.57644	6.08941	6.31614	5.27772	6.35049	6.61625
7893181	9.10087	8.42555	8.84316	8.60283	8.10132	8.18648	8.74775	8.48002	9.16885	8.73198	8.44069	8.41263	8.67726	8.39496
7893182	5.76451	6.19133	5.55768	4.5961	6.30023	6.60912	5.36816	6.29707	5.86297	5.64007	5.09047	6.35106	5.99524	5.1599
7893183	4.87308	5.67719	4.69557	4.35731	4.99123	4.95237	4.98388	5.65185	4.05717	4.62196	5.00379	5.32257	4.9803	5.59464
7893184	8.28676	5.49186	7.44374	8.1624	7.99939	6.94327	7.51338	7.87766	8.17085	8.0043	7.97055	6.81276	7.42485	7.0001
7893185	6.93409	7.79306	6.53873	6.65873	6.8153	6.57025	6.80232	7.29551	6.03623	6.89921	5.74159	7.83931	7.48623	6.03919
7893186	5.27133	5.5339	4.00789	5.76585	4.52956	4.40984	5.08486	5.48171	5.30128	4.80026	4.83251	5.60649	5.2769	5.73004
7893187	10.6133	11.0524	10.3624	10.1667	10.5277	10.7161	10.4983	9.72856	10.1133	10.2364	10.5759	10.0512	10.1156	10.3117
7893188	6.9927	7.09724	6.56394	6.60416	5.47645	5.96834	7.0334	6.68226	6.76113	6.73033	6.23375	7.82014	6.94786	6.64756
7893189	13.1154	13.4401	13.0346	13.1413	13.5617	13.284	13.2557	13.5035	12.9329	13.3764	13.4149	13.2572	13.143	13.1162
7893190	5.75465	5.92348	5.39783	6.06906	5.85228	5.39747	6.21271	6.11532	6.56366	5.88306	5.97544	5.68467	5.01029	5.64503
7893191	11.1752	10.0586	10.8	10.2936	9.64986	10.2688	10.4581	10.5728	10.8669	10.744	10.3549	10.4821	10.811	9.69348
7893192	3.8164	4.30295	3.96066	4.20969	3.44419	4.40011	2.89256	2.9302	4.27539	2.9032	3.49466	3.68232	2.5872	4.21066
7893193	2.64639	4.42342	2.04965	2.73094	3.16187	4.36143	2.83192	3.54176	1.55564	2.73775	3.84591	4.68124	2.26571	1.99545
7893194	11.604	9.96715	11.5673	11.6154	11.0191	10.2546	11.4508	11.3375	11.5348	11.7267	11.7275	11.0448	11.1394	11.807
7893195	3.44919	2.99674	4.09297	3.83794	4.26535	3.19463	2.5059	3.54219	3.34263	4.33056	3.28181	3.13821	3.74298	3.84204
7893196	11.008	10.5608	10.6884	10.7106	10.3197	10.5353	10.6583	10.5822	11.1661	10.3888	10.8102	10.2944	10.5634	10.5636
7893197	2.37842	2.76594	3.14307	2.57159	2.60902	2.62025	2.42653	2.21646	3.28936	2.18878	2.46737	2.20053	2.0073	3.15739
7893198	1.77802	2.3892	2.32522	2.70532	2.70187	2.54447	2.35854	3.12334	2.46825	2.49245	2.36353	2.9259	2.86676	3.61872
7893199	3.26876	1.85465	1.9086	3.1121	2.15348	2.06242	1.67158	2.07772	3.63222	1.80801	1.91749	2.29713	2.0907	2.11849
7893200	1.91335	2.54916	2.10289	2.20935	2.23224	2.26815	2.32901	2.76475	3.40834	2.50128	2.63436	2.6705	2.59039	2.2892
7893201	12.5264	12.2549	12.262	12.4973	12.1853	12.2859	12.3619	12.199	12.9188	12.3514	12.4187	12.7345	12.1713	12.6657
7893202	7.75242	6.35611	7.15199	6.8949	6.44142	7.45034	7.93053	6.51274	6.212	7.36529	5.0473	7.29083	7.76834	7.70864
7893203	2.10885	2.14518	2.0201	1.76261	2.46333	2.1579	2.19494	2.38079	2.40605	1.90665	1.87067	1.93836	2.47224	2.67044
7893204	5.32799	6.46775	4.89815	6.0945	5.78837	5.56707	5.23478	5.4571	6.58931	7.27228	5.78743	7.35049	5.23096	6.48675
7893205	11.8519	12.0577	11.3788	11.5419	11.7599	11.5656	11.2981	11.0475	11.6566	11.7729	11.7092	11.4753	11.5458	11.4546
7893206	5.34288	4.70173	5.42107	5.88658	5.19479	5.23243	5.68581	5.92553	5.12489	5.42471	4.54493	4.60156	5.38065	5.92935
7893207	6.22536	6.15485	6.35658	6.3059	7.11773	6.8163	6.7329	6.72229	6.07835	6.86036	6.85367	6.9204	6.8678	6.3274
7893208	10.8017	7.87269	10.3396	10.7226	9.42265	10.4395	10.0215	10.5102	11.0392	9.66804	9.68799	9.15193	10.7764	10.324
7893209	7.27545	6.87124	6.70599	6.86381	7.50624	6.88142	7.073	7.60539	7.07081	7.35936	7.39358	6.81311	7.17796	6.61116
7893210	6.72817	6.7137	6.96405	7.18573	6.93526	6.56196	7.01039	6.91601	7.03481	7.04021	6.96157	6.05953	7.02241	6.73819
7893211	4.10541	3.98486	3.83349	4.3822	4.15834	5.17603	3.70388	4.31467	5.26467	5.32218	4.11608	4.06789	4.80385	4.33666
7893212	6.22612	6.88503	5.95666	5.67891	6.15921	6.09507	6.40806	6.12377	4.34309	5.93398	6.2278	6.99463	6.47886	4.70202
7893213	5.46999	4.77151	4.7	5.58893	4.6797	5.15769	4.99694	5.14297	5.65366	5.26954	4.50472	4.90189	5.20739	5.93009
7893214	4.72533	3.86212	5.40301	4.42005	3.21067	5.85381	5.90852	4.43745	5.01416	4.67793	3.10709	4.24682	4.11297	4.25101
7893215	6.38845	4.38615	5.30328	7.06562	5.12499	7.73694	5.98775	6.28443	6.89475	4.98462	4.60592	6.92974	5.97664	6.19305
7893216	3.83362	3.88083	3.07542	3.71597	2.64831	3.88543	4.48976	2.55624	3.14329	3.27994	3.38854	3.66021	3.93898	3.68524
7893217	10.7316	11.1122	10.8393	10.2976	11.4148	10.9554	10.5784	10.5786	10.3466	11.7937	11.0583	9.88572	11.0083	10.5253
7893218	13.7024	13.6369	13.5925	13.5878	13.6028	13.5629	13.5733	13.4789	13.4764	13.424	13.4486	13.5693	13.6886	13.5111
7893219	6.10085	5.85981	4.6933	5.70367	5.3022	5.04222	6.14514	6.16308	5.31212	4.72367	4.65873	5.19223	5.25567	5.5212
7893220	9.18309	10.4218	9.39844	9.16322	10.7669	9.87599	9.73114	10.3465	9.34517	9.95326	10.3642	9.62297	9.61139	9.72691
7893221	1.65402	2.02621	2.13508	2.16832	2.42427	1.94446	2.18755	3.14174	2.26698	2.0198	2.34102	2.26896	2.09336	1.83629
7893222	3.80504	4.96067	3.50038	4.65305	3.30488	4.53515	4.31623	5.40446	5.36841	2.18878	4.45553	3.10172	3.96056	4.90899
7893223	4.17665	4.1768	5.08372	5.145	4.58322	4.07734	4.29163	4.22479	4.70832	5.22184	4.10056	4.24084	3.63495	5.21809
7893224	5.62184	3.68138	4.84819	4.01045	4.79299	4.63825	4.71199	3.65355	5.80141	4.74624	3.34106	4.11131	3.51166	5.32479
7893225	7.20179	5.55646	6.61633	6.33338	5.88738	5.79533	6.61138	7.31212	5.90969	6.41126	5.4466	6.76412	5.4359	5.89149
7893226	5.68158	4.18929	3.97849	4.50658	4.14938	4.77554	5.93544	5.4369	5.90624	5.2648	4.38712	5.13371	4.8161	5.47672
7893227	6.43772	8.01847	6.14622	6.89395	6.54696	7.20014	6.6527	7.03631	6.9542	7.18456	6.94783	7.7547	6.68098	6.58297
7893228	6.53404	6.95263	6.19196	6.53918	5.63254	7.12248	6.09282	6.38212	7.09529	7.01698	6.5034	6.97956	6.71214	6.42907
7893229	6.37813	6.24346	5.44754	5.56526	5.45936	5.03586	6.07594	5.21396	5.80406	6.29103	4.7008	4.38725	5.97745	5.60931
7893230	4.42342	4.42342	4.77693	3.993	2.95658	2.80761	4.80678	4.98798	4.78295	6.33686	2.67738	5.36652	4.11297	3.17831
7893231	12.0335	12.734	12.1209	12.1981	12.9602	12.3235	12.4359	12.9474	11.9749	12.6344	12.5614	12.591	12.0919	12.3573
7893232	5.57278	5.4298	5.0464	5.76436	4.97219	4.46876	5.28579	4.72832	5.42946	4.4006	5.09475	5.19599	5.85987	5.03711
7893233	3.20403	3.21849	3.15678	3.57607	3.59824	3.34443	3.94964	3.7552	3.81604	3.20211	4.18284	3.48997	2.94112	3.05856
7893234	5.18513	5.8848	5.00168	5.89091	4.80104	6.63863	6.52753	6.67251	5.80175	5.36858	5.954	6.07638	6.2	5.41951
7893235	7.59605	6.96616	6.67339	7.62491	6.04022	7.41212	8.02329	8.07496	7.18324	7.29344	6.59643	8.31057	7.45087	7.22376
7893236	6.75151	7.26714	6.78669	6.98692	7.0655	7.55608	6.86392	6.53224	6.50253	7.41701	6.93842	7.58931	6.95026	6.69744
7893237	9.48958	9.90829	9.33737	9.40041	10.3203	9.95803	9.32172	10.0055	9.1213	9.75687	10.0161	9.81785	9.49225	9.52003
7893238	11.2731	10.7013	11.2863	11.2433	11.2763	11.9491	10.8781	10.9101	12.1724	10.9682	11.2364	10.4217	11.4719	11.6325
7893239	6.55123	7.27177	6.24619	6.88066	6.34444	6.59241	6.45317	6.05127	6.57343	6.33408	6.27042	7.46982	6.47281	7.25822
7893240	10.1242	10.2318	10.3308	10.1189	10.0333	10.6318	10.2314	10.3634	10.1989	10.3873	10.3893	10.5166	10.4032	10.0784
7893241	5.39821	4.49728	4.17895	5.28681	4.99263	4.92534	5.76333	4.71455	5.79083	4.73666	4.62378	4.69915	5.22257	4.75544
7893242	9.61865	10.3464	9.62964	9.70546	10.1359	9.6504	10.0029	10.4052	8.47353	10.0516	10.0389	10.2894	9.84365	8.91478
7893243	3.52835	3.72572	3.17546	3.38327	3.25819	3.88538	3.32358	4.35789	3.74416	2.75849	3.314	3.58778	3.05824	4.20926
7893244	10.7542	10.3171	10.3671	10.0371	10.4904	10.0125	10.3291	9.54832	10.6762	10.6998	10.7019	9.66925	10.6446	10.3017
7893245	4.4605	5.32371	4.86904	5.45422	6.28035	3.48636	4.86687	6.35821	3.69789	4.72929	5.40751	4.33802	4.04298	4.58409
7893246	5.70954	6.22773	5.6394	6.11342	4.91332	5.64089	5.69161	5.65392	5.92778	5.86087	5.67576	5.27222	5.94454	5.99704
7893247	10.0691	10.5178	9.92258	9.91617	10.9166	10.6928	10.4327	10.8147	9.40563	10.5232	10.5394	10.569	9.99787	9.71088
7893248	8.79681	8.52409	8.59629	8.36132	8.51217	8.627	8.59241	8.54861	9.03179	8.48705	8.5822	8.61692	8.48812	8.79564
7893249	6.8311	7.0344	6.92585	7.10807	6.50851	6.97429	6.82891	6.95031	6.59435	7.08532	7.02526	6.90062	7.23477	6.78827
7893250	5.86162	6.36817	5.02263	5.40432	5.91679	5.81834	6.54099	7.04166	6.06055	5.91497	5.27982	6.48985	5.91466	5.92038
7893251	4.24399	4.43804	3.99156	3.90412	3.09469	3.22987	4.07969	4.02995	4.21093	4.40425	4.0094	5.52192	4.6332	4.54709
7893252	5.27441	4.9057	4.57784	6.14977	4.82379	5.51051	5.81506	5.36654	5.61845	5.56699	4.83473	5.59258	5.15119	6.183
7893253	4.95459	4.64719	5.13816	4.58913	4.31372	3.73872	5.02416	4.66982	5.36453	4.70671	4.47592	4.49577	4.84358	4.9727
7893254	6.06946	5.60579	5.07252	5.32031	5.40638	5.92663	6.19018	5.51152	5.48216	5.41108	5.48295	6.30943	5.88166	5.21538
7893255	5.63701	4.98189	5.59992	6.57155	4.01098	5.87943	6.11856	6.5206	5.90152	4.84182	5.07084	6.88961	5.9004	6.07691
7893256	4.78376	3.46404	4.63563	4.54642	4.11844	3.79955	4.64224	4.34434	5.27917	3.93417	3.72719	4.4913	4.96302	5.159
7893257	8.31457	7.83077	8.21148	8.00003	7.11818	8.44012	7.91013	7.56651	9.13102	7.8023	7.90766	8.07629	8.41925	7.74962
7893258	9.99912	9.72854	10.099	9.87473	9.91746	9.0104	10.0542	9.48824	10.2535	9.46376	10.1863	8.86594	9.72053	9.48417
7893259	10.7702	10.0261	10.3596	10.2309	10.28	9.65061	10.4946	10.1239	11.6137	9.99955	10.7253	9.88256	10.1381	10.8172
7893260	5.93071	5.32534	5.38102	5.30732	4.53359	5.04112	5.46859	4.35845	5.41755	5.66456	4.93395	5.43404	5.62205	5.67842
7893261	12.5124	12.7001	12.51	12.535	12.3632	12.791	12.7673	12.6713	12.2468	12.2792	12.2379	12.4042	12.6688	12.4807
7893262	9.49782	9.91758	10.345	10.1541	10.3626	11.2341	9.86488	9.18396	10.921	9.82495	10.2639	9.49834	10.5336	10.8321
7893263	6.02563	6.93522	6.42533	6.09834	7.04601	6.96004	6.27102	6.55294	6.14995	6.59566	6.89153	6.26007	5.98208	6.59497
7893264	12.3282	11.5744	12.0575	11.9504	11.5721	11.8166	12.1159	12.2315	12.1302	11.878	11.744	11.7442	12.2066	11.5253
7893265	4.99127	4.68009	4.6819	4.52098	4.34955	5.04866	5.035	5.17921	5.71454	5.19408	5.2484	4.07834	5.02113	5.13552
7893266	11.4652	10.2374	11.0697	11.3892	10.6804	11.39	11.7533	11.9446	11.4977	10.7454	10.5458	10.7621	11.9567	10.8264
7893267	4.55836	5.36216	5.53786	4.78284	4.95291	5.92889	5.57662	5.20858	4.75023	5.91236	6.25314	5.14667	5.83161	5.45608
7893268	9.1706	8.03701	8.76229	8.3324	8.13663	8.57604	8.44914	8.46985	8.92849	8.11715	8.4272	7.65159	8.88915	8.45038
7893269	5.62846	5.82578	5.71521	6.18361	5.71414	6.24538	5.68258	5.56179	5.49808	5.76943	5.80449	6.26718	6.06403	6.43634
7893270	12.7373	12.6583	12.715	12.3448	12.8556	12.6413	12.7296	13.0066	12.6526	12.5526	12.382	12.8481	12.8801	12.4231
7893271	11.8028	11.0208	11.611	11.4546	11.2925	11.2158	11.1551	10.7658	11.349	11.7685	10.985	11.6103	11.9142	11.3076
7893272	11.5314	12.0189	11.4029	11.574	11.8429	12.0065	11.199	11.3463	12.0759	11.2346	11.5333	11.1238	11.7654	11.425
7893273	6.83674	7.49539	7.16375	7.31671	6.16713	7.23603	7.15967	7.64232	6.90797	7.1698	7.28366	6.95857	7.36152	6.6256
7893274	2.14016	2.17526	2.37242	2.21781	2.03778	2.31135	2.35292	2.42756	2.37995	2.43455	2.22653	2.3578	2.3271	2.17322
7893275	3.24026	2.63724	3.91305	4.38287	2.781	3.75337	3.91779	3.28821	4.34722	2.53856	3.29164	3.14929	4.64263	4.03847
7893276	2.86782	4.88889	3.20543	2.52277	4.00714	3.39247	3.38749	3.39558	3.30311	3.17928	2.39503	3.56105	2.92194	2.55563
7893277	5.29825	5.67463	4.64483	6.0131	5.14574	4.93952	5.37168	5.40163	6.43945	5.20301	4.51833	4.9681	5.72779	5.49691
7893278	6.64665	5.95109	5.79407	6.18739	6.75682	6.09469	5.49918	6.2375	6.35534	6.10499	5.26697	6.68421	5.77682	6.02553
7893279	3.18607	3.33317	2.56596	3.18333	3.89365	2.84661	3.09001	2.99151	5.17857	3.32539	2.35976	2.84997	4.06072	2.97502
7893280	2.1038	1.96614	2.3218	2.37243	1.88834	1.74719	2.19531	2.71825	2.28663	1.91731	2.18084	2.23867	2.55666	2.66455
7893281	11.6532	12.6063	11.8169	11.943	12.7303	12.1389	12.2588	12.6212	11.681	12.3169	12.2818	12.3057	11.8779	12.0641
7893282	4.00495	3.11962	2.94498	3.81119	4.23922	3.14252	4.59707	4.89669	5.65979	3.69798	3.65959	3.81448	4.09546	3.42336
7893283	10.3105	10.8877	10.2899	10.3692	11.2675	10.7324	10.81	11.1986	10.1296	10.8306	10.9724	10.7667	10.7784	10.0936
7893284	5.19558	6.24972	5.33678	4.32878	5.1625	4.57237	5.29053	4.04729	4.65307	4.31376	5.19145	4.86579	4.63073	5.59739
7893285	6.74241	6.66127	6.63539	7.06264	7.15306	6.55231	6.66278	7.31218	6.54044	6.94177	6.71549	6.79553	7.15879	6.30795
7893286	6.17906	5.82389	5.65564	6.14357	6.14467	5.04387	6.22929	6.69426	5.2451	6.00426	5.83402	7.08424	5.68293	6.46746
7893287	4.26683	4.3333	4.0974	3.87404	3.24811	3.42438	4.96584	5.23628	5.78458	3.67183	2.74222	4.47534	4.73603	4.15236
7893288	8.49271	9.56166	8.73694	7.92096	9.54076	8.84846	8.89673	9.00472	8.24646	8.65468	9.44649	8.84632	9.49056	8.60064
7893289	10.8755	11.7838	10.8764	10.9629	11.9908	10.9479	11.3489	11.6298	10.8689	11.5263	11.7049	11.4339	11.1058	11.1525
7893290	4.85054	5.70138	5.08407	5.05825	5.3751	4.71705	5.2079	4.92171	4.15258	4.96968	4.85634	5.0347	5.08675	4.03054
7893291	5.60306	3.99653	4.87536	5.2249	5.37144	5.68926	5.04349	4.59442	5.30187	4.65373	5.12245	5.20026	3.91253	6.04821
7893292	4.13734	3.14605	3.48169	3.18471	4.01807	2.77699	3.25882	2.81795	3.44367	2.97551	3.18729	4.50843	3.08445	3.31823
7893293	2.41116	2.172	2.42349	1.7958	2.17559	1.96391	1.71269	2.11934	2.0769	2.0551	2.31207	2.46086	1.88068	2.31222
7893294	8.02432	8.22518	8.14696	7.552	8.38073	7.42309	7.86844	8.65633	7.54978	7.97099	8.12555	7.88868	8.54026	7.35017
7893295	3.96239	3.05253	3.15573	3.49877	2.98925	3.23348	3.28023	2.96211	2.26263	2.65751	2.29999	3.51689	2.83909	4.08252
7893296	5.288	5.86313	6.13891	5.48029	5.12107	6.00942	6.68437	5.90941	6.37365	6.12071	5.93173	6.21245	5.43592	5.46154
7893297	9.45621	9.00905	9.2709	9.31622	8.69892	9.30378	9.1839	9.17425	9.7976	9.53365	8.57672	9.23962	9.68618	9.27016
7893298	11.4329	9.78517	11.4158	10.9219	11.172	10.8016	11.076	10.7921	12.299	11.1444	11.7443	9.6059	11.0288	11.6456
7893299	5.3473	5.65256	6.1683	5.62448	4.87438	4.14642	6.26405	5.90342	6.41013	5.75088	5.51655	5.45767	5.55283	5.93356
7893300	5.5611	4.79347	5.1726	5.7898	5.27936	4.80273	5.82992	5.63089	6.14156	4.68153	3.79531	5.64606	5.12156	4.48573
7893301	3.11498	2.95102	2.87294	3.26519	2.73858	2.64542	3.05531	3.08285	3.57031	2.90528	2.92463	3.06877	2.99698	2.61398
7893302	6.05466	5.62097	5.70074	6.15662	5.42699	5.1083	5.72166	6.44792	6.14834	5.45974	5.88547	6.40562	5.95455	5.5603
7893303	4.29951	4.49653	3.68624	3.89214	3.44878	4.064	4.78742	4.35306	4.96591	2.98565	3.87558	4.30056	4.31091	3.46249
7893304	6.22	6.67208	5.47999	6.22231	5.99792	5.9153	7.2383	7.25603	7.12693	6.30702	6.2342	7.42183	6.94238	6.96608
7893305	7.43703	4.3153	6.6776	5.76346	6.19802	6.22656	6.77536	5.88471	6.12194	5.55621	5.76974	6.08582	7.08697	4.89874
7893306	7.74317	6.98511	7.18267	6.94548	7.29424	6.27326	8.04382	7.25367	6.36359	6.91835	7.35873	6.50167	6.90227	6.82045
7893307	4.78468	5.94985	4.43908	4.34322	4.14129	4.38716	5.32669	4.29768	5.42688	5.34007	4.36738	5.92998	4.06127	5.63666
7893308	5.84613	5.0751	4.25784	6.51624	5.59853	5.74155	5.31505	6.59977	6.49081	4.58916	4.57851	5.79895	5.39933	6.20777
7893309	8.96912	8.45101	9.26894	8.61588	9.11635	7.98477	8.27826	7.8717	10.5193	9.11398	9.28256	8.39671	8.63845	9.38776
7893310	4.69439	4.82982	4.18891	4.52382	3.72545	4.4042	4.77178	4.71074	5.03326	4.48597	4.33561	4.22103	4.96003	5.39346
7893311	8.88028	9.47906	8.70983	8.81968	8.15506	8.85044	9.07217	9.59999	8.56881	9.22043	8.20303	9.92727	9.02669	8.36138
7893312	1.99557	2.08877	2.05448	1.72572	2.51845	1.86527	1.90508	2.33193	1.95097	1.77429	1.65144	3.24275	2.42713	2.48087
7893313	9.64475	8.11957	9.50464	9.52526	9.10837	9.81408	9.74338	10.1058	9.58904	9.25346	8.94806	9.01361	10.0427	9.50245
7893314	7.16399	7.68111	6.82436	6.78151	6.25079	7.04449	7.21268	6.99916	6.99148	6.81532	6.82616	8.00449	6.95443	7.67611
7893315	5.85482	7.07044	4.72575	4.45517	6.52682	6.31327	5.93296	6.2272	7.01289	6.02649	6.05573	6.95473	3.80225	6.03531
7893316	12.72	11.5785	12.3098	12.31	11.6528	11.9924	12.3506	12.3653	12.4308	12.0024	11.9555	11.7007	12.5625	11.836
7893317	1.95437	2.77828	2.88758	2.19413	2.26092	2.02717	2.48088	2.04976	2.03655	2.44919	2.14098	2.23228	2.18775	2.43722
7893318	4.69289	4.26729	4.48634	4.472	4.69593	3.28983	4.81037	5.16729	5.41121	4.43748	4.86358	3.51114	3.42672	4.99754
7893319	6.96042	7.61141	7.02798	6.93183	6.43941	7.40085	7.31959	7.02518	7.33346	7.22803	7.09052	8.09509	6.40501	7.68389
7893320	6.3717	5.93216	6.13764	5.35187	5.56566	5.03131	6.06356	6.44569	3.33975	5.45672	5.07373	6.26646	5.88704	4.87142
7893321	11.1853	12.0827	11.3242	11.4273	12.518	11.5506	11.733	12.3334	11.3267	11.8501	11.9885	11.8419	11.4654	11.5726
7893322	5.55496	4.49558	5.49981	5.42681	5.54591	5.8771	5.30368	6.23801	5.26026	6.12704	6.10748	6.27684	5.15524	5.43075
7893323	3.80073	2.7964	2.39214	2.28286	2.08386	2.50839	2.99287	2.95534	2.48604	2.06646	2.5092	2.21687	2.49824	3.20735
7893324	4.9289	4.67054	4.85887	4.76054	5.06958	4.62839	5.46636	5.5169	5.55275	6.52134	4.53311	5.06943	5.22839	4.73026
7893325	7.23468	5.8949	6.47706	7.07183	5.83933	6.01883	6.70185	6.82822	6.5984	6.34631	6.57787	5.9577	6.97883	6.30375
7893326	3.64884	2.32727	2.36853	2.51503	1.99507	2.65625	2.83672	3.01359	2.73402	2.91405	2.79373	3.82111	2.42164	3.1599
7893327	3.08436	4.87205	3.2482	3.57697	3.29712	3.31574	4.1087	2.42115	3.97042	3.15532	3.06093	3.15495	3.34099	4.85627
7893328	2.71491	2.68402	2.37392	3.42409	2.09192	2.43557	3.46299	2.61678	2.41526	2.88043	1.96324	2.4308	2.82122	2.51198
7893329	6.7067	6.69913	6.83203	7.1787	7.11134	6.92128	6.82147	6.88645	6.81867	6.75226	6.95084	7.24174	7.25652	7.10451
7893330	2.61872	2.15666	2.61549	2.48171	2.7932	2.34037	3.68091	2.52837	2.93076	2.98391	2.9188	3.24369	3.00247	3.16872
7893331	3.4038	3.93754	3.62756	4.17398	4.90881	4.76808	3.86575	4.26809	4.09571	3.48905	2.96018	3.29362	3.36391	4.64767
7893332	6.33724	6.59955	6.67875	6.52076	6.15391	6.09032	6.75632	6.81464	6.15586	6.61168	6.82784	5.79283	6.00612	5.69762
7893333	9.66501	8.32703	9.5399	8.99904	9.86697	8.32717	9.1108	8.53249	9.24764	8.82865	9.38308	8.78647	8.8522	9.3867
7893334	9.16534	9.90275	9.14184	9.18036	10.5108	9.21647	9.73584	9.80269	9.72825	9.7582	9.9001	9.46695	9.84315	9.41156
7893335	7.1517	6.8302	7.04999	7.61343	6.08208	6.08335	7.49192	8.0107	7.22996	7.59732	6.09266	7.216	7.18503	6.80471
7893336	10.37	11.1313	10.5896	10.4748	11.4742	10.6736	10.6409	11.031	10.3982	11.0491	11.0911	10.9538	10.6053	10.4601
7893337	8.88675	9.62527	9.08041	8.8181	10.0844	9.34477	9.10554	9.6823	9.17459	9.16331	9.6204	9.26719	8.92294	9.29979
7893338	7.95785	9.12917	8.18589	8.18882	9.83126	8.80022	8.63449	8.98269	7.98885	8.87156	9.32242	8.43151	8.74785	8.46003
7893339	11.0416	11.9782	10.4247	10.502	11.7605	11.1438	10.2682	9.74152	11.2548	10.6751	11.4329	11.0022	10.02	11.0275
7893340	9.90993	8.92783	9.91675	10.2037	10.5306	9.75737	9.68324	9.46816	10.4858	10.2149	10.3228	8.42239	10.9727	10.5308
7893341	7.1583	7.71382	6.76204	7.28921	8.19163	7.90202	6.70918	7.85861	6.70425	7.36881	7.38519	6.97085	6.86706	7.25639
7893342	4.38215	4.86086	4.08903	4.81039	4.0924	2.97338	4.88987	3.54163	4.52716	5.03826	5.0169	5.63514	4.39407	4.46329
7893343	8.39816	8.46027	8.25291	8.48959	8.13157	8.74362	8.62556	8.49709	8.41044	9.66687	7.82271	9.69535	8.47893	9.16854
7893344	11.2126	11.0172	10.6911	10.4652	11.4153	10.4863	10.5753	10.5062	10.9384	10.2853	11.5847	10.2224	11.0768	10.7162
7893345	13.2823	12.9729	13.042	12.9981	12.9767	13.152	13.0515	13.2275	12.9646	12.9482	12.6527	13.1621	13.2235	12.6461
7893346	9.70574	9.8355	9.70126	9.50849	10.3444	9.86769	9.64425	9.25048	10.2724	9.23253	10.0985	9.30111	9.16402	10.0255
7893347	2.16329	1.97752	2.66169	1.89666	2.25224	1.71259	2.0318	2.06056	2.17966	2.19379	1.96152	2.5627	2.07302	2.25184
7893348	8.325	8.75487	8.60038	8.68765	8.58562	8.64771	8.44022	8.15273	8.31944	8.7256	8.94892	8.3688	8.39864	8.60038
7893349	8.90054	8.07982	8.81774	8.62908	8.24216	8.92908	8.76115	8.47881	9.69046	8.44782	7.83913	8.61586	9.06063	8.64396
7893350	7.93387	7.98773	7.33925	6.85822	7.34413	7.09592	8.11849	7.67494	8.68744	7.64755	8.49907	8.25781	7.79685	7.90136
7893351	9.45048	10.4157	9.76177	9.45941	10.796	10.243	10.0299	10.5702	9.66412	10.0738	10.3475	10.0635	9.8027	9.92324
7893352	4.80819	4.63135	4.9133	3.87894	4.19131	4.55047	4.94829	5.14358	5.52122	4.68739	4.85519	3.92633	4.33404	4.72858
7893353	7.60294	8.33315	7.20108	7.53953	8.35256	7.59434	7.5017	7.85365	7.06481	7.94019	7.6296	7.95746	7.67617	7.4792
7893354	11.0978	10.9623	10.9473	11.1289	11.2782	11.2141	11.3251	11.0726	11.0107	10.9699	10.7691	11.1236	10.8162	11.1603
7893355	4.97506	5.76297	3.78056	5.25582	5.99356	4.74039	3.6871	5.50914	4.04844	5.33545	3.77714	4.94	5.31216	4.37375
7893356	9.4606	8.99064	8.96924	9.01826	8.66763	8.86822	8.8162	9.29434	8.91074	9.33824	8.47364	8.96167	9.27149	8.46484
7893357	12.3336	12.2412	12.1879	12.3116	12.3501	12.1879	12.3185	12.0943	12.5434	12.2902	12.1957	12.1685	12.0299	12.4288
7893358	4.42342	6.45572	4.87044	5.22236	7.16943	5.45994	6.15827	6.51445	5.79083	5.47715	6.23689	5.86841	4.69966	4.52327
7893359	8.34905	7.82885	7.74878	7.74507	6.77957	7.83487	7.71816	7.16268	8.17034	7.51709	7.58513	7.60159	8.20182	7.8544
7893360	4.69769	5.8819	5.55676	5.56318	5.70078	5.69675	6.29434	6.6933	6.68469	5.94372	5.67444	6.73793	5.45787	5.8768
7893361	6.52776	6.94699	6.49827	6.56254	7.39195	7.44537	6.55461	6.76702	7.19232	6.69769	6.82947	6.8583	6.83133	6.74709
7893362	10.9514	10.314	10.7598	10.5779	10.4603	10.8242	10.7456	10.468	11.1589	10.6013	10.694	10.6301	10.9022	10.8181
7893363	9.57108	10.3481	9.60236	9.70849	9.80289	9.60644	9.31333	10.3857	9.36917	9.99168	9.5922	10.9484	9.8924	10.292
7893364	11.4295	11.3135	11.2957	11.1516	10.8733	11.8035	11.4077	11.3535	10.5925	11.0936	10.9212	11.2493	11.375	10.9488
7893365	6.49432	5.90767	5.98352	5.93587	5.5707	6.07895	6.17588	6.01304	6.66544	5.62558	6.08601	5.78491	6.35691	6.51355
7893366	5.92488	7.79607	5.65494	6.09645	5.05242	6.67738	7.17656	6.80075	6.17073	6.39885	5.01153	6.88774	5.97994	5.89589
7893367	7.58933	6.8953	7.15125	6.10851	5.51261	6.18481	8.03214	6.99834	6.90509	6.57575	6.35525	6.41418	6.90054	6.35156
7893368	2.05052	2.09217	2.08289	2.03657	1.92305	1.97784	2.07884	2.05052	2.27414	2.05052	2.05052	2.25613	2.05052	2.04865
7893369	7.56633	7.165	6.82831	7.13071	7.00651	7.55763	7.74311	7.95815	6.72528	7.20436	7.18609	7.65119	6.95429	7.03581
7893370	4.6419	5.11083	4.80846	4.42368	5.40142	4.11037	5.06152	5.33058	4.53858	4.9562	5.40301	5.39429	5.11682	4.61524
7893371	13.2227	13.1581	13.0546	13.0421	12.4188	12.9428	13.1563	13.1382	13.1263	12.9823	12.9772	13.0581	13.1536	13.0146
7893372	5.01936	1.67392	4.29212	4.24682	4.03566	2.99364	1.82024	4.43745	1.30428	1.94596	1.87166	3.18697	3.60738	1.93294
7893373	5.90335	7.08273	6.46247	6.82451	6.59917	6.9203	6.62261	6.62949	5.7056	6.06121	7.21126	6.3421	6.68385	5.79481
7893374	12.1562	12.3562	12.1433	12.0086	12.2335	12.2638	12.2732	12.1991	12.1773	12.4527	12.2395	12.4326	12.2903	12.382
7893375	1.99846	1.94547	2.42108	1.85574	2.00179	1.86219	2.53199	2.10366	2.32418	2.14283	2.16782	2.49149	2.23227	1.96212
7893376	4.21454	3.56013	4.16803	3.36558	2.76198	4.29019	5.37473	5.42099	2.44795	4.40363	3.60738	5.13227	3.80191	5.24942
7893377	2.05139	2.49543	2.3789	2.07811	1.85611	1.91466	2.07982	2.38335	2.51764	2.17495	1.91876	2.56599	2.41769	2.55215
7893378	2.97777	2.63168	2.68205	2.78831	2.58064	2.29922	3.03598	3.2641	2.79615	2.672	2.48418	3.4824	3.33455	3.41877
7893379	2.03691	2.16974	2.0777	2.25453	1.93124	2.40385	1.98081	1.98814	2.5965	1.9938	2.05233	2.25784	2.23531	2.05375
7893380	5.29228	5.96494	4.89826	5.76637	6.28356	5.33238	5.46645	5.62318	6.86642	5.81011	5.98957	5.36985	5.70998	5.79042
7893381	3.0417	2.6814	2.97038	3.21405	2.92221	2.82568	3.54312	2.83967	2.47239	2.98205	3.44177	3.36848	4.01045	2.30775
7893382	12.1331	10.3343	11.3735	11.8939	11.3409	11.8109	11.5937	11.7273	12.4327	11.5115	11.5207	11.176	12.006	11.4974
7893383	4.83797	5.98225	5.28457	5.50438	5.7003	6.10142	5.53399	6.74775	5.24227	5.73327	5.84598	5.80106	5.7191	5.34443
7893384	6.31229	6.62621	6.68833	6.48673	6.83541	6.43524	6.89238	6.67078	6.70578	6.78669	6.35141	5.58813	7.01034	6.83988
7893385	12.2927	11.4008	11.7768	11.4413	12.2607	11.8526	11.5443	11.753	12.2886	11.6407	12.1494	11.6972	11.9256	11.9285
7893386	13.5564	12.9035	13.3055	13.2383	12.9898	13.2877	13.2113	13.3314	13.4485	13.1266	13.2523	12.988	13.2313	13.1185
7893387	3.00426	2.55303	3.30265	3.67297	2.55553	2.6855	3.93877	3.15453	2.81492	3.14436	2.82739	4.07376	3.22126	2.10495
7893388	2.80346	2.51026	2.99666	3.30163	3.64562	2.58398	2.1001	2.73118	3.0011	3.3116	2.90326	3.89038	2.7639	3.04825
7893389	1.98753	1.79189	1.83139	2.45781	1.64661	1.95479	2.19266	2.05955	2.57408	1.65667	1.83406	2.58271	1.95521	2.10948
7893390	11.1974	11.9691	11.1462	11.2762	10.943	10.6882	10.9909	10.7472	10.7503	11.1768	11.6765	11.1055	11.6885	11.5431
7893391	9.25437	9.92329	9.45183	9.43097	10.5924	9.35406	9.66515	10.0553	9.19229	9.58221	10.162	9.72256	9.48793	9.47847
7893392	5.75465	6.1917	6.42287	6.14567	5.49644	5.6285	6.66937	6.12992	6.78132	5.36274	6.30512	6.36933	5.29872	5.94935
7893393	12.2335	12.5641	12.3183	12.3413	12.2445	11.7615	12.299	12.1372	11.7782	12.7067	12.6363	12.4256	12.3333	11.7873
7893394	11.617	10.1704	11.0258	11.5374	10.6865	11.8653	11.879	11.9903	11.8038	11.0506	10.6663	10.9548	12.1891	11.1712
7893395	8.49265	8.86704	8.53512	9.03152	8.50017	8.78099	8.36109	7.913	8.39408	8.51693	9.14278	8.23778	8.48439	8.45826
7893396	5.82422	7.23489	6.24251	6.24784	5.52254	6.95564	6.9581	6.58276	7.3016	6.1183	6.21417	7.075	6.79814	7.02936
7893397	3.18365	3.22788	2.98522	3.98751	4.19916	3.58713	4.50266	4.58295	3.55523	3.45415	4.28253	4.24886	4.06308	3.24462
7893398	4.49616	4.27097	3.28188	2.71175	3.3449	3.79122	3.15266	4.1317	3.47121	3.76476	3.96208	4.30967	3.37	2.86609
7893399	10.2994	10.0775	10.5145	10.6349	10.1737	10.3837	10.6615	10.444	11.0111	10.5345	10.1335	9.96551	10.2981	10.3018
7893400	3.61431	1.89145	2.95828	2.28397	2.82718	3.21693	3.35026	2.43482	3.53084	2.63267	3.86431	2.95262	2.88418	3.35641
7893401	5.42328	4.54391	3.489	4.02061	3.67869	4.48198	4.50656	4.69406	4.15464	3.31045	3.66861	4.6949	4.40134	3.08888
7893402	8.71992	9.87981	8.95798	9.16651	10.0326	9.3309	9.28074	10.0666	8.84178	9.749	9.78648	9.61098	9.11112	9.49837
7893403	7.17901	7.91893	7.30083	7.5704	7.99788	7.9559	8.51225	8.04127	8.10581	8.46361	7.90964	8.67018	7.50507	8.67366
7893404	4.3827	5.30519	4.74072	4.57683	4.12591	4.64097	4.63936	4.75704	4.34709	4.25112	4.2042	4.83251	4.45978	3.84078
7893405	5.63744	5.33486	4.99648	5.44154	5.32777	5.65205	5.49057	6.09174	5.19309	5.55276	4.97625	6.46493	5.18983	5.94325
7893406	2.23867	1.84549	3.78056	2.04965	2.16991	2.01726	2.58166	1.78184	1.84928	2.12508	2.50908	3.18697	2.91209	2.2437
7893407	10.75	10.01	10.6425	10.5241	10.0377	10.8452	10.7637	10.8163	10.6322	10.5666	10.0756	10.505	11.0708	10.0766
7893408	3.41442	3.90786	3.75187	4.34887	3.89515	4.01706	3.99883	3.17748	4.4111	3.62557	3.26926	3.76039	3.3844	3.0681
7893409	5.74981	5.90899	5.81257	5.86238	5.56729	5.82138	5.6228	5.21361	5.82058	5.82119	5.97101	5.72986	5.82058	5.84695
7893410	7.03989	7.98659	7.19111	7.55809	7.99214	7.53766	7.43164	8.0975	6.78598	7.47363	8.14013	7.59733	7.25914	7.62477
7893411	5.3931	5.79857	5.15608	5.94931	5.74223	5.67108	5.28118	5.94372	5.68168	5.7523	5.23117	6.81492	5.27534	5.03792
7893412	2.74965	2.15144	2.32598	2.36704	1.70601	2.55447	2.89631	2.41107	1.93742	2.96631	2.21633	2.49789	2.6998	2.31132
7893413	8.58951	9.16207	8.51928	8.73306	9.11219	8.28929	8.63893	8.74877	8.84549	8.79784	9.25375	8.98611	8.67174	8.60454
7893414	12.3694	13.0511	12.5143	12.2576	13.2168	12.5761	12.6709	12.8615	12.5427	12.7976	12.7915	12.6503	12.5191	12.5179
7893415	6.06135	6.063	5.89581	6.10544	6.12323	5.66986	5.77612	6.47932	6.33631	6.64744	5.77828	6.57194	4.8508	5.67394
7893416	6.32848	6.63416	5.30492	5.10768	5.76515	5.71621	5.24028	5.16468	6.14649	5.62947	5.45376	5.09784	5.01354	6.38436
7893417	2.8639	2.19645	2.0959	3.18271	2.89984	2.39209	2.14792	2.11598	2.32706	2.23625	2.21665	2.74472	2.26671	2.00383
7893418	8.47423	9.30025	8.62735	8.37265	10.0815	8.75141	8.87238	9.24818	8.51376	9.0027	9.38513	8.99957	8.77696	8.65199
7893419	12.9781	12.6939	12.8859	12.6187	12.7956	12.6248	12.7459	12.3997	12.7169	12.8109	12.8845	12.6072	12.4751	12.5919
7893420	10.1712	8.01218	9.3286	9.79595	9.09088	9.46126	9.29369	9.30109	11.4106	9.22076	9.62616	7.92073	9.92749	9.55359
7893421	6.48435	7.49694	6.38887	6.38282	6.67066	7.02809	6.55106	6.17946	7.75935	7.17936	6.30405	7.56377	7.74763	5.63411
7893422	12.0131	12.8969	12.1667	12.0776	12.44	12.1514	12.1864	11.7579	11.7515	11.8874	12.3834	11.7473	12.1107	11.8349
7893423	3.13892	4.06362	3.61201	2.57608	3.73662	2.48304	3.10794	3.64409	4.21159	3.24455	3.49053	3.8231	3.5063	4.15682
7893424	12.294	12.7025	12.3448	11.9659	12.4554	12.2061	12.4467	10.724	12.1349	12.2978	12.3146	12.3743	12.2978	11.0736
7893425	2.16416	2.40877	2.0104	1.89201	1.81014	1.9934	2.55993	2.29017	2.3424	1.90797	2.04913	2.95401	1.98677	2.04816
7893426	2.63129	2.73585	2.63129	2.66852	2.34567	2.59102	2.59795	2.51902	2.96331	2.63129	2.60452	2.74501	2.63129	2.63129
7893427	4.20314	5.26991	3.74508	3.42589	4.20624	3.98571	4.95568	4.50111	3.51827	4.05639	4.10879	4.14106	4.0749	4.1798
7893428	7.99241	8.98332	8.2048	8.23363	9.20176	8.69873	8.52302	8.94583	8.16113	8.85824	8.71531	9.40377	8.51772	8.23136
7893429	3.43211	3.29	4.18435	4.39723	2.78598	3.98433	3.62516	3.88569	4.47653	5.09736	3.58712	4.48879	4.68739	4.08658
7893430	2.63515	2.38078	2.62097	2.79061	2.79663	3.02547	2.59817	3.5816	3.10804	2.70092	2.85734	2.50282	2.7774	2.63657
7893431	3.22163	2.89041	3.2492	3.25575	3.52427	3.17881	3.01932	2.85528	2.85014	2.79366	3.52127	3.705	3.1393	2.73976
7893432	6.72476	7.16015	6.74741	7.60929	6.33409	6.55138	7.10894	6.78155	7.59084	7.39616	6.76245	7.01042	6.81478	7.24191
7893433	4.10815	3.84354	3.93753	4.29146	4.16856	3.99509	3.44769	4.08043	4.99727	3.28991	4.22006	3.84562	4.0845	3.23164
7893434	2.1384	2.64636	2.29692	1.98044	2.14541	1.88138	2.26738	2.65432	2.67633	1.95514	1.83571	2.2093	2.69645	2.19801
7893435	8.632	9.683	8.77059	8.54186	10.0827	9.31452	9.09187	9.74285	8.56105	9.14596	9.17245	9.26495	9.05792	8.95321
7893436	6.43075	6.32105	6.44788	6.32321	6.3585	7.07068	6.80415	6.24965	7.18296	6.61084	6.04279	6.34657	6.94109	6.67035
7893437	4.4056	5.14764	4.23103	4.91349	3.25054	4.55781	4.72786	5.335	5.70613	3.55029	4.17207	3.7589	5.72784	5.36552
7893438	8.75898	8.87513	8.54821	8.53096	8.93568	8.6017	8.77402	8.61731	8.53913	8.75863	9.24645	9.12356	8.43447	8.43594
7893439	9.7928	10.3255	9.751	10.3183	9.55435	9.98605	9.96869	10.4813	9.91491	10.0128	9.97992	9.37345	9.8042	9.65721
7893440	3.13323	2.57538	3.13731	2.92826	2.68216	3.46062	2.88923	2.83975	3.68319	2.49911	2.73262	2.41327	2.94336	3.39274
7893441	9.86329	9.67525	9.56405	9.66158	9.81521	8.63644	9.69749	9.13882	9.86046	9.1529	9.92936	8.46164	9.5314	9.22941
7893442	8.12382	8.48558	7.50276	7.81746	7.67241	7.72637	8.89857	9.16326	7.92537	7.83738	8.06229	8.53391	8.5709	8.66831
7893443	6.87068	6.42365	6.72641	6.91467	6.82269	6.90271	6.82674	6.46408	6.76624	6.6697	6.77677	6.55397	6.91828	7.23256
7893444	5.96936	6.12561	5.50107	5.92833	4.70718	5.14404	7.32521	6.66437	6.51449	6.23172	6.16857	6.96767	6.49072	6.62924
7893445	3.98102	4.43183	2.64461	3.98102	2.34667	4.57171	4.499	2.85701	4.31189	4.51678	4.3663	4.48851	4.30802	3.01924
7893446	5.48872	5.17417	5.57427	4.845	5.0112	5.08297	5.24577	4.96699	4.18857	5.69688	5.12315	6.06843	5.26087	5.03942
7893447	9.80099	10.5494	9.93646	10.2345	10.1623	11.1119	10.0995	10.0376	10.1428	10.5033	10.7667	10.5968	9.62503	10.4042
7893448	9.10749	9.73494	9.23762	9.50081	10.386	10.2239	9.72123	10.3739	8.25705	9.77096	9.73519	10.0349	9.5911	8.78718
7893449	8.82639	8.17895	8.6832	9.0525	8.48942	9.25912	8.99287	9.03167	8.48395	8.98474	8.31064	9.3019	8.96661	8.83211
7893450	2.93877	3.3671	2.43232	2.27411	2.626	3.31676	2.60939	2.97686	3.88657	2.8133	2.80808	2.83826	2.53115	3.51478
7893451	4.04832	4.61838	4.18823	4.34535	3.86259	3.4196	4.44599	4.83485	4.13893	3.65402	4.34043	3.78334	4.52158	3.78333
7893452	5.64106	5.05009	5.27982	5.98132	4.39001	5.50154	3.75265	3.87095	5.38115	4.89137	4.36387	5.68934	5.89592	4.91663
7893453	7.95845	8.9738	7.68014	8.47303	7.36115	7.99853	8.61102	7.99515	8.30572	8.13544	8.13196	8.80277	8.03444	8.38612
7893454	9.89248	10.2496	9.9829	10.0829	10.4624	10.3635	10.1107	10.1646	9.72227	10.6159	10.1035	10.1441	10.495	10.0251
7893455	9.48781	7.64795	9.20964	9.22231	8.395	8.495	8.76346	8.86288	10.1207	9.02975	9.09197	8.40451	8.64395	9.21785
7893456	3.67646	3.66651	3.46198	4.08406	3.30797	4.05744	2.78588	4.10765	4.32731	3.4316	2.75692	4.72754	2.90297	3.65972
7893457	2.76989	2.62274	2.63199	2.45592	2.20324	2.51618	3.39196	2.42814	3.32952	2.25322	2.46323	2.56644	2.31377	2.50456
7893458	11.5854	11.4126	11.5523	11.3228	11.408	11.2392	11.3944	11.085	11.4615	11.2617	11.7135	11.0479	11.1778	11.499
7893459	5.61319	4.68638	5.4268	5.75074	5.87559	3.93686	5.66534	5.47525	5.81908	5.77502	5.08766	7.08982	5.38005	5.57985
7893460	11.7428	10.2096	11.6109	11.4466	10.9118	11.2305	11.4747	11.4948	11.9666	11.1563	10.7624	11.0829	11.5991	11.0405
7893461	9.67704	8.33833	8.96799	9.58962	8.56073	9.75303	10.3781	10.0434	9.33523	8.92072	8.1941	9.10224	10.5264	9.12608
7893462	5.52676	5.75723	5.51279	5.52875	6.00148	6.22418	6.2835	5.43636	5.89824	5.59526	5.21584	5.31144	5.80169	5.91439
7893463	5.93247	6.44163	6.18675	5.66745	5.59291	5.64194	5.80628	5.99612	6.04031	6.05843	5.63134	6.16281	5.78673	5.99065
7893464	5.62792	6.89535	5.80814	5.68019	6.48956	6.49104	6.14609	6.88615	7.14679	6.17335	6.2603	6.08423	6.1163	5.83251
7893465	6.19927	6.1124	5.00977	4.01281	5.20803	4.83314	5.26026	5.40699	4.39887	4.61951	5.30702	5.26026	5.02478	5.01416
7893466	13.0248	12.7397	12.6949	12.4618	12.0837	12.385	12.6003	12.2266	12.7603	12.7938	12.0985	12.8231	12.728	12.4493
7893467	8.66229	8.67731	8.47187	8.03276	8.35741	8.74914	7.75957	8.07738	7.60277	8.76535	8.53392	9.04503	8.10943	7.75883
7893468	6.99962	6.65695	5.51319	6.53936	4.06053	5.8832	5.62662	5.82986	5.40734	5.78655	5.57837	6.94262	6.34571	5.39699
7893469	12.2842	12.9775	12.5724	12.7127	12.7818	11.8105	12.6132	13.1442	12.0793	12.8509	12.8898	12.7554	12.3949	12.401
7893470	5.56299	3.90231	5.32517	4.54465	4.40616	5.33426	6.87504	6.45159	5.15789	5.53754	4.70378	6.5815	4.74814	4.83523
7893471	6.8864	7.58107	6.52322	6.57117	6.6818	6.74895	7.33557	6.54161	7.32407	6.3091	6.42403	7.59736	6.99287	6.55588
7893472	7.93002	7.21908	7.32432	7.38378	6.66407	7.64319	7.20449	7.65621	7.9608	6.84797	7.24582	7.79707	7.92161	7.66669
7893473	5.94006	6.85331	6.15952	5.48306	7.26027	7.10546	6.03395	5.95228	6.5301	5.44998	6.66463	7.30358	6.4567	6.23901
7893474	3.90698	4.57012	3.42601	4.92592	4.79486	3.96571	4.51275	4.91148	5.48338	4.13782	3.74787	4.42389	4.75754	4.612
7893475	5.7925	6.89978	6.19283	6.17934	6.20539	5.78195	6.20013	6.13992	5.83733	6.44526	6.43274	5.7105	5.67601	6.10772
7893476	10.1819	9.48944	9.98411	9.59248	9.42659	9.12005	9.69735	9.55315	10.251	9.69752	9.85984	9.19147	9.7074	9.59566
7893477	9.50213	7.77844	8.88303	8.44255	8.23359	8.99521	8.77267	8.87239	9.21773	8.4295	8.53393	8.14427	9.30581	8.87612
7893478	6.27688	6.77749	6.03759	5.82128	6.19561	6.76732	6.95927	6.97687	6.35111	6.84247	6.36988	7.41496	6.8959	6.08333
7893479	3.57556	2.63486	2.82396	2.60886	2.88554	2.76691	3.58797	2.68337	3.1759	2.48813	2.98508	3.67444	3.32678	3.20837
7893480	7.51503	8.10564	7.47327	7.34769	7.02032	8.41133	7.19441	6.10022	7.56275	7.77026	7.40755	7.3473	7.95677	7.2326
7893481	8.06743	9.80312	8.23694	7.59504	9.1434	8.75208	7.77209	8.43598	8.13098	9.02235	8.30111	9.14993	9.03827	8.61184
7893482	7.11082	8.64757	6.63661	7.4706	6.73452	6.65348	7.4032	6.25211	6.99636	7.21176	6.91875	6.0304	7.36131	8.50031
7893483	6.39293	6.74567	6.61081	6.88127	7.57316	7.0172	7.10508	6.3481	5.73496	6.83524	6.44156	6.97063	6.61895	6.34416
7893484	5.46568	5.93512	5.06508	5.91838	4.82418	6.12826	6.1795	5.82416	5.26026	5.14808	5.33545	6.30931	5.56395	5.52028
7893485	10.2003	10.2824	9.91686	10.0915	9.87226	10.2586	9.66078	9.60655	9.97566	10.6941	9.78194	10.7444	10.1176	10.1117
7893486	12.965	12.8232	12.8142	12.7886	13.1497	12.9225	12.6076	12.7841	13.3303	12.8427	13.3365	13.0579	12.8696	13.281
7893487	4.71789	4.33581	3.90329	4.97335	3.9428	3.59349	4.97401	4.91036	5.21456	3.92196	3.68887	4.29329	4.0555	5.12727
7893488	6.24058	5.44661	5.7254	6.15341	6.19655	4.68501	6.31094	7.34544	6.15496	6.15939	5.0983	6.56413	5.82404	5.74117
7893489	2.14344	3.07951	2.00024	2.20154	2.08242	2.24406	2.47326	1.91068	2.11245	2.04165	2.60858	2.26234	2.02882	2.36394
7893490	2.49051	3.19446	2.85087	3.41565	2.84103	2.65966	3.15899	2.85382	2.822	2.89751	2.61794	2.66446	2.70361	2.34566
7893491	9.12386	9.93382	9.1172	9.23087	10.7585	10.0217	9.59501	10.1973	8.71671	9.73341	9.36551	9.71677	9.63937	9.26139
7893492	5.79695	3.81941	5.46951	3.10263	2.71537	5.85381	5.13866	5.99489	2.83192	5.71694	3.60738	4.77384	4.87044	1.99545
7893493	6.70054	5.86596	5.36928	6.15309	4.94544	6.12739	5.58308	5.33632	6.71008	5.86255	4.75315	7.42574	6.25156	6.75465
7893494	10.3559	10.5383	10.3576	10.6936	9.98671	10.5632	10.3283	10.2483	10.7715	10.2008	9.92616	10.2998	10.4072	10.7299
7893495	3.45986	3.18973	3.28542	4.01033	3.08687	2.80761	3.86675	3.32339	3.22847	2.49111	3.29745	3.55579	3.13277	3.06166
7893496	4.70162	3.4076	4.20269	4.95516	3.54649	4.55066	4.98383	5.58894	4.11709	3.90091	4.64276	4.63839	3.67258	4.94411
7893497	9.69779	8.98739	9.3193	9.41453	8.8862	9.92224	9.63884	9.27656	9.91202	8.87758	9.03798	9.2352	9.49537	9.6983
7893498	12.6228	12.939	12.7316	12.446	13.2576	12.7095	12.7818	13.0449	12.6625	12.9876	12.935	12.9149	12.5693	12.6415
7893499	2.28637	2.24871	3.29147	2.22133	2.08031	2.76149	2.57564	2.52565	3.03376	2.17579	1.77366	2.44264	2.46184	2.68223
7893500	9.63941	9.66392	9.16529	8.83327	9.74046	9.03199	9.58797	8.70312	9.41888	9.19319	9.31565	9.32248	9.74613	9.32856
7893501	4.76708	5.2878	6.0748	5.35374	3.66773	5.6036	4.95209	4.70992	4.95197	5.80739	5.92117	5.16162	5.01936	5.71434
7893502	2.4223	1.80205	2.55703	1.66231	2.2776	2.38706	1.74313	2.46281	2.04165	1.91634	2.17191	1.76943	2.08993	1.9027
7893503	7.48798	8.14999	7.67122	7.41174	8.56576	7.64002	7.54399	8.11801	7.56841	7.86794	8.53681	8.03591	7.34139	7.25731
7893504	10.9757	11.2247	11.0402	10.8089	11.0223	10.4214	10.9169	10.8072	11.1372	10.8836	11.1469	10.4546	11.2435	10.8217
7893505	3.0933	2.85762	2.14808	2.45983	2.79695	2.29094	2.99562	2.64799	3.64501	2.30392	2.06741	2.23616	2.8955	2.4526
7893506	8.08995	7.00474	7.57788	7.46753	6.98977	7.4814	7.48454	7.28819	7.98799	7.51463	7.37599	6.51301	7.92342	7.32809
7893507	13.3984	13.6837	13.3338	13.2222	13.7965	13.6188	13.525	13.7526	13.3432	13.5855	13.5785	13.6169	13.3356	13.4072
7893508	3.62588	3.67689	2.8914	4.34118	3.93964	3.08203	4.17696	3.12956	4.91776	3.71263	4.20672	3.39051	2.89607	4.43052
7893509	4.92428	4.08074	3.64788	4.09419	3.92956	4.14008	4.17436	4.1186	5.14052	4.09932	3.9561	4.58241	4.69048	4.06691
7893510	5.0424	3.74068	4.57357	3.98376	3.02501	3.21256	3.02946	4.12988	2.72887	4.05814	4.15632	4.07978	2.96534	3.88194
7893511	9.46688	10.3911	9.64825	9.47086	10.9921	9.89797	10.2764	10.5305	9.29969	10.0012	10.4602	9.81838	9.64862	10.0493
7893512	3.54956	2.48414	2.59303	2.62034	2.71421	3.23348	3.25395	2.89752	2.82909	3.85811	2.68397	2.69138	2.72458	3.37183
7893513	6.75785	7.11238	6.96654	6.98674	7.20095	6.94256	6.78461	7.21024	6.84446	7.03666	6.85184	7.11036	6.95953	7.01818
7893514	4.57537	4.60718	4.16243	4.72058	4.64537	4.21629	4.89465	4.99267	5.57644	4.43541	5.03988	4.2673	3.9072	5.15828
7893515	8.73503	9.20646	8.5236	8.99034	9.74423	8.54168	9.21262	9.75722	7.93012	8.8743	9.14377	9.21497	9.07548	8.22667
7893516	11.3824	11.3509	11.4982	11.5814	10.9467	11.7499	11.3678	11.372	11.8581	11.7147	11.132	11.5357	11.5202	11.3908
7893517	7.55212	7.64843	7.75613	7.93421	7.22941	7.62984	8.11799	7.89829	7.74755	7.55197	7.51294	7.63207	7.90634	7.70017
7893518	9.84228	8.94024	9.6794	9.60875	9.34507	9.65547	9.66017	9.45874	9.91507	9.31187	9.27948	9.49654	9.5946	9.32434
7893519	3.34046	3.23963	3.51857	3.76946	2.9868	3.84221	3.60833	4.9178	4.22692	4.29436	3.63586	3.68341	4.11206	3.31845
7893520	3.98027	3.34266	3.69377	2.96547	3.34068	3.48034	3.58799	3.03843	2.97603	3.22228	3.22667	3.49827	3.29793	3.29137
7893521	2.89445	2.56894	2.445	1.86658	2.59109	2.62551	3.01276	1.94802	3.61668	2.24667	2.21916	2.3725	2.49985	2.61781
7893522	4.08764	3.88922	4.04387	4.12335	3.66199	3.27092	4.9571	3.44788	4.67053	3.65914	3.08789	3.94897	3.71276	3.63848
7893523	6.57816	6.17687	6.76906	6.88227	5.39186	7.038	7.36816	6.87015	7.36911	6.62158	6.10422	7.08955	6.31758	7.25393
7893524	8.98317	9.11625	8.24559	9.08336	8.26064	9.07228	8.93793	9.74105	8.80537	8.38564	8.58251	9.37598	8.4541	8.71316
7893525	7.04642	5.74511	5.86986	6.51302	6.48039	6.61939	6.40661	6.47207	6.12012	6.16125	6.45668	6.56739	6.0878	6.74634
7893526	4.98499	4.66769	3.93404	4.17127	4.09716	3.96282	4.10984	4.28358	3.78404	2.39332	1.92894	3.36437	3.78695	4.42767
7893527	6.92717	7.24167	6.3494	7.26427	7.83128	8.00265	7.26837	7.08155	7.458	7.86477	6.88547	6.79025	7.48942	7.39159
7893528	8.39135	6.84191	8.40343	8.06677	7.50413	7.69232	7.86897	7.20264	7.92347	8.17115	7.62771	8.06645	8.27753	7.55511
7893529	5.79663	6.66464	5.28171	5.92666	6.59398	6.50635	5.57023	5.10158	5.01936	5.28462	5.30263	6.28249	6.16121	6.22747
7893530	12.0264	11.1978	12.0515	12.0532	10.9685	12.2946	11.9475	12.04	11.9674	11.8228	11.2531	11.9048	12.0469	11.6092
7893531	7.42163	7.62613	7.24239	7.72533	7.33036	7.66018	8.0853	7.84852	8.54205	7.43848	7.59781	7.61225	7.32581	7.64533
7893532	3.81941	4.09889	1.74202	2.37243	2.51845	2.11204	1.82024	1.94596	2.83192	1.86734	2.7684	4.68124	3.36558	1.87166
7893533	6.94076	8.07022	6.95072	7.19407	8.1725	7.3112	7.35531	7.24982	6.85951	7.22898	7.80062	7.50842	6.99639	7.32794
7893534	10.1228	9.81592	10.017	10.322	9.40082	10.5412	10.2008	10.3032	9.77634	9.88324	9.34457	9.87011	10.0102	10.1933
7893535	4.45218	4.00102	4.18335	4.53069	4.88314	4.78439	4.57124	4.75404	5.19457	4.02947	3.96254	3.84308	4.3177	4.04
7893536	10.9095	11.7829	10.8114	11.2345	12.0132	11.1723	11.4535	12.2205	10.4147	11.4711	11.6292	11.6749	11.1614	10.6732
7893537	3.4038	3.14119	3.9176	4.58989	3.60652	3.92399	4.47165	4.24707	4.21093	3.27087	3.61411	4.08396	4.19287	3.90946
7893538	5.99372	5.31484	5.32974	5.41572	4.72864	6.53878	5.74371	5.72122	5.67206	5.5218	5.44844	5.79909	5.35376	5.21692
7893539	12.3838	12.608	12.6805	11.9166	12.6551	12.1731	12.3083	12.0822	12.4201	12.4757	12.2851	12.1485	12.716	12.5816
7893540	12.0021	12.6113	12.2009	12.0456	12.8813	12.1638	12.357	12.6167	12.1586	12.4326	12.634	12.3185	12.1657	12.2302
7893541	2.05662	3.05922	3.07364	3.10503	2.29746	3.21521	3.93875	2.8027	3.46244	3.52615	3.63765	3.6645	2.9983	3.31685
7893542	7.36099	7.93466	6.41698	7.5813	7.63954	7.37761	7.97324	7.80486	7.65195	7.7698	7.16204	8.17407	7.63047	8.02673
7893543	12.1459	12.4474	11.917	12.0287	12.2295	11.9478	12.2137	11.9755	11.5876	11.8629	12.0272	11.832	12.0972	11.8328
7893544	8.28071	7.71525	8.97041	8.15868	7.7246	7.91433	8.27644	8.0849	8.42198	8.52224	7.80392	7.25457	8.16315	8.5705
7893545	9.30734	10.1603	8.61045	9.43185	9.6094	9.66183	9.39972	10.0783	8.34627	9.78823	9.84892	10.0808	9.41002	8.69942
7893546	8.03875	8.28944	7.91341	7.48675	8.40087	7.40859	8.16938	8.12531	8.04799	7.85082	7.96394	7.82962	7.37993	7.7675
7893547	13.3633	12.6253	13.095	13.1113	12.5111	12.8773	12.9272	13.066	13.1783	13.0817	12.7021	12.8713	13.1095	12.8542
7893548	4.92177	4.57261	3.7216	3.68823	5.56731	4.47112	4.63759	4.25675	4.93026	3.35839	3.30488	4.07527	4.26842	4.83519
7893549	8.71888	7.39394	8.44473	7.89597	7.31098	8.36597	8.50687	7.0343	9.17494	7.16049	7.46002	7.15428	8.52901	8.1989
7893550	11.3147	11.5212	11.3624	11.4526	11.2205	11.663	11.5757	11.4583	11.5327	11.3494	11.0627	11.9361	11.8147	11.4972
7893551	11.8731	11.9192	11.8218	11.9378	11.6538	12.248	12.0567	11.9967	11.7979	11.3269	11.4754	11.5612	12.1004	11.892
7893552	7.60156	7.11666	7.46516	7.2465	6.96802	6.94137	7.92858	7.58848	7.22265	7.24662	6.96158	7.05437	7.95838	7.44191
7893553	4.06903	3.57373	3.56101	3.9543	3.47512	3.55531	3.9981	3.34171	2.84008	3.26103	3.23022	4.51626	3.63458	3.84608
7893554	11.3308	11.8094	11.606	11.3488	12.2156	11.3576	11.3085	11.3734	11.6819	11.6389	11.7646	11.66	11.3032	11.434
7893555	6.18754	6.60585	6.57539	6.33669	6.45192	6.91335	6.45454	7.23425	4.59347	7.26687	6.06628	8.35345	6.52001	5.97572
7893556	4.28798	5.95742	5.23646	5.30993	4.79859	5.78645	6.55242	5.62329	5.86411	6.2192	5.7593	6.16618	5.48679	6.0229
7893557	7.09586	7.98982	7.10741	7.05645	7.89366	7.12449	7.33928	7.66961	7.27427	7.50645	7.99444	7.06107	6.99802	7.14347
7893558	8.8929	7.92472	9.06321	8.79731	8.93997	8.83531	8.4915	8.14794	9.24437	9.25114	8.92454	9.60478	7.9485	9.63147
7893559	13.7563	13.4052	13.5516	13.7304	13.3781	13.5865	13.54	13.6901	13.9765	13.4981	13.7061	13.422	13.6623	13.5299
7893560	7.30095	7.13891	6.84236	7.29821	7.48235	7.25046	7.21172	7.5915	6.92835	7.31507	7.4499	7.51454	7.14164	6.99006
7893561	10.2445	10.5183	10.6121	10.6105	10.8021	10.5407	10.2457	10.4023	10.9711	10.7525	10.5494	10.5341	10.9779	10.352
7893562	4.42577	4.8386	4.16671	4.45968	2.87616	4.92309	5.14729	5.3847	5.79771	4.71588	3.87533	3.95571	2.92475	5.51965
7893563	3.18248	3.40272	2.62097	3.35971	4.16654	3.16773	3.43977	4.32821	2.25567	3.2699	2.81003	3.61195	3.46158	4.56314
7893564	13.5169	12.4171	13.3729	13.3621	12.9156	13.317	13.0212	13.0242	13.8956	13.369	13.2532	12.1364	13.3414	13.59
7893565	3.63929	4.03735	4.06679	4.48236	3.77037	4.07251	4.73885	4.8308	5.63435	4.10063	3.64073	4.71964	4.40399	3.90381
7893566	3.93184	3.72719	3.47701	2.83741	3.57154	3.26078	4.20235	2.94344	2.93365	3.31422	3.29859	3.79536	3.11714	3.20558
7893567	4.95002	6.1174	5.754	5.35211	6.5386	6.11368	6.04214	6.41057	6.07413	5.52919	4.57757	6.30443	5.59646	5.28108
7893568	5.49205	5.6448	5.48584	5.44823	4.48687	5.31797	5.5312	5.88004	5.33357	4.82755	5.89597	5.66229	5.11056	5.91862
7893569	2.76008	2.33597	3.4873	3.03475	2.6439	2.20292	3.77419	2.61166	2.9491	2.37467	2.54318	3.19884	3.32311	3.34632
7893570	5.14329	4.00871	3.60738	3.60738	5.69417	6.23238	5.41099	3.60738	5.07515	5.54227	4.94	5.22903	5.2908	5.63906
7893571	11.6712	10.2222	11.046	11.4359	10.7603	11.4786	11.1821	11.1466	12.1772	11.2485	11.127	10.9359	11.658	11.1352
7893572	8.6753	8.22704	8.52138	8.62726	8.15015	8.59872	8.76241	8.43169	9.47695	8.33134	8.08112	7.84589	8.41513	8.51383
7893573	11.7812	10.0787	11.3944	10.9589	11.2903	11.0598	11.1235	10.5629	12.6451	11.2003	11.5926	9.88894	11.1702	11.7902
7893574	11.0511	11.2217	10.7612	10.4612	10.959	11.4066	10.9974	10.3234	10.7357	10.4831	10.5731	10.4493	10.3393	10.7802
7893575	4.98777	4.67622	3.53081	5.24003	4.05134	4.8542	5.43009	5.90175	6.44674	6.09962	5.17116	5.52546	4.65291	5.65962
7893576	2.85448	3.48317	2.95935	3.7539	3.08402	3.36558	5.72016	2.35212	5.20406	3.60444	4.74695	2.41707	3.42357	4.28174
7893577	5.32244	4.53773	3.76701	4.32655	4.12424	4.66383	4.80013	4.36328	5.36217	3.72983	3.28466	3.81723	3.94092	4.39401
7893578	3.04422	2.9499	2.74724	3.50502	2.39184	2.9135	4.26993	2.83069	3.36062	2.70825	2.80605	3.83745	3.22187	3.4478
7893579	3.46626	3.0555	2.55549	2.8043	2.53628	2.52488	2.87244	3.489	2.91438	2.57458	2.33872	3.11585	3.52071	2.54497
7893580	5.31002	4.1362	4.87793	5.15584	4.55747	3.7693	4.45126	4.6221	4.82088	5.42803	4.09127	5.07737	5.34672	5.34389
7893581	5.5813	6.20961	5.4964	6.21794	5.28733	5.87803	6.71756	5.88636	6.40219	5.12836	4.75063	6.66937	6.36805	6.33191
7893582	12.9626	13.6111	12.8977	12.9802	13.0967	13.2008	12.9904	12.7739	12.8299	12.7295	13.1068	12.9113	12.9297	12.9718
7893583	6.91851	6.41737	6.27764	6.76793	5.2678	5.9872	6.95732	5.89923	6.66353	6.85056	5.96978	5.79971	6.4181	5.82769
7893584	3.45146	3.42132	3.80212	4.39041	2.90348	3.8036	3.81781	3.00528	4.08854	3.31521	3.04851	3.95814	4.33579	3.37096
7893585	7.58636	8.80225	7.81471	7.76226	9.1847	8.13186	8.24761	8.70667	7.96359	8.11627	8.84362	8.20439	8.12218	8.17672
7893586	5.95336	6.04493	5.79248	5.66673	6.14456	5.83416	5.95931	6.1018	5.61939	5.86252	5.95791	5.24104	5.85497	5.10261
7893587	6.89264	5.70489	6.45871	6.77487	5.19386	6.45508	6.84891	6.35039	7.20905	6.2628	6.17987	6.33935	6.95076	6.66194
7893588	5.03871	6.14003	5.53485	5.49573	5.26639	6.01753	6.07511	6.26398	5.89639	5.32996	5.11763	6.123	5.51592	5.32038
7893589	5.05797	4.57966	5.44454	5.10668	3.93466	5.75593	4.96022	4.87393	5.27109	5.90068	4.26697	5.84031	4.94371	5.35996
7893590	5.39725	6.10285	6.0185	5.67532	6.29385	5.80015	6.31936	6.11585	6.75954	6.16642	6.12518	6.46182	5.32928	6.52054
7893591	11.8061	11.4882	11.7026	11.5777	11.4262	11.685	11.4753	11.3227	11.9469	11.7702	11.271	11.9529	11.8781	11.9257
7893592	11.6121	10.4881	11.4499	11.3609	10.854	11.6104	11.6413	11.5701	11.2732	10.8583	10.8826	11.0586	11.3726	11.0171
7893593	10.7368	10.3465	10.294	10.2836	11.0155	10.4391	10.3004	10.1006	10.9348	9.88573	10.7823	9.8944	10.1627	10.7744
7893594	8.92745	9.14246	9.18063	8.96854	8.25594	9.01631	8.28898	7.95133	9.35478	9.46206	8.55336	8.82368	8.58391	8.68341
7893595	2.75534	2.37454	2.6303	4.401	2.33551	2.35251	2.40801	2.57551	4.63668	2.43274	1.60433	4.79932	2.892	2.46926
7893596	4.62053	4.6151	5.40515	4.52985	4.94806	5.36764	5.93186	5.70569	4.80929	5.66916	5.00641	5.50279	4.62815	4.48453
7893597	3.17144	2.81521	3.0338	2.39543	2.23837	2.51078	3.26564	2.32037	2.94043	3.24322	2.11927	2.50908	3.36037	3.65318
7893598	8.62487	9.08888	8.6965	8.68366	9.36215	8.88268	8.8267	8.989	8.69354	8.95427	9.15299	8.52964	8.82118	8.77257
7893599	7.35277	8.34295	7.60321	7.376	8.29757	7.90408	7.47157	8.13547	7.3705	7.41946	8.00837	7.80242	7.55906	7.50754
7893600	6.25947	6.58017	6.45503	5.97904	6.76919	6.66658	6.57408	6.7559	7.35944	6.49941	6.99187	6.59493	6.56344	6.99761
7893601	6.57279	7.53561	6.91852	6.45344	7.76523	7.19327	7.79303	7.63593	7.53356	7.36799	7.433	7.38774	6.82579	6.91742
7893602	11.1245	10.9942	11.0148	10.6068	10.301	10.7839	10.8252	10.2609	11.2011	10.9137	10.1039	11.0765	10.8671	10.7153
7893603	10.728	10.6908	10.8475	10.8047	11.1202	10.3481	11.1141	10.7065	11.0444	11.1763	11.369	10.6904	11.0081	11.1008
7893604	3.17057	4.08697	4.11616	2.95411	3.31339	2.75057	3.77024	2.61328	3.67335	3.26336	2.86143	2.48067	3.70982	2.4717
7893605	10.9314	11.6573	11.1036	10.9205	11.8048	11.4035	11.262	11.5043	10.747	11.4085	11.4699	11.3847	11.1906	11.0529
7893606	5.77602	6.27164	5.42519	5.21616	6.62914	5.69014	5.50307	6.09657	5.60541	4.75862	5.67198	6.48732	5.22504	5.35674
7893607	3.12012	3.70763	3.86582	3.48063	3.24325	4.08499	4.35562	3.29639	3.98232	3.23874	2.67556	4.5815	4.83703	4.02182
7893608	8.98227	9.17048	8.60156	8.61344	8.22677	8.40504	8.79525	8.82086	8.68944	8.25365	8.34306	8.51342	9.09141	8.25293
7893609	12.1919	11.6997	12.205	12.0761	11.8927	12.0196	12.3108	11.8858	12.4653	11.7541	11.7742	11.8042	12.1676	12.0251
7893610	5.26301	5.99518	5.7357	5.36672	4.68815	5.36904	5.40943	5.1036	4.6061	5.55537	5.52483	5.68802	5.23367	5.64089
7893611	4.11276	4.78564	3.52714	4.8031	4.57837	4.73238	4.3038	3.41594	4.39638	4.03948	3.42042	5.02514	5.1849	3.6449
7893612	2.76376	2.9832	2.03157	2.68491	2.20046	2.50965	4.10402	3.76748	3.39662	2.17899	2.42451	1.99971	2.52986	2.37492
7893613	8.40933	9.42961	9.07086	9.02606	9.44158	8.37895	9.17535	9.97244	9.5902	9.4418	9.44308	10.0442	9.13817	9.44069
7893614	3.8604	3.30632	3.78364	3.61362	3.61925	3.04395	3.91716	3.69371	3.58854	3.58669	3.58022	4.25421	3.43786	3.31138
7893615	4.61951	5.34175	5.61849	6.60616	5.87276	5.95029	5.80304	7.13301	5.82416	6.793	6.94882	5.53314	5.01936	6.49011
7893616	7.76681	7.37882	7.18778	7.55231	7.79167	7.84201	7.62087	7.95168	7.78942	8.08081	7.67031	7.3829	7.28944	7.14897
7893617	5.74726	6.6183	6.28666	6.42246	6.44212	5.45994	6.21877	6.06628	7.10985	6.87554	6.36699	5.91416	6.21991	6.96996
7893618	4.12434	4.59159	4.54106	4.20281	3.77394	4.1777	4.05224	3.60857	3.6728	4.60041	4.62971	4.84848	4.41409	4.15434
7893619	9.99442	9.48762	9.58776	9.73615	9.4901	9.55622	9.68475	9.59644	10.5932	9.7875	9.48703	9.54993	10.4489	9.99769
7893620	3.52232	2.50361	3.05377	2.73094	2.45606	3.45759	3.59455	4.55544	2.83192	2.12508	2.34102	2.23867	1.63462	2.31431
7893621	2.54658	3.17768	2.19224	3.47771	2.0604	2.18386	2.63797	2.22752	2.83192	2.0551	2.23638	3.25104	2.86422	2.45377
7893622	2.97172	1.93742	2.12508	2.83192	2.23867	2.01726	2.16991	4.06849	1.55564	1.69335	2.94268	1.88737	1.86734	1.93294
7893623	2.92376	3.9833	2.70113	4.0616	3.48344	2.73196	3.62669	3.32941	3.1529	3.61878	3.44893	4.7781	3.05212	3.75741
7893624	3.43173	3.18385	3.5862	3.87273	3.1077	3.31112	3.61635	4.60403	3.11375	3.28844	2.87271	3.85947	3.04623	4.24194
7893625	2.22663	2.24644	2.23357	2.22129	2.0374	2.18552	2.23234	2.20942	2.46047	2.17707	2.20825	2.39085	2.22129	2.22129
7893626	2.21603	1.80567	2.04873	1.86112	2.05415	2.20954	3.18227	2.16231	2.29314	1.99191	2.34087	2.78643	2.09334	2.45112
7893627	5.48922	6.54067	5.75002	6.34663	6.84995	6.15818	5.91088	6.47725	6.56835	7.30951	5.63201	7.06839	6.96565	6.68102
7893628	9.51047	9.47365	9.00678	8.70575	9.65129	9.5712	9.4004	8.03981	9.37048	8.35473	8.74378	8.67588	8.88043	8.87474
7893629	2.22241	2.37616	2.42699	2.3876	2.26831	2.64217	2.28724	1.99687	2.66252	2.36019	2.54204	2.53331	2.06719	3.10381
7893630	7.55781	6.83835	7.11037	7.17065	6.34654	6.06005	7.53578	6.80899	7.31296	6.46736	6.14835	6.7683	7.15727	6.50728
7893631	6.08364	6.8771	6.23307	5.31801	5.91237	5.97995	6.25094	6.78912	5.45721	7.08555	6.41819	6.55791	5.41536	6.87053
7893632	13.3268	13.2536	13.2249	13.3278	13.0962	13.6178	13.319	13.408	13.521	13.002	12.8527	13.014	13.5965	12.9638
7893633	9.96882	10.3428	9.78824	9.62255	10.5311	10.2855	10.3153	10.8496	9.24127	10.2001	10.2686	10.4351	9.88396	9.2637
7893634	10.828	11.7444	11.0744	10.9174	12.1049	11.3594	11.2254	11.7369	10.9648	11.7703	11.8845	11.2461	11.3239	11.2866
7893635	4.88405	4.52363	3.59532	4.82522	4.43394	4.39023	4.24064	4.38254	4.47334	4.48284	4.22179	4.30816	4.92187	3.87089
7893636	2.00104	2.37808	2.57311	2.34745	2.96962	2.58231	3.40771	3.69346	3.0256	2.15886	2.36407	4.80867	2.35667	2.40899
7893637	6.40233	5.77324	5.94099	6.5764	3.72571	6.33516	6.74865	6.15347	6.60949	6.27327	4.43815	6.21245	6.35605	5.41991
7893638	3.36818	3.36828	4.00821	3.9537	3.42682	3.8202	3.25132	3.64372	2.91898	2.81933	3.08127	3.51687	3.52996	3.43602
7893639	11.161	10.8849	11.3674	10.9198	11.1139	11.53	10.9933	10.6523	11.5974	11.0951	10.7889	10.8339	11.3472	11.5199
7893640	9.95405	10.4738	10.4552	9.41007	10.4418	10.1668	10.2575	9.48611	9.67538	10.2716	10.4865	9.63303	10.0723	10.0786
7893641	11.3762	10.83	11.2084	11.1596	10.7845	11.4528	11.2572	11.2845	11.2158	10.6009	10.4337	10.5304	11.6408	10.4817
7893642	12.1125	11.3821	11.6985	11.9284	11.138	12.2419	11.759	12.0138	12.4398	11.7464	11.2237	11.354	12.0401	11.2985
7893643	2.88282	2.9572	2.88282	2.95307	2.66146	2.88282	2.88282	2.67196	3.1218	2.8335	2.88282	2.90787	2.88282	2.92765
7893644	6.44387	5.67864	5.92085	6.57659	5.46112	6.01966	7.56507	7.48036	7.21041	6.14281	6.04053	6.03679	6.71509	6.73496
7893645	5.69684	5.7998	4.89112	5.05652	4.23296	5.48225	6.1962	5.57098	6.33937	5.22351	4.96112	5.92748	6.1782	5.15666
7893646	9.11803	9.90844	9.00997	8.88115	10.3166	9.78509	9.21824	9.36362	9.06166	9.47698	9.85043	9.46719	9.43222	9.01793
7893647	13.3695	13.723	13.432	13.2887	13.3657	13.3211	13.4362	13.1591	13.3556	13.2313	13.3605	13.0432	13.3797	13.6272
7893648	4.01557	3.61604	3.40722	3.33912	2.97604	3.70448	4.41861	3.19443	5.32793	3.69163	3.29817	4.30824	3.68236	3.75952
7893649	9.54143	8.82745	9.39229	9.43329	8.76449	9.68719	9.25256	9.431	9.93326	9.16042	8.86383	8.80669	9.86256	9.43133
7893650	12.9609	12.1386	12.4414	12.5769	12.0493	12.4308	12.5318	12.2971	12.2714	12.2201	12.3354	11.6296	12.7378	12.1334
7893651	8.78151	9.6123	8.63741	9.08652	9.54956	8.80176	9.19161	9.9191	8.11078	9.16096	9.09414	8.98597	9.12349	8.39897
7893652	5.83864	5.5109	6.15169	5.48873	6.05202	5.60798	5.03271	5.99333	5.59944	5.41907	5.77786	6.20663	6.20443	5.34044
7893653	4.55905	5.53497	4.29212	6.42246	4.74039	5.32915	6.13672	4.1235	4.04844	5.30368	6.08765	7.41096	6.95293	3.93137
7893654	7.00788	7.5496	6.74026	7.23852	5.2283	7.67305	8.01485	8.19475	7.19639	6.47497	6.82179	6.83122	7.84437	7.34461
7893655	4.95438	4.97645	3.99643	4.94177	3.89671	3.37741	4.29023	4.1577	5.44929	3.89679	3.95349	4.46953	4.43629	4.29227
7893656	3.54853	5.42793	3.85261	3.52523	3.16222	4.5806	2.988	2.86397	3.59153	2.49265	4.54852	3.75793	2.95004	4.35876
7893657	8.26009	6.88444	7.27689	7.58157	7.00167	7.45698	7.16329	7.23579	7.92753	6.86914	7.03514	7.30498	6.9124	7.50097
7893658	5.20764	5.85993	5.39615	5.30738	4.63656	3.61384	5.47839	6.21056	4.53967	3.75858	4.48577	4.28187	6.07706	4.75805
7893659	3.55029	4.57843	4.52311	4.0661	4.11129	3.74655	3.94407	3.61195	4.75862	5.07654	4.32943	4.79245	4.49445	4.62416
7893660	8.52981	9.19536	8.3296	8.81654	9.48136	8.89215	9.04658	9.49246	7.72882	9.14169	8.85712	9.27614	8.97159	7.47768
7893661	9.30141	10.2995	9.5179	9.27746	10.4519	10.2628	9.87287	10.1082	9.40723	10.0551	10.0468	10.0352	9.61484	9.76536
7893662	12.4896	12.3974	12.3205	12.1929	12.4492	12.3874	12.4659	12.3415	12.5299	12.0878	12.252	12.1673	12.5439	12.2675
7893663	3.92391	4.11649	3.53956	4.21214	4.12633	3.76323	4.277	4.40519	3.76805	3.73307	3.5662	5.47549	4.37364	4.29789
7893664	10.1133	9.45388	9.79871	9.4902	9.55692	8.95636	9.81738	9.53347	10.0138	9.42064	9.38826	9.30632	9.84492	9.17511
7893665	6.04992	6.10914	5.49867	5.40956	6.09005	5.26044	6.00381	6.02281	5.65037	5.78567	5.56203	5.24362	5.13309	5.36471
7893666	3.06844	2.932	4.51177	2.81939	3.38379	2.66641	3.38466	3.7783	3.16175	2.99574	3.37955	4.27292	2.68676	3.89962
7893667	5.78214	5.96709	5.30651	5.42404	4.43433	4.72414	5.51993	5.04278	5.25243	4.91942	5.1539	6.1647	5.66321	5.08339
7893668	1.9495	2.04165	3.27372	3.10263	3.28821	4.16931	4.43745	2.88312	2.38888	2.12508	4.61951	4.68124	3.17831	4.1235
7893669	5.95753	5.90651	6.06625	5.64682	6.37977	6.41485	5.76757	4.92222	5.91461	4.94238	6.02447	4.9481	5.34005	6.28252
7893670	10.6678	11.8522	10.7909	10.7075	12.0096	11.2108	11.1559	11.7771	10.6975	11.3801	11.4981	11.1379	10.9012	11.1518
7893671	4.78714	5.40361	5.18223	4.71226	5.66547	5.21267	5.62641	6.00317	4.84675	5.46036	4.42514	5.3416	5.51015	4.85147
7893672	6.27026	7.26522	6.16065	6.87987	7.55826	6.99878	7.07817	7.51299	6.12339	6.39348	7.08193	7.29686	6.57978	6.80974
7893673	6.02008	6.36453	6.28666	6.81447	5.14329	6.06502	6.80868	7.39995	7.70619	6.23689	6.73632	7.53398	5.2629	6.23689
7893674	3.37062	4.06672	3.65784	3.10263	3.50047	3.68148	4.78497	3.54176	3.26639	3.19631	3.37062	3.37062	3.35131	3.40346
7893675	9.13617	9.97005	9.2526	9.34375	10.2546	9.42407	9.63083	9.96859	8.77764	9.56304	9.92225	9.30903	9.35726	9.42426
7893676	12.133	12.4061	12.3209	12.0361	11.8915	12.666	12.0648	11.8196	12.3312	12.4093	11.9169	12.5619	12.1199	12.2697
7893677	12.9126	13.4152	12.7774	12.6233	13.5057	12.9063	13.0793	13.5741	12.515	12.9834	13.226	13.1977	12.8601	12.9156
7893678	3.65689	3.24872	3.42038	4.08683	3.01778	3.1955	3.86016	3.44142	7.06019	3.2077	3.20004	3.43289	4.03073	3.83723
7893679	2.82886	2.32025	3.44613	2.872	2.94551	2.49859	2.98134	3.5071	2.39442	2.70304	2.63436	2.57687	2.9751	3.20742
7893681	1.57037	1.76261	1.8078	2.21363	1.70151	2.01726	1.74202	2.3033	2.38888	2.73775	1.50749	2.0003	2.18436	1.87166
7893682	8.83663	8.18193	8.9779	8.66689	7.21645	8.95663	8.91657	8.60452	9.10497	8.2612	7.94278	7.54045	8.95671	9.02002
7893683	6.56979	6.39455	5.94531	6.41972	5.46361	5.58037	6.59857	7.04665	6.85505	6.09115	5.97183	6.6367	6.49085	5.77775
7893684	10.2016	9.88416	10.1511	9.85679	9.87084	9.04892	10.2027	9.52278	10.0542	9.83512	10.1839	9.26626	9.86406	9.70307
7893685	9.74582	10.8394	9.8935	9.78595	10.4781	9.62103	9.91386	9.15667	10.0345	9.06152	10.0334	9.13792	9.96583	9.67387
7893686	5.27202	6.08875	5.56507	5.86027	5.94798	5.45209	5.77515	5.43941	6.16257	6.23741	5.74341	6.87554	6.32422	6.22375
7893687	2.29586	2.28955	2.23357	2.24311	2.04324	2.16923	2.22915	2.22856	2.52623	2.20924	2.23357	2.3365	2.23357	2.23357
7893688	3.88553	4.79163	2.40904	3.42017	3.36361	3.74037	3.39082	2.63782	4.36437	4.00722	3.53291	3.52668	3.50846	3.9706
7893689	11.5995	12.1763	11.6943	11.6487	12.4749	11.9723	11.8827	12.3748	11.7153	12.1152	12.2112	12.0157	11.8002	11.8856
7893690	11.1835	11.1014	11.1536	11.1304	11.0061	11.0612	11.1437	10.5902	10.9921	11.5082	10.9477	10.7918	11.0547	10.8334
7893691	2.18925	3.64403	2.87098	2.28952	3.16604	2.23228	2.30012	2.2181	2.9065	2.14016	1.86452	2.80465	2.15811	2.20457
7893692	8.75885	9.00977	8.28584	8.66571	9.46112	8.79508	8.75245	9.16065	7.65069	7.99779	8.94861	8.74313	8.52781	8.3422
7893693	5.38212	6.31712	5.20527	5.57507	5.31801	5.43447	5.86957	5.71736	6.70287	5.12739	4.71911	4.60894	4.87397	5.62291
7893694	3.09285	2.6303	2.7219	2.29361	2.286	2.6303	3.59455	2.57551	3.62581	1.86734	2.7684	3.01988	2.64067	2.17433
7893695	6.28142	7.19656	6.862	6.69567	8.05814	7.30264	7.08163	8.01692	6.38503	7.04416	7.67923	7.05092	7.05965	6.9518
7893696	7.68972	7.24885	6.83383	7.59363	7.83434	7.35115	7.21289	7.57368	7.40332	7.6154	7.72019	7.91915	7.08033	7.09505
7893697	4.96616	4.49345	4.63757	4.60344	5.5613	4.55641	6.03968	6.05034	5.23387	4.33561	5.1495	5.38326	4.91163	5.40692
7893698	5.66567	6.56211	5.65632	5.98081	5.8916	6.31697	5.55079	5.6415	5.72224	5.79158	5.91794	6.00434	5.94802	6.14273
7893699	5.78561	6.04079	5.12854	4.35094	7.01771	5.74326	5.85402	5.76782	5.23855	5.75516	5.74231	5.14577	5.58322	3.93074
7893700	9.1419	8.20355	8.54747	8.5383	8.21357	8.05713	8.48428	8.65772	8.85159	8.60598	8.21995	7.98551	9.2935	8.43999
7893701	10.2112	11.2081	10.1581	10.4265	11.5124	10.5537	10.9519	11.6789	9.69629	10.9622	11.091	10.9624	10.7446	9.89607
7893702	4.45619	2.54916	4.73399	3.31955	3.70008	3.22034	3.6532	3.2075	3.44598	3.1917	2.63759	3.91287	2.59447	3.10948
7893703	6.31427	5.82947	5.31691	5.55404	4.37587	5.14802	5.47226	6.39286	5.55953	5.81347	4.69643	5.87631	5.05477	4.6457
7893704	5.73358	6.56377	6.18139	5.82188	6.81007	6.47016	6.45851	6.36053	5.4163	5.88732	6.36275	6.11871	6.37216	6.06875
7893705	8.54185	9.38888	8.78445	8.24381	10.002	9.06415	8.96286	8.86694	8.945	9.20663	9.3498	9.02024	8.71657	8.75339
7893706	4.79371	5.30161	5.50779	4.26657	5.13432	3.66996	4.6992	4.8718	4.38455	4.39674	4.52102	3.99244	3.87151	4.6674
7893707	6.30839	6.5431	6.01057	6.67674	6.50222	6.68061	6.44965	6.8416	6.26034	6.66616	6.52722	7.00108	6.42033	6.64486
7893708	8.30643	9.19621	8.40767	7.96839	9.54003	8.80915	8.64867	9.10919	8.18055	8.79797	9.05609	8.73479	8.57707	8.68727
7893709	10.4163	9.69094	10.3238	10.5812	10.0148	9.84075	10.4596	10.6697	10.2627	10.0687	10.0346	10.2258	10.0426	10.5416
7893710	10.5646	11.1766	10.7292	10.7443	11.5152	10.9358	11.0027	11.6935	10.2722	11.1408	11.2137	10.8851	10.8595	10.2422
7893711	7.84238	8.7304	8.39198	7.8024	8.66652	7.47648	8.45446	7.80251	7.52087	8.39786	8.93623	8.16336	8.19938	7.24569
7893712	4.90601	5.56486	4.38344	4.21702	4.28575	5.47624	5.87879	3.36866	4.55413	5.1473	4.68547	5.20106	4.99676	5.22672
7893713	5.63359	3.80805	4.9279	4.61136	5.30423	4.07271	5.16692	5.68993	5.44715	4.17261	4.62575	4.79935	5.8238	4.46765
7893714	8.80727	8.21325	8.26567	8.30758	8.34548	8.45859	8.45604	8.02211	8.28589	8.20436	8.4077	8.01636	8.10932	8.23273
7893715	9.78249	8.89669	9.41552	9.97619	8.86564	10.0206	9.94135	10.1574	8.18228	9.67225	8.65858	9.30793	9.93579	9.57402
7893716	5.46073	5.65231	5.44733	5.86679	4.77744	3.49587	6.23278	5.10187	5.48643	5.40415	5.30316	3.81849	5.11302	4.6835
7893717	6.82542	6.57718	6.04249	6.80414	6.65405	6.91706	6.55279	7.23615	7.18363	6.16109	6.61933	7.26033	6.09612	6.77612
7893718	3.23694	3.23023	3.87026	3.8497	3.35497	3.57676	3.75079	4.15565	2.99773	3.31002	3.44384	3.57554	2.78978	3.80127
7893719	4.28785	2.95477	3.49161	3.56078	2.88554	3.68174	3.89746	4.76678	2.65986	2.89336	2.82813	3.71839	4.60143	4.21899
7893720	8.40945	8.73199	8.04814	8.43456	9.20143	9.28222	8.32325	8.96665	7.87205	8.27032	8.55023	8.77054	8.83979	8.65418
7893721	8.25323	7.3602	8.23097	8.55837	7.5099	7.30454	8.05945	8.4123	8.09465	7.81301	7.80107	7.61777	7.78304	8.30517
7893722	6.15946	6.33686	6.06272	6.11743	6.62703	6.6858	6.49952	6.54424	6.33686	5.94204	6.18901	6.44524	6.16753	6.11362
7893723	2.37066	2.43208	3.08745	3.29615	2.8049	2.90407	2.71402	2.7314	2.58696	2.53249	2.49613	2.44496	2.85458	3.10955
7893724	6.66451	7.45459	6.31666	6.8285	6.84208	6.75696	6.62133	7.34312	6.24567	7.06331	6.85208	6.72153	7.17915	6.68118
7893725	12.6986	13.4986	12.8726	12.74	13.4277	12.8373	13.0919	13.4119	12.736	13.1287	13.245	13.0637	12.8883	13.1072
7893726	7.22799	7.94267	7.07689	7.2781	8.6703	7.95705	7.57228	8.21772	6.84587	7.54445	8.04452	7.88815	7.42813	7.27293
7893727	13.637	13.4087	13.6054	13.6419	13.6458	13.4376	13.7836	13.746	13.6723	13.6546	13.6739	13.6025	13.7263	13.6769
7893728	7.29499	8.39279	7.33853	7.9542	8.4009	7.46849	8.15079	8.74562	6.69137	7.81648	8.41687	8.11191	7.72588	7.62215
7893729	8.80456	8.61422	8.96972	7.9029	8.60269	8.82621	8.45147	7.90339	9.22024	8.73511	8.80993	8.85535	8.48141	9.17491
7893730	5.88829	5.65642	5.3908	5.21197	5.7041	4.84196	6.25316	6.21676	5.15663	4.83351	5.3072	5.46737	4.85418	5.84338
7893731	10.2393	11.1593	10.3537	10.3689	11.1335	10.3869	10.3536	10.9029	9.73247	10.9989	11.259	10.8694	10.5016	9.93766
7893732	11.6727	11.6919	11.4428	11.184	11.4097	11.5052	11.6339	11.6059	11.7817	11.1976	11.8293	11.2495	11.4179	11.5984
7893733	12.3831	12.3574	12.0146	12.1857	12.6999	11.9839	12.1833	12.2413	12.0817	11.7669	12.3189	11.8737	12.0583	12.0732
7893734	12.9295	12.6559	12.7366	12.9146	12.8929	12.8894	12.941	12.8444	13.1251	12.7923	13.0235	12.8103	12.8111	13.146
7893735	5.6765	4.72872	4.67902	4.59473	3.4054	5.34809	4.90237	6.1874	5.4715	5.56288	4.87944	5.67353	4.6202	4.94458
7893736	5.38038	6.13593	5.41677	5.87001	5.50438	5.78275	6.20565	6.13253	5.5537	6.28086	6.38687	7.43717	5.51927	6.2663
7893737	6.70481	6.22457	6.08438	6.42852	6.4881	6.91105	7.04659	7.42076	6.01654	5.77195	6.05754	6.41616	6.62249	6.24174
7893738	10.4592	10.0566	10.733	10.037	10.2939	10.4167	10.0009	10.2683	10.4998	10.3079	10.4583	10.1964	10.3917	10.8315
7893739	9.54066	10.1359	9.46666	9.82198	11.3643	10.5296	9.95258	10.9077	9.11957	10.0949	10.1237	10.3276	9.81285	9.3869
7893740	11.8087	11.3078	12.0245	11.6159	11.514	11.6285	11.5903	11.6588	11.8726	11.7311	11.2855	11.1194	12.203	11.6318
7893741	2.33337	2.98221	2.89566	2.48777	3.01918	3.29284	3.21469	2.73963	3.44562	2.57176	3.12485	4.37823	3.20594	2.80773
7893742	2.00104	2.48235	2.43193	1.88833	2.2789	2.42209	2.24483	2.72746	2.50878	2.33155	2.16881	2.57617	2.22452	2.46145
7893743	6.26355	6.33753	6.03458	6.15559	5.27872	5.59889	6.36763	6.98271	6.45795	6.1919	5.73928	5.95339	6.08103	6.35778
7893744	7.5491	7.84804	7.69737	8.02632	7.89092	7.78448	7.70851	7.98816	7.60413	7.65967	7.98779	7.64058	7.48075	7.71527
7893745	6.56596	6.94215	6.52209	7.26022	5.79253	6.63887	7.35945	7.0304	7.18171	6.49735	6.83205	7.13521	6.88917	7.28646
7893746	4.11198	4.16754	3.59855	2.66739	4.21203	3.82972	3.83143	3.9292	2.92528	3.19636	2.77603	2.6705	3.28388	3.40867
7893747	9.3152	8.35078	9.04526	8.88597	8.30375	8.84671	9.013	9.06716	9.16241	8.57117	8.44392	8.67508	9.33322	8.90231
7893748	6.47493	6.79759	6.50573	6.42621	6.65834	5.85037	6.64412	6.65931	6.94149	6.95513	5.74568	7.19514	6.72379	6.47493
7893749	2.9313	2.49535	2.68575	2.82719	2.77087	3.06953	2.21319	2.27802	3.2655	2.37091	3.26663	2.39149	2.53317	2.43699
7893750	5.43272	5.73894	5.87992	5.84552	5.19888	6.36778	6.2548	6.82329	6.63974	5.54227	4.83112	5.22903	5.53879	5.38892
7893751	6.23932	6.66759	4.94921	6.34987	4.94023	5.65074	6.47255	6.63598	6.86274	6.40621	5.38287	7.54891	5.79419	6.0239
7893752	10.6442	10.6189	10.3075	10.3721	10.7077	10.3352	10.4377	10.0509	9.78752	10.5942	10.512	10.6067	10.4208	9.29208
7893753	3.30249	2.58725	3.04404	2.20121	2.16974	2.28469	2.39398	2.63069	3.01811	2.21661	2.68963	2.92499	2.51968	2.34984
7893754	4.43767	3.63137	4.90909	5.29088	4.32514	4.58865	5.62495	4.63299	5.76798	5.49892	4.67668	4.48981	4.91962	4.10486
7893755	2.82124	1.93742	2.45956	3.28183	3.1402	2.78198	2.94128	3.69732	3.0995	2.61657	2.56059	2.67224	2.63829	4.36302
7893756	4.81295	4.4954	4.64925	5.13397	5.55554	4.68308	4.51581	4.97116	5.85286	4.41643	5.02522	5.09773	4.84312	4.4935
7893757	5.15682	5.99085	4.90767	5.42672	5.43371	5.32024	5.34673	4.7704	4.52603	4.77356	5.72398	5.42426	5.59079	5.65654
7893758	3.34924	5.12882	4.72328	5.25782	2.56351	3.96365	5.34923	4.13845	6.1428	4.65831	3.59536	5.96157	4.23819	3.84312
7893759	11.828	12.2502	11.6887	11.7519	11.6692	11.6268	11.9817	11.6091	11.4471	11.5079	11.6442	11.5729	11.5701	11.5529
7893760	3.09546	2.40984	2.71063	2.2711	2.76803	2.11384	2.49852	2.66014	2.39659	2.14952	2.25044	2.74951	2.6352	2.49484
7893761	6.72603	6.34047	6.52751	6.89791	6.32514	7.13856	6.51196	7.20476	6.62303	6.87502	6.12595	7.42326	6.25456	6.97095
7893762	13.6433	12.979	13.4157	13.5541	12.782	13.2823	13.4016	13.2354	13.5347	13.4106	13.1786	12.8748	13.67	13.2058
7893763	13.3578	13.0485	13.3593	13.1264	13.0652	13.1057	13.1359	12.8504	13.1341	13.2303	13.1922	12.893	12.959	13.0527
7893764	6.70191	7.37274	6.78539	6.5606	7.23189	7.33875	6.70444	6.29494	7.76359	7.462	6.8409	7.53357	6.98724	7.49159
7893765	6.27766	5.79676	5.86763	6.08843	6.35152	6.31401	5.40952	5.94534	6.74522	6.38879	6.23385	6.35473	6.48083	6.36706
7893766	8.48977	9.25713	8.23507	8.1611	9.86856	8.66829	8.64155	8.86803	8.47362	8.33858	9.26267	8.63174	8.37687	8.36482
7893767	6.3053	6.13137	6.27318	6.72519	6.37024	6.474	6.81053	6.27626	6.43237	6.21274	6.14489	6.12328	6.63667	6.54078
7893768	7.26045	7.0949	6.05751	7.00415	6.37305	7.13809	6.80661	7.64887	5.32383	6.6875	6.14584	7.16534	6.40733	6.3485
7893769	8.59748	8.12214	8.21943	7.98786	8.13918	7.752	8.46482	8.12156	8.65477	7.81794	8.60844	7.04343	8.65167	8.22808
7893770	4.61012	3.53442	4.9609	4.3833	3.06442	3.60676	4.73476	5.23019	4.86455	4.33073	3.60399	3.70933	4.8153	3.84637
7893771	6.59875	8.44588	6.68807	6.60825	7.63241	6.83964	7.38053	6.91524	6.368	7.00291	6.96128	6.42459	7.56635	7.11692
7893772	4.29964	4.3059	4.69953	4.61109	4.77039	3.87291	5.07292	4.61858	5.7806	3.91088	4.86387	4.74984	5.03103	5.24068
7893773	12.1821	11.169	12.0762	12.0123	11.9847	12.0284	11.9225	12.0809	12.4496	12.3232	12.3454	11.7193	12.2811	12.1826
7893774	8.86935	9.38513	8.95097	9.32529	9.3903	9.18256	9.47363	8.87907	9.01962	9.45547	9.73461	9.04594	8.8584	8.96072
7893775	2.95859	4.13738	3.38513	3.03805	2.84139	2.45958	3.34724	2.50908	3.83754	2.86899	3.11423	2.89849	3.03603	2.90032
7893776	3.52822	2.59445	2.66012	2.82649	2.51464	3.17728	2.15497	3.12083	2.24444	4.70927	1.98161	3.10127	2.89593	2.24977
7893777	7.73882	7.84813	7.9982	8.02154	7.86484	7.04465	7.73299	7.17593	7.23796	7.7192	7.94069	7.96579	8.23675	8.00851
7893778	9.38029	9.47106	9.02041	8.78778	9.90973	9.30917	8.83922	8.7049	9.61072	8.6345	9.53258	8.88889	8.70299	9.1315
7893779	9.4827	8.9957	9.4231	9.77383	8.7432	9.23198	9.64296	9.74941	9.19601	8.83671	9.00589	8.65573	9.48968	9.37079
7893780	4.00234	2.66085	3.12297	2.64226	2.58496	3.19606	3.07876	3.76852	3.84967	3.06745	3.16008	3.85496	3.36391	4.09069
7893781	9.01148	9.39558	9.22096	8.8153	10.2112	9.25314	9.39196	9.85509	8.79065	9.15228	9.58066	9.1658	9.41395	8.88466
7893782	11.1357	11.1736	10.6978	10.5166	11.2033	10.334	11.0533	10.9285	11.0956	10.8132	11.2129	10.4966	11.2099	10.8395
7893783	10.6324	11.5227	10.9629	10.7353	11.7354	11.4887	11.2709	11.628	10.8819	11.4704	11.5429	11.5352	11.0378	10.8828
7893784	7.68442	7.80939	7.101	6.97693	6.43589	5.50031	7.81638	7.67976	6.86048	7.28735	6.96789	6.51298	6.93382	6.63811
7893785	12.6819	12.4018	12.588	12.2124	12.3879	12.3741	12.5635	12.4276	12.684	12.5299	12.3044	12.7824	12.6856	12.6587
7893786	6.98093	7.59016	6.49096	7.31229	6.27552	7.29168	7.83371	7.80244	7.08941	7.17095	6.55596	6.94312	7.5459	6.41808
7893787	4.03421	3.09892	2.95796	2.86454	3.06192	2.8286	4.54566	2.87479	3.00288	3.1418	3.28666	4.06211	2.83187	3.29181
7893788	9.2425	9.64387	9.59533	9.44467	9.26942	9.87445	9.24081	9.38334	9.66368	8.86585	9.03329	9.55889	9.8759	9.31823
7893789	9.17803	10.4945	9.39532	9.62497	10.9042	9.99488	9.84477	10.4077	9.73562	10.0773	10.4817	10.1696	9.76518	9.64182
7893790	7.32826	6.27909	6.45834	7.24864	6.436	7.69201	7.2547	7.20058	7.77668	7.10225	6.6791	7.16143	7.1428	7.61229
7893791	6.59327	6.12101	5.79971	5.755	4.95378	5.79847	6.28058	6.47547	7.36802	5.56403	6.69603	5.71355	6.1764	6.82195
7893792	11.0967	9.9833	10.6006	11.1844	10.8248	10.774	10.6792	10.4969	11.5332	10.9149	11.0082	9.98388	11.5421	11.2504
7893793	6.28597	5.80884	6.00424	6.49796	6.62926	6.23232	6.55362	6.47149	6.42295	6.38286	5.90038	6.48424	6.31616	5.83507
7893794	6.8298	8.82374	6.32445	6.44433	6.83731	6.58681	7.09788	6.72828	5.68571	6.11787	7.39236	7.46208	7.29177	6.31496
7893795	5.45987	6.25522	5.1898	6.17428	4.93686	4.03416	6.2327	5.70974	5.56979	5.55559	5.6196	6.10236	4.71372	5.24453
7893796	5.82915	5.12687	5.82596	4.84367	5.70701	5.20895	5.76284	4.82421	4.75832	5.08762	4.49685	5.23067	5.91297	4.69294
7893797	5.35093	5.82443	5.18206	6.18773	6.38859	5.60801	6.22787	5.74414	6.99884	6.24563	6.4387	6.73243	5.37303	6.14051
7893798	5.05823	5.90429	5.71668	4.7216	5.69758	6.34626	5.59943	4.64082	6.3065	5.07698	6.6336	5.40767	4.86699	5.75277
7893799	3.45792	4.24039	2.85247	2.43001	3.53061	2.24641	3.58518	2.6735	3.33294	3.35974	3.29313	3.26401	2.68291	2.99019
7893800	9.28958	10.294	9.16611	9.14697	10.685	9.98046	9.53545	10.177	9.27838	9.62309	9.96646	9.85092	9.35705	9.33815
7893801	3.3843	3.91096	3.54795	4.22538	3.84708	3.37471	4.80167	4.05383	3.81412	4.35289	3.95255	4.79257	3.62439	3.89744
7893802	10.9862	11.6159	11.1313	11.0109	11.8413	11.3905	11.2274	11.5629	11.2753	11.5322	11.5546	11.4724	11.3665	11.269
7893803	4.94643	2.9778	4.7542	4.69563	3.77686	4.60535	5.45843	4.42538	6.33226	3.7551	4.4579	4.97353	2.88126	4.89626
7893804	3.39557	2.93229	2.31948	3.37169	2.29331	3.77735	3.69668	2.4828	3.7565	4.57068	3.00106	3.63335	2.77638	3.67703
7893805	7.07717	7.37703	6.5573	6.54146	7.64251	6.8201	7.14116	7.93379	6.26133	7.56383	6.83077	7.31406	6.92198	7.1228
7893806	6.938	6.30747	6.59228	6.95685	6.43205	6.0415	7.06086	6.49117	6.88103	6.38244	6.32519	6.89106	7.91101	6.88381
7893807	6.53252	5.91615	6.52538	6.58269	7.63551	7.07881	6.56598	7.66908	4.64014	7.50099	6.76291	7.12677	6.16891	5.94973
7893808	13.1932	13.3952	13.2269	13.0205	13.5513	13.0721	13.2498	13.0776	13.1207	13.006	13.394	13.1353	13.1019	13.1321
7893809	8.03058	9.05541	8.44498	8.28821	8.60681	7.53589	8.13839	8.30414	8.30284	8.87633	8.42764	8.70214	7.97388	8.85685
7893810	8.02828	8.32647	8.16199	7.15759	8.29979	7.05602	7.39189	8.28572	8.2849	7.40447	8.35914	6.96249	8.12508	7.5868
7893811	5.36261	5.89928	5.34684	5.03819	5.67976	5.09137	5.13172	6.00996	5.65715	5.7781	5.09713	5.53474	4.93447	4.81413
7893812	6.13023	5.46138	6.34683	6.73363	4.10398	4.66742	6.34794	6.29929	6.30091	5.294	5.01923	6.72666	6.3889	5.80379
7893813	6.42788	7.54156	6.19781	6.31736	6.26279	6.81673	6.53829	6.99568	6.26112	5.51506	5.96791	6.68361	7.27321	6.71871
7893814	6.87915	6.01209	6.28666	6.43331	4.48851	6.41453	7.07817	6.96113	7.04449	6.62003	4.81885	6.7683	7.16825	7.26135
7893815	12.3635	12.7949	12.3304	12.2104	12.645	11.7355	12.4568	12.2606	12.3756	12.4255	12.4154	12.4354	12.4731	12.3829
7893816	10.5033	9.92724	10.2527	10.2492	9.75369	10.2103	10.2762	10.1359	10.5888	10.7506	9.67876	10.2334	10.7443	9.94913
7893817	6.31587	5.55108	5.26655	4.9537	6.04332	6.52018	5.94552	5.42539	5.13609	6.14497	5.31987	5.23734	4.83531	5.53606
7893818	6.02434	6.20233	6.2928	6.42544	6.3219	6.59572	6.01495	6.13176	5.99743	6.35823	6.10424	6.81017	6.148	6.0085
7893819	5.1834	5.83171	4.9731	5.67499	4.06392	5.68043	5.80836	5.24778	4.85814	4.12476	4.20492	5.63144	6.10626	4.98606
7893820	10.8298	11.5546	10.7554	10.7853	12.076	11.4859	11.2118	11.8058	10.7571	11.3139	11.485	11.2427	11.0175	10.9351
7893821	9.07713	9.33425	8.95199	9.48519	9.62706	9.04609	8.96534	8.78985	9.87713	9.10415	9.53605	8.98481	8.95295	9.70895
7893822	6.59525	6.49041	6.15422	6.83724	6.27308	5.70767	7.21945	6.07037	6.6644	5.92655	6.50788	5.9053	6.37615	6.22799
7893823	4.80446	3.40703	4.57183	4.22667	4.45731	4.54895	4.87964	4.75526	5.77936	3.87136	5.10861	5.15489	5.04018	4.32291
7893824	6.82335	8.15441	7.10903	7.00441	8.45027	6.93969	7.13009	8.18845	7.3242	7.50373	7.67802	6.99281	7.17527	7.60408
7893825	4.65719	6.63755	4.96161	4.44909	5.12522	5.3697	6.37715	5.84755	6.39161	4.92756	5.96432	4.89502	4.52979	6.54469
7893826	3.18195	2.13308	1.95946	2.10129	2.04552	2.06564	2.0966	1.98275	2.41052	2.10624	1.93268	2.44809	2.06849	2.46912
7893827	9.53447	10.1009	9.93814	9.72546	10.454	10.1026	9.32347	9.60276	9.9213	10.7235	9.87386	9.86281	10.5218	9.57258
7893828	6.32478	6.56686	5.74846	6.53567	5.79627	6.05878	5.89455	6.58008	6.80513	6.46242	5.73335	5.9365	5.88969	6.21971
7893829	2.9131	3.17768	3.21556	2.12254	4.21568	2.85536	2.81929	3.75299	2.51886	2.87431	2.59357	3.18144	2.79089	3.21994
7893830	3.89314	4.5995	4.48607	5.12721	4.40066	4.84468	4.22209	4.01977	4.9363	4.61892	5.42681	4.857	3.67796	4.62274
7893831	6.43811	6.75725	6.66659	6.95875	6.94092	6.45796	6.60862	7.16053	6.19584	6.62922	7.13451	6.90486	6.53102	6.8827
7893832	5.22602	5.63758	5.22288	4.0607	4.52636	5.35529	6.45535	5.28839	6.03658	5.13154	4.13828	5.36209	6.15253	5.73483
7893833	7.38336	7.11966	7.43414	7.8702	6.44409	7.73083	8.53499	8.96125	8.20471	7.78586	7.49315	8.22669	7.72935	7.41805
7893834	8.17899	7.82458	7.97816	8.13782	7.44965	8.04588	8.31735	8.10915	8.38399	7.8953	7.57365	7.64879	8.01754	7.87325
7893835	9.05457	9.70495	8.82063	9.04233	10.41	9.0751	9.79337	10.1901	8.69487	9.67546	9.78286	9.49026	9.61377	8.96535
7893836	9.72489	10.4149	9.27042	9.79443	10.8595	10.0017	10.2032	10.8544	8.85506	10.1088	10.5194	10.2237	10.1703	9.08009
7893837	4.17585	5.00134	4.50651	4.34098	5.22408	5.17425	4.02227	4.8106	4.96353	5.11846	4.91372	5.13925	4.26547	4.74039
7893838	11.7527	12.5983	12.0519	11.9207	12.6747	12.0787	12.1955	12.3472	11.8012	12.3588	12.3391	12.1716	12.2109	11.9018
7893839	4.27003	5.71684	4.50632	4.82815	5.46417	4.86484	5.35608	6.11951	6.33814	5.10062	5.1826	5.20666	4.9567	5.80331
7893840	8.70729	7.87156	8.50965	8.8997	8.19484	8.40296	8.31313	8.62673	8.24145	8.49403	8.07097	8.60199	8.35597	8.29742
7893841	7.07314	7.86613	7.35649	8.09821	7.79115	7.72198	7.99593	8.0197	8.13874	8.08157	7.59621	7.38731	7.9062	7.95782
7893842	6.29707	5.93419	6.16325	6.59145	6.26615	6.5242	6.27971	6.53073	6.29198	6.17125	6.2462	5.96739	6.39953	6.37558
7893843	3.94414	4.91286	4.3604	3.87874	2.6418	3.87451	4.88218	5.69926	4.77553	4.30191	3.39398	5.78044	3.4479	5.01266
7893844	4.05489	4.55526	4.31491	3.04913	3.44159	2.78487	4.34869	4.28215	3.55531	3.40413	3.79136	4.26222	3.73242	3.82046
7893845	4.59472	3.88247	3.79029	4.6012	3.01972	4.46732	5.31872	4.42555	3.7968	3.55155	3.01931	5.2609	3.8202	4.97903
7893846	2.96505	2.54132	2.22019	2.31147	3.01908	2.99588	2.59993	3.09096	2.02424	3.00928	2.54696	3.08298	1.99899	2.62703
7893847	5.21439	4.50521	4.59281	5.20341	4.63298	3.40435	5.17042	4.80887	4.98565	4.98818	4.3257	5.68934	5.29336	4.44781
7893848	5.64502	5.95799	5.04699	5.03826	4.67995	4.50974	5.24035	4.68085	6.10952	5.75561	3.75217	6.49321	5.75127	5.50234
7893849	7.19315	7.07424	6.9111	6.75665	5.95841	6.9588	7.01069	6.94821	7.44709	6.75365	6.35834	8.10091	6.89929	6.89726
7893850	12.7718	11.4943	12.7347	12.3166	12.1684	12.2596	12.2723	12.0739	13.0987	12.5402	12.7416	11.7449	12.2525	13.0451
7893851	4.73178	5.92552	5.9288	5.66623	4.5027	4.94738	5.05115	5.32345	5.47566	3.2904	5.40964	5.845	5.71974	4.5462
7893853	7.98239	8.47707	7.65639	7.96321	8.85067	7.99673	8.26682	8.48899	7.33703	8.33873	8.54427	8.09933	8.12649	7.33448
7893854	3.05311	2.21957	2.76028	2.96669	2.4807	2.45919	2.88679	3.2839	4.10457	2.14093	3.34455	2.73861	2.92108	2.79795
7893855	10.0942	10.5739	10.4075	10.3947	10.3016	10.2899	10.2466	9.83032	10.2885	10.4642	10.6361	10.2409	10.0331	10.5515
7893856	11.28	11.0068	11.1933	10.8329	11.3146	11.0676	10.8279	10.5674	10.9859	11.1946	11.2128	10.9601	10.5681	11.3795
7893857	7.51239	8.0583	7.75621	7.54982	9.29019	8.00977	8.11283	8.00955	7.23089	8.10928	8.019	7.7341	8.18589	7.81879
7893858	2.31154	2.8505	2.57734	2.10864	2.30012	3.08248	2.14596	2.21489	2.17947	2.43908	2.35943	2.71921	2.83891	2.08692
7893859	4.94007	4.03071	4.96908	4.27534	3.63444	4.1631	4.88291	5.34531	5.24298	4.72469	4.34443	4.24618	4.45923	4.1875
7893860	5.78713	4.70173	4.58387	5.35835	5.19828	5.69238	5.16102	5.72723	6.42797	5.46065	5.7073	5.75589	4.64198	5.89774
7893861	7.31729	7.42992	6.71067	6.76144	7.9486	6.73466	7.5668	7.56009	6.92599	6.99846	7.38652	7.37822	6.93427	6.55702
7893862	5.74726	5.93512	5.56036	5.75984	6.41254	6.3803	6.80444	5.76921	6.03168	5.40899	7.01133	5.95577	6.0134	6.3421
7893863	3.10408	2.10581	2.45292	2.39854	2.63117	2.6584	3.19265	1.8754	3.71494	2.33568	2.49764	3.57813	2.73569	2.36728
7893864	5.14803	4.49439	4.33296	4.09792	3.71967	3.66814	4.00312	3.01464	4.58043	4.94789	4.92873	4.01635	5.05395	5.12022
7893865	3.16777	2.95493	2.78923	4.0193	3.00754	2.66096	3.11796	3.38655	3.46872	2.96564	3.26406	3.11848	2.90877	3.09895
7893866	12.2349	12.5429	12.2983	12.3583	12.7137	12.123	12.5302	12.6414	11.5917	12.6879	12.5983	12.2549	12.4261	11.779
7893867	7.51875	7.26945	7.05794	7.306	7.10697	7.04902	7.71524	7.86615	6.99654	7.23008	7.38522	7.5134	6.9816	7.85512
7893868	5.47077	4.46616	3.84716	5.47877	4.66297	5.59732	4.73465	5.0282	5.76268	4.81688	4.09225	4.626	4.70889	4.8405
7893869	5.81689	5.13318	5.41981	5.34739	4.98122	5.22032	5.8587	6.44728	5.72023	5.44969	4.73182	5.02529	5.15004	5.39012
7893870	8.80932	7.78619	9.07416	8.3519	8.64183	8.99275	8.42649	8.34563	9.06977	8.5631	8.74986	8.14336	8.69464	8.88793
7893871	4.9021	5.42086	4.37766	5.16845	5.52092	5.02167	5.32254	5.78929	4.76069	5.27207	5.19457	6.00473	5.00797	4.92177
7893872	6.28099	4.88619	5.19699	5.60264	4.33593	5.63091	6.18774	6.33626	5.34251	5.69466	4.75834	5.64043	5.97634	6.12539
7893873	6.31781	5.47565	5.70848	6.03654	6.10275	5.61166	5.72846	3.95722	5.58245	4.88965	5.41881	6.44468	5.07851	5.51915
7893874	4.98563	5.09887	3.4065	4.99559	3.3191	4.01864	3.08811	4.48484	5.10434	4.19572	4.35779	5.35725	4.0525	3.71466
7893875	8.02236	8.85019	7.60846	8.2579	9.15321	8.30509	8.12719	8.77839	7.38271	8.42477	8.91661	8.44813	8.31637	7.63976
7893876	7.28348	7.05267	6.93813	6.85266	6.49465	6.69689	7.16382	7.49587	6.6926	7.15218	5.97081	6.42685	7.677	7.06579
7893877	5.15412	5.10425	5.15116	5.71204	5.6653	5.12721	5.95609	5.58488	6.07598	5.53068	5.4267	5.92153	4.95917	5.76914
7893878	6.97496	6.93273	6.83959	6.53414	7.60403	6.78434	6.77882	7.69496	6.95753	6.58298	6.81482	5.95087	6.44699	6.00976
7893879	5.65921	5.78602	5.37575	5.60639	4.69478	5.68662	5.69389	5.85431	5.2876	5.79982	4.74958	6.31378	4.80281	5.69601
7893880	11.9721	11.267	11.4416	11.8693	11.3166	12.3335	11.6917	12.0537	12.1909	11.5255	11.2342	11.4532	12.018	11.1026
7893881	6.93899	6.29493	7.1865	6.46429	7.09005	6.43413	6.95919	7.95554	6.85584	7.18888	6.98248	7.16277	6.26351	7.04648
7893882	5.94066	5.93512	5.49671	5.21173	5.06063	4.02283	6.35045	4.89598	5.37473	6.65076	5.6386	3.93372	5.30153	5.50964
7893883	10.1807	10.467	10.2456	10.4342	9.8237	10.4575	10.4313	10.493	9.89578	9.45973	10.1638	9.60021	10.5616	10.3061
7893884	6.01933	6.7468	6.00651	6.25811	6.47773	5.68827	6.15058	7.22157	5.47774	6.37045	6.6402	6.89069	6.16524	6.47967
7893885	2.33591	3.60738	3.60738	1.55943	1.82024	1.71328	2.26016	1.8336	2.25567	1.86734	3.60738	1.57364	3.6871	3.10263
7893886	9.86775	10.0623	9.85282	10.0793	9.90425	10.4427	10.0448	10.2021	10.1101	9.77655	9.89184	10.1456	10.0609	9.94486
7893887	3.5238	2.84643	3.8028	3.23442	2.65374	3.76319	3.72638	3.8363	2.74922	3.57349	2.4437	3.95254	2.80908	3.68733
7893888	9.07042	8.53839	8.97055	8.94107	9.18563	9.28423	9.05065	8.69006	9.22911	8.64191	9.05978	8.46536	8.44376	8.82883
7893889	8.32474	8.45838	8.12414	7.77918	7.13265	7.87516	8.06399	8.65703	8.05914	8.56681	7.88964	8.25432	7.69829	7.34592
7893890	5.49818	3.98427	4.17575	4.38388	4.32707	4.96174	4.32534	4.58601	4.81318	4.52655	3.16989	3.52591	4.07316	4.43206
7893891	2.68978	2.49826	2.53321	2.24766	2.45127	2.54018	2.34769	2.84541	4.05415	3.21748	2.60418	3.44493	2.65548	3.08008
7893892	10.3782	9.84051	10.008	9.78657	9.26732	9.9234	9.79123	9.61862	10.191	9.85877	9.82898	9.70726	10.2817	9.45044
7893893	9.2389	9.72107	9.25738	9.25299	9.93588	9.3169	9.36568	9.6519	9.4447	9.57409	9.5502	9.72234	9.49013	9.13375
7893894	4.42032	3.92739	4.03857	3.58911	3.38777	3.64467	3.40944	3.76146	5.17979	3.02652	3.76845	3.02506	3.68541	4.58031
7893895	2.68464	3.58253	2.87134	2.55426	2.50667	2.86157	3.42342	2.52237	2.83687	2.5296	2.95721	2.98703	3.00011	2.37034
7893896	7.41488	7.6996	7.18456	7.01848	7.15206	6.73967	7.36276	7.48255	6.44807	7.154	6.95776	8.38092	7.03653	6.9201
7893897	2.51167	2.758	2.78126	2.87387	2.94917	2.32296	3.17992	2.76438	4.15321	2.84239	2.42003	3.26493	2.76976	2.82485
7893898	4.5374	4.13408	4.1283	4.83208	4.7588	4.17781	4.26873	5.23345	4.04742	4.5386	4.39606	3.58127	5.68792	4.62109
7893899	5.70461	6.05525	4.74966	5.22821	5.08847	4.76139	3.44075	3.97407	6.10112	5.35709	4.23738	6.22852	3.60739	5.60901
7893900	7.02694	7.76841	7.11094	7.31762	7.82197	7.89415	7.40563	7.21376	7.19254	7.32091	7.42883	7.27557	7.43736	7.24669
7893901	8.99495	9.49433	9.23599	8.75542	9.42966	9.63067	9.20246	9.43695	8.974	9.26238	8.88102	9.52939	9.05546	9.13131
7893902	6.36507	6.87668	5.68486	6.82381	6.05513	6.23523	6.44657	4.93722	6.15973	6.41508	5.4584	7.61463	5.15809	6.27616
7893904	13.8806	13.5007	13.7402	13.7088	13.4586	13.5554	13.7595	13.726	13.9025	13.5529	13.7119	13.5939	13.7155	13.6621
7893905	10.3668	9.79384	10.2073	10.1519	9.57132	9.88073	10.0388	9.95285	10.0004	10.1748	9.97471	9.7861	10.141	9.9658
7893906	5.75151	5.81656	5.77324	5.90704	5.00335	5.54345	5.82951	5.73498	5.81899	6.28643	5.03014	6.44361	5.54803	4.87322
7893907	4.36143	5.82416	6.16065	5.8435	5.76141	6.57978	6.80444	6.53106	5.52765	5.65935	6.35149	4.68124	6.74	5.80304
7893908	9.41178	7.38883	9.34886	8.52852	8.88729	8.05935	8.67438	8.67442	9.26437	8.99297	8.82596	8.05074	8.77586	9.25406
7893909	4.08325	3.46484	3.59535	3.6409	3.58258	3.08958	3.26421	4.87125	4.08112	2.64911	4.16573	3.9287	2.9822	3.56443
7893910	6.55227	6.19087	6.44075	6.60542	5.98689	6.53916	6.12612	6.30368	6.55355	6.55065	6.32266	6.55416	6.20745	6.50099
7893911	3.59642	3.13489	3.59378	3.693	3.73177	3.24406	3.82766	3.56319	2.56465	3.78202	3.74487	3.99714	3.65812	3.76135
7893912	5.68423	2.59242	3.24697	4.91461	2.69754	4.7891	4.41434	4.84645	6.54171	5.33155	3.98542	5.16237	2.35702	4.47437
7893913	8.47835	8.41591	8.45792	7.81222	8.88062	8.32572	8.10703	8.03355	8.21279	7.47702	9.03777	8.23266	8.63296	8.88597
7893914	9.69233	10.4796	9.66342	9.84356	10.6829	9.5722	10.0873	10.7152	8.76036	10.296	10.4903	10.2921	10.1864	9.45321
7893915	4.95262	4.05094	4.05581	5.17845	5.29581	4.4124	4.58852	4.27376	3.81941	3.09313	4.53061	3.90918	4.28846	4.39274
7893916	7.51798	7.61629	7.5347	7.60551	8.06997	7.76091	7.18266	7.98768	7.12883	7.62522	7.78085	7.63436	7.89588	7.15024
7893917	2.70815	2.83112	2.37003	2.3666	2.45055	3.19338	2.87151	2.42328	3.04166	2.04987	3.04042	2.35486	2.85721	2.79717
7893918	5.28947	4.4704	5.25342	3.94434	6.08492	4.96172	4.1493	2.35836	5.11355	4.90583	5.72129	3.6287	4.1935	4.79714
7893919	11.2858	10.6222	11.1083	11.1391	11.0406	11.0271	10.7861	11.0217	11.7093	11.4444	11.0428	11.008	11.1173	11.0952
7893920	5.12178	3.92232	4.20481	5.22633	4.88014	5.36004	4.87076	5.30899	6.33426	4.40868	5.64838	4.0086	5.0913	5.03488
7893921	8.35621	7.56972	8.12322	8.74226	8.16726	8.14679	8.28527	8.00659	8.0005	8.37815	7.80289	7.83835	8.33263	7.91989
7893922	8.0836	8.91957	8.28432	8.36327	9.13456	8.50267	8.5959	8.70615	8.40359	8.36011	8.99253	8.50527	8.43225	8.36889
7893923	13.7837	13.1015	13.5355	13.5695	13.4414	13.4664	13.4891	13.4592	13.6768	13.5841	13.5037	13.0949	13.8347	13.5217
7893924	7.16352	6.58421	6.18184	6.53381	6.83746	6.3803	6.70951	6.29856	6.59742	5.37473	6.90275	7.33047	6.08516	4.81885
7893925	6.61928	7.32103	6.78142	6.79858	7.71878	6.8129	6.79019	6.99771	5.99415	6.77169	6.91211	6.23901	7.05843	6.04532
7893926	11.5483	11.7917	11.5391	11.3965	11.8072	11.3018	11.5875	11.4364	11.5674	11.536	11.7156	11.5526	11.7297	11.3432
7893927	4.74497	5.24029	4.60967	3.61911	4.88304	4.41425	3.65016	4.80124	4.49745	4.30859	4.7407	5.60025	4.76838	5.15276
7893928	10.5579	10.7544	10.5988	10.4126	10.9345	10.7563	10.4958	10.3846	10.6984	10.7569	10.623	10.6913	10.6762	10.7441
7893929	8.5773	9.44193	8.42078	8.41901	9.33023	8.28977	8.7119	9.16634	8.80401	8.98136	9.66921	9.07366	8.7598	8.48839
7893930	4.64536	5.84945	4.8328	5.54741	5.07099	5.06251	4.85428	4.83118	5.08356	5.12981	5.27098	5.2164	4.12988	5.65224
7893931	2.66813	2.50189	1.88595	2.04965	1.78005	2.11204	2.49777	2.37639	2.87468	2.65184	2.07711	2.85787	2.11204	1.86265
7893932	6.86542	7.24348	6.0947	6.31247	7.24943	6.99221	6.72803	7.39194	5.65674	6.80495	6.61425	6.90741	6.84637	7.16077
7893933	8.96676	8.32727	8.80479	8.31493	7.01827	9.06875	8.58725	7.35678	8.73798	8.28681	8.10622	8.88966	8.73083	7.77914
7893934	5.72003	6.32215	5.73512	5.24808	6.78885	5.74834	6.39244	6.75462	5.76154	5.87178	5.33417	6.16254	6.38036	5.59749
7893935	2.39453	2.38245	2.18705	2.65866	2.40467	2.35251	2.27516	2.7219	2.5807	2.73775	2.38791	3.18697	2.31237	2.62847
7893936	6.48349	5.81459	5.79174	5.90238	6.22884	6.56889	6.0969	6.39924	5.64681	6.43012	5.32579	6.27281	6.28734	6.0607
7893937	9.62625	11.0119	9.81142	9.87856	11.0305	10.4053	10.1518	10.9915	9.90588	10.4712	10.7021	10.4	9.95773	10.118
7893938	7.34385	8.3485	7.32338	7.3441	8.29732	7.79258	7.85627	7.95367	8.22477	7.66999	8.12516	7.8426	7.93439	7.83432
7893939	8.31511	9.3944	9.03961	8.99517	9.32455	8.41641	9.17566	9.94257	9.40828	9.34013	9.40752	10.017	9.17182	9.43432
7893940	3.03961	2.82778	3.01666	2.37967	2.79067	2.50291	4.09965	3.37831	2.13322	2.65161	2.89725	4.56273	2.59833	3.28391
7893941	8.95793	9.45762	9.0836	8.90462	8.98965	9.10236	9.33403	8.83541	9.37742	8.70415	9.0989	8.58457	8.862	9.14053
7893942	4.08907	4.22964	4.47375	4.26216	3.78489	4.40346	3.84766	4.61073	2.82625	4.22756	4.31501	5.69253	5.69006	3.51206
7893943	4.18388	4.0389	3.84861	4.74599	4.52109	4.22023	4.43637	4.01026	4.88451	5.31843	4.79277	3.90043	4.88466	4.6156
7893944	1.82712	1.84549	1.93791	1.85678	1.89401	2.33239	1.88371	2.06259	1.76627	1.96679	2.22927	2.0003	2.0003	2.18795
7893945	3.45533	3.14278	4.33035	4.54974	3.71587	3.49967	5.19405	4.41514	4.99982	3.6604	4.46123	3.61536	4.18671	4.19803
7893946	8.79871	7.90236	8.27626	8.2416	7.75025	8.76543	7.96748	8.28106	8.5949	7.89539	7.68007	7.75898	8.32115	8.00037
7893947	5.80246	6.48736	5.19783	6.13469	5.32164	5.90561	5.87539	6.67444	5.94281	5.54029	5.54199	6.9162	5.60459	4.92473
7893948	10.3335	9.98159	9.90969	10.0689	10.6728	10.2303	10.2067	9.97329	10.398	9.34204	10.2619	9.50711	9.70188	10.3963
7893949	8.796	9.88519	9.03736	8.88385	10.6099	9.56442	9.47588	10.2224	8.7778	9.54239	9.70764	9.60296	9.24476	9.16659
7893950	4.66226	4.63004	4.35083	5.29385	5.60417	4.55563	5.47422	6.16355	5.03241	5.12966	5.42279	5.65607	4.42547	4.21381
7893951	5.84664	3.9168	4.06687	4.85633	4.31538	4.59729	4.88558	5.11389	5.62833	5.10535	4.50086	4.53821	4.45919	4.85561
7893952	10.3017	8.62805	10.2997	9.73375	10.134	9.5655	10.2156	10.1497	9.90782	9.70868	10.061	9.77711	9.77247	9.87463
7893953	5.69736	5.54577	5.2241	5.72794	6.09424	5.39361	5.50329	5.84761	5.13894	5.86126	5.92892	5.96688	5.27749	5.39265
7893954	7.61317	7.85299	6.95416	7.26072	7.5845	7.59546	7.63098	8.05952	7.43291	7.57952	7.51213	6.78794	8.21099	7.50046
7893955	4.9617	4.90941	4.40341	4.66054	2.39376	4.27843	4.7191	5.04413	4.16073	5.58986	4.80515	5.73944	3.58017	4.77731
7893956	12.9851	12.6084	12.8235	12.8087	12.9263	12.9918	13.0892	12.9399	12.8948	12.8656	13.0043	12.7052	12.9651	12.8962
7893957	4.54249	6.00627	5.26721	5.30785	6.85683	5.45719	5.01772	4.76349	5.30854	4.7216	6.14623	5.45782	5.19734	6.10716
7893958	7.54855	7.17632	6.62947	7.23463	6.60783	7.35612	8.0527	7.31019	7.06768	7.24172	6.99023	8.11358	8.08029	8.00558
7893959	7.67623	7.8002	7.10985	7.56096	7.38022	8.62424	7.48815	7.84111	7.46624	7.3848	7.42585	7.12147	8.35837	7.12452
7893960	8.13805	8.82094	8.16283	8.10863	9.13526	8.06524	8.52682	8.91862	7.95085	8.36685	8.7409	8.44104	8.47026	7.46055
7893961	8.38617	8.34351	8.38171	8.61944	7.96484	8.04226	8.28815	7.70679	8.29967	8.36246	8.59285	8.01646	8.18131	8.3395
7893962	4.29964	5.12815	4.28641	4.43568	5.03119	4.45975	4.06719	4.38878	2.62856	4.57804	5.07902	3.44728	4.43722	4.09293
7893963	3.92715	3.60351	2.66384	3.05021	2.28096	3.36588	3.89823	3.34324	4.50174	3.5192	3.59466	3.36314	2.65296	4.02072
7893964	5.19397	5.12662	4.73301	4.61331	3.89721	5.0294	4.48553	4.58174	3.71	4.06027	4.01783	5.93295	5.69579	4.85606
7893965	5.72462	5.67356	5.97195	5.63843	4.98738	4.80444	5.09696	5.77092	4.39974	4.8556	5.5225	5.97618	5.63618	4.50375
7893966	9.90868	9.49756	9.6925	10.0834	8.88857	9.48329	10.0692	10.3234	9.82144	9.49565	9.0022	8.66798	10.1747	9.49695
7893967	6.38711	6.03727	6.35049	6.61641	6.42409	6.24943	6.33524	5.68009	7.05327	6.83008	6.45864	6.31328	6.9811	6.45866
7893968	7.99555	7.82121	7.3043	8.26593	6.74632	8.31379	7.98508	8.08567	7.47438	7.37076	7.43126	8.99354	7.82001	8.29629
7893969	3.52369	3.16395	3.42689	4.19537	2.67096	3.43306	4.73149	3.75531	2.62466	3.18996	2.96079	3.67088	3.82525	3.48912
7893970	3.48829	5.85531	4.72799	4.48832	6.85257	4.4934	5.63371	4.74963	4.90518	5.3135	6.05689	4.77584	5.63078	5.83606
7893971	2.635	3.77887	3.06966	3.29211	3.40942	3.08828	3.56353	3.22917	2.45856	3.11432	3.54449	3.49632	2.61126	3.14183
7893972	10.2684	11.139	10.3642	10.3789	11.6889	10.7271	10.8487	11.4085	10.5041	11.0067	11.1625	10.9793	10.4374	10.8134
7893973	10.4833	9.77535	10.1319	10.1651	10.0035	9.73163	9.79197	10.243	10.2508	10.6529	10.2405	9.87077	10.69	10.0414
7893974	4.03258	3.52593	3.02756	4.38246	3.21998	3.3322	4.11023	3.33429	4.58117	3.2272	2.70178	3.60079	3.11918	3.55306
7893975	2.29639	2.39913	2.80607	2.08736	2.27727	2.56073	2.51726	2.47164	3.15446	2.46966	2.93339	3.37309	2.63499	3.32529
7893976	3.43077	4.05807	3.42984	3.61876	3.52387	4.38065	4.7795	3.88834	4.89427	3.3174	3.60606	3.78829	4.42165	3.18887
7893977	2.62294	2.13739	3.00046	2.19252	2.57976	2.26429	2.66047	2.64191	2.89708	2.27508	2.53442	2.92224	2.23453	2.47813
7893978	5.79514	5.25419	4.91856	4.96298	4.03111	4.52581	5.51025	3.64139	4.39104	4.87574	4.83265	5.23779	4.56168	4.78119
7893979	10.3478	9.02984	10.3724	10.4655	9.69766	9.93705	9.94244	9.87306	11.4481	10.0444	9.94439	8.9648	9.57828	11.0591
7893980	3.7427	3.49764	3.54397	4.17498	3.04266	3.87008	4.6785	3.51007	4.31652	3.182	3.55747	4.16438	3.66552	4.02237
7893981	9.3303	9.49249	9.12511	9.33042	9.50557	9.05737	9.50498	9.0552	9.58425	9.13274	9.46848	8.72626	9.41713	9.56996
7893982	3.42395	2.81818	4.26046	3.03159	3.79011	2.11204	3.27372	2.50448	4.50308	2.35981	3.10709	5.40612	3.0171	3.03159
7893983	4.15308	4.51511	4.36191	5.4637	5.06827	3.63327	5.28291	4.98143	2.68786	4.57339	4.81203	5.63559	4.54018	5.00843
7893984	3.9816	3.51717	4.29162	4.11585	3.35082	3.42837	4.1134	3.96687	4.49615	3.43733	3.69526	3.69294	3.55594	3.76958
7893985	5.00188	5.32392	5.37775	5.01072	5.60875	6.13725	5.64768	5.19554	5.91894	5.25007	5.06152	4.57464	5.09737	5.49542
7893986	7.24493	7.34636	6.81417	7.5409	7.17613	7.57188	7.68805	8.06827	7.05082	6.43521	6.69993	7.48506	6.44575	6.68136
7893987	4.33623	5.57333	3.85822	4.85981	3.8827	4.36143	4.67764	3.56548	3.05789	3.18521	4.21962	3.87911	4.83985	4.26103
7893988	2.08593	2.05941	2.02244	2.02076	1.90624	1.9902	2.02291	2.01621	2.23505	1.95292	1.96718	2.18472	2.02076	1.99895
7893989	5.31422	5.72338	6.05332	6.31858	6.19305	5.59604	5.87736	4.89929	6.81215	6.40153	5.98526	6.92496	5.84862	6.62329
7893990	6.07917	4.95539	5.99639	5.3676	5.04709	5.66919	5.11049	5.34722	6.36171	6.07998	4.96088	4.47637	5.53189	5.78725
7893991	10.6559	10.2569	10.6932	10.1117	10.7511	11.033	10.4346	10.4019	10.9066	10.5781	10.0135	10.5973	10.8402	10.9161
7893992	7.43026	6.51479	6.32358	7.19847	6.75383	8.00393	7.15857	7.81356	7.18379	8.24691	6.22341	7.51966	7.332	7.23349
7893993	11.6856	12.3915	11.785	11.9485	12.398	11.5687	12.0261	12.6527	10.9538	12.2052	12.2889	12.3729	12.0648	11.4369
7893994	3.82635	3.32623	3.34481	4.2182	3.95017	3.69384	3.64037	4.254	3.38018	4.07551	3.64865	4.51273	3.5884	3.11272
7893995	4.47647	6.30934	4.45014	5.43694	5.15647	4.40589	5.20074	5.22263	3.45141	5.00047	5.33516	6.31172	5.9488	4.505
7893996	3.55789	2.99339	2.27937	2.4975	1.94003	3.19613	3.2744	2.78678	2.75605	1.90665	3.2347	3.31629	4.39129	3.28888
7893997	6.27709	6.79849	5.94218	5.91181	6.50646	6.52162	6.67494	6.67335	5.79716	5.61003	5.96955	6.51154	6.36724	5.85395
7893998	6.96293	7.51583	6.47098	6.65662	6.94593	6.99993	7.04217	6.57526	6.0825	6.64617	7.43649	6.32167	7.09392	6.67221
7893999	3.0923	2.67934	2.89699	2.41628	2.13851	2.85115	2.63091	2.24956	3.42297	2.52653	2.55887	3.23951	3.17934	2.36666
7894000	12.5833	13.0103	12.6309	12.5625	13.1476	12.7588	12.7615	12.8361	12.508	12.7603	13.1236	12.5983	12.5601	12.7456
7894001	6.99048	6.99357	6.88458	6.85408	6.03473	7.22517	6.84365	6.82655	6.92017	7.35441	6.38933	7.07654	5.90811	6.88851
7894002	4.63759	4.69432	4.74848	5.81171	4.55028	5.37657	4.8761	3.85878	4.6134	4.91304	4.72841	6.11827	5.32235	5.76654
7894003	2.00104	1.92211	2.0959	2.09139	2.07687	2.02473	1.85837	2.26289	2.27593	1.96499	2.43717	2.11084	1.66209	2.3223
7894004	2.97906	2.83904	2.42815	2.54006	2.66895	2.53707	2.74028	2.33717	3.44944	3.09079	3.13649	2.78292	3.13737	2.13155
7894005	9.80378	10.2024	9.85871	10.0449	10.7486	10.1607	10.1279	10.6549	8.64202	10.2013	10.1422	10.5182	10.3508	9.34584
7894006	3.23498	4.54285	3.489	4.41717	3.4774	3.66038	3.67444	3.11376	4.40434	3.31821	3.62707	3.01988	4.16033	4.68613
7894007	11.1466	12.1506	11.3333	11.2429	12.3987	11.4994	11.5964	11.9267	11.0098	11.8225	11.9781	11.6441	11.4456	11.5185
7894008	6.65602	7.15162	7.16646	6.37881	8.89898	8.36749	7.39714	7.8672	7.51567	6.86653	7.89208	7.00755	7.70737	7.39308
7894009	4.7653	6.39849	4.97804	4.86374	5.40764	5.35966	5.39068	5.18271	4.6238	5.44185	5.18557	5.51212	5.2691	5.15966
7894010	6.20866	6.24562	6.45244	6.05349	6.54353	6.3343	6.46412	5.77949	6.52264	5.76928	6.46709	7.01061	6.77157	6.70559
7894011	9.25158	8.53962	9.1043	8.70167	9.08316	8.75926	9.05293	8.42382	9.38872	8.6705	8.79442	8.68011	9.13424	8.80049
7894012	13.3721	12.5589	13.0173	12.9228	12.3584	12.9645	12.9856	13.0567	13.1335	12.8843	12.675	12.6581	13.2585	12.5386
7894013	4.84131	4.00457	4.58926	4.90733	3.50157	2.85107	4.6311	4.19985	4.17679	4.08688	4.30359	4.36192	5.04842	4.88779
7894014	4.15914	2.83853	3.78523	2.79701	3.78637	2.99935	4.58044	4.82847	3.45794	2.58207	3.35992	3.42683	3.59132	4.16876
7894015	6.93925	7.78062	7.07658	7.27506	7.94355	7.58726	7.09293	7.75302	7.23767	7.01288	7.5664	7.06427	7.01192	7.39955
7894016	5.67938	5.96887	5.37724	5.93912	6.49338	6.02484	7.16398	6.90366	6.03533	6.37427	5.71603	6.99708	6.7275	7.19616
7894017	5.66294	4.98827	5.5265	5.3486	5.10191	5.88389	5.67056	4.68872	6.35845	5.46467	5.01113	5.71945	5.43064	4.90822
7894018	6.02098	5.83186	6.17958	6.22416	6.23788	5.14041	5.62697	5.51649	5.75404	5.92074	5.85013	6.09473	5.8598	5.8598
7894019	12.232	11.3837	11.8493	11.6458	11.8822	11.729	11.9476	11.973	11.8284	12.096	11.8551	11.8141	12.4572	11.6483
7894020	6.2052	6.46622	5.75318	7.05576	6.58593	6.61446	7.21235	7.00919	5.534	6.15805	6.08136	5.85567	6.80567	6.31484
7894021	5.2255	3.45993	3.42984	4.74193	3.61448	3.37264	4.69014	3.77441	4.93793	4.12181	4.25592	4.6849	4.0013	4.31157
7894022	4.68353	6.89471	5.11016	5.75028	4.2566	5.27879	6.1557	5.41455	6.03324	5.15804	5.23839	6.61023	5.48947	5.33054
7894023	2.18087	1.90594	2.21976	1.97339	2.10216	1.67885	3.0797	2.82813	2.2694	2.2848	2.01726	2.05402	2.5075	3.60238
7894024	2.58435	2.43985	2.33997	2.38442	2.32803	2.28891	2.60075	2.70091	2.4566	2.14936	2.54493	2.3342	3.17955	2.75582
7894025	3.19017	3.54505	4.0885	3.46869	2.7248	3.35996	3.91129	3.56533	5.10514	3.73034	2.76684	3.46156	3.63776	3.17553
7894026	8.08972	7.8593	8.01623	8.10994	6.80852	8.14197	8.37564	8.2345	7.80287	8.82002	7.13306	8.81945	8.30039	8.25365
7894027	5.25521	6.17704	4.87711	5.92191	5.54265	6.19974	5.10042	6.70858	5.04029	6.13212	5.62707	5.98685	6.01439	5.28766
7894028	5.64616	6.52914	5.64651	5.86918	6.08472	6.09487	5.91431	5.81533	6.08889	6.17025	5.75084	6.72188	5.34983	5.70346
7894029	10.6503	10.9807	10.8766	10.6335	11.1066	10.2433	10.8058	11.0005	9.97536	10.9043	11.1296	11.1421	10.8397	10.3532
7894030	4.16598	3.57045	5.00698	5.7003	3.22504	3.84721	4.19699	4.7707	4.30616	5.37599	3.35905	5.06512	4.89271	4.73929
7894031	8.02504	8.35828	7.30863	8.18195	7.50585	8.46399	7.98391	8.64568	6.61328	7.8789	7.58244	8.70483	7.7923	7.59667
7894032	2.4956	2.62012	2.7415	3.33406	2.34052	2.52523	3.03369	2.18152	2.85913	3.07693	2.70764	4.24658	2.79526	2.59783
7894033	13.5193	13.296	13.4329	13.4517	13.4485	13.5765	13.4596	13.4896	13.5343	13.5131	13.4714	13.494	13.4395	13.62
7894034	4.37971	4.80302	4.62191	5.42894	5.0304	4.48536	4.50584	5.14801	4.4431	4.89216	4.9138	4.62378	5.18156	4.27575
7894035	4.59031	3.86794	4.92429	3.90522	3.38073	4.35173	4.88692	4.6017	4.24777	4.02391	4.55689	5.33304	4.31977	5.25123
7894036	12.3912	12.9796	12.467	12.4646	13.1696	12.8633	12.7505	13.228	12.5198	12.8892	12.8236	12.8912	12.4093	12.6875
7894037	9.57459	11.1297	9.68138	9.63526	11.1933	9.93152	9.91988	10.7241	9.18521	10.3557	10.848	10.4813	9.57531	9.60092
7894038	2.43085	3.9694	4.60582	3.98536	4.38604	4.28644	5.1514	2.57563	5.06902	3.73761	3.77714	2.88591	4.61576	4.35038
7894039	5.2018	4.66591	4.34057	5.07947	4.35133	4.55432	4.94964	5.97214	5.11077	4.25808	4.72774	5.8895	4.82591	4.68998
7894040	2.84137	4.51595	3.47067	3.30281	3.01979	2.49038	2.59844	3.80489	3.09205	3.1573	3.30764	3.90164	3.07935	3.72539
7894041	9.83377	9.92506	9.44958	9.62543	9.78636	9.98846	9.30391	9.22822	10.3229	9.73417	9.74537	9.28226	9.79947	9.9931
7894042	8.99024	7.83109	8.37669	8.51735	7.84959	8.16287	8.01397	8.85474	9.47543	8.35109	8.042	7.71737	8.42877	8.05054
7894043	13.087	12.0082	13.0556	12.6802	12.6738	12.8394	12.7229	12.6961	13.1088	12.8068	12.9299	12.0643	12.8841	12.9321
7894044	9.76542	10.3361	10.0393	9.53514	9.98329	9.39638	10.2766	9.64459	9.73589	9.50613	9.72027	9.5973	9.89713	9.6434
7894045	3.35326	3.3938	4.27679	4.53142	2.79776	2.54582	4.92502	4.98645	4.34328	3.40277	3.74505	4.06243	3.75891	4.89298
7894046	7.64211	9.05133	8.21964	8.09247	9.45117	7.81561	8.40324	8.84359	8.46988	8.65458	8.71552	8.29607	8.48228	8.49336
7894047	3.83474	4.06925	3.48905	4.3962	3.7154	3.71821	3.55277	4.18956	3.58114	3.57911	3.1467	3.82876	4.72161	3.34741
7894048	8.17283	9.15753	7.9977	8.06711	9.09571	8.49343	8.27574	8.66184	8.29714	8.65564	8.7254	8.70481	8.1487	8.68255
7894049	7.01102	7.3403	7.1813	6.7547	7.36262	6.84398	7.58136	7.30679	6.92634	7.69642	7.59831	6.94223	7.00627	7.62171
7894050	4.1427	2.98259	5.03038	3.46343	3.14741	4.44061	5.01664	3.96101	3.3425	3.61075	4.08701	4.08818	3.18904	3.21006
7894051	13.6466	12.9485	13.2376	13.4982	12.899	13.2988	13.2551	13.4174	13.796	13.0357	13.3545	12.9462	13.2655	13.2324
7894052	6.79716	7.43742	6.81425	7.20979	6.22201	6.6147	6.9226	7.73965	7.63344	7.44773	6.99691	8.25778	6.8317	7.34225
7894053	3.43046	2.80497	2.66027	2.77924	3.07626	3.08659	2.36485	3.49428	3.30404	2.63553	2.67617	2.23867	3.05384	2.93175
7894054	4.97506	3.12682	3.72623	3.07918	3.85772	5.57879	4.50308	5.23323	5.13301	4.67793	4.56847	4.48851	5.30935	5.50777
7894055	9.49712	8.7271	9.49003	9.14984	9.05994	9.67434	9.16198	9.19724	9.34751	9.42612	9.06534	9.61982	9.55951	9.06499
7894056	7.76557	7.26069	7.81477	8.49451	6.75312	7.03845	8.54453	8.94679	8.68413	7.66186	7.4636	7.20387	7.70452	7.90889
7894057	11.2875	11.9663	11.7764	11.0526	12.5669	11.7681	11.0988	10.6518	12.33	11.8976	12.8027	11.2391	11.3796	13.0279
7894058	12.1437	12.3088	12.0375	12.1377	12.097	12.2667	12.1026	11.5242	11.762	11.9585	11.9143	11.9412	12.0401	11.7185
7894059	5.47749	5.4161	4.35263	4.77227	3.46939	3.79673	5.95729	4.63585	3.80823	4.52955	3.16495	6.63071	5.06313	4.5083
7894060	5.99112	6.19079	6.1664	6.25977	7.11208	6.81104	6.60857	6.38464	6.39958	5.31326	6.36749	5.34764	7.09447	6.27499
7894061	11.2786	9.46281	11.1036	10.9558	10.4573	10.7317	10.6744	10.7034	12.2883	11.1703	10.7883	10.9144	11.0177	11.6466
7894062	9.56314	10.4515	9.57853	9.35145	10.6396	9.93132	9.84476	10.2678	9.17953	9.73157	9.97568	9.94966	9.56365	9.67176
7894063	7.88906	9.19827	8.05935	7.98184	9.6578	8.52035	8.23187	9.24815	8.21914	8.70546	9.04123	8.65951	8.34798	8.35235
7894064	6.48134	6.71341	6.16803	5.68161	6.08146	6.59567	6.47542	6.3876	7.50435	6.00991	6.00519	5.95577	5.75042	6.00945
7894065	4.94197	5.84776	5.21955	5.21958	5.55209	5.44978	5.45015	5.41901	5.51197	5.2427	5.55626	5.19121	5.3687	5.19077
7894066	5.84472	4.85601	5.67858	6.10504	5.86648	5.65268	4.80896	5.16774	5.0633	5.54864	6.1328	5.56117	4.89012	5.79619
7894067	8.96326	8.79593	9.13082	8.35695	7.93634	8.50388	8.85416	8.72898	8.67025	8.8351	8.64389	8.22247	8.7889	9.04603
7894068	9.56125	9.3149	9.85854	9.54043	9.48537	9.83374	9.81935	9.12399	9.45969	9.77838	10.22	9.22827	9.48833	9.97088
7894069	3.83556	3.53871	2.49007	2.88346	3.27779	2.70897	3.88514	2.7497	4.96638	3.1148	2.72834	2.62696	2.58975	2.81087
7894070	13.1445	12.2492	12.7227	12.7234	12.5876	12.3755	12.7272	12.68	13.0626	13.0316	12.7772	12.6583	13.0186	12.6238
7894071	4.66852	5.30283	5.05092	4.8286	5.99135	4.33151	4.73777	5.32029	4.79225	4.47008	5.14374	6.07659	3.8081	4.49436
7894072	9.37073	8.1126	9.22113	9.74845	8.52125	9.39494	9.21147	9.32247	9.72968	9.06643	8.46949	8.44931	9.34647	9.07715
7894073	4.32062	5.24705	5.00613	4.64537	4.53223	4.47749	5.75016	4.6637	4.70385	4.15151	4.06886	4.43964	3.28003	4.98062
7894074	11.0636	11.7222	10.9519	11.0097	11.6527	11.546	10.4473	10.6568	11.6004	11.0461	11.2407	10.8862	11.2349	11.1383
7894075	5.1974	4.13039	5.67022	6.39536	5.54528	5.06549	6.37899	5.55487	5.38527	5.78886	5.80034	6.54422	4.95479	5.65757
7894076	11.5872	9.21331	11.3515	11.482	10.4234	10.1182	11.1539	11.3685	11.7296	11.478	11.4174	10.9941	10.738	11.7431
7894077	3.7985	3.68909	3.18971	4.02703	3.26457	3.10177	3.34348	4.17737	4.70216	3.23147	3.94269	3.99439	4.51869	4.47582
7894078	7.73588	7.33097	7.78349	7.25708	7.58151	8.44519	7.65238	6.9303	7.74879	7.74398	7.68826	6.76489	7.78243	7.9764
7894079	5.01738	3.70607	3.61384	3.32022	3.792	3.21465	3.39727	4.21566	5.56525	3.83355	4.11531	3.86834	3.8858	3.64486
7894080	6.01187	5.89019	5.83185	5.71803	5.78431	5.70725	5.60512	5.25492	5.33935	5.91462	5.73689	5.37803	5.34201	5.52099
7894081	5.60916	4.14174	4.74907	5.6333	4.46087	5.74557	4.15808	4.74104	4.84613	5.75332	5.42914	6.11252	4.82528	4.66191
7894082	4.19273	4.36564	4.37375	4.27902	4.5832	5.13866	4.66101	3.04599	4.75942	4.99356	4.12171	4.30276	4.7891	4.84488
7894083	12.8558	13.3593	12.9304	12.8179	13.0246	12.7639	12.9789	12.7972	13.0071	12.651	12.8915	12.722	12.9602	13.0788
7894084	2.39934	3.489	3.42381	2.50843	3.05632	2.74719	2.98992	2.78548	4.18613	2.97247	3.63805	2.42626	2.73442	2.71562
7894085	7.75561	8.93875	8.03135	8.26135	8.81375	8.07329	7.95344	8.44292	8.03995	8.21129	8.89786	7.98484	8.02266	8.19297
7894086	13.0299	12.2467	12.6848	12.9282	12.7153	12.8894	12.7321	12.723	13.3788	12.5683	12.8268	12.5177	13.0865	13.0659
7894087	9.52859	10.7678	10.0625	9.60268	11.6191	10.4598	10.2017	10.7095	9.831	10.6316	11.0832	10.2373	10.1526	10.0175
7894088	8.17873	8.2961	8.06808	8.2692	8.01668	8.30803	7.93002	8.02406	7.60511	8.10278	8.38079	7.62594	8.35031	8.26527
7894089	8.55745	8.84918	8.49648	8.57629	10.731	8.68317	9.12848	10.1242	8.25189	9.18656	9.38574	8.91466	8.88315	8.35193
7894090	4.29964	3.96206	3.68932	3.76845	2.83418	4.15415	3.52773	3.45619	4.69457	3.75163	4.67468	3.88771	3.63887	3.53711
7894091	3.56472	4.37548	3.10305	3.84364	3.11136	4.18643	3.49501	3.51285	4.24463	3.96325	2.82309	4.55322	4.04547	4.18974
7894092	6.09162	7.57618	6.69457	6.89921	6.92718	7.16053	6.70743	7.23058	6.21615	7.14334	7.17066	6.30484	7.05244	6.91323
7894093	3.29143	2.25543	4.37372	2.75623	3.01166	3.14284	3.44164	3.09909	2.95163	2.85583	2.26404	2.9149	2.45885	2.52683
7894094	5.75587	5.6202	4.82815	5.58466	5.68734	6.67119	5.56825	5.5473	4.63158	6.07768	5.91323	6.05841	5.16001	5.15804
7894095	4.62346	4.83405	5.16025	4.95573	5.30776	5.50342	4.88442	4.72743	5.50738	4.06482	4.74644	4.107	4.49301	5.47364
7894096	5.45855	6.21955	4.93601	6.01511	4.75506	5.60353	5.20727	5.27466	5.68544	6.40243	4.81819	5.74393	5.46111	5.46407
7894097	6.29565	6.61377	5.35433	6.00878	7.07404	6.71475	6.72255	6.6909	7.13499	6.06391	6.85044	6.1369	6.5361	5.89979
7894098	12.9996	13.5445	12.9092	12.9859	13.1856	13.2151	12.9432	12.7008	12.7273	12.9104	13.0977	13.06	12.9151	13.026
7894099	3.03438	2.66104	3.493	2.88866	3.07586	3.71082	3.37751	3.19843	4.88143	4.49131	2.46252	3.46634	3.84056	3.59062
7894100	12.6507	12.3478	12.5324	12.3325	12.6562	11.6555	12.1936	12.3325	13.0368	12.2137	12.7268	12.072	12.6004	12.4613
7894101	3.93575	4.73799	5.62955	5.0948	4.9785	4.79092	3.82745	4.13769	4.17323	4.65027	4.54662	5.59799	4.61173	5.50478
7894102	10.2551	11.1361	10.1975	10.643	11.5848	10.6767	10.9331	11.5012	9.65564	10.8591	11.0932	10.7586	10.6925	10.0953
7894103	5.32602	4.60175	4.85077	5.28206	3.13156	4.97342	5.85138	6.38205	5.21397	5.5253	3.60259	5.86468	4.80397	5.2124
7894104	9.88245	10.2401	10.0807	10.0987	10.4405	10.3739	9.78216	10.1039	10.6061	10.4349	10.1323	10.0534	10.5236	10.1024
7894105	3.63352	4.02462	2.81046	4.04934	4.52539	2.67291	3.79593	3.67385	3.551	3.95636	3.53341	4.64793	3.26782	3.78042
7894106	6.67039	6.05586	6.96366	7.03442	6.41795	6.91743	6.67586	6.491	7.81183	6.13112	7.07694	6.70539	6.20591	6.63289
7894107	11.5692	10.268	11.5196	11.5108	10.6662	11.0551	11.3893	11.311	11.8596	11.2112	10.6087	10.4862	11.4401	10.9643
7894108	5.214	5.73148	5.24899	5.62285	4.90756	5.14256	5.32412	4.96786	6.06905	5.9226	5.93263	5.82569	5.51581	6.19086
7894109	5.96457	5.68794	5.24444	4.45327	3.37721	4.66111	5.71378	4.65362	5.35663	4.17455	5.106	5.68379	5.15503	4.76194
7894110	12.0585	10.8716	11.9208	11.8234	11.1716	11.2092	11.7674	11.7295	12.1467	11.6543	11.3446	11.209	11.6757	11.5937
7894111	5.11369	5.99978	5.72801	5.28783	5.03508	5.21267	4.86011	5.26685	4.54706	5.0169	5.42009	5.40901	4.63624	5.68586
7894112	6.50458	8.19558	6.72942	6.63087	6.97424	6.54474	6.67175	6.91267	5.9985	6.55756	6.36757	7.14518	7.41209	6.63715
7894113	3.9687	3.75037	2.96776	3.37092	2.87492	1.9513	4.48468	2.59615	4.01461	2.62745	2.52623	2.75554	3.16479	4.59134
7894114	13.9729	13.7572	13.8579	13.7176	13.8517	13.6172	13.8149	13.7658	13.8993	13.7768	13.9659	13.5909	13.9274	13.9002
7894115	9.88388	9.59556	9.83821	9.60957	9.67915	9.27878	9.83008	9.84249	9.17498	9.78549	9.72622	9.96052	9.26678	9.76028
7894116	6.38975	6.64019	6.55306	6.36444	6.80197	5.56733	6.19792	6.83083	6.94112	6.34652	6.85883	7.2082	6.46695	6.35101
7894117	7.80172	9.00976	7.9786	7.81572	9.03474	9.26928	8.59051	8.91496	7.39668	8.35454	8.64389	9.03085	8.08397	7.60304
7894118	10.5171	10.9991	10.6901	10.3416	10.2356	11.0906	10.3437	9.77364	10.8053	10.7785	10.3754	10.5891	10.6955	10.3804
7894119	11.1542	8.47491	10.682	10.2236	9.5234	10.2232	10.1335	9.99771	11.3717	10.2336	10.695	8.66422	10.5241	10.5428
7894120	4.40442	5.22138	4.93208	5.03932	4.53141	5.58886	5.92999	4.76362	5.54966	5.38038	5.27961	6.30458	4.60233	5.06197
7894121	4.98856	5.65312	5.3067	5.39133	5.03902	5.15833	5.39326	5.64935	5.17552	5.23161	4.97811	5.04973	5.22239	4.59769
7894122	12.9459	13.3051	12.8437	12.9547	13.4617	13.082	13.1161	13.4235	12.7693	13.1643	13.1678	13.2113	13.004	12.8761
7894123	3.38523	2.35884	3.5903	2.51858	2.73868	2.30759	2.54604	3.23233	2.58518	3.37161	3.27503	2.5833	3.04822	2.97676
7894124	7.30747	6.8572	6.05375	7.175	5.91867	7.37668	7.30798	7.38874	7.01311	6.47231	6.81408	6.23708	6.35562	6.66795
7894125	11.7918	10.7673	11.3332	11.3703	11.4086	10.6122	11.4003	11.4095	12.2537	11.3539	11.6171	11.0916	11.2124	11.5082
7894126	8.28396	9.00612	8.69189	8.13277	10.178	8.60006	8.53765	9.40908	8.40298	8.92986	9.52306	8.64084	8.22206	8.37242
7894128	5.83365	6.61043	5.5693	6.29914	5.50951	5.31018	5.72768	6.17363	6.69179	6.18434	6.2298	6.40922	5.85291	5.95177
7894129	5.19913	5.73219	5.67321	5.7532	5.82704	5.3922	6.24609	5.70833	5.40038	5.66487	5.738	6.12679	5.5435	5.91586
7894130	4.34763	4.57675	4.71095	4.72587	4.60475	3.86565	4.06182	4.68031	4.32124	5.36567	4.3828	4.28477	3.97383	3.98196
7894131	8.66449	9.74487	8.90174	9.02297	10.0117	9.06914	9.03276	9.83324	9.22669	9.34997	9.48446	9.25856	8.82532	9.10263
7894132	8.08541	8.66405	8.40155	8.48155	8.30688	8.5795	8.2538	7.77483	8.18288	8.56413	8.84211	8.23419	8.13365	8.44884
7894133	2.52537	3.02646	3.57303	3.08909	2.74127	2.2696	3.19562	2.87067	2.52478	3.9616	3.26113	2.94297	2.40345	3.19763
7894134	10.4927	10.2999	10.4333	10.5055	10.4923	10.7227	10.5616	10.4484	10.6407	10.2816	10.5511	10.0174	9.79181	10.3408
7894135	11.2423	11.446	11.0592	11.4922	11.7413	11.3509	11.5263	11.7958	10.8309	11.7446	11.423	11.4724	11.0987	10.7044
7894136	12.4585	13.4142	12.6919	12.2506	13.1271	12.5362	12.5703	12.321	12.6279	12.1679	13.1114	12.2354	12.611	12.5883
7894137	2.85009	3.91571	3.14551	2.97032	3.10646	2.61353	3.88592	3.46495	3.00964	2.4638	2.99788	4.63936	2.2358	2.29616
7894138	8.27439	8.41792	8.43299	8.3795	8.69589	8.51956	8.28413	8.4147	9.08509	8.63776	8.55491	8.37722	8.49597	8.72171
7894139	3.08851	3.86385	3.00925	2.8733	2.45895	2.83455	2.46445	3.0948	3.77493	3.29623	3.18793	3.51814	3.12603	2.58346
7894140	5.10618	5.30726	4.35444	4.57135	5.36182	5.63523	5.25037	4.43984	5.35441	4.411	4.60321	5.03439	6.12278	6.04357
7894141	5.75929	6.77351	5.42392	5.81656	6.9585	5.66662	5.94326	6.48849	6.41109	6.23469	5.75159	5.73509	5.56925	5.82534
7894142	5.53589	6.23042	6.13432	5.85341	7.02695	6.47866	5.96653	6.10626	5.66405	5.98483	4.70823	5.95704	5.98279	5.2443
7894143	2.6052	2.37616	1.9642	2.67605	2.25511	2.31056	1.87609	1.98988	2.45415	2.24818	2.15245	1.96877	3.12087	2.19664
7894144	5.11898	4.41276	4.45431	4.69263	4.98991	4.88061	4.71218	4.80874	4.91703	4.89164	4.95689	4.71426	4.73466	4.92622
7894145	10.8451	11.7323	10.9467	11.1914	12.0733	11.5391	11.3267	11.8375	10.8127	11.4819	11.6267	11.6104	11.0866	11.1977
7894146	8.25889	7.60001	8.59437	8.56257	7.64579	8.04041	8.60149	8.36061	8.68589	8.17052	8.07631	6.9721	8.42931	8.61211
7894147	3.28052	4.47514	3.22974	4.56126	3.10908	3.61879	3.36676	4.6115	3.88533	3.04182	4.23293	3.10972	3.33205	4.15466
7894148	9.31045	10.1623	9.61501	9.51409	10.0607	9.80438	9.84866	10.0406	8.76967	9.91808	9.89642	10.2864	9.43135	9.51411
7894149	4.035	4.55342	4.28365	4.70748	2.96673	3.27948	3.8335	3.52654	4.10759	2.97299	4.19782	3.86481	2.77743	4.32338
7894150	2.33591	1.84549	2.6303	2.21363	2.23867	2.44413	2.06815	3.84591	5.90144	2.04165	2.01726	4.1235	2.35702	2.04965
7894151	4.03709	2.90192	3.63555	3.61302	4.69976	3.9117	4.26525	3.72625	3.41404	4.1279	4.2845	3.64292	3.87794	3.28732
7894152	5.69124	5.46745	5.6269	5.86324	5.22883	5.94032	6.07636	5.00946	5.47932	5.5438	5.28288	5.49077	4.93918	5.45661
7894153	7.08397	6.79524	6.57438	6.92148	6.55597	7.14346	6.54351	7.73813	7.28952	6.69983	6.79399	7.09715	6.74288	6.44046
7894154	5.46613	5.20885	5.25982	6.34722	4.7133	5.36434	5.78558	5.73508	6.5843	5.79854	5.44773	5.9683	5.67049	4.72762
7894155	6.59274	7.95607	7.29686	6.9685	8.28046	8.37583	7.26622	7.92014	5.72024	7.47181	7.47662	7.5345	7.46464	6.57214
7894156	6.5	5.03239	6.13841	6.65422	5.35243	5.60124	7.20322	7.47187	5.34578	5.5371	4.69283	5.87023	6.29841	4.70669
7894157	3.57943	3.23781	3.691	3.40644	3.08702	2.20458	4.0742	2.27876	4.37898	3.41414	3.84381	2.4403	4.377	3.47531
7894158	8.87573	8.92758	9.50822	9.40026	9.50189	9.40592	8.8077	9.34496	9.98937	9.76008	9.41662	9.52133	9.84586	9.49663
7894159	6.78076	5.21241	5.64445	6.61552	5.29692	4.94356	6.48991	7.18615	6.09756	5.51361	3.51624	6.60529	6.42618	5.93765
7894160	9.05483	9.83095	8.22404	9.27669	9.42727	9.31277	9.22771	7.91962	8.68261	8.93198	9.98728	9.35213	8.53462	9.23533
7894161	8.70561	8.88912	8.14434	8.95669	8.56478	8.62691	8.47106	8.16699	8.43096	8.92605	9.00156	8.53403	8.5016	8.37742
7894162	3.73807	2.6965	2.69422	3.87649	2.26688	2.99536	2.94583	2.96669	3.19574	4.25844	2.78458	3.84407	3.3111	3.25466
7894163	6.7912	6.92639	7.10778	6.84768	6.89725	6.28469	7.12025	6.93201	7.05734	6.08	6.29715	6.24195	7.07773	6.88919
7894165	9.11467	6.42059	8.1752	8.27616	8.05812	7.73269	7.9797	7.91162	9.63373	8.08907	8.64932	6.89996	8.37213	8.36368
7894166	3.12952	3.63831	3.1678	2.87583	2.25794	2.77529	3.47329	3.78342	4.72019	2.49797	2.72925	2.63526	3.14298	2.86575
7894167	6.75847	5.6501	6.32785	6.50318	6.1527	5.96442	6.60563	6.99098	5.43617	6.68671	5.9407	6.68579	5.81906	6.45715
7894168	3.85345	3.92405	3.97056	4.52345	4.05285	3.5383	3.84354	4.42184	5.27445	3.91486	3.74814	3.88847	3.67798	3.66963
7894169	5.37692	5.90428	4.42342	5.19485	5.99356	5.06508	5.60634	6.63491	4.92197	4.82471	5.82248	4.45467	5.2101	4.43616
7894170	3.71336	5.6879	3.74383	3.52643	4.96512	4.75328	5.06687	4.40424	4.47586	3.65681	3.57803	3.9868	3.83647	5.19024
7894171	12.3431	12.7533	12.1672	12.2033	11.9273	11.7884	12.4113	12.5369	12.2205	12.1339	12.5218	12.148	12.528	12.3578
7894172	3.60323	4.3443	4.25569	4.16417	3.78094	4.22057	4.5673	4.1722	4.27834	4.3562	4.34286	4.07297	4.39268	4.22597
7894173	5.35508	6.19429	4.94119	5.34135	5.63958	5.1575	5.45102	4.68587	4.94354	4.89304	4.9958	4.99505	4.3007	5.09375
7894174	5.96856	6.1816	6.41136	6.46557	6.24309	6.00747	6.34299	6.58708	6.03823	6.6107	6.5836	6.21781	6.94101	6.57847
7894175	2.41618	2.4016	2.26233	2.15161	2.34667	2.7502	2.9381	3.15933	2.68921	2.2505	2.69925	2.75411	2.46776	2.20152
7894176	7.71197	7.8656	7.59243	8.19153	7.78195	8.00384	8.34223	7.62203	7.61788	7.80433	7.2985	9.13184	7.19635	7.98576
7894177	5.1184	5.51355	6.01804	6.07602	6.07042	4.63825	5.71535	5.13308	5.74612	5.47406	6.00917	5.10676	5.65136	5.49606
7894178	5.62415	6.24564	5.81657	5.52848	5.30816	6.02218	5.40131	5.64024	5.98258	5.65273	5.66628	5.76463	5.61269	5.98994
7894179	3.86768	4.50348	4.22895	3.8062	4.15195	4.13621	4.40096	4.68178	4.3415	4.36768	4.97693	4.52084	4.13054	4.12719
7894180	5.62245	5.40856	5.8589	5.72235	5.61191	5.56858	5.76531	6.06279	6.43093	6.03664	4.92768	6.39412	5.66405	6.46195
7894181	8.31378	9.17879	7.85016	7.91003	9.13682	8.33373	7.95741	8.75637	7.99086	8.57288	8.94426	8.20075	8.2668	8.54986
7894182	4.29078	4.46278	4.15544	4.08945	3.64459	4.72648	5.30732	4.6151	5.76491	4.37841	4.44089	3.63306	5.17916	5.14297
7894183	6.02575	5.42279	6.08525	5.74853	5.11582	5.4784	6.43932	6.82991	7.11992	5.822	5.83363	6.18614	6.69106	6.07215
7894184	5.57245	6.73665	5.75513	5.5248	5.45866	5.60264	5.6219	5.91163	6.80588	6.18006	5.88371	6.73824	6.13019	6.55126
7894185	13.2266	13.4847	13.1666	12.9642	13.622	13.0508	13.3049	13.0781	13.2253	13.0372	13.5135	13.3664	13.0044	13.1995
7894186	12.2985	11.9017	12.1934	12.0074	12.1885	11.9311	11.9491	11.6762	12.0964	11.8616	12.3011	11.6591	11.8393	12.1041
7894187	3.8961	2.54349	2.94767	3.51779	5.446	3.93465	4.3853	3.92371	3.07775	3.78124	3.46858	3.54176	3.97814	3.80219
7894188	8.63766	10.0066	8.49922	8.51518	8.88788	8.42192	8.19128	7.59804	9.23169	8.87627	9.2977	8.46611	8.65484	8.297
7894189	9.72811	9.69473	9.54173	9.63675	10.066	9.72542	9.79909	9.71683	9.01425	9.87544	10.0116	9.94209	9.86652	9.29112
7894190	2.57622	2.45501	2.82306	2.78518	2.31344	2.2102	3.73383	2.665	4.18404	2.42135	2.31788	2.91399	3.72699	2.47039
7894191	4.64866	4.57494	4.52875	3.73879	6.1041	5.03054	4.91127	4.70021	5.08305	4.41939	5.06266	4.18931	4.29063	4.52357
7894192	10.7957	11.3859	10.6348	11.0384	11.7885	10.986	11.4048	11.7383	10.2238	11.251	11.3391	11.2189	11.0981	10.4385
7894193	4.79462	5.08174	5.27508	4.81431	4.55217	5.3913	5.28604	5.13433	5.86255	5.03961	4.33397	5.09702	5.27848	3.6756
7894194	5.43032	5.148	4.23238	4.02833	4.81373	4.83359	4.63511	4.5909	5.32193	4.43358	5.04554	4.91851	4.18033	4.59124
7894195	11.4857	11.6594	11.5184	11.1112	11.7213	11.2454	11.2392	10.9693	11.592	11.3616	11.8015	11.2227	11.2113	11.252
7894196	5.18358	2.975	5.24439	5.58118	5.87118	6.71959	5.2879	4.96317	6.44151	5.93118	5.03558	4.4318	5.08321	6.43414
7894197	2.85448	2.50361	2.04965	2.64639	2.23867	2.01726	4.22354	5.07011	4.40416	2.83844	2.59135	2.65752	2.18436	2.83192
7894198	2.02303	2.04763	2.03898	1.96421	1.85732	1.89778	1.97673	1.97673	2.16181	1.9737	1.97673	2.18302	1.97284	1.97673
7894199	6.37269	5.19748	5.79847	6.61561	4.48851	5.3782	5.72611	5.32464	6.9635	5.10482	5.27117	4.16312	5.45178	5.57288
7894200	5.77533	5.79563	3.89097	5.11825	3.70164	3.78464	5.18385	4.58905	5.70499	4.91058	5.03931	5.34586	5.53934	5.36574
7894201	6.2522	6.3845	6.31384	6.21281	6.59808	5.55345	6.51263	6.90742	6.87537	6.52782	6.14761	5.88642	6.25585	6.25871
7894202	5.54275	5.45234	5.52789	5.62578	4.58892	4.96852	6.69236	6.78086	5.71611	5.33056	4.8396	5.56113	5.48884	5.11526
7894203	6.49874	7.69862	6.7015	6.59542	6.00685	6.66586	7.27978	7.19822	6.49531	5.94504	7.34313	7.02409	7.22884	6.81618
7894204	8.11804	7.54771	7.81687	7.3515	6.26124	7.52519	7.51839	7.10791	7.87912	6.83188	7.15432	7.23317	8.09458	6.93094
7894205	11.8955	9.94502	11.1225	11.2303	11.1466	11.2213	11.2727	11.2749	12.2303	11.0701	11.4038	10.4093	11.5881	11.4667
7894206	2.77885	2.82537	3.49321	4.175	3.39466	2.46275	3.7199	3.89102	3.27601	2.94126	2.77656	5.59261	3.34752	3.67953
7894207	10.5643	11.59	10.5548	10.477	11.8797	10.9186	10.974	11.6686	10.4082	11.2416	11.3684	11.2958	10.8319	10.8255
7894208	4.20222	5.77082	4.79306	5.3014	6.49338	5.83213	4.90555	6.1254	5.17133	5.55881	4.88469	5.00212	5.05645	5.04588
7894209	9.43255	10.3404	9.84338	9.29507	9.62701	9.43048	9.27641	9.02702	10.2113	9.40116	9.81088	9.48755	9.15889	9.96845
7894210	6.53911	7.66622	6.48768	6.85801	7.58	6.77353	6.80286	7.29732	6.464	7.02429	7.40933	5.59074	6.90083	6.79802
7894211	10.3046	9.36257	10.1638	10.3456	9.78503	10.4154	10.4053	10.6903	10.5009	9.86614	9.71846	9.92739	10.7332	10.1985
7894212	10.3316	9.9019	10.0951	10.0573	9.94541	9.77001	10.6523	10.4372	10.2187	9.68124	9.82033	9.56828	10.7662	10.4311
7894213	10.9649	11.618	11.1408	11.2743	11.8508	11.1502	11.0272	11.4634	11.2858	11.6319	11.8164	11.3849	10.8742	11.0688
7894214	12.2623	10.7652	11.9028	12.1038	11.7643	12.1382	11.7957	12.0492	12.649	12.3058	12.0514	12.0282	12.182	12.1146
7894215	5.91392	6.65388	5.85661	5.79173	7.07567	6.39646	6.55366	7.36782	5.71774	5.57734	6.26681	6.12814	6.27437	6.10787
7894216	4.64849	5.08396	6.18494	5.13431	4.81672	5.49886	5.88724	5.97965	5.0793	5.28946	5.28619	6.03859	5.88233	5.36502
7894217	5.78485	6.34293	4.56192	4.29105	5.10576	5.50526	5.90413	5.77041	5.45037	4.94202	5.66931	6.25827	5.36243	5.00405
7894218	9.27101	10.0649	9.49753	9.81753	9.90651	8.97704	9.75178	10.1626	9.47202	9.75537	9.8836	9.47506	9.46196	9.46298
7894219	5.69717	5.79507	5.43201	5.91679	4.37004	5.89048	6.22008	5.9809	6.5311	6.03186	6.24513	5.91525	6.64368	5.69412
7894220	7.78554	9.01679	7.83625	8.63589	7.87075	8.23628	8.19342	8.3412	8.21854	8.46941	8.18253	9.5226	8.47959	8.61856
7894221	3.98027	3.00168	2.56294	4.16559	3.92661	4.22043	3.86265	4.59673	4.0482	4.33321	4.152	3.83757	3.30422	5.07707
7894222	3.82731	3.39445	2.96423	2.49798	2.13816	3.01814	2.0318	2.95855	2.51764	2.80075	3.29134	4.36966	2.85351	3.43638
7894223	11.259	12.0015	11.2499	11.2261	12.1874	11.2969	11.5503	11.929	11.2311	11.6339	11.7643	11.7361	11.3116	11.5389
7894224	6.29231	5.73076	5.90247	6.17327	5.02294	6.66507	5.97279	6.13104	6.84781	6.0813	5.73688	6.05763	6.57411	6.53666
7894225	5.96114	7.07955	5.99747	5.63007	5.72932	4.84726	6.15688	6.18389	5.40311	6.14496	6.53776	5.76017	5.28648	5.90781
7894226	8.71074	8.89365	8.76691	8.83894	8.81315	9.54336	8.93712	8.56444	8.68882	8.56938	8.86101	8.87728	8.96507	8.98752
7894227	6.32653	6.48552	5.43522	5.86016	4.12095	4.37166	4.81786	4.42272	5.41853	5.18931	5.46453	6.52983	5.87052	5.20209
7894228	3.24152	2.89446	3.67319	3.008	3.8332	2.56143	2.75323	3.00507	3.53084	2.66413	3.56407	3.88438	3.33677	3.60222
7894229	4.79729	5.33409	5.46243	5.59975	6.89394	5.95697	5.09251	5.49992	5.50998	5.88569	6.53574	5.49512	5.79399	6.25916
7894230	3.31772	3.92735	2.86945	3.39419	3.4959	2.94465	2.91854	3.7141	3.78101	3.57024	3.14884	3.8906	3.12869	3.72035
7894231	6.78717	6.94193	6.38428	6.7605	6.32493	7.2396	6.78619	6.08765	6.87406	6.62691	5.98826	6.62691	5.7412	6.69729
7894232	9.11357	10.1587	9.52962	9.19959	10.7133	10.383	9.69776	10.176	9.13247	10.0551	10.1122	9.78475	9.76139	9.41669
7894233	5.70712	5.83455	5.1293	4.98289	5.55874	5.03517	5.30606	5.70551	4.63771	5.51304	5.2963	5.29526	3.85433	4.83511
7894234	6.24703	6.10821	6.29348	6.30647	6.17026	6.20567	6.72396	6.66093	5.99823	5.90339	6.46859	6.49201	6.34037	6.26291
7894235	8.93596	9.86482	9.02245	8.86501	10.0565	9.2647	9.19907	9.77736	9.40116	9.45811	9.76273	9.18355	8.84285	9.08893
7894236	13.308	13.679	13.2073	13.3577	13.7239	13.6034	13.59	13.8411	13.0844	13.4623	13.4863	13.5597	13.5023	13.3314
7894237	6.08387	6.89079	5.90977	6.14236	7.28696	6.47218	6.2341	6.52163	6.16548	6.4075	6.69576	6.55488	6.33781	6.18914
7894238	5.33336	4.62296	3.87032	4.24682	4.69966	6.39751	5.09741	3.03855	1.84928	1.94596	4.94	3.54176	5.91838	5.4676
7894239	12.0349	11.332	11.8346	11.6674	11.2627	11.8646	11.6934	12.0173	12.108	11.7595	11.3953	11.7628	12.2236	11.7552
7894240	5.86594	4.48095	5.33956	6.34095	5.5731	5.66389	5.47908	5.8342	5.02769	6.04759	5.28012	4.65254	5.13386	5.6587
7894241	5.69477	6.17458	5.89965	6.38461	6.29766	6.65271	5.81873	6.25073	6.40257	6.11099	6.31522	6.22356	5.87191	6.0307
7894242	4.28627	4.83259	4.59166	4.41881	2.66102	3.38351	4.59291	3.84527	5.26026	3.61274	3.73645	5.60715	3.90755	4.49174
7894243	1.87166	2.06405	2.08486	1.96853	2.23867	2.01726	1.99545	2.78612	3.12027	2.31442	2.31953	2.23867	2.33554	2.17628
7894244	5.58743	4.07111	5.35943	4.90152	4.45647	5.58274	5.40402	4.0646	5.25337	5.56086	3.87243	5.74116	5.75082	5.14067
7894245	2.28944	2.50009	2.5569	2.71878	2.97177	2.39436	2.39798	2.52594	3.18269	2.3023	2.24222	3.16673	2.95284	2.79397
7894246	6.56965	7.62487	6.9684	7.09132	7.93339	7.24285	7.41638	7.75413	7.08617	7.67367	7.63313	7.16849	6.7699	7.01874
7894247	5.68612	4.9039	4.78363	5.43435	5.04559	5.4759	5.84145	6.28968	6.33045	4.05233	5.31456	5.50754	5.06943	5.76647
7894248	2.02536	2.02679	2.27394	1.83094	1.94328	1.79055	2.08268	1.73599	2.57488	1.90665	2.0523	2.53933	2.11698	2.08306
7894249	10.2054	11.1369	10.2364	10.0749	11.5628	10.5187	10.6941	11.1568	10.2457	10.8995	10.8803	10.5979	10.5435	10.3288
7894250	3.44908	3.09412	3.65834	3.24984	3.74073	3.69938	3.8244	3.76578	2.999	3.0747	4.44588	3.53152	3.02689	3.1717
7894251	7.08341	6.39055	6.66479	6.77933	5.14972	6.96212	7.03853	6.38715	6.87552	6.61297	5.6657	5.96459	7.06133	7.10497
7894252	11.116	10.8722	11.0637	10.9616	10.9463	10.8464	11.1434	11.0242	11.3312	10.6976	11.262	10.2316	11.1688	11.3581
7894253	3.85634	5.05571	3.8142	3.74926	4.54892	3.51913	4.6647	4.72891	4.55202	5.09234	4.27035	3.28765	3.85531	4.0776
7894254	6.95017	6.45046	6.65573	6.49324	6.04888	6.15918	6.54568	6.91902	7.99723	6.95619	6.70476	6.6172	6.59922	7.25618
7894255	2.39434	3.20344	2.8636	3.23604	2.9248	2.9643	3.71013	2.56811	3.2278	3.63788	2.46256	2.47804	2.56337	3.64307
7894256	10.7332	11.5589	10.7581	10.8647	11.7924	10.8697	11.0666	11.5715	10.6379	11.2268	11.4255	11.4106	10.8975	11.1902
7894257	5.49246	5.41294	5.87944	5.80104	6.04757	5.09424	5.6066	5.7072	5.11904	5.87049	5.96375	5.70133	4.99108	5.69316
7894258	11.5712	10.682	11.3853	11.4289	10.248	11.225	11.3244	11.7376	12.2109	11.2491	10.721	10.7352	11.7225	11.5982
7894259	3.38917	4.57146	2.86757	3.29867	2.41824	2.80863	2.89629	3.04791	3.40488	2.85609	3.09753	4.14316	2.8207	3.22928
7894260	5.36596	4.00137	3.87026	4.7023	4.38032	4.73072	4.79909	5.09159	5.51095	5.1965	3.93468	5.06953	3.90914	4.99867
7894262	10.9139	11.0187	10.8725	10.5985	11.5307	10.6615	10.9588	10.2536	10.9254	10.7923	11.1687	10.7894	10.9287	10.8104
7894263	13.2797	12.4624	13.0482	13.282	12.9359	13.2843	12.8555	13.0434	13.6979	13.1912	13.203	12.7226	13.478	13.4821
7894264	12.195	12.2078	12.1659	11.3224	12.0447	12.1215	11.5401	11.2898	12.1257	11.931	12.0289	12.1473	11.6894	12.0766
7894265	3.16218	3.46567	3.26756	3.24567	3.19538	2.3499	2.69935	2.99992	3.58094	2.8749	2.97617	3.57075	3.10752	2.82227
7894266	8.83124	8.53782	8.2195	8.65256	8.87148	8.5041	8.74447	9.24613	8.34355	8.74664	8.85123	8.60388	8.66076	8.57769
7894267	10.5392	8.30068	9.55092	9.63625	9.35759	9.54096	9.9757	9.79022	10.8147	9.74626	10.0981	8.90862	9.97936	9.51447
7894268	5.16176	4.77143	5.57254	5.87686	4.01197	5.69144	5.80863	5.44091	5.70671	4.96166	4.71002	5.41727	5.38723	4.77945
7894269	10.6747	10.6256	10.6926	10.8738	10.6354	11.0976	11.0161	10.8282	11.3644	10.7641	10.4822	10.3976	10.6539	10.7347
7894270	4.00338	5.11905	3.97593	3.43043	4.98822	5.64161	5.3375	4.86728	3.59246	3.61381	4.62964	5.42184	4.55369	5.26751
7894271	2.13041	7.19745	2.94268	5.09515	5.49231	4.02283	3.87032	4.8098	5.37473	3.47701	5.40101	3.37062	4.04333	5.65598
7894272	5.73133	5.78664	5.55231	5.7141	6.15793	5.22735	5.56681	5.11636	6.33581	6.19489	6.45115	6.69379	4.55638	6.03073
7894273	7.0001	7.57685	6.82869	7.33731	5.96975	7.28651	7.53283	6.49096	7.82773	7.69878	6.63803	8.28746	7.10513	7.26877
7894274	4.16105	4.35763	4.02251	4.31657	3.16226	3.83396	5.82677	4.92635	5.76383	4.12287	4.3937	5.84403	4.23781	4.68057
7894275	3.64971	4.0746	4.67343	3.74651	3.59841	4.57369	4.09296	3.78748	5.20623	4.03365	3.97162	4.49697	3.62398	4.32019
7894276	4.42622	4.64731	3.92848	5.40889	3.41846	5.02441	5.38718	3.65443	4.5088	4.80085	3.3985	6.07098	5.44484	5.38019
7894277	5.7063	6.01881	5.94579	5.90533	5.81927	5.79256	6.14027	6.22461	6.28914	5.86781	6.09809	5.94357	6.17804	6.66802
7894278	10.5796	11.5814	10.5764	11.072	11.7061	10.9396	11.3882	11.7224	10.1165	11.3016	11.4457	11.1615	11.1372	10.6294
7894279	6.89933	6.59995	5.91382	7.03553	5.88725	7.19016	7.33631	7.89718	5.70397	7.89159	5.86286	7.75678	6.33006	6.88738
7894280	6.06246	5.90611	5.51042	5.77336	4.54538	5.57837	7.01168	6.84135	6.84208	5.68814	5.50137	6.06755	5.8493	4.61416
7894281	4.91549	4.61744	5.26574	5.72595	4.19231	4.43156	5.50752	4.68808	4.80236	4.35273	4.96395	5.07155	5.12778	4.57627
7894282	11.5414	11.0609	11.7133	11.981	11.9501	11.5375	11.6866	11.5137	12.1876	12.0939	11.6068	11.188	11.6206	12.0052
7894283	6.315	6.30337	6.55299	6.14684	5.93272	6.06734	6.63483	7.30936	6.3655	6.37427	6.11038	6.98878	6.54165	6.32277
7894284	10.1801	10.4824	10.2462	10.0798	9.69138	10.2938	10.5309	10.1822	9.77488	9.26668	10.3171	9.92363	10.6803	9.93224
7894285	6.63522	6.35635	5.92817	5.86227	5.46329	5.25285	5.72454	5.25435	6.47519	5.93201	4.43061	6.44988	5.97286	6.23964
7894286	3.99173	4.57266	4.72271	5.13474	4.56612	3.73735	4.52618	4.28751	5.18104	4.0934	4.6427	4.16621	5.52341	4.34896
7894287	4.44742	6.00676	4.81353	4.11812	3.70457	4.50384	5.12587	5.29518	5.42146	5.11643	3.70297	5.64554	4.67378	4.97723
7894288	7.83897	8.54934	8.03618	7.78475	9.18985	8.39526	8.06023	8.421	7.81033	8.33397	8.53204	8.65939	8.20417	7.82504
7894289	11.2383	10.5798	10.9294	10.5744	10.9001	10.9044	10.9298	11.0381	11.0502	11.1922	10.8076	10.979	11.5932	10.6728
7894290	5.39945	5.54821	5.59481	5.83297	6.32802	6.74207	5.49068	5.78667	5.43669	5.85391	5.7905	6.24496	5.76713	6.05534
7894291	7.85496	8.28476	7.9679	8.42466	8.22683	8.22189	7.98171	8.01666	8.21443	8.37332	8.55611	7.97768	7.88116	8.15891
7894292	3.60738	5.73297	4.42342	4.83314	4.93723	5.45994	4.90946	3.691	5.07515	4.08929	5.86405	5.63906	5.56395	5.55496
7894293	8.70838	9.65099	8.67464	8.90093	8.86894	8.80878	8.98396	8.97976	9.20574	9.14539	8.63605	10.0841	8.89989	8.72711
7894294	11.6808	10.3482	11.4664	11.4049	10.7368	11.1414	11.2975	11.2172	11.901	11.1529	10.757	10.6381	11.4584	11.1383
7894295	9.96161	10.4555	9.47701	9.80785	10.9864	10.1579	10.0665	9.70009	10.1203	9.76367	10.3629	10.0596	9.71224	9.87892
7894296	6.7884	7.13542	5.14808	6.54658	5.97749	5.8771	6.00418	6.25478	6.1795	6.77993	5.83758	4.24682	6.12339	7.23004
7894297	5.8494	7.26241	6.68213	6.89849	6.47206	6.05067	5.9428	6.78019	6.31251	6.59215	6.85882	6.55743	6.93859	6.95561
7894298	7.34717	8.27336	6.93095	7.52668	8.60267	7.43496	8.19763	8.55927	7.05985	7.53214	8.01989	7.99475	7.5938	6.98728
7894299	6.48163	7.33431	6.38245	6.93382	7.16396	6.7912	6.91376	7.77162	7.04759	7.04337	6.95749	7.36872	6.52194	7.02173
7894300	4.03269	5.0326	4.88739	4.83712	4.86783	2.96673	4.21793	6.14758	3.75646	4.1887	4.61029	5.20822	4.69761	4.39766
7894301	7.34971	7.79199	7.10733	7.27975	7.5211	7.57678	7.22341	6.78056	7.16877	7.45035	7.57131	6.58828	7.27208	7.27682
7894302	3.97741	3.845	4.24883	4.23895	3.75113	4.08539	4.48266	4.98261	4.39472	3.97102	3.90028	3.78008	4.18679	4.75955
7894303	6.09815	6.89186	5.86838	6.08458	6.9651	6.81375	6.2089	6.09109	5.71792	6.36737	6.37672	6.42306	6.45271	6.27327
7894304	11.4064	11.0341	11.3902	11.3295	11.3226	11.3041	11.44	11.2617	12.032	10.9471	11.4538	10.3247	11.4864	11.5939
7894305	7.34591	8.39781	7.83485	7.66152	8.07982	8.40131	8.06093	8.31785	8.07575	8.27723	8.28952	8.65161	7.80702	7.71657
7894306	9.24437	8.81133	9.15501	9.08509	9.07579	8.65233	8.79626	8.74881	9.29332	9.68135	9.03158	8.8921	10.0283	8.84101
7894307	12.6666	11.8189	12.5825	12.7456	12.0947	12.5807	12.5865	12.5979	13.1119	12.28	12.2652	11.8837	12.7656	12.6155
7894308	9.06029	9.65399	8.89818	8.73303	9.85147	9.10299	9.70058	9.54936	9.19837	8.98062	9.39126	9.19116	9.24367	8.81147
7894309	8.38443	9.34363	8.50178	7.99844	10.0037	9.54904	8.88769	9.24238	8.35133	8.6416	9.07155	8.788	8.92426	8.49111
7894310	5.18337	4.18565	4.82418	6.39651	6.19927	5.95029	5.30368	4.89598	2.38888	4.9775	5.02458	6.14154	4.9802	4.48851
7894311	4.54701	4.30183	3.5227	4.90921	3.67639	4.70682	2.77057	3.79031	3.11199	3.00809	3.42933	4.44442	3.67567	4.76444
7894312	6.41632	5.3365	5.71624	5.48856	6.19208	6.28896	6.40383	5.98417	5.89727	5.6587	6.13416	6.10516	6.04169	5.61091
7894313	2.90856	3.42819	3.70343	3.0644	3.21976	2.22173	3.81516	3.77223	2.98864	2.47875	3.20193	3.9082	3.18113	3.12967
7894314	3.47342	3.16857	3.39381	4.22295	2.42983	2.7001	4.54685	3.10086	5.60175	4.25825	3.27042	5.0472	3.22921	3.76938
7894315	9.88201	10.9768	10.1189	9.80143	10.7189	10.0058	9.97474	9.77782	9.71061	10.1473	10.6281	10.5323	10.4557	10.1008
7894316	11.3055	10.8605	11.0565	10.7914	11.3661	11.0342	10.8754	10.8419	11.3763	10.9189	11.2156	10.7442	10.5834	11.3209
7894317	2.82637	2.16329	2.04965	2.82848	2.09231	2.30409	2.33937	2.14516	2.57191	2.01463	1.95372	2.29559	2.57595	2.49305
7894318	4.22955	5.40474	3.86075	4.27779	4.29546	6.07697	4.50513	3.38824	5.02168	5.18308	4.6012	6.29814	5.2769	5.66749
7894319	3.22601	2.61637	2.89921	2.84906	2.60197	2.14496	2.44278	2.23197	3.36842	2.57771	2.47243	2.6102	2.32071	2.50605
7894320	10.7789	11.5059	10.9031	10.8107	11.7623	11.4386	11.2419	11.5257	10.8089	11.3729	11.4925	11.4095	10.8269	11.0131
7894321	8.27232	7.4648	8.02885	6.91546	8.33201	6.86237	7.3312	6.88619	8.27693	6.95019	8.45152	6.43134	8.23028	7.99885
7894322	4.3399	3.07052	4.27194	5.22181	5.9859	4.29694	5.55187	5.15022	4.88353	4.90396	4.2697	4.65371	4.56028	3.64919
7894323	2.68753	2.66312	2.01254	2.39764	2.71976	2.30545	2.66292	2.60417	2.61217	2.08998	3.04435	2.89022	2.9876	2.28548
7894324	11.5597	8.75751	11.3384	11.2272	10.4791	11.3084	11.25	11.3954	11.5486	10.9917	10.6079	10.2405	11.4506	11.1174
7894325	4.51683	5.08615	3.38653	3.99921	4.23594	4.31417	4.87746	4.28206	3.5707	4.54966	4.05642	5.05514	3.9664	5.11249
7894326	2.54015	3.60588	3.01587	2.78007	2.35909	2.43514	4.10436	2.44413	3.32114	2.53856	2.7152	2.72178	2.77953	2.62264
7894327	2.53862	2.81309	2.83196	2.3669	2.01914	2.00272	3.2709	2.4684	2.40367	2.92123	2.7491	2.11894	2.84852	2.58802
7894328	6.5382	5.82156	6.41186	7.21726	5.30808	7.27017	6.93282	7.48832	7.11869	6.133	6.11813	6.91607	7.04257	6.64559
7894329	4.90785	4.58779	5.65521	5.64629	4.39019	5.54434	5.07863	5.3289	5.90486	5.06872	5.99786	4.29734	5.65671	5.93062
7894330	5.48286	3.52686	4.48901	4.17285	4.63335	3.579	3.97052	3.84591	4.37116	2.89867	4.67468	4.84165	4.35142	3.7265
7894331	9.15686	8.52664	9.03014	8.5938	8.55481	8.93729	8.80974	8.709	9.54213	8.84407	8.70847	8.78104	8.68435	9.0885
7894332	3.90433	5.82416	4.13313	4.47333	5.82716	5.2908	6.38335	4.1235	5.37473	4.9775	6.01077	4.1235	5.40101	4.29639
7894333	4.57614	4.07909	3.79889	3.6393	3.87882	4.73112	4.87515	3.91659	4.70308	3.2562	4.17392	4.20346	3.99373	4.29465
7894334	3.90021	3.22141	4.04064	4.02011	3.34215	3.1494	4.25892	4.79736	3.17995	3.35859	3.83179	3.35827	2.97036	3.71907
7894335	5.88329	5.70156	6.17072	6.23754	6.02323	4.89621	6.59286	6.60582	6.25701	6.36355	6.93809	6.89716	4.8102	5.73535
7894336	8.98975	9.5589	9.88455	9.64541	9.41819	9.49293	9.77274	9.36173	10.1646	9.58195	9.42947	9.11699	9.27787	9.51721
7894337	5.13091	5.72917	4.79803	5.63763	5.46382	5.35373	5.36829	6.09812	5.48314	5.95927	5.21588	5.52142	4.58341	5.09305
7894338	2.14184	2.50361	2.12508	1.87169	2.53546	2.11204	2.59866	2.05981	2.73508	1.86734	2.24871	3.69727	2.02233	2.01521
7894339	3.24702	2.5644	2.19692	3.22026	3.01893	2.64994	2.0318	3.44462	3.07346	3.66829	2.60791	2.81891	3.08583	2.34438
7894340	3.09285	2.62149	3.27372	2.81567	3.21751	2.20945	3.19766	3.09285	4.41601	2.69178	3.64485	4.77384	2.84886	3.12345
7894341	11.922	11.4413	11.5757	12.0748	12.0116	12.338	11.3561	12.0263	11.3165	12.5152	12.1284	11.8787	11.5031	11.8321
7894342	6.31758	6.50124	5.87538	5.32873	5.52561	5.99814	5.86124	5.48419	4.78487	4.57048	5.32714	6.5234	4.46732	5.9844
7894343	4.12382	4.60176	4.42333	4.61628	5.38854	5.11149	4.87949	4.69291	5.33721	4.80804	4.55854	5.26296	5.60464	4.79767
7894344	3.29318	2.89595	3.01277	1.8715	2.64852	2.32569	3.55482	2.63121	2.48757	2.97659	2.22796	2.45648	2.95032	2.20151
7894345	5.66938	5.02719	4.13313	6.11362	5.07515	4.68783	3.87032	5.90144	5.66938	3.47701	6.99079	4.36966	3.97576	4.69388
7894346	6.6014	6.59702	6.75714	6.78183	5.89261	6.81573	6.9547	6.79377	6.35979	7.33919	6.86612	7.86012	7.01024	6.53275
7894347	4.55222	3.73475	4.86752	5.73803	5.42927	4.03436	4.22761	5.06221	5.3157	4.67051	3.9644	4.06522	4.28104	3.7942
7894349	3.29728	3.47997	2.16047	2.38605	2.27766	2.34814	3.38252	2.24958	3.21866	3.11759	2.85847	3.77489	2.06719	2.53716
7894350	8.1636	8.53932	8.43587	8.65022	8.28955	8.68417	8.44727	8.31067	8.62695	8.56684	8.26589	8.60656	8.72802	8.71635
7894351	7.14335	7.63961	7.11872	6.93199	6.99854	6.66252	7.69064	8.08747	7.08823	6.84658	6.68267	8.2477	7.23905	6.81728
7894352	6.66531	6.91781	6.17485	6.67695	7.85696	6.71638	6.75527	7.17041	6.6101	6.49439	6.71221	6.45024	6.54158	6.63077
7894353	4.21214	5.56991	3.53961	3.38018	4.27921	3.34026	5.20799	3.38909	3.11291	3.12187	4.45951	4.02469	4.01237	4.53397
7894354	5.50869	6.81499	5.31133	4.67012	6.13432	4.80177	6.14069	5.67961	5.77187	5.63941	5.1643	6.24344	5.35788	4.87278
7894355	7.75888	7.63974	7.27582	6.58826	7.94089	7.22177	6.65053	5.55554	7.59315	6.03695	7.74238	6.26018	7.97208	7.9505
7894356	5.43008	5.60404	5.32512	5.14616	5.17011	5.43631	5.45062	5.43488	4.89541	6.26643	5.10596	5.50972	4.80232	5.24893
7894357	3.65988	4.49747	2.81169	4.92708	4.94595	4.58234	5.04699	4.17986	5.29655	3.64145	3.39152	5.20852	3.00147	5.42568
7894358	4.82515	5.60949	4.39661	5.37801	4.53901	4.53821	5.26671	4.64582	5.2892	4.90576	4.73774	4.13509	5.42774	5.0384
7894359	3.26484	2.73775	2.23357	2.91819	2.97213	2.73945	3.09432	3.54176	3.41505	2.80047	3.02647	3.19762	2.29652	2.83397
7894360	4.10261	4.34491	3.95682	3.72909	3.5337	4.67369	4.40789	4.23299	4.09956	2.67872	4.34447	4.37502	4.7086	3.32235
7894361	6.41562	7.03351	6.38549	6.80032	6.5151	6.80789	6.71076	7.16856	6.22794	6.48008	6.18602	6.95335	6.70981	6.77077
7894362	3.14653	5.13217	4.13807	4.17928	3.96362	4.6259	3.95723	3.59068	4.45129	3.76476	3.98139	2.41384	4.30255	4.19143
7894363	10.3817	9.88158	9.94554	9.95652	9.71345	10.281	10.3373	10.037	10.5543	10.0822	9.26997	9.82796	8.90904	9.84098
7894364	5.75267	5.95941	5.08886	5.16331	5.43758	5.56194	4.97956	5.12329	4.95416	5.1775	5.44486	5.10779	6.05061	5.47388
7894365	3.06101	3.51187	3.10793	2.73533	2.82115	3.685	2.95436	3.46502	3.53863	2.37935	2.90602	3.47627	3.42323	2.93708
7894366	12.3126	11.4528	11.8369	11.7484	11.5284	11.7905	11.7482	11.6907	11.6927	11.4756	11.5745	11.2536	12.1977	11.64
7894367	8.53225	9.37943	8.72309	8.55211	9.68439	8.78363	8.98157	9.68152	8.54298	8.43653	9.46072	8.49189	9.04813	8.45639
7894368	4.01552	3.96445	3.41716	3.08776	2.82536	2.83872	3.19996	3.24722	4.00623	2.91377	3.19352	2.73994	3.07728	3.6369
7894369	8.72062	9.52705	9.03363	9.27952	9.59138	9.26447	9.19833	9.35609	8.51718	9.48489	9.78015	9.08137	8.89576	9.02667
7894370	4.20039	5.68399	3.73837	4.54277	5.33903	5.12367	5.56774	4.31847	4.45486	4.19655	4.85634	4.53855	4.76795	3.91621
7894371	6.01399	6.98235	6.50928	6.33339	6.92083	6.29293	6.2246	6.3367	6.32739	6.64975	6.20423	6.40044	5.97185	6.37919
7894372	12.6706	12.6188	12.4703	12.4615	12.6717	12.5965	12.7508	12.7086	12.9471	12.7572	12.662	12.5581	12.847	12.8889
7894373	5.78713	7.10011	6.42322	6.51389	6.37226	6.24418	6.37563	6.79681	6.7287	6.70573	6.50681	6.4371	6.05042	6.37629
7894374	10.9536	9.80427	10.7752	10.4167	10.0192	10.0156	10.532	10.3338	10.5645	10.774	10.503	10.4098	10.4646	10.3302
7894375	10.3372	10.6904	10.1988	9.89156	10.194	10.1217	10.2785	9.9158	10.4311	9.96624	10.1749	10.4262	10.5284	10.1206
7894376	10.466	7.97744	10.3282	10.6335	9.0231	9.56901	9.60136	10.2581	10.4515	10.0009	9.24382	9.21885	10.3027	9.57759
7894377	3.78656	3.48317	4.20996	3.48317	3.40558	4.01712	4.06963	3.84591	3.48317	2.04165	2.67738	3.18697	3.28082	2.83808
7894378	4.54906	6.16462	5.07702	3.58559	6.04463	2.91535	5.46595	4.31076	3.5054	4.95357	5.06224	5.96459	5.21676	4.68722
7894379	11.1281	10.9286	11.1589	10.5357	10.6664	10.881	11.0552	10.3976	10.9588	10.931	10.7013	11.2446	10.971	11.2341
7894380	10.3103	9.77123	9.88726	10.1952	9.70095	10.3605	9.86341	10.1841	10.0766	9.89727	9.36756	9.44907	10.2978	9.12597
7894381	5.56723	4.00656	4.58043	5.04794	4.82496	4.23651	4.79921	5.65051	6.39389	5.28222	5.14564	4.81618	4.68409	5.08665
7894382	11.3665	11.9616	11.2755	11.5058	12.059	11.954	11.6018	12.017	10.9785	11.8078	11.8525	11.9541	11.416	11.4669
7894383	4.93405	4.89542	5.0933	5.32547	4.38682	5.82729	6.53806	4.13705	5.41795	4.89824	4.39998	4.79003	4.37219	5.49941
7894384	6.66024	5.96599	5.75361	6.6516	5.69543	7.06922	7.37306	7.50298	6.97284	6.49191	6.81241	7.48476	6.15753	6.25488
7894385	7.3799	6.98904	7.37194	7.90068	6.60338	7.6524	7.48294	7.73892	7.72767	7.69786	6.899	7.90095	7.26724	7.13912
7894386	8.73364	7.81474	8.17219	8.43841	8.57091	7.77157	8.2642	8.46155	8.32642	8.53569	7.91151	7.64398	9.00801	8.2519
7894387	3.68153	3.54874	4.50977	5.46621	3.35799	4.74568	5.37417	5.17928	5.02907	4.05158	3.70439	3.51063	5.42675	3.06712
7894388	7.30796	7.36548	7.1388	7.27022	7.34098	7.26607	7.03043	7.28111	6.83047	7.27639	7.54371	7.15035	7.3575	7.18967
7894389	10.0218	10.4642	10.2355	10.0163	10.3137	9.9915	9.99482	9.50813	9.81464	10.104	10.7956	9.97815	9.76741	10.0043
7894390	3.98254	4.45545	3.77771	3.7398	4.53653	3.69483	4.47967	3.4238	3.23876	3.59315	3.55446	4.55648	4.01811	3.28222
7894391	5.54099	4.87866	4.9864	5.234	3.88313	3.87961	5.1801	5.67464	4.79196	4.36353	4.09264	5.90683	4.48695	4.90411
7894392	12.3552	12.9639	12.5391	12.3118	13.1054	12.7228	12.6923	13.0336	12.4315	12.926	12.9517	12.7803	12.4848	12.6087
7894393	3.25987	3.07039	2.89977	3.44423	2.55896	2.57879	3.56154	3.37076	3.41423	2.6885	3.73693	3.6818	2.89301	2.5802
7894394	2.95362	2.72365	3.74864	3.10712	3.67735	2.78395	2.60951	2.95023	2.79213	3.28367	2.58333	4.60929	2.69235	3.16512
7894395	11.3673	11.299	11.5199	11.1732	11.1755	11.1293	11.3579	11.2986	11.583	11.2527	11.6372	10.6807	11.3946	11.6813
7894396	5.84222	6.01344	6.44796	5.18906	5.08409	5.5155	5.84437	5.45797	4.50605	5.45975	4.74284	6.36369	5.44605	5.40935
7894397	2.81658	2.47967	2.61549	2.33071	2.61596	2.9562	2.45596	2.56324	2.56675	2.28267	3.86082	2.47198	2.02867	2.72166
7894398	6.33191	7.60144	5.76156	5.80536	6.05525	5.17292	6.18169	6.24976	6.07466	6.48578	6.14019	7.2016	5.515	6.57416
7894399	7.41278	7.76195	7.42928	7.02658	6.61684	6.34658	7.68732	8.46174	7.00044	6.77323	6.65884	6.97061	7.56164	6.41451
7894400	7.16804	6.26264	6.10252	7.00148	6.23309	6.82181	7.07621	7.29155	6.17371	6.15781	6.16129	6.80513	6.50648	6.46632
7894401	3.99384	4.80777	3.59533	3.93946	4.06221	4.15263	4.37492	3.71499	5.1338	3.58927	4.05721	3.28263	4.4003	4.48706
7894402	11.2178	11.3056	11.2094	11.0097	11.2037	11.1711	11.2197	10.9726	11.3272	10.9068	11.1055	10.4572	11.3326	11.0595
7894403	4.57639	5.24775	4.22451	5.25114	4.86622	4.66043	5.29854	5.14495	6.1152	4.72389	4.74769	4.34272	4.31867	4.74042
7894404	11.4359	10.743	11.2189	11.1496	10.952	10.7548	11.2177	11.2323	11.6556	11.1929	10.8282	11.1105	11.2989	11.1238
7894405	4.42308	4.90288	5.08321	5.02851	4.35973	3.70157	4.97436	5.314	5.80437	4.64354	4.36882	4.8996	5.22504	5.37426
7894406	11.5534	12.1011	11.5428	11.7658	12.3356	11.7694	11.9483	12.4538	11.0638	12.0414	12.0284	12.1131	11.7385	11.2816
7894407	5.17609	4.76988	4.8858	5.04448	4.03768	5.14768	5.13274	5.16729	5.45735	3.95594	4.25196	5.30578	4.68788	4.8981
7894408	5.3993	6.19313	5.88324	4.60536	3.77483	5.52998	7.09619	6.11121	5.72051	6.75747	6.03575	6.38319	6.25128	5.49524
7894409	6.58121	7.16056	6.22909	5.95714	6.31571	6.37776	6.29533	6.60539	6.99107	6.2788	5.96803	5.66879	6.21274	6.93223
7894410	4.39856	4.81314	4.83679	3.93438	3.73341	3.72902	4.45142	4.13677	4.09546	3.77364	3.63369	3.51314	4.29402	4.22976
7894411	11.5253	11.1119	11.5337	11.0884	10.5893	10.9752	11.3636	11.0872	11.3798	11.1526	10.4121	11.5972	11.358	11.2374
7894412	10.097	10.1961	10.0902	10.0006	9.52058	9.5905	10.1412	9.8829	9.51072	9.92917	10.2592	9.80872	10.072	9.83186
7894413	11.8662	11.6165	12.0078	12.0837	11.3747	11.8432	12.0944	11.7802	12.5606	11.7899	11.5418	11.6346	11.8095	11.8483
7894414	2.87534	2.58207	2.53598	2.25881	2.45408	2.6749	2.9103	2.70235	3.4448	2.28729	2.91223	3.33891	2.7539	2.60464
7894415	4.557	3.84467	4.26863	4.29279	3.69442	4.34243	5.32115	5.29339	3.30533	5.18751	3.45963	5.9387	4.52709	4.69219
7894416	10.6561	10.5924	10.2735	10.3741	10.8286	10.6714	10.328	10.2759	11.0654	10.2996	10.6329	10.2631	9.90856	10.6564
7894417	2.00198	2.82948	2.3706	2.29049	2.28483	2.66932	2.68171	2.31291	2.46165	2.4976	2.42457	3.86537	3.05315	2.39462
7894418	8.65226	8.72416	8.57441	8.90506	9.15546	8.79191	9.0358	9.75767	7.78431	8.82117	9.06843	9.23363	8.74351	8.1029
7894419	6.95019	5.46568	7.37409	7.25803	6.90417	6.45087	7.48815	6.93084	7.46624	6.35564	6.21763	6.72323	7.79677	5.86405
7894420	6.01645	4.75553	6.01264	6.67578	4.17023	6.64281	6.53465	6.96751	6.58943	5.99647	5.81162	5.54413	6.60693	6.05228
7894421	11.8312	12.0752	11.8769	11.794	11.8188	12.0069	11.8652	11.7758	11.7144	11.8401	11.676	11.9777	12.0149	11.8559
7894422	6.83083	5.07648	5.65181	6.08245	5.51295	6.67473	6.37868	6.20457	7.57749	5.67873	5.52852	6.39122	5.80305	6.40191
7894423	6.14547	5.72086	5.90815	5.85349	6.16807	6.26296	6.24371	5.87394	6.4144	5.87308	6.0581	6.63684	5.88274	5.992
7894425	2.40199	2.84649	3.06611	3.52442	3.1851	3.13677	2.77875	2.86199	4.57851	3.1866	2.11202	3.53394	2.16048	2.48165
7894426	3.89643	4.66793	3.71843	4.05701	4.90617	3.82106	4.29144	4.56326	4.28605	4.78804	4.67963	4.6469	3.90712	3.76054
7894427	5.67067	5.03252	4.78392	4.16223	4.2083	5.22743	4.9926	4.93433	4.54431	4.61139	4.5917	5.19201	5.38221	4.77395
7894428	8.52966	8.56776	8.6738	8.47334	8.60239	8.82174	8.1293	8.32775	8.70187	8.78037	8.48737	8.24567	8.2352	9.04691
7894429	11.3765	9.99291	10.7316	10.4984	10.0638	9.93583	10.7853	10.838	11.523	10.368	10.2997	10.1409	11.0658	10.1966
7894430	7.09218	5.76244	6.22789	5.84246	6.45553	5.79733	7.21542	7.2762	6.40113	6.38193	6.66934	6.69682	6.73078	6.84066
7894431	10.5216	10.3386	10.4922	10.4066	9.42024	10.7158	10.6162	10.4268	10.267	10.2271	9.72633	10.1874	10.2892	10.1123
7894432	7.91032	8.80572	7.80079	7.4541	9.25093	8.21908	8.26543	8.7545	7.96329	8.3314	8.64429	7.82677	8.17673	8.14957
7894433	11.1646	11.181	10.9691	11.2389	11.2207	10.9349	11.273	10.984	11.2721	11.0438	11.0512	10.8975	11.1388	11.0644
7894434	7.63308	8.69718	6.63986	7.90003	8.75542	7.51018	8.04179	8.46945	6.94458	7.75652	8.3167	7.48134	7.81836	7.57484
7894435	8.16148	8.40975	8.06058	8.51037	8.55698	8.13349	7.99626	7.81034	8.43635	8.49516	8.24938	7.95229	8.48254	8.50652
7894436	9.08134	8.86399	8.98381	9.06896	8.24162	8.83882	8.91225	8.99169	8.65482	8.78811	8.45926	8.03962	9.09714	8.61379
7894437	7.46267	6.67705	7.25136	6.82256	8.4808	6.99288	7.08725	6.88292	7.15693	6.04859	7.34278	6.25336	7.84633	6.60291
7894438	8.11422	8.1992	7.83322	8.26861	7.99814	8.47856	8.14028	7.61686	8.235	8.44375	7.89593	7.5932	7.89373	8.20739
7894439	11.7863	11.6462	12.0303	11.9231	11.7357	11.3585	11.8274	11.7656	12.3263	12.0118	11.8047	11.7473	11.8287	11.665
7894440	6.78518	4.64257	5.80772	6.65027	4.98177	5.9513	6.57506	7.0494	6.04328	7.30144	5.58063	6.59426	6.65551	6.43335
7894441	4.41661	3.65623	4.98015	4.1271	4.94184	5.48325	4.2966	3.60684	4.27576	4.32777	2.98279	5.01234	5.59767	5.9892
[truncated: 31,370 more rows]
