# Supplementary material for: Landscape of immune cell gene expression is unique in predominantly WHO grade 1 skull base meningiomas when compared to convexity
Source: Sci Rep. 2020 Jun 3;10:9065. doi: 10.1038/s41598-020-65365-7 (PMC7270140; doi:10.1038/s41598-020-65365-7)
Supplement: Supplementary file 8 — Supplementary Dataset 6. [file 41598_2020_65365_MOESM8_ESM.csv]

!Series_title	Gene expression data from meningioma samples and healthy meningial cell line
!Series_geo_accession	GSE88720
!Series_status	Public on Feb 01 2017
!Series_submission_date	Oct 13 2016
!Series_last_update_date	Dec 11 2017
!Series_pubmed_id	28327132
!Series_summary	Although meningioma is a common disease, there is a lack of understanding of the underlying molecular mechanisms behind its initiation and progression. We used combined miRNA-mRNA transcriptome analysis to discover novel genes and networks in meningiomas.
!Series_overall_design	Fourteen fresh-frozen meningioma samples and one human meningeal cell line were analyzed by using gene expression microarray chips. Data was filtered and analyzed.
!Series_type	Expression profiling by array
!Series_contributor	Sukru,,Gulluoglu
!Series_contributor	Emre,C,Tuysuz
!Series_sample_id	GSM2344693 GSM2344694 GSM2344695 GSM2344696 GSM2344697 GSM2344698 GSM2344699 GSM2344700 GSM2344701 GSM2344702 GSM2344703 GSM2344704 GSM2344705 GSM2344706 GSM2344707
!Series_contact_name	Sukru,,Gulluoglu
!Series_contact_email	sgulluoglu@gmail.com
!Series_contact_institute	Yeditepe University
!Series_contact_address	Acibadem Mah. IStek vakfi binasi
!Series_contact_city	IStanbul
!Series_contact_zip/postal_code	34587
!Series_contact_country	Turkey
!Series_supplementary_file	ftp://ftp.ncbi.nlm.nih.gov/geo/series/GSE88nnn/GSE88720/suppl/GSE88720_RAW.tar
!Series_platform_id	GPL17692
!Series_platform_taxid	9606
!Series_sample_taxid	9606
!Series_relation	SubSeries of: GSE88721
!Series_relation	BioProject: https://www.ncbi.nlm.nih.gov/bioproject/PRJNA348356
!Sample_title	Meningioma 1 [gene]	Meningioma 2 [gene]	Meningioma 3 [gene]	Meningioma 4 [gene]	Meningioma 5 [gene]	Meningioma 6 [gene]	Meningioma 7 [gene]	Meningioma 8 [gene]	Meningioma 9 [gene]	Meningioma 10 [gene]	Meningioma 11 [gene]	Meningioma 12 [gene]	Meningioma 13 [gene]	Meningioma 14 [gene]	Meningial Cells [gene]
!Sample_geo_accession	GSM2344693	GSM2344694	GSM2344695	GSM2344696	GSM2344697	GSM2344698	GSM2344699	GSM2344700	GSM2344701	GSM2344702	GSM2344703	GSM2344704	GSM2344705	GSM2344706	GSM2344707
!Sample_status	Public on Feb 01 2017	Public on Feb 01 2017	Public on Feb 01 2017	Public on Feb 01 2017	Public on Feb 01 2017	Public on Feb 01 2017	Public on Feb 01 2017	Public on Feb 01 2017	Public on Feb 01 2017	Public on Feb 01 2017	Public on Feb 01 2017	Public on Feb 01 2017	Public on Feb 01 2017	Public on Feb 01 2017	Public on Feb 01 2017
!Sample_submission_date	Oct 13 2016	Oct 13 2016	Oct 13 2016	Oct 13 2016	Oct 13 2016	Oct 13 2016	Oct 13 2016	Oct 13 2016	Oct 13 2016	Oct 13 2016	Oct 13 2016	Oct 13 2016	Oct 13 2016	Oct 13 2016	Oct 13 2016
!Sample_last_update_date	Feb 01 2017	Feb 01 2017	Feb 01 2017	Feb 01 2017	Feb 01 2017	Feb 01 2017	Feb 01 2017	Feb 01 2017	Feb 01 2017	Feb 01 2017	Feb 01 2017	Feb 01 2017	Feb 01 2017	Feb 01 2017	Feb 01 2017
!Sample_type	RNA	RNA	RNA	RNA	RNA	RNA	RNA	RNA	RNA	RNA	RNA	RNA	RNA	RNA	RNA
!Sample_channel_count	1	1	1	1	1	1	1	1	1	1	1	1	1	1	1
!Sample_source_name_ch1	Fresh-frozen meningioma tumor sample	Fresh-frozen meningioma tumor sample	Fresh-frozen meningioma tumor sample	Fresh-frozen meningioma tumor sample	Fresh-frozen meningioma tumor sample	Fresh-frozen meningioma tumor sample	Fresh-frozen meningioma tumor sample	Fresh-frozen meningioma tumor sample	Fresh-frozen meningioma tumor sample	Fresh-frozen meningioma tumor sample	Fresh-frozen meningioma tumor sample	Fresh-frozen meningioma tumor sample	Fresh-frozen meningioma tumor sample	Fresh-frozen meningioma tumor sample	Meningial cells grown under normal conditions
!Sample_organism_ch1	Homo sapiens	Homo sapiens	Homo sapiens	Homo sapiens	Homo sapiens	Homo sapiens	Homo sapiens	Homo sapiens	Homo sapiens	Homo sapiens	Homo sapiens	Homo sapiens	Homo sapiens	Homo sapiens	Homo sapiens
!Sample_characteristics_ch1	tissue: Meningioma tumor	tissue: Meningioma tumor	tissue: Meningioma tumor	tissue: Meningioma tumor	tissue: Meningioma tumor	tissue: Meningioma tumor	tissue: Meningioma tumor	tissue: Meningioma tumor	tissue: Meningioma tumor	tissue: Meningioma tumor	tissue: Meningioma tumor	tissue: Meningioma tumor	tissue: Meningioma tumor	tissue: Meningioma tumor	cell type: Meningial cell line
!Sample_characteristics_ch1	location: Olfactor Groove Meningioma	location: Sphennopetroclival Meningioma	location: Parietal Convexity Meningioma	location: Petrous Meningioma	location: Petroclival Meningioma	location: Parietal Parasagital Meningioma	location: Left cavernous Sinus Meningioma	location: Tuberculum Sella meningioma	location: Right frontobasal Meningioma	location: Left sphenoid wing Meningioma	location: Right parietal convexity Meningioma	location: Left Clinoidal Meningioma	location: Left Parietal Parasagital Meningioma	location: Tuberculum Sella meningioma
!Sample_characteristics_ch1	gender: Male	gender: Female	gender: Female	gender: Female	gender: Female	gender: Female	gender: Female	gender: Female	gender: Female	gender: Female	gender: Female	gender: Female	gender: Female	gender: Male
!Sample_characteristics_ch1	age: 58	age: 51	age: 84	age: 89	age: 66	age: 62	age: 58	age: 65	age: 31	age: 73	age: 34	age: 37	age: 63	age: 58
!Sample_treatment_protocol_ch1	Not Applicable.	Not Applicable.	Not Applicable.	Not Applicable.	Not Applicable.	Not Applicable.	Not Applicable.	Not Applicable.	Not Applicable.	Not Applicable.	Not Applicable.	Not Applicable.	Not Applicable.	Not Applicable.	Not Applicable.
!Sample_growth_protocol_ch1	Meningial cells were cultured in T75 cell culture flasks in Meningeal Cell Medium.	Meningial cells were cultured in T75 cell culture flasks in Meningeal Cell Medium.	Meningial cells were cultured in T75 cell culture flasks in Meningeal Cell Medium.	Meningial cells were cultured in T75 cell culture flasks in Meningeal Cell Medium.	Meningial cells were cultured in T75 cell culture flasks in Meningeal Cell Medium.	Meningial cells were cultured in T75 cell culture flasks in Meningeal Cell Medium.	Meningial cells were cultured in T75 cell culture flasks in Meningeal Cell Medium.	Meningial cells were cultured in T75 cell culture flasks in Meningeal Cell Medium.	Meningial cells were cultured in T75 cell culture flasks in Meningeal Cell Medium.	Meningial cells were cultured in T75 cell culture flasks in Meningeal Cell Medium.	Meningial cells were cultured in T75 cell culture flasks in Meningeal Cell Medium.	Meningial cells were cultured in T75 cell culture flasks in Meningeal Cell Medium.	Meningial cells were cultured in T75 cell culture flasks in Meningeal Cell Medium.	Meningial cells were cultured in T75 cell culture flasks in Meningeal Cell Medium.	Meningial cells were cultured in T75 cell culture flasks in Meningeal Cell Medium.
!Sample_molecule_ch1	total RNA	total RNA	total RNA	total RNA	total RNA	total RNA	total RNA	total RNA	total RNA	total RNA	total RNA	total RNA	total RNA	total RNA	total RNA
!Sample_extract_protocol_ch1	Trizol extraction of total RNA was performed according to the manufacturer's instructions.	Trizol extraction of total RNA was performed according to the manufacturer's instructions.	Trizol extraction of total RNA was performed according to the manufacturer's instructions.	Trizol extraction of total RNA was performed according to the manufacturer's instructions.	Trizol extraction of total RNA was performed according to the manufacturer's instructions.	Trizol extraction of total RNA was performed according to the manufacturer's instructions.	Trizol extraction of total RNA was performed according to the manufacturer's instructions.	Trizol extraction of total RNA was performed according to the manufacturer's instructions.	Trizol extraction of total RNA was performed according to the manufacturer's instructions.	Trizol extraction of total RNA was performed according to the manufacturer's instructions.	Trizol extraction of total RNA was performed according to the manufacturer's instructions.	Trizol extraction of total RNA was performed according to the manufacturer's instructions.	Trizol extraction of total RNA was performed according to the manufacturer's instructions.	Trizol extraction of total RNA was performed according to the manufacturer's instructions.	Trizol extraction of total RNA was performed according to the manufacturer's instructions.
!Sample_label_ch1	biotin	biotin	biotin	biotin	biotin	biotin	biotin	biotin	biotin	biotin	biotin	biotin	biotin	biotin	biotin
!Sample_label_protocol_ch1	Fragmented and Labeled ss-cDNA were prepared according to WT PLUS Reagent Kit from 500 ng total RNA.	Fragmented and Labeled ss-cDNA were prepared according to WT PLUS Reagent Kit from 500 ng total RNA.	Fragmented and Labeled ss-cDNA were prepared according to WT PLUS Reagent Kit from 500 ng total RNA.	Fragmented and Labeled ss-cDNA were prepared according to WT PLUS Reagent Kit from 500 ng total RNA.	Fragmented and Labeled ss-cDNA were prepared according to WT PLUS Reagent Kit from 500 ng total RNA.	Fragmented and Labeled ss-cDNA were prepared according to WT PLUS Reagent Kit from 500 ng total RNA.	Fragmented and Labeled ss-cDNA were prepared according to WT PLUS Reagent Kit from 500 ng total RNA.	Fragmented and Labeled ss-cDNA were prepared according to WT PLUS Reagent Kit from 500 ng total RNA.	Fragmented and Labeled ss-cDNA were prepared according to WT PLUS Reagent Kit from 500 ng total RNA.	Fragmented and Labeled ss-cDNA were prepared according to WT PLUS Reagent Kit from 500 ng total RNA.	Fragmented and Labeled ss-cDNA were prepared according to WT PLUS Reagent Kit from 500 ng total RNA.	Fragmented and Labeled ss-cDNA were prepared according to WT PLUS Reagent Kit from 500 ng total RNA.	Fragmented and Labeled ss-cDNA were prepared according to WT PLUS Reagent Kit from 500 ng total RNA.	Fragmented and Labeled ss-cDNA were prepared according to WT PLUS Reagent Kit from 500 ng total RNA.	Fragmented and Labeled ss-cDNA were prepared according to WT PLUS Reagent Kit from 500 ng total RNA.
!Sample_taxid_ch1	9606	9606	9606	9606	9606	9606	9606	9606	9606	9606	9606	9606	9606	9606	9606
!Sample_hyb_protocol	943 ng of ss-cDNA were hybridized for 20 hr at 48C on Human Gene 2.1 ST Array. Array strips were washed and stained in the GeneAtlas Fluidics station (Affymetrix).	943 ng of ss-cDNA were hybridized for 20 hr at 48C on Human Gene 2.1 ST Array. Array strips were washed and stained in the GeneAtlas Fluidics station (Affymetrix).	943 ng of ss-cDNA were hybridized for 20 hr at 48C on Human Gene 2.1 ST Array. Array strips were washed and stained in the GeneAtlas Fluidics station (Affymetrix).	943 ng of ss-cDNA were hybridized for 20 hr at 48C on Human Gene 2.1 ST Array. Array strips were washed and stained in the GeneAtlas Fluidics station (Affymetrix).	943 ng of ss-cDNA were hybridized for 20 hr at 48C on Human Gene 2.1 ST Array. Array strips were washed and stained in the GeneAtlas Fluidics station (Affymetrix).	943 ng of ss-cDNA were hybridized for 20 hr at 48C on Human Gene 2.1 ST Array. Array strips were washed and stained in the GeneAtlas Fluidics station (Affymetrix).	943 ng of ss-cDNA were hybridized for 20 hr at 48C on Human Gene 2.1 ST Array. Array strips were washed and stained in the GeneAtlas Fluidics station (Affymetrix).	943 ng of ss-cDNA were hybridized for 20 hr at 48C on Human Gene 2.1 ST Array. Array strips were washed and stained in the GeneAtlas Fluidics station (Affymetrix).	943 ng of ss-cDNA were hybridized for 20 hr at 48C on Human Gene 2.1 ST Array. Array strips were washed and stained in the GeneAtlas Fluidics station (Affymetrix).	943 ng of ss-cDNA were hybridized for 20 hr at 48C on Human Gene 2.1 ST Array. Array strips were washed and stained in the GeneAtlas Fluidics station (Affymetrix).	943 ng of ss-cDNA were hybridized for 20 hr at 48C on Human Gene 2.1 ST Array. Array strips were washed and stained in the GeneAtlas Fluidics station (Affymetrix).	943 ng of ss-cDNA were hybridized for 20 hr at 48C on Human Gene 2.1 ST Array. Array strips were washed and stained in the GeneAtlas Fluidics station (Affymetrix).	943 ng of ss-cDNA were hybridized for 20 hr at 48C on Human Gene 2.1 ST Array. Array strips were washed and stained in the GeneAtlas Fluidics station (Affymetrix).	943 ng of ss-cDNA were hybridized for 20 hr at 48C on Human Gene 2.1 ST Array. Array strips were washed and stained in the GeneAtlas Fluidics station (Affymetrix).	943 ng of ss-cDNA were hybridized for 20 hr at 48C on Human Gene 2.1 ST Array. Array strips were washed and stained in the GeneAtlas Fluidics station (Affymetrix).
!Sample_scan_protocol	GeneChips were scanned using the GeneAtlas Array scanner.	GeneChips were scanned using the GeneAtlas Array scanner.	GeneChips were scanned using the GeneAtlas Array scanner.	GeneChips were scanned using the GeneAtlas Array scanner.	GeneChips were scanned using the GeneAtlas Array scanner.	GeneChips were scanned using the GeneAtlas Array scanner.	GeneChips were scanned using the GeneAtlas Array scanner.	GeneChips were scanned using the GeneAtlas Array scanner.	GeneChips were scanned using the GeneAtlas Array scanner.	GeneChips were scanned using the GeneAtlas Array scanner.	GeneChips were scanned using the GeneAtlas Array scanner.	GeneChips were scanned using the GeneAtlas Array scanner.	GeneChips were scanned using the GeneAtlas Array scanner.	GeneChips were scanned using the GeneAtlas Array scanner.	GeneChips were scanned using the GeneAtlas Array scanner.
!Sample_description	Sample name: 1	Sample name: 2	Sample name: 3	Sample name: 4	Sample name: 5	Sample name: 6	Sample name: 7	Sample name: 8	Sample name: 9	Sample name: 10	Sample name: 11	Sample name: 12	Sample name: 13	Sample name: 14	Sample name: 15
!Sample_description	Gene expression data from fresh-frozen meningioma tumor sample.	Gene expression data from fresh-frozen meningioma tumor sample.	Gene expression data from fresh-frozen meningioma tumor sample.	Gene expression data from fresh-frozen meningioma tumor sample.	Gene expression data from fresh-frozen meningioma tumor sample.	Gene expression data from fresh-frozen meningioma tumor sample.	Gene expression data from fresh-frozen meningioma tumor sample.	Gene expression data from fresh-frozen meningioma tumor sample.	Gene expression data from fresh-frozen meningioma tumor sample.	Gene expression data from fresh-frozen meningioma tumor sample.	Gene expression data from fresh-frozen meningioma tumor sample.	Gene expression data from fresh-frozen meningioma tumor sample.	Gene expression data from fresh-frozen meningioma tumor sample.	Gene expression data from fresh-frozen meningioma tumor sample.	Gene expression data from human meningial cells grown under normal conditions.
!Sample_data_processing	The resulting data were analyzed with Transcriptome Analysis Console 3 software.	The resulting data were analyzed with Transcriptome Analysis Console 3 software.	The resulting data were analyzed with Transcriptome Analysis Console 3 software.	The resulting data were analyzed with Transcriptome Analysis Console 3 software.	The resulting data were analyzed with Transcriptome Analysis Console 3 software.	The resulting data were analyzed with Transcriptome Analysis Console 3 software.	The resulting data were analyzed with Transcriptome Analysis Console 3 software.	The resulting data were analyzed with Transcriptome Analysis Console 3 software.	The resulting data were analyzed with Transcriptome Analysis Console 3 software.	The resulting data were analyzed with Transcriptome Analysis Console 3 software.	The resulting data were analyzed with Transcriptome Analysis Console 3 software.	The resulting data were analyzed with Transcriptome Analysis Console 3 software.	The resulting data were analyzed with Transcriptome Analysis Console 3 software.	The resulting data were analyzed with Transcriptome Analysis Console 3 software.	The resulting data were analyzed with Transcriptome Analysis Console 3 software.
!Sample_platform_id	GPL17692	GPL17692	GPL17692	GPL17692	GPL17692	GPL17692	GPL17692	GPL17692	GPL17692	GPL17692	GPL17692	GPL17692	GPL17692	GPL17692	GPL17692
!Sample_contact_name	Sukru,,Gulluoglu	Sukru,,Gulluoglu	Sukru,,Gulluoglu	Sukru,,Gulluoglu	Sukru,,Gulluoglu	Sukru,,Gulluoglu	Sukru,,Gulluoglu	Sukru,,Gulluoglu	Sukru,,Gulluoglu	Sukru,,Gulluoglu	Sukru,,Gulluoglu	Sukru,,Gulluoglu	Sukru,,Gulluoglu	Sukru,,Gulluoglu	Sukru,,Gulluoglu
!Sample_contact_email	sgulluoglu@gmail.com	sgulluoglu@gmail.com	sgulluoglu@gmail.com	sgulluoglu@gmail.com	sgulluoglu@gmail.com	sgulluoglu@gmail.com	sgulluoglu@gmail.com	sgulluoglu@gmail.com	sgulluoglu@gmail.com	sgulluoglu@gmail.com	sgulluoglu@gmail.com	sgulluoglu@gmail.com	sgulluoglu@gmail.com	sgulluoglu@gmail.com	sgulluoglu@gmail.com
!Sample_contact_institute	Yeditepe University	Yeditepe University	Yeditepe University	Yeditepe University	Yeditepe University	Yeditepe University	Yeditepe University	Yeditepe University	Yeditepe University	Yeditepe University	Yeditepe University	Yeditepe University	Yeditepe University	Yeditepe University	Yeditepe University
!Sample_contact_address	Acibadem Mah. IStek vakfi binasi	Acibadem Mah. IStek vakfi binasi	Acibadem Mah. IStek vakfi binasi	Acibadem Mah. IStek vakfi binasi	Acibadem Mah. IStek vakfi binasi	Acibadem Mah. IStek vakfi binasi	Acibadem Mah. IStek vakfi binasi	Acibadem Mah. IStek vakfi binasi	Acibadem Mah. IStek vakfi binasi	Acibadem Mah. IStek vakfi binasi	Acibadem Mah. IStek vakfi binasi	Acibadem Mah. IStek vakfi binasi	Acibadem Mah. IStek vakfi binasi	Acibadem Mah. IStek vakfi binasi	Acibadem Mah. IStek vakfi binasi
!Sample_contact_city	IStanbul	IStanbul	IStanbul	IStanbul	IStanbul	IStanbul	IStanbul	IStanbul	IStanbul	IStanbul	IStanbul	IStanbul	IStanbul	IStanbul	IStanbul
!Sample_contact_zip/postal_code	34587	34587	34587	34587	34587	34587	34587	34587	34587	34587	34587	34587	34587	34587	34587
!Sample_contact_country	Turkey	Turkey	Turkey	Turkey	Turkey	Turkey	Turkey	Turkey	Turkey	Turkey	Turkey	Turkey	Turkey	Turkey	Turkey
!Sample_supplementary_file	ftp://ftp.ncbi.nlm.nih.gov/geo/samples/GSM2344nnn/GSM2344693/suppl/GSM2344693_M1.ga.cel.gz	ftp://ftp.ncbi.nlm.nih.gov/geo/samples/GSM2344nnn/GSM2344694/suppl/GSM2344694_M2.ga.cel.gz	ftp://ftp.ncbi.nlm.nih.gov/geo/samples/GSM2344nnn/GSM2344695/suppl/GSM2344695_M3.ga.cel.gz	ftp://ftp.ncbi.nlm.nih.gov/geo/samples/GSM2344nnn/GSM2344696/suppl/GSM2344696_M4.ga.cel.gz	ftp://ftp.ncbi.nlm.nih.gov/geo/samples/GSM2344nnn/GSM2344697/suppl/GSM2344697_M5.ga.cel.gz	ftp://ftp.ncbi.nlm.nih.gov/geo/samples/GSM2344nnn/GSM2344698/suppl/GSM2344698_M6.ga.cel.gz	ftp://ftp.ncbi.nlm.nih.gov/geo/samples/GSM2344nnn/GSM2344699/suppl/GSM2344699_M7.ga.cel.gz	ftp://ftp.ncbi.nlm.nih.gov/geo/samples/GSM2344nnn/GSM2344700/suppl/GSM2344700_M8.ga.cel.gz	ftp://ftp.ncbi.nlm.nih.gov/geo/samples/GSM2344nnn/GSM2344701/suppl/GSM2344701_M9.ga.cel.gz	ftp://ftp.ncbi.nlm.nih.gov/geo/samples/GSM2344nnn/GSM2344702/suppl/GSM2344702_M10.ga.cel.gz	ftp://ftp.ncbi.nlm.nih.gov/geo/samples/GSM2344nnn/GSM2344703/suppl/GSM2344703_M11.ga.cel.gz	ftp://ftp.ncbi.nlm.nih.gov/geo/samples/GSM2344nnn/GSM2344704/suppl/GSM2344704_M12.ga.cel.gz	ftp://ftp.ncbi.nlm.nih.gov/geo/samples/GSM2344nnn/GSM2344705/suppl/GSM2344705_M13.ga.cel.gz	ftp://ftp.ncbi.nlm.nih.gov/geo/samples/GSM2344nnn/GSM2344706/suppl/GSM2344706_M14.ga.cel.gz	ftp://ftp.ncbi.nlm.nih.gov/geo/samples/GSM2344nnn/GSM2344707/suppl/GSM2344707_M15.ga.cel.gz
!Sample_supplementary_file	ftp://ftp.ncbi.nlm.nih.gov/geo/samples/GSM2344nnn/GSM2344693/suppl/GSM2344693_M1.ga.gbmmenproject.rma-gene-full.chp.gz	ftp://ftp.ncbi.nlm.nih.gov/geo/samples/GSM2344nnn/GSM2344694/suppl/GSM2344694_M2.ga.gbmmenproject.rma-gene-full.chp.gz	ftp://ftp.ncbi.nlm.nih.gov/geo/samples/GSM2344nnn/GSM2344695/suppl/GSM2344695_M3.ga.gbmmenproject.rma-gene-full.chp.gz	ftp://ftp.ncbi.nlm.nih.gov/geo/samples/GSM2344nnn/GSM2344696/suppl/GSM2344696_M4.ga.gbmmenproject.rma-gene-full.chp.gz	ftp://ftp.ncbi.nlm.nih.gov/geo/samples/GSM2344nnn/GSM2344697/suppl/GSM2344697_M5.ga.gbmmenproject.rma-gene-full.chp.gz	ftp://ftp.ncbi.nlm.nih.gov/geo/samples/GSM2344nnn/GSM2344698/suppl/GSM2344698_M6.ga.gbmmenproject.rma-gene-full.chp.gz	ftp://ftp.ncbi.nlm.nih.gov/geo/samples/GSM2344nnn/GSM2344699/suppl/GSM2344699_M7.ga.gbmmenproject.rma-gene-full.chp.gz	ftp://ftp.ncbi.nlm.nih.gov/geo/samples/GSM2344nnn/GSM2344700/suppl/GSM2344700_M8.ga.gbmmenproject.rma-gene-full.chp.gz	ftp://ftp.ncbi.nlm.nih.gov/geo/samples/GSM2344nnn/GSM2344701/suppl/GSM2344701_M9.ga.gbmmenproject.rma-gene-full.chp.gz	ftp://ftp.ncbi.nlm.nih.gov/geo/samples/GSM2344nnn/GSM2344702/suppl/GSM2344702_M10.ga.gbmmenproject.rma-gene-full.chp.gz	ftp://ftp.ncbi.nlm.nih.gov/geo/samples/GSM2344nnn/GSM2344703/suppl/GSM2344703_M11.ga.gbmmenproject.rma-gene-full.chp.gz	ftp://ftp.ncbi.nlm.nih.gov/geo/samples/GSM2344nnn/GSM2344704/suppl/GSM2344704_M12.ga.gbmmenproject.rma-gene-full.chp.gz	ftp://ftp.ncbi.nlm.nih.gov/geo/samples/GSM2344nnn/GSM2344705/suppl/GSM2344705_M13.ga.gbmmenproject.rma-gene-full.chp.gz	ftp://ftp.ncbi.nlm.nih.gov/geo/samples/GSM2344nnn/GSM2344706/suppl/GSM2344706_M14.ga.gbmmenproject.rma-gene-full.chp.gz	ftp://ftp.ncbi.nlm.nih.gov/geo/samples/GSM2344nnn/GSM2344707/suppl/GSM2344707_M15.ga.gbmmenproject.rma-gene-full.chp.gz
!Sample_data_row_count	53617	53617	53617	53617	53617	53617	53617	53617	53617	53617	53617	53617	53617	53617	53617
!Sample_relation	Reanalysis of: GSM2344678	Reanalysis of: GSM2344679	Reanalysis of: GSM2344680	Reanalysis of: GSM2344681	Reanalysis of: GSM2344682	Reanalysis of: GSM2344683	Reanalysis of: GSM2344684	Reanalysis of: GSM2344685	Reanalysis of: GSM2344686	Reanalysis of: GSM2344687	Reanalysis of: GSM2344688	Reanalysis of: GSM2344689	Reanalysis of: GSM2344690	Reanalysis of: GSM2344691	Reanalysis of: GSM2344692
!series_matrix_table_begin
ID_REF	GSM2344693	GSM2344694	GSM2344695	GSM2344696	GSM2344697	GSM2344698	GSM2344699	GSM2344700	GSM2344701	GSM2344702	GSM2344703	GSM2344704	GSM2344705	GSM2344706	GSM2344707
16650001	1.30332	1.01877	1.22357	1.27538	0.83332	1.10476	1.33427	0.87866	1.01464	0.973537	1.38825	1.02428	1.25437	1.25157	1.02682
16650003	1.31916	1.27346	1.1258	1.24116	1.01798	1.64943	0.835526	1.50142	1.59088	1.12949	1.20411	1.31771	1.05634	1.12365	1.39818
16650005	1.95552	2.58189	1.9484	2.01239	1.13755	2.60164	1.6497	2.16288	1.62574	2.77669	1.88022	1.94709	2.89923	1.82133	2.04994
16650007	2.04854	1.90587	1.58365	1.59679	1.43827	1.84265	2.81696	1.496	1.7567	1.93096	1.46135	1.4663	1.81344	1.31076	1.6481
16650009	1.01401	1.40084	0.764643	0.852861	1.57754	0.711571	0.732294	0.930264	0.920511	1.37841	0.905319	0.930544	0.805623	1.57348	1.25708
16650011	0.867253	0.915034	0.656116	1.0534	0.930531	1.30826	1.36052	0.8416	1.00113	1.22276	0.894613	1.59269	0.779614	0.922884	1.34329
16650013	1.94521	2.15835	2.14277	1.54071	2.08017	1.56381	1.78782	1.82294	2.26632	2.48028	1.64775	2.01664	1.59929	2.30964	3.54193
16650015	3.59592	3.42862	3.89872	3.32883	4.19301	4.14733	3.33201	3.16078	3.222	4.53091	3.69464	4.22529	3.55825	3.0213	3.7406
16650017	0.862888	1.14622	1.85441	1.28234	1.52242	1.31625	0.936498	1.10629	1.15276	0.882267	1.35861	1.46378	1.52525	0.936249	1.87054
16650019	2.41148	2.24157	1.70506	1.98299	2.3158	0.888541	0.856604	2.2844	1.96915	1.6779	1.62824	1.41492	1.18981	2.76666	1.79178
16650021	2.00747	1.68762	1.46324	1.40933	1.76967	1.05789	1.13438	1.19121	1.29091	1.48176	2.30364	2.11123	2.10075	1.5885	2.29781
16650023	1.83411	1.69924	2.30499	2.02898	2.0389	1.78217	1.51766	1.60631	1.38708	1.52023	2.87832	2.40019	2.46207	2.18846	3.47006
16650025	2.94782	1.98032	1.5682	1.65008	1.97839	2.6292	1.92265	1.29439	1.98278	1.87248	1.81709	1.93187	1.29339	1.84127	2.06674
16650027	1.82387	2.02068	2.38766	1.7942	1.4837	0.764851	0.864244	0.836903	0.716369	1.26812	0.792938	0.873177	1.12881	1.02405	1.25099
16650029	2.27787	1.13533	1.36117	1.29169	1.40639	1.5038	1.19139	2.16505	0.865753	1.38459	1.23342	1.35245	1.30757	1.75176	2.2851
16650031	1.88557	1.85292	1.30576	1.2349	1.9733	1.73674	1.6097	1.66981	1.69766	1.70595	1.51452	2.97663	1.9501	1.72174	2.63911
16650033	0.59754	0.392255	0.67952	0.89387	0.938929	1.34888	0.856086	0.901365	1.22726	1.1068	0.928777	0.776127	0.572259	0.628382	1.76719
16650035	0.886539	0.941746	1.02289	0.805367	0.603059	0.508815	0.571129	0.851649	1.06694	0.897235	1.13624	0.59636	0.783779	0.8445	1.01587
16650037	0.735089	0.93974	0.979387	0.844655	0.968993	0.89387	1.18914	1.12479	1.77223	0.886539	0.85453	1.21654	0.850019	0.831017	0.663444
16650041	2.70083	3.34988	3.14294	2.83907	3.75059	3.08694	3.06064	3.02067	3.65713	3.3565	3.62849	3.78058	4.09473	3.72177	2.35358
16650043	2.46936	2.97447	1.0096	3.25136	2.2871	2.9135	3.3095	3.45793	3.12552	3.94431	2.97158	3.76531	4.05297	3.53448	2.72079
16650045	1.99596	1.69762	1.50152	1.80142	1.76509	2.54437	2.48181	1.39494	1.78724	2.59231	2.67334	2.07861	1.9803	0.931712	2.41455
16650047	2.23425	1.30976	1.47233	1.83	1.96189	1.29539	1.31966	2.26347	1.5035	4.03845	2.02	3.30601	2.6152	3.0432	2.44214
16650049	2.28616	2.35016	2.45994	2.55514	2.84613	1.378	1.49422	1.58833	2.04026	5.24633	1.89698	2.67709	1.50759	2.33518	2.32522
16650051	1.79736	1.89027	1.85943	1.04883	1.91952	1.38005	1.88293	1.88229	1.77079	1.82987	1.63104	3.09773	1.83734	1.37025	2.25159
16650053	6.08845	5.58886	5.31113	5.03558	5.17351	6.72593	6.17547	4.79823	5.55501	5.16193	5.4347	5.95975	3.91913	4.86302	5.1309
16650055	1.55648	1.24508	1.06903	2.1251	1.39821	1.85808	1.96048	1.58901	1.75879	1.36665	2.85861	0.934002	1.97716	0.934296	0.977238
16650057	2.86799	2.63794	2.85911	3.23009	2.75745	2.75199	3.08611	2.53532	2.69822	2.29432	2.61497	2.49996	2.99137	2.4113	2.55232
16650059	3.35864	4.12068	4.90043	4.64623	4.28872	4.47665	5.21189	4.80334	4.62537	4.68561	5.49819	2.25413	5.08196	4.32703	3.92019
16650061	0.515008	0.601309	0.766409	0.869663	0.790726	0.608016	0.836359	1.13649	0.752557	0.48107	0.970627	0.5474	0.489785	0.909727	0.696368
16650063	2.60675	2.62466	2.49734	2.0377	3.29075	1.93872	3.0005	1.90472	2.16694	2.33318	2.71822	2.8503	1.93176	2.86099	3.0157
16650065	0.8775	2.37543	1.51732	1.36793	1.97414	0.959707	1.71205	1.72458	1.67692	2.49387	2.14877	2.16614	2.17201	1.50237	1.97373
16650067	3.58246	2.78137	2.48552	3.64407	3.3252	2.87731	2.13664	2.01936	2.03472	2.41318	3.33759	3.67273	3.27686	3.27642	4.17
16650069	1.16025	1.22737	1.31557	2.12307	1.26719	1.28748	1.15414	2.1086	0.792956	1.63602	1.38754	0.965943	1.07672	1.48161	1.35506
16650071	2.62381	2.2705	2.42139	2.78961	2.00579	2.47921	1.95916	2.88209	2.08784	2.59269	2.73738	2.39	2.50093	2.51416	3.26086
16650073	3.26624	3.01198	3.48898	4.18931	3.24678	3.24694	3.20438	3.48557	2.92837	3.2027	3.89456	3.18294	4.2001	3.30181	3.35515
16650075	1.28743	1.06861	1.22824	1.13466	1.37603	1.12328	2.84824	1.26183	1.26853	1.73293	1.18563	1.46431	0.986658	1.45865	1.66926
16650077	1.67988	1.40081	2.01217	1.87476	1.4136	1.12098	1.1432	1.73979	1.55456	1.32861	1.35813	2.62484	1.6029	2.64747	1.92766
16650079	2.5339	2.46071	1.88955	1.60955	1.88718	1.85677	1.66719	1.75939	2.06701	1.67817	1.93243	1.17392	2.51925	1.32148	2.57382
16650081	1.94067	1.55598	2.08176	1.23348	1.75123	2.32057	1.50154	1.38875	2.59715	1.02115	1.55127	2.2648	1.26851	1.49764	2.14511
16650083	1.25987	1.72212	1.76669	0.910041	1.19261	1.29014	1.78021	1.50971	1.42219	1.49514	1.14205	1.27403	1.1493	1.99136	2.62963
16650085	2.03304	3.00536	2.14281	1.38203	2.46987	1.65172	1.74699	1.65172	1.9692	1.63935	2.19102	1.56471	1.87304	2.13607	2.28724
16650087	1.67176	1.67676	1.98293	1.09428	1.7646	0.946606	1.66054	1.2866	1.34312	1.70933	1.22226	1.329	1.56115	1.49582	2.00303
16650089	2.5579	2.53561	2.36573	2.10851	2.32378	2.89317	2.41196	2.46723	2.96384	3.55195	2.49495	2.51469	1.96078	2.4063	1.694
16650093	2.15171	3.73143	4.4981	2.81531	3.73495	2.77066	3.95592	3.19416	3.22603	3.36017	2.36547	3.61808	2.72601	3.34758	2.88373
16650095	2.76241	1.82041	1.36684	1.37522	1.02146	1.72405	0.853408	0.981768	1.10362	1.17897	0.859176	1.05873	1.31165	0.94582	1.51092
16650097	2.14036	3.32265	2.70203	4.189	2.41318	1.59221	2.07851	2.84192	3.71005	3.92397	2.73173	2.84723	2.60939	3.1793	3.69165
16650099	1.09608	1.12921	1.14272	0.97526	1.82123	0.908678	1.42915	2.03835	1.11699	1.03164	1.48801	1.92101	1.03944	1.49891	1.75968
16650101	2.41209	1.89582	1.07583	1.2462	0.97665	1.27373	2.56831	1.02552	1.31995	1.40668	1.4175	1.30465	1.05423	1.33764	1.91155
16650103	2.07467	2.50637	2.37154	2.5332	2.94139	1.41936	1.51615	2.19956	1.60756	1.70571	1.74176	1.71884	1.40047	1.92206	1.72875
16650105	1.46179	1.49285	1.68722	1.86654	2.08497	1.77514	1.23664	1.12692	2.62971	1.73986	1.38988	1.47377	1.42451	1.60919	2.72388
16650107	5.58093	4.75856	5.37768	4.59047	4.97023	4.29312	4.72444	3.88961	4.38226	4.00445	4.22068	3.75221	4.62549	4.63644	5.18721
16650109	2.99592	2.99084	2.76983	2.26082	4.32734	2.35123	2.66375	2.13832	3.04755	2.67046	1.98209	2.04725	2.82526	1.77993	4.65934
16650111	2.83577	1.83379	2.23038	2.42239	2.26014	1.21557	1.96851	2.50574	2.72022	1.87698	2.57795	2.18982	3.1652	2.38117	3.82406
16650113	1.1107	1.10284	2.00244	1.35931	1.57577	1.07946	0.947776	1.22554	0.893748	1.30489	1.52718	1.32299	1.07403	0.869191	2.01095
16650115	3.78435	3.00951	3.68754	3.25419	4.29018	3.42467	2.59144	3.4282	3.47616	3.17551	3.00449	3.43189	3.56143	4.0371	4.15824
16650117	2.57275	1.96613	3.13271	2.09184	2.05501	1.20286	0.994411	1.93167	2.26741	1.22799	1.95294	2.91608	3.25772	2.7256	3.21145
16650119	1.42286	1.28119	1.20578	1.30072	1.54503	1.5531	1.44749	1.84477	1.63569	1.57474	1.95942	1.90979	1.3209	2.27074	2.29612
16650121	2.68627	1.53752	2.56928	1.62692	2.31931	1.86106	1.29935	1.71729	1.60663	2.16875	1.90339	2.70816	0.799329	1.71823	2.69678
16650123	3.41835	3.00107	3.28462	2.01091	2.71953	1.54466	2.72674	3.612	2.70168	2.89504	3.11805	3.8024	2.00284	2.79848	3.40518
16650125	1.60869	1.65979	2.29718	1.76678	1.95927	2.03559	1.92451	1.76243	2.26287	1.42259	2.49329	2.26939	1.25868	2.22792	1.96607
16650127	2.61897	2.2142	3.05557	3.28036	1.8271	2.52221	2.70206	2.1438	2.69608	2.8155	1.9475	2.50578	1.86116	2.43651	2.8018
16650129	3.31972	3.86378	3.93108	2.58131	3.72936	3.14779	2.87642	3.36452	3.17933	2.77136	3.45452	3.36899	3.39642	3.30541	1.65486
16650131	4.65616	5.2746	5.43858	5.87373	5.2725	5.03706	4.89697	5.16325	4.99426	4.87876	6.21481	5.2603	4.27551	4.52531	4.02046
16650133	4.64091	3.94149	4.46	4.34349	3.66832	4.40094	4.09229	3.70596	4.66827	3.75833	4.57653	4.0678	3.65517	3.64916	3.32739
16650135	2.75342	2.98572	3.66467	2.49501	3.81154	2.67563	3.02181	2.66153	3.1814	3.00299	3.1431	3.92091	3.09829	3.37741	3.37464
16650137	1.64998	2.10583	2.41748	2.30189	1.86494	1.50324	1.95533	1.8095	1.91671	1.80682	1.71354	2.6104	1.27775	1.74739	2.09734
16650139	4.31328	3.1992	3.3545	3.75089	3.84357	3.14476	3.63866	4.02143	3.84885	2.97187	3.19302	4.37497	3.05174	3.82932	3.21467
16650141	4.94673	4.47972	4.54305	4.55982	4.61399	3.40117	4.59879	4.0639	4.76612	4.14568	5.07671	4.6988	4.41646	4.74795	4.30338
16650143	5.31383	4.51597	4.78909	4.58558	3.89672	3.67836	4.39959	3.44755	4.076	3.50635	4.24025	4.59166	3.69833	3.58246	4.90028
16650145	2.22269	1.59932	2.3211	1.36413	1.79727	1.23133	1.62629	1.13649	1.74157	1.32669	1.68266	1.03739	1.55878	1.83074	1.34178
16650147	2.81571	1.99769	2.18183	1.90693	1.04267	2.12627	0.952597	1.7745	1.52828	2.34369	1.73277	2.22264	1.45327	2.44368	0.824411
16650149	3.41762	3.78842	1.46378	1.27015	2.96403	0.858362	2.96026	2.67095	1.60181	2.62128	1.35142	2.5561	0.874212	1.11023	1.89181
16650151	4.92731	4.06558	4.99073	3.27864	4.01239	2.15104	4.31913	3.89727	4.29122	3.16258	4.57353	4.06567	3.41189	3.71885	3.67298
16650153	1.79248	1.92738	1.89331	1.08704	1.53976	1.60688	0.806997	1.29809	1.47925	0.868538	1.50584	2.08002	1.17657	2.00528	0.91963
16650155	4.07142	3.53423	2.90066	2.51436	4.07907	2.9026	3.54658	4.37629	3.38108	2.99112	3.20598	3.83667	2.58877	3.42301	3.09694
16650157	2.8681	1.90761	3.46704	1.50363	1.63531	3.76071	1.83627	1.45422	2.31803	2.158	2.38646	1.92046	1.9142	1.49932	1.92393
16650159	2.37193	2.07577	2.13164	2.71451	2.54184	2.8908	2.32015	2.70824	3.23078	1.63274	2.42697	2.64718	2.11652	3.9775	2.28904
16650161	4.22666	2.66955	4.71561	2.85484	3.93293	2.62596	2.32141	1.7779	3.74224	3.28547	4.65736	3.47198	3.18396	3.40505	2.94372
16650163	4.98596	3.95574	4.36754	4.3651	4.65429	2.82583	3.84342	4.07761	4.94507	3.61402	4.49876	4.6754	2.78648	4.03854	4.58996
16650165	3.14446	2.73102	2.79839	2.72423	2.69517	1.58894	3.52842	2.77513	2.3801	1.75484	3.21135	3.55216	2.11364	2.31404	2.46583
16650167	4.23531	3.41569	3.17597	2.91282	3.84823	2.94899	2.9574	3.50461	3.87012	3.13907	3.36869	3.68609	2.2127	3.37219	3.84228
16650169	2.86713	2.63314	2.78767	1.82115	3.01458	3.05412	1.9707	2.72375	3.25865	1.49774	2.12552	3.26402	1.62334	3.78377	2.79702
16650171	1.51459	1.00668	1.18818	1.17463	1.12285	0.906165	1.45347	0.960826	1.6029	0.767641	1.03497	1.01249	1.02816	0.818949	2.82461
16650173	3.67438	4.2253	3.35197	1.94511	3.57357	1.36369	3.67488	2.02616	3.08455	2.56697	2.9769	4.21609	2.39545	3.47281	3.41694
16650175	1.85806	2.14581	1.85949	1.96351	2.88601	1.69066	2.17314	2.15096	2.83132	1.48447	2.72947	2.31052	1.59971	2.61388	3.01164
16650177	1.66861	1.27547	1.60062	2.0487	1.34743	1.40318	1.22221	1.06071	1.47813	1.45467	1.02456	1.4456	2.13172	1.25157	1.29268
16650179	0.778339	1.07984	1.12731	0.869663	0.913597	2.48682	0.60946	1.80337	1.15024	1.49264	1.05971	0.948798	0.782198	1.26858	1.58133
16650181	0.981999	0.994467	1.22533	1.04938	0.900199	0.85829	1.32149	1.80778	1.70184	1.32321	1.43939	1.24122	1.26544	1.24493	1.38944
16650183	1.4888	1.20561	1.27212	1.04233	1.31228	1.34182	1.23473	1.59563	1.24302	1.25094	1.73815	1.39435	1.82367	1.05687	1.65903
16650185	0.901372	1.60325	0.722754	0.91563	0.926714	1.66087	0.850745	0.818877	0.883463	1.06921	1.03594	1.33666	0.912721	1.59147	1.20774
16650187	1.10781	1.7102	1.17128	0.681527	1.31465	1.03794	0.859414	1.12908	1.10899	5.70146	0.976114	1.27709	1.86591	0.994558	0.785262
16650189	0.95485	1.00496	1.11614	0.82712	1.17372	0.997942	1.14551	1.71382	0.720953	1.11221	1.24429	2.6166	1.17485	1.48991	1.68533
16650191	0.886539	0.753264	0.77406	0.658601	0.876021	1.062	0.70861	0.649627	0.752557	0.907452	0.714303	0.885823	0.611629	0.715675	0.84456
16650193	1.19355	0.949453	1.2973	1.72941	1.1809	1.05866	1.62813	1.21248	1.33827	1.97523	1.63509	1.91226	1.4106	1.84809	1.75808
16650195	2.52803	1.95828	1.49984	1.61232	1.77343	1.95612	1.94082	2.70818	2.31153	2.67758	2.11958	1.89374	2.38737	3.05439	2.94903
16650197	1.64636	1.15733	1.80162	1.22138	1.32246	0.686724	2.17482	1.55239	1.28012	1.44858	1.50454	1.08463	3.02577	1.29669	2.71087
16650199	1.85529	1.24775	1.21872	1.00542	0.757997	1.62534	1.72379	1.58642	1.35057	1.90162	1.32761	1.14033	1.05005	0.999814	1.39661
16650201	1.95552	0.732337	0.956019	1.21439	0.733478	1.30757	1.14413	1.74346	1.40592	1.9106	1.8425	0.612556	1.7646	1.31699	2.82629
16650203	1.37519	1.14538	1.14902	0.974047	0.831629	2.10741	1.02671	1.18727	1.06638	1.46485	1.25176	0.969894	1.05561	0.943045	0.914702
16650205	4.0282	2.89697	4.14922	3.15858	3.32539	3.48379	3.22505	3.09298	3.55507	3.61216	3.59589	3.46592	2.90023	3.19963	3.64438
16650207	1.88513	0.948255	2.70471	1.51167	2.36067	0.993147	1.27303	2.32755	1.96695	1.52217	0.716723	1.58767	2.13457	1.23114	2.53864
16650209	3.40157	2.73151	1.82037	1.00008	2.44123	1.73445	3.17916	1.98646	2.62664	2.41498	2.19434	3.33163	2.39246	2.9939	2.45973
16650211	2.14945	1.57457	2.46811	1.29819	2.27536	1.58134	2.74865	1.76439	2.94868	1.84107	1.81545	2.42156	2.14054	2.88561	2.12851
16650213	0.735089	1.07984	2.40515	0.622259	1.78861	2.21584	1.14413	0.840104	1.48339	0.726105	0.745677	2.47116	0.978607	0.806882	0.822306
16650215	3.31935	1.9525	1.37867	1.48612	2.00317	1.07206	1.00581	4.91486	1.57413	0.849958	1.27926	1.12939	1.05004	1.8877	1.40298
16650217	3.89835	1.285	2.04134	2.108	2.09248	1.52785	1.06617	2.17822	1.21866	2.33306	1.75479	2.43259	1.87369	1.57093	3.49969
16650219	1.83756	1.2858	1.34541	1.05025	1.76305	1.43156	1.02729	1.41368	1.08592	0.588063	1.19416	0.988931	1.08731	1.49329	1.27182
16650221	3.50494	2.95845	2.45857	1.88787	2.13231	2.53515	2.21381	2.15359	2.18163	2.0923	2.02708	2.81366	2.43102	1.86149	2.7608
16650223	2.05722	1.87064	3.07508	1.28881	1.46089	1.87594	2.19241	2.03822	1.61233	1.54445	2.41433	3.26606	1.75613	2.17846	2.85151
16650225	1.02705	2.20258	1.41423	1.17843	1.13109	0.931306	1.43935	0.962236	1.20492	1.35468	0.98362	1.56727	1.33953	1.05927	1.65275
16650227	0.979036	1.22987	0.749608	0.771327	0.754902	0.844701	0.859326	0.970297	1.19373	4.75358	0.614282	0.63493	0.807363	0.830582	1.04845
16650229	1.05855	1.12041	0.994472	1.00823	1.15124	1.03015	0.941373	2.06268	0.980433	1.50511	1.0207	1.81548	1.16853	1.0345	1.8798
16650231	2.45142	2.03208	2.13842	1.52958	1.90667	2.31928	2.93088	2.12071	1.4949	1.59636	1.64119	2.08445	1.50728	2.7499	2.27512
16650233	2.93376	1.90313	2.6665	2.16434	1.53185	1.56891	1.88357	2.23599	2.77906	1.95003	1.91989	2.34254	1.37694	1.55803	2.34637
16650235	3.87607	3.67606	2.65498	3.50268	1.98281	2.73193	2.95593	3.43363	3.10113	1.96577	2.21224	4.44062	2.46958	1.51529	3.24716
16650237	1.59456	1.64124	1.41034	1.48888	2.37326	2.52223	1.61375	1.79788	1.34929	1.95588	1.45075	1.9802	1.37804	1.8026	1.97456
16650239	3.18829	2.21373	1.65926	1.12139	1.47098	1.00732	1.54365	0.840104	1.88203	2.00941	2.34753	1.08004	3.57565	1.40111	1.76994
16650241	2.47259	1.81675	1.47314	1.42785	1.74998	2.12592	1.36316	1.88261	1.28006	3.00168	1.4555	1.04204	0.939129	1.20163	1.34133
16650243	1.28959	1.57069	1.26718	1.09756	0.95414	1.26044	1.55651	0.866967	1.19076	0.928777	1.48635	0.965171	1.10884	1.05093	1.11857
16650245	2.01845	2.68751	2.44533	1.5532	1.18998	1.9151	1.00437	1.14036	2.05933	3.12667	1.87082	1.47822	1.53471	1.69513	1.13377
16650247	2.1191	1.60279	3.81581	1.61749	1.38222	1.67424	1.83378	1.01204	1.8798	2.26275	1.95051	1.74301	3.21609	2.34849	4.53611
16650249	3.21479	1.84795	2.22781	2.11909	1.73932	1.92608	2.11814	2.02224	2.607	1.94858	2.36626	2.98555	1.70515	1.98003	2.72114
16650251	2.18466	1.108	2.52981	1.51503	2.35471	1.062	1.36568	2.30841	1.31649	1.58295	1.30716	2.87125	2.02582	1.13258	3.12963
16650253	3.06829	2.15008	2.80916	2.39278	3.06218	1.8123	2.36812	2.46185	2.77127	1.44196	2.04258	2.92613	2.27335	2.68592	2.14208
16650255	3.0772	2.25702	2.69765	1.98565	2.12854	1.60241	1.76925	2.32655	2.27088	2.12898	2.07355	2.08863	2.42406	1.9332	2.56114
16650257	2.74034	1.59724	2.12811	1.20013	1.81465	1.18163	1.69164	1.81364	1.44016	0.925548	2.26925	3.3793	1.13941	2.23431	2.44565
16650259	2.55751	2.47583	2.64224	1.2904	1.71353	2.15262	2.24098	2.13339	2.96039	1.92825	1.96461	3.12894	1.88654	2.44022	2.28443
16650261	1.44686	1.46769	0.902988	1.08744	1.21088	1.30312	0.881485	1.44341	1.25354	1.40932	1.44209	0.883125	1.03045	1.21855	1.06109
16650263	1.351	1.12113	1.4088	1.25809	1.11152	1.54922	1.4142	1.36572	1.02403	0.904015	0.856596	1.21561	0.985269	1.16151	1.63502
16650265	2.26292	3.02001	1.65169	1.63824	1.14555	1.08627	1.37429	2.10757	1.63128	2.48302	2.66565	3.03739	2.11119	1.96955	1.97931
16650267	3.91299	4.28425	3.94056	3.26695	3.84755	3.0066	4.22865	3.587	4.07991	3.24876	3.92784	4.00089	2.99818	4.51883	4.04394
16650269	2.15112	3.76597	3.15195	3.242	2.24603	2.8341	3.84255	3.10942	3.4276	2.8472	2.35549	3.03052	2.42893	2.86122	3.01249
16650271	1.80818	1.44956	1.39597	0.963815	1.6822	1.60112	1.08895	1.46743	1.52718	0.651689	0.897274	2.02451	1.88895	1.84765	1.62555
16650273	2.3618	1.66041	1.73378	1.34274	1.21469	1.96339	2.90416	2.10625	1.52016	1.57955	2.35105	2.15994	1.34044	1.54105	1.94045
16650279	1.80073	1.07984	1.3928	1.56331	1.5001	1.62434	2.46218	0.925074	1.30148	1.61689	1.13234	0.993114	2.17415	1.71823	1.4989
16650281	5.07519	4.80428	3.87961	5.4219	4.6848	5.74168	4.75793	4.86695	4.28712	3.66164	4.47262	3.57631	4.35297	4.50379	4.24229
16650285	1.30437	0.914283	2.25747	0.580587	0.84147	1.34888	0.709361	2.56359	1.79863	0.782198	2.25803	0.716412	0.752557	1.84923	0.889685
16650287	1.98782	1.15733	1.29169	1.91265	1.36117	1.79681	2.7026	0.840104	1.61963	1.2394	1.87876	1.91714	2.15082	1.42427	2.37223
16650289	2.7416	1.85654	1.44482	2.36777	2.31751	1.85744	3.2179	3.17749	1.63252	2.08463	1.9889	2.28593	1.99398	2.08879	1.77137
16650291	3.3522	2.69423	2.85587	4.40726	4.34509	4.75263	3.62356	4.88294	4.40313	4.13953	4.58493	5.00013	5.31969	4.38649	2.72765
16650293	5.86974	5.74962	5.18082	5.98179	5.07518	5.81584	5.40989	5.86385	5.3609	5.3522	5.23758	5.49847	5.55474	5.48523	4.28886
16650295	2.31223	2.12646	3.22799	4.21421	2.34326	3.52632	2.41817	3.84516	3.58808	3.48981	2.46689	4.92782	4.76018	4.42177	2.02381
16650297	1.06614	0.75566	1.3928	0.892955	1.40869	0.701994	1.28828	1.03345	0.926897	1.18153	1.13234	1.5861	1.57266	2.14637	1.08194
16650299	3.86736	2.10506	2.43907	2.7874	2.20915	2.10276	1.10265	3.38627	2.59463	1.68986	3.65811	3.96663	3.63753	2.35425	1.85968
16650301	3.03293	2.97566	2.68672	2.1775	3.21144	1.94477	3.19849	3.02808	3.45388	3.77222	2.71277	3.57171	2.63672	2.72683	2.56328
16650303	4.09155	3.6114	3.43796	4.04542	3.5293	4.56574	3.77425	5.15913	4.38346	4.50522	4.59708	4.50279	5.2278	3.9139	3.76056
16650305	2.06457	1.95715	1.56996	1.84232	1.53391	1.80032	1.97032	2.11777	1.53996	1.32983	2.81421	2.48187	2.2327	1.73752	1.88443
16650307	3.14485	2.53195	2.00445	2.1823	2.70655	2.03026	2.26182	3.5519	2.72368	2.51748	2.21062	4.1354	3.51055	2.82153	2.10898
16650309	2.49812	1.55784	2.52633	3.44176	3.28834	2.50863	1.72798	3.01246	2.69115	2.41112	1.8669	4.14781	2.57245	2.64318	1.26765
16650311	3.86788	3.43189	3.06956	2.92701	3.62511	2.5346	3.29027	3.82946	4.03607	3.76409	3.75282	4.32654	4.33846	3.13587	3.7258
16650313	3.21599	3.18976	2.59445	2.55781	2.90105	3.4463	3.41693	3.24472	2.67509	3.29124	2.98508	2.54533	3.20549	2.51413	1.39792
16650315	4.17233	2.37194	3.77171	4.27834	4.00643	3.67548	2.17877	3.38755	3.81336	3.68071	3.18252	4.50383	4.08452	3.89606	2.01627
16650317	1.03905	1.31614	1.18703	1.14281	0.912539	1.35666	1.49423	1.28949	1.18461	2.10303	1.20015	1.93069	1.32353	0.97882	1.1698
16650319	1.3367	1.12574	1.17723	1.07885	1.13771	1.20294	1.21836	1.67383	1.15525	1.2574	1.48761	1.17126	1.15857	0.982918	1.22879
16650321	1.14849	0.732337	0.711839	0.661921	1.02996	0.719375	0.784728	1.20543	0.664071	0.77419	0.830853	0.83961	0.999699	0.806882	1.47823
16650323	2.37764	1.70585	1.67841	1.32709	1.7606	1.96253	1.02815	1.49119	1.44052	1.95378	2.33627	1.56148	1.27136	1.8974	1.42117
16650325	2.73103	2.83862	2.40307	1.82424	2.55905	3.29603	2.48975	2.18353	3.24629	2.44098	3.53433	3.47905	3.20583	2.67025	3.23707
16650327	4.53254	4.28178	4.24094	2.56539	4.60498	2.42153	1.9362	4.24019	4.58989	3.85501	3.38123	5.045	3.80883	3.62368	6.06303
16650329	3.10842	2.41866	3.05878	2.07345	2.18657	1.80974	2.13638	2.02352	1.89958	1.81544	2.43175	3.41413	2.66243	2.26365	5.56787
16650331	2.53822	2.38148	2.61805	2.04321	3.64615	2.4576	2.30301	3.01973	3.42006	1.86449	2.63224	3.04623	2.24702	2.35493	4.58994
16650333	4.39503	3.56055	3.64464	3.95348	4.52908	2.72221	3.3488	3.71045	3.86534	3.52046	3.58127	3.92232	3.27077	4.08947	5.48135
16650335	3.0992	2.5349	2.74058	3.76166	2.59656	1.33224	3.02727	3.31505	3.78211	2.97674	3.60813	4.49561	4.13294	3.09993	5.99123
16650337	3.27687	2.57945	3.10488	2.44436	3.19012	2.86141	2.53712	2.79975	3.40101	2.43269	3.09145	3.05812	3.17968	2.41327	5.54417
16650341	2.3667	2.25889	3.25865	2.2648	2.2426	1.68896	2.18498	3.20809	3.54696	2.9306	2.68487	3.2157	2.91944	3.07267	3.11043
16650343	3.50902	3.08033	2.01078	2.86673	3.55268	3.85891	3.32298	3.02874	3.55209	2.76698	3.15164	4.31287	1.75168	3.08716	1.54343
16650345	1.86275	2.58567	3.5565	2.392	2.78843	2.79709	2.53502	2.09327	3.3338	2.46985	3.11747	1.86085	2.84207	2.30667	1.93349
16650347	5.62746	3.97264	5.14323	6.17446	5.67061	7.11729	5.73499	6.95923	5.97043	5.724	6.89643	4.77925	5.79059	5.98973	5.07506
16650349	3.70617	2.57098	3.41324	3.18684	4.18922	3.16312	3.82278	3.64009	3.38511	2.9705	4.41096	3.43119	2.87572	3.31663	3.94067
16650351	6.59708	5.47402	4.70452	6.50243	5.09363	6.53147	5.25832	5.772	6.18078	5.44904	6.09403	5.52536	6.31223	5.60742	5.1586
16650353	2.34128	2.75569	2.21989	1.80397	2.54083	2.77844	1.41892	1.81919	1.95929	1.3324	2.29617	1.25588	1.992	1.6659	1.67569
16650355	2.70291	3.92174	2.83713	3.40917	2.60776	2.9081	2.30296	2.90535	2.9467	2.29489	2.31804	1.96954	2.71178	2.92183	3.12963
16650357	2.06953	3.60205	2.10341	3.13873	2.75267	2.40541	1.70823	2.95166	2.96037	1.29952	2.59982	2.25496	1.58951	2.17327	3.14958
16650359	2.55383	2.46218	3.55179	2.4794	2.27368	4.27724	3.6377	3.43048	3.03955	3.65448	3.70461	1.76721	1.61093	2.14102	2.92635
16650361	7.13791	6.27588	6.23674	7.86699	6.03865	7.41889	6.17518	5.97121	6.67689	5.74386	6.94924	5.82855	6.21134	6.34475	5.59629
16650363	6.17761	5.75355	5.46808	5.97538	5.18874	5.94427	4.70505	6.04106	6.04855	5.30401	6.67169	5.0791	4.99045	5.90888	5.07025
16650365	4.098	4.40697	4.40393	4.91843	3.98445	4.2629	4.08341	4.65067	5.55549	3.76937	4.4425	4.25226	4.52276	4.64114	3.87106
16650367	2.93525	1.96989	3.79143	2.82643	2.83731	2.32091	2.68066	2.05898	3.40432	2.5093	1.96874	2.49047	2.94993	2.60878	3.26706
16650369	4.98517	5.2306	4.43165	4.71174	4.10015	4.67966	4.28739	4.15438	5.39435	2.50574	4.60539	5.1001	5.36733	5.39982	4.24337
16650371	6.08273	6.15397	6.18646	6.22542	5.78114	6.84014	5.27507	5.63628	6.20917	5.40241	5.99812	5.05625	5.6077	5.8527	4.9089
16650373	2.5635	3.49672	2.82012	2.6609	2.66442	1.81974	1.60052	2.30488	2.84975	2.42958	2.31569	2.96356	2.47218	2.24626	2.16962
16650375	2.14853	3.00336	2.2074	2.24532	2.80347	2.30177	1.86188	1.89438	2.58589	1.85094	2.69948	1.90097	1.77184	2.33363	1.74715
16650377	3.22535	3.90157	3.49372	3.23955	3.12687	2.59301	2.53581	3.19266	3.36163	2.55853	3.57801	4.06584	3.29121	2.66028	2.43856
16650379	2.24969	2.55865	2.97671	1.65649	2.24463	1.88467	2.51688	2.29052	2.34644	2.13248	2.12217	3.02791	1.99854	1.96816	2.45016
16650381	5.23668	4.59888	4.22111	5.14947	5.03103	2.9164	3.68309	4.67818	5.17611	3.01422	5.28451	4.78052	5.71821	4.7249	5.15014
16650383	5.14662	5.32464	4.96976	4.88295	5.07292	3.84203	4.44623	4.52249	4.99067	4.79894	5.22851	5.18627	4.53933	4.98151	4.88544
16650385	4.79036	3.77234	3.34416	3.86394	3.98369	3.15903	3.72402	3.49485	4.01023	3.33971	3.87767	3.3732	3.58566	3.62427	3.7922
16650387	3.27425	2.46218	4.08973	1.29169	2.35294	1.74843	2.24649	3.95723	3.93142	1.27948	2.86121	1.9426	3.19673	1.99929	3.50302
16650389	3.26659	2.91142	3.69865	3.52834	3.67481	3.18325	3.84515	3.42275	4.15675	2.7299	4.35205	1.93501	3.26903	3.10969	3.36008
16650391	4.68206	5.03566	4.58295	4.65253	4.69534	4.84029	3.86427	4.99566	5.23018	3.88981	6.11249	3.37254	4.98365	5.09407	5.03976
16650393	4.26146	5.08868	4.72308	3.09019	4.65945	2.01004	4.02016	3.62224	5.06335	3.77384	3.80738	3.51833	2.58617	4.3795	4.36331
16650395	4.31376	5.48405	4.7791	3.77982	5.2249	3.76552	4.54098	4.13442	5.69276	4.2934	6.43087	3.9818	4.83826	5.52072	5.07384
16650397	4.75014	5.20458	4.3896	4.82157	5.35684	4.6947	5.53614	4.61243	5.00902	4.25237	5.07323	4.52159	4.58093	4.2394	4.17696
16650399	4.45924	5.43878	5.03012	3.86645	5.03577	2.96833	4.6208	4.71861	5.40275	4.27801	5.38219	5.08368	4.51799	5.30431	4.02469
16650401	2.90148	2.90255	1.5033	2.23226	2.59508	2.23757	1.50154	2.2201	2.84511	2.74124	2.84711	2.21863	2.22535	2.31934	1.36398
16650403	3.97511	4.78832	4.22846	4.31056	3.9609	3.76378	4.26389	4.66582	4.86764	3.66914	4.63216	3.73609	4.12011	4.48084	3.50621
16650405	4.63936	6.1774	5.20001	4.1049	5.21349	2.97639	4.32517	5.07753	5.72677	4.78077	5.42956	4.68405	5.23584	5.26235	4.24028
16650407	3.73677	3.7585	3.54638	3.01001	4.2561	3.16892	4.07745	3.63847	3.75635	2.02053	1.00088	3.99452	2.97074	3.76277	3.81597
16650409	1.23461	2.46113	1.6054	1.48125	2.39081	1.51635	1.83893	1.76948	2.25469	1.39417	1.4244	0.927032	1.59075	1.57709	1.76697
16650411	2.99973	3.52812	2.72028	2.18796	3.70723	2.26387	3.25863	3.11818	3.66315	1.185	2.28146	3.86243	3.27721	2.58086	2.74961
16650413	3.86363	3.67009	3.7608	3.94538	4.34751	3.60613	4.21874	3.64095	4.43212	3.87097	4.47413	4.48644	4.13402	4.03237	4.18411
16650415	5.49019	5.48633	4.29682	3.85809	5.44276	3.11414	3.29341	5.28478	5.52611	3.9324	4.49391	4.87106	3.95944	4.8757	4.68148
16650417	5.07711	5.36487	4.24256	4.17455	5.29753	4.58728	5.08793	5.46935	5.04922	4.58776	4.45796	4.36186	4.30343	5.00261	5.59472
16650419	5.15021	5.201	4.10338	4.64326	3.58057	5.16505	4.28739	3.87613	3.88827	4.58394	4.70115	3.92614	2.45297	4.13437	3.95502
16650421	5.90157	4.53799	5.63198	4.84401	4.36745	3.64566	5.48472	4.33823	5.78984	4.59567	3.97316	4.89746	3.52744	4.85797	3.99713
16650423	4.73562	3.69241	3.71061	3.91884	3.02919	3.35487	4.37041	4.25986	4.86146	3.11622	3.88317	4.11464	2.47842	2.91624	3.17233
16650425	3.38401	3.88487	3.6842	3.01525	2.44728	2.80032	3.63864	2.96884	4.30267	2.9341	3.25232	3.79326	2.13687	3.41345	3.07657
16650427	5.70992	5.33651	5.04763	4.61609	3.66354	4.89051	5.57984	3.5777	5.37429	4.56473	5.19127	4.72855	3.14309	4.91177	3.77802
16650429	3.39275	3.21622	2.66781	3.06058	1.76192	3.01733	3.32685	3.09203	3.51309	3.34239	3.55335	2.59834	3.11325	2.58059	3.51982
16650431	6.08667	5.29558	4.91751	6.24486	4.59085	7.05011	6.14878	4.93198	6.06945	4.60304	5.59162	5.04475	4.92485	4.63435	3.90076
16650433	1.62509	2.48762	2.40968	2.32323	1.99192	1.93841	3.21647	1.89138	1.57358	2.54372	1.88562	1.96772	2.33214	1.97327	2.41335
16650435	3.80077	3.61373	4.38304	4.34383	4.36226	3.10514	2.62913	3.7344	4.15562	2.57875	3.73978	3.89057	2.80735	3.95539	2.93908
16650437	3.13306	4.06165	4.56366	4.97122	4.32144	3.64831	4.10181	4.0397	4.50826	4.48806	5.04293	3.21279	3.87219	4.39584	3.71193
16650439	1.80118	2.35439	1.51732	1.89051	2.00673	2.74781	1.89928	2.7462	3.21884	1.55774	1.91213	1.2822	1.8982	1.95427	1.77868
16650441	1.6278	3.17185	1.90248	1.68291	2.09094	1.90202	2.31421	1.73728	2.49503	1.41488	3.01619	1.65774	1.68693	1.63555	1.98279
16650443	4.20668	4.25696	2.8384	3.89202	2.81809	4.11162	3.02001	4.00394	3.86591	3.04954	3.07199	3.62664	3.40455	4.31403	3.66686
16650445	2.11706	2.51518	3.83474	2.58911	3.20268	3.32465	3.21781	2.15436	3.30958	2.95431	3.08367	1.50658	3.09988	2.23479	2.19454
16650447	2.47421	2.42466	2.57792	1.89066	1.79751	2.42828	2.81496	2.72471	3.20633	1.67557	2.67207	2.03539	2.72596	1.95429	2.31278
16650449	3.3863	4.66907	3.35904	4.21076	3.6665	3.09648	2.89239	3.95699	4.67884	2.93714	4.26518	3.59482	3.22398	4.42685	3.6625
16650451	4.27531	5.00592	4.19386	4.64893	4.70104	4.89172	4.34244	4.98458	5.52584	4.11935	5.31907	5.36292	3.85531	4.64789	4.70294
16650453	5.22827	5.80699	4.88548	5.21521	5.39956	5.68268	5.48554	4.77817	4.98893	5.00927	5.56995	5.4927	5.12811	4.66073	4.70932
16650455	3.3884	3.6921	1.99043	3.52109	3.83943	3.92415	3.43419	3.5991	4.15779	2.24051	3.65472	3.16986	2.67288	2.96168	2.89077
16650457	4.28507	3.18373	4.0375	3.83576	2.59995	4.24187	2.55282	2.95707	4.64264	3.56389	3.65141	3.59628	3.25367	2.77412	3.44977
16650459	5.60303	6.11983	5.19779	5.11596	5.91353	5.38343	4.94447	6.11164	5.9354	4.89506	5.945	6.00864	4.49191	5.89328	5.63552
16650461	4.24296	3.35154	3.91912	3.9015	4.03717	4.97522	2.769	3.537	4.33977	2.86651	3.77762	4.1784	2.53252	4.34026	2.82629
16650463	5.10346	3.63797	3.27235	4.26795	2.64252	3.49084	4.16719	3.25857	4.59725	3.50555	4.60838	3.39148	4.15548	3.01486	3.33601
16650465	7.36432	6.5761	6.57719	6.32559	6.11885	5.8681	6.93564	6.1369	6.50512	5.47954	6.10989	5.95291	5.87372	5.91074	4.96455
16650467	1.5228	1.18283	1.33047	1.64524	1.70929	0.80978	1.84169	1.65379	1.35357	1.97207	1.37715	1.54829	0.934279	1.88408	1.46887
16650469	2.99141	1.51306	2.29327	2.24671	1.68848	2.32601	1.61591	1.63832	2.30348	2.33233	2.77916	2.13735	1.81511	1.85008	1.06722
16650471	4.35678	3.78486	4.51642	3.13347	3.28676	3.0669	3.46692	1.82943	4.36775	3.1069	3.96691	3.22034	2.26915	3.68055	2.86676
16650473	3.79107	2.90493	2.79491	3.82721	3.51013	2.2081	2.56759	3.87362	3.28212	2.83933	3.48629	2.73666	3.48937	3.34417	3.05456
16650475	3.58701	5.18533	4.03133	3.78188	4.26457	4.10986	3.81745	4.53615	4.23427	3.5492	3.99551	3.96199	3.53922	4.62313	4.10629
16650479	4.49038	3.85556	3.87299	4.50125	3.26161	4.86809	4.4931	3.81063	5.06664	4.65566	4.35448	3.64683	3.82426	2.83447	3.8112
16650481	2.81274	1.96318	1.7708	2.79477	1.52388	3.25087	3.49791	3.0907	2.18054	1.86168	2.04742	2.25987	2.70063	1.84923	2.86409
16650483	1.66439	1.6753	1.13656	1.48528	1.37263	2.33297	1.61775	1.33359	1.20989	1.73084	1.68472	1.4903	1.26938	2.41307	1.55083
16650485	2.09809	1.99235	1.40561	2.52102	1.55404	2.74991	1.56344	1.27309	1.75894	3.52633	1.57494	1.35162	1.82938	1.26569	2.22158
16650489	1.38375	0.673487	1.62369	0.755988	0.625698	1.40522	0.839563	0.881779	1.02882	1.04775	0.655008	1.32352	0.863105	0.765454	0.840242
16650491	1.05427	1.32325	1.45692	0.622962	1.0714	1.32228	1.03259	0.76146	0.940693	1.75987	0.927154	0.704727	1.12198	0.992713	0.847453
16650493	1.25451	0.709638	0.946674	0.795504	0.641172	1.13134	1.03773	0.664207	0.980077	1.07579	0.701388	0.843173	1.19016	0.716163	1.17627
16650495	0.894571	1.02645	1.17028	0.787265	1.73762	0.851035	1.18811	1.07411	1.01217	1.32978	1.3013	0.834367	1.38323	0.995772	0.894855
16650497	0.62994	0.539586	1.54857	0.758078	0.679264	6.31736	0.872403	1.03938	0.955109	0.961189	1.7105	0.455602	1.79796	0.967351	1.10764
16650499	1.07327	0.960752	0.882337	0.688586	0.848827	1.06575	0.942516	1.04085	0.935896	1.31164	1.5873	0.966314	0.981089	1.05126	0.800556
16650501	1.17349	1.0472	1.0901	1.24403	1.54167	1.19601	1.36067	1.0468	1.41963	1.22182	1.50767	1.15616	0.830058	1.66835	1.76705
16650503	0.991541	1.18142	1.08408	1.08498	0.951338	0.890428	1.12405	1.43786	0.87431	1.0063	0.968366	0.971598	0.932394	1.05781	1.16964
16650505	1.41891	1.24131	0.950961	1.4357	0.863787	1.68691	1.11671	1.18579	1.24913	1.31525	1.7745	2.19086	1.00598	1.19768	1.29391
16650507	0.908334	0.983645	0.813456	1.45167	0.804834	1.51038	0.809976	0.734574	0.932917	0.791486	0.868471	0.824227	1.01329	0.738975	1.13257
16650509	0.866501	1.39834	1.20064	1.13125	0.737322	1.01192	0.821189	1.24635	0.705102	1.05271	1.14919	0.831749	0.945521	0.851698	0.941649
16650511	0.726877	0.797558	0.96518	0.581962	1.03906	1.52331	0.647559	1.07867	0.972138	1.13883	0.746632	0.785197	0.857509	0.661817	0.628691
16650513	1.83056	1.32483	1.06165	0.946825	2.17636	2.00637	1.3461	1.57644	1.67581	1.16667	1.15368	1.65282	1.36278	1.52025	1.57348
16650515	0.995167	1.9361	1.11184	1.08489	1.32961	1.73684	0.825644	0.866022	0.826261	1.46561	1.01347	1.04669	1.27886	1.37512	2.14487
16650517	2.02127	1.55689	2.25747	1.43633	1.63138	3.06785	1.44144	1.52059	1.63483	2.10416	2.11584	1.35245	1.90956	1.14484	1.58133
16650519	0.900335	1.27594	1.11041	0.884152	1.11595	0.940086	1.08849	0.939951	0.955631	1.25638	1.43248	1.41419	1.40896	1.44537	1.08754
16650521	0.958271	1.05893	0.783683	1.06399	1.15165	0.972848	0.960384	1.07602	1.43662	0.977593	0.732377	1.37241	1.22442	1.00468	1.20041
16650523	3.70879	3.2452	2.94911	3.97457	3.88586	4.42595	4.53589	3.54272	4.12111	3.16435	3.86585	3.52656	4.44809	3.56469	3.82994
16650525	0.891854	0.894296	1.05224	1.12625	1.19363	1.45314	1.55836	1.01994	1.08317	0.722553	0.994096	1.40209	0.940369	0.860558	1.19525
16650527	1.1693	1.03599	0.967404	0.822407	0.897304	1.01312	0.941212	1.31796	1.09786	1.22276	0.712869	1.75058	1.04559	0.679264	1.65757
16650529	3.21468	3.241	2.74898	3.39718	3.35707	4.60149	3.29517	2.99604	3.22239	3.18193	3.47462	2.87323	3.9008	3.51235	3.88523
16650531	1.07362	1.20001	1.94871	1.30721	1.61141	1.88595	1.45264	1.14913	2.28442	1.31281	1.70825	1.64689	1.1546	1.10489	1.42774
16650533	4.57047	4.30029	4.02601	4.19965	4.60528	4.22798	3.81892	3.76738	4.12119	3.39054	3.61548	3.63011	3.27523	4.24763	3.5635
16650535	4.90212	5.628	5.8927	5.62595	5.47469	5.43246	5.40314	5.00565	5.62244	4.68359	5.39389	6.43925	5.23419	6.48889	5.73106
16650537	3.49524	5.0667	4.66284	3.60362	4.28868	2.91574	5.10106	3.68401	4.70895	3.69903	4.10442	4.64226	3.76771	3.93734	5.19929
16650539	5.58394	5.842	4.95972	5.03802	5.5156	5.4608	5.27119	5.97813	5.63015	5.18744	5.32841	5.91334	4.86491	5.47824	6.18907
16650541	5.61456	5.34484	5.53063	5.27748	5.6539	3.85954	5.70345	4.73628	5.28789	4.68788	4.69382	5.35373	4.15074	4.91112	5.76694
16650543	5.17613	5.26702	4.83561	3.9232	4.61452	3.17933	3.71996	3.92618	4.75925	3.30056	4.8771	4.4576	3.36025	4.73536	4.36477
16650545	3.75667	2.72124	3.07292	3.40006	3.3845	3.2083	2.44699	2.59883	3.17919	2.61732	3.07642	3.73441	3.47763	2.81381	4.03177
16650547	2.75444	2.21531	2.96146	1.89806	2.6573	1.53767	1.25908	2.77452	3.15805	1.61767	1.7854	4.06203	2.07393	2.13659	3.43961
16650549	4.45932	3.8102	4.40044	3.41069	3.66648	2.35946	3.73839	3.81126	3.61501	3.98444	4.16589	3.52511	3.26849	3.36923	4.43477
16650551	3.63824	2.76351	3.34943	2.01843	2.45821	1.44526	1.98055	2.85722	2.30155	1.82677	2.71072	3.03158	2.12932	2.62831	3.14072
16650553	5.7255	5.22271	6.1138	4.66074	6.24331	2.37569	5.1548	5.00607	5.36598	4.84263	5.16733	6.7973	4.37502	5.64254	6.26242
16650555	3.43722	2.14333	2.51031	1.73114	1.92109	1.5407	1.57816	1.7442	2.87954	1.04628	1.93023	1.64104	1.49421	2.83514	2.82228
16650557	3.77631	2.40632	2.70065	1.24237	1.36749	1.82226	1.29859	1.19629	0.936347	2.97942	1.0285	2.95802	0.959742	2.95916	1.41608
16650559	4.48642	2.27979	2.51944	3.62697	2.63302	2.42434	2.55368	3.69091	3.68777	1.86456	3.17302	3.16632	2.17115	3.00827	2.58836
16650561	2.64998	2.3818	2.59914	3.40352	2.59957	2.34307	2.27577	2.49585	2.83322	2.30656	2.90015	3.53263	2.03873	3.24663	2.38166
16650563	1.55195	1.79373	2.26386	1.62901	1.45553	1.15811	0.814743	2.551	1.4706	1.79434	1.95545	1.96057	2.30926	2.07464	1.27547
16650567	3.67942	2.27224	3.95318	2.50086	2.21977	1.16068	1.57394	2.93453	4.39205	2.1093	2.6373	1.891	2.17658	3.59165	3.34852
16650569	3.85938	3.07875	4.23985	3.00656	1.78917	2.07816	1.75453	2.9782	4.29097	3.33097	4.56225	3.3657	1.77753	3.8148	2.6427
16650571	5.92334	5.28692	6.42701	5.60448	5.01675	3.09946	4.4866	4.67818	6.15876	4.73886	6.10458	4.91033	4.41861	5.78693	5.51284
16650573	2.00235	1.53775	1.32021	1.31022	1.3541	1.17767	1.57749	1.32937	1.5301	2.24474	1.17027	1.67162	1.2448	1.50728	1.52057
16650575	2.6362	2.49908	2.59448	2.6659	2.36343	3.6816	2.88567	2.8242	4.28651	4.03653	4.02449	3.37305	4.8296	2.4658	4.38315
16650577	3.05492	1.98187	3.0059	2.13977	1.62494	1.56275	1.78634	2.83774	2.74433	1.46769	2.51037	1.37884	2.67314	3.50362	3.03002
16650581	1.9158	1.47955	1.78643	1.27793	1.64064	1.43205	1.33862	2.45464	1.62469	2.05178	1.54124	2.58127	1.40068	1.50809	1.9472
16650583	3.92439	3.70859	3.75577	3.81263	2.37995	3.60028	3.63218	3.36514	3.59233	4.25948	4.30148	4.45383	3.73302	3.60605	2.71716
16650585	2.02601	2.61785	1.98347	2.41737	1.72921	2.34604	1.77268	1.65527	1.42125	2.57728	2.81323	1.77096	2.39394	2.21543	1.71588
16650587	3.99138	2.81274	3.25297	2.85484	1.18756	2.92718	2.8872	1.13649	4.15362	3.58105	3.65297	2.50478	1.2198	3.43149	2.49983
16650589	1.78006	1.89109	2.35211	3.1805	2.19871	1.88235	1.68195	2.38203	2.46092	1.71062	2.11168	2.53798	2.08149	1.74819	1.95016
16650591	1.7509	1.79468	2.10389	2.03723	2.16869	1.64943	2.62474	1.51608	2.81897	2.92125	1.82557	2.12547	2.06025	1.99026	2.06123
16650593	0.799515	1.95874	1.07135	0.895396	0.943915	0.764851	1.08775	1.36189	1.09995	0.811239	1.13514	1.1101	0.943131	1.90324	2.14003
16650597	1.6746	2.2475	2.15396	1.13734	1.04791	1.6924	1.82734	0.879479	1.48025	1.68567	0.961814	1.61206	1.39461	1.74498	1.30386
16650599	1.29699	1.68998	1.68192	1.46091	1.3722	1.13022	1.69719	1.1717	1.69116	1.66306	1.40378	1.15626	1.66272	1.5828	1.59148
16650601	6.19524	6.27092	5.86138	7.2263	5.51333	7.02197	7.17567	5.7446	6.25377	6.05686	6.20854	5.92385	5.70279	6.1102	5.38708
16650603	1.64636	3.52485	2.40515	3.30729	3.14798	3.23362	3.11706	1.37514	2.09818	2.22223	2.99526	2.03448	3.87291	2.02379	2.37729
16650605	4.30484	3.8707	4.37965	5.28066	4.49985	5.68421	4.06736	3.97848	4.29185	4.20793	4.31844	4.27567	3.73382	4.54376	3.3034
16650607	1.42189	1.02353	0.719948	0.799248	0.895178	1.67562	1.18885	1.01575	0.977327	1.66052	0.884573	1.95015	1.20397	1.22774	1.11703
16650609	2.76946	1.88757	2.76206	1.88578	1.63048	1.4383	1.99244	1.67099	1.52739	1.51892	1.78704	1.56069	1.79404	1.62489	2.46017
16650611	2.19064	1.78941	2.16946	1.58558	1.80242	2.33646	2.33106	1.60015	1.5245	1.99021	1.85961	1.62983	2.74519	1.63617	1.26954
16650613	3.59231	3.72212	1.92706	1.42897	1.63304	1.91559	1.79321	2.41536	2.43829	1.26149	1.76149	1.9426	1.21375	2.81293	2.68733
16650615	3.63621	4.88643	3.99761	2.42116	3.25975	1.96575	3.72878	3.77984	3.31629	4.00214	3.82544	3.9601	3.88388	4.28208	3.76111
16650617	3.00329	4.21551	2.16975	3.55871	3.26375	2.73965	3.44981	3.37849	4.09116	2.58952	3.8577	3.15131	3.39589	3.09504	4.62233
16650619	1.48623	2.21531	2.00932	1.64263	1.58103	1.1092	1.80837	1.74726	2.01713	1.85023	1.6502	2.17325	1.58978	1.78991	1.80025
16650621	2.89474	3.02926	2.067	1.63984	2.0912	1.76621	3.18004	1.93494	2.66237	1.98339	1.92445	2.27127	1.75031	2.82664	2.60587
16650623	3.41779	3.36003	2.72318	3.49333	3.59813	3.27672	4.49778	3.39023	3.81061	3.32832	3.26692	1.83953	2.88045	2.7675	3.06243
16650625	2.35652	2.27744	2.22872	2.08473	2.10831	2.72031	1.99229	1.91643	1.61733	1.65821	1.60286	3.02655	2.68165	1.40712	1.0772
16650627	3.88626	5.73232	4.72083	3.68966	4.64859	4.60751	3.98477	4.9226	4.90751	4.84734	5.13228	5.06358	4.83254	4.35443	3.22599
16650629	2.77957	3.82737	3.36843	2.90248	3.15594	1.97877	3.05754	3.41577	2.9051	3.13206	4.29422	4.05177	4.11541	3.78885	2.39431
16650631	0.846835	1.4699	1.18116	0.927379	1.18756	1.2434	0.821957	0.803586	1.08677	1.16003	0.892485	1.01195	0.898073	1.59	1.09249
16650633	2.76862	3.69523	3.05553	2.86832	3.82178	2.95218	2.76957	3.42181	3.317	3.35838	3.48385	3.43053	2.86739	3.26742	3.12724
16650635	2.54792	3.06512	1.47463	1.23929	3.04738	1.58295	1.06747	2.49117	2.03096	1.23505	2.41485	3.16575	1.02816	2.74961	2.02029
16650637	3.60877	3.76597	3.76513	2.93883	1.78715	3.27512	2.79061	2.43828	2.48108	2.40382	3.08856	3.91569	3.18466	3.70343	2.80064
16650639	4.60767	5.04581	5.00646	3.82775	4.0353	3.30008	4.1501	4.34353	4.06441	3.47113	5.14451	4.79492	3.29032	3.93903	3.64156
16650641	4.07603	4.07045	4.05113	3.6853	4.35983	3.25599	3.62527	3.71586	3.72194	4.61003	3.63223	4.12401	3.47995	4.23227	2.46293
16650643	0.877321	1.02063	1.03128	0.89387	1.27921	0.858775	1.0449	1.31797	0.68417	1.23848	1.05609	1.02291	0.986208	1.03259	0.805172
16650645	3.71296	4.60617	4.84727	2.41506	3.77672	3.71814	3.32749	3.37714	3.97475	4.35128	4.63426	4.80023	2.38863	3.61392	2.886
16650647	5.76604	6.04774	5.8682	5.75063	5.82713	5.8307	6.09268	5.90462	5.43037	5.82546	5.9061	6.29559	5.35521	5.26912	4.42888
16650649	2.32191	1.74184	3.323	1.60354	3.08152	2.74041	2.17	2.17112	1.84977	2.20098	1.3944	2.49832	2.12721	2.06757	4.22452
16650651	3.44018	2.42978	2.59516	1.91463	3.01283	2.06843	2.56831	1.6193	3.86729	4.60267	3.05599	2.58567	3.26129	2.12613	3.89842
16650653	2.50211	2.49634	2.1223	2.50971	3.47165	3.46273	3.54438	1.87465	2.70676	2.70671	2.84492	2.70484	3.07329	2.59253	4.62253
16650655	2.28211	2.15623	2.38802	1.41633	2.55158	2.35431	1.54736	2.68392	2.22656	2.27509	2.44365	2.12274	2.48962	2.37703	2.59936
16650657	2.28975	1.07145	0.96719	1.59008	0.849469	1.10382	0.996351	1.03009	2.03623	0.767648	1.11944	1.91976	1.50108	1.10408	1.23908
16650659	3.19805	3.70002	2.64475	2.71089	2.60976	2.03184	2.11094	2.45786	2.72582	3.02129	2.58943	2.07915	1.77101	2.52588	2.60875
16650661	3.05069	3.15072	2.40753	1.70766	2.47936	1.86584	1.73413	1.82346	2.53766	1.64728	2.54462	1.65353	1.76493	2.49874	1.99372
16650663	4.03665	3.6767	2.70125	2.39552	2.2634	2.72518	2.26818	3.11402	3.14645	3.05307	3.39409	3.11213	3.42876	3.23499	3.80354
16650665	1.209	0.926687	1.30663	1.00423	0.958225	0.898256	1.25591	0.708106	0.838006	1.03021	1.20356	1.38783	0.925449	1.53261	1.64617
16650667	1.38685	1.51255	1.1959	1.43163	1.78086	1.35646	1.10029	1.30573	1.19725	1.31327	1.4077	1.35477	1.76075	1.28915	1.42742
16650669	1.18793	1.41771	1.55286	1.13485	1.46156	1.54791	1.14021	1.65627	1.20613	1.6738	1.30979	1.7234	1.28548	1.59007	1.29607
16650671	1.20446	2.15466	1.9855	1.61471	1.59225	0.974631	1.98649	1.97798	2.20678	1.74763	1.68016	2.83282	1.39876	2.3193	3.26859
16650673	2.89524	2.7058	3.04415	2.49139	2.92523	3.84434	3.45839	2.13566	4.19973	2.84444	4.81439	2.9587	3.16736	3.19329	2.7534
16650675	1.15829	1.3811	0.978859	1.39917	1.1625	1.43855	1.41176	1.30475	1.04035	1.13212	0.955302	0.910076	1.37545	1.12374	1.26863
16650677	1.43581	1.23994	1.10934	1.37487	0.832618	1.78859	1.36554	1.49951	1.6184	1.39093	1.18352	1.17981	1.23115	1.34466	1.51355
16650679	1.30909	1.52084	1.65268	1.13456	1.25867	1.07121	1.32752	1.27753	1.23593	1.01274	2.00641	1.55625	1.35274	0.89627	1.24093
16650681	1.43124	0.958531	1.50652	1.48966	1.39521	1.54524	1.29679	1.11705	1.73807	2.11192	0.991808	2.01993	1.83542	1.42238	1.26294
16650683	0.883631	1.04103	0.906013	0.830662	1.14652	1.40816	1.51029	1.96729	1.0154	1.25495	1.06661	1.10221	0.879132	0.994354	1.07805
16650685	1.10839	1.90069	1.45875	1.65002	1.37032	1.8356	0.999591	1.35208	1.11513	2.299	1.15907	1.28804	1.83954	1.95361	2.46239
16650687	2.64638	2.38795	2.4377	2.68347	2.61264	2.49376	2.3228	2.89098	2.36376	2.70952	2.87493	2.86906	2.40391	2.80056	2.9987
16650689	1.04302	1.05384	1.13614	1.01182	0.818931	1.00978	0.714359	1.37349	0.920459	1.31592	1.25052	1.41358	1.01228	0.96899	0.982184
16650691	3.96322	3.67704	4.17679	2.64013	1.38046	1.60757	2.60281	2.41438	3.36527	2.81054	2.45055	3.72131	1.75021	2.52811	3.67298
16650693	2.78507	1.59368	2.37566	1.76074	1.01162	0.911527	1.00243	0.995584	1.78857	2.3916	1.03084	3.1242	1.55879	1.43855	1.92147
16650695	0.99669	1.39322	0.781325	0.951452	1.16502	1.47104	1.00555	0.977982	1.12659	1.13252	1.06661	1.18137	1.06925	1.19272	1.20118
16650699	1.99448	3.16126	1.45579	2.48295	2.06512	2.21968	2.07183	1.71917	1.91426	2.14708	1.77878	1.90238	3.31106	1.90165	2.24797
16650701	1.25674	1.62357	1.46985	1.62571	1.42416	1.95865	1.39562	1.0853	1.32118	1.07095	1.3775	1.62008	2.1563	1.76428	1.28277
16650703	4.84099	4.24073	3.49428	3.6578	3.91933	4.89551	4.50222	4.58002	4.05417	3.62573	4.5481	3.83976	3.6664	3.08913	3.73242
16650705	1.78124	1.46632	1.69805	2.21607	2.60424	1.95816	2.48094	1.65074	2.19736	1.03399	1.52045	1.48604	1.91066	1.76778	1.53032
16650707	1.68442	1.44821	1.92145	1.18673	2.01888	1.37564	2.56707	2.13783	1.37308	1.07328	1.27824	1.30792	2.45841	1.5427	2.35643
16650709	2.86352	1.13331	1.66333	1.47763	1.84149	1.76667	1.91375	3.59107	1.57751	1.32288	1.37206	1.78184	1.65552	1.43052	1.78375
16650711	2.42027	3.18461	3.08834	3.09757	3.00034	1.51281	1.91128	2.19666	2.25327	2.07792	1.8344	2.95309	2.31213	2.71799	1.42597
16650713	1.11846	0.577749	1.36395	0.880212	1.37723	0.92205	1.05507	1.0853	1.35935	1.11547	0.63593	1.4322	1.31482	1.81918	0.777989
16650715	2.28318	2.48513	1.61721	2.97382	2.42835	2.07709	2.36947	2.56359	1.62574	1.62558	2.68457	2.63306	2.46233	1.8729	1.44022
16650717	1.62592	1.98992	1.49594	1.7351	1.32246	1.99522	1.52406	1.61918	1.5976	1.83001	1.55036	1.49549	1.79796	2.22859	1.37896
16650719	1.34779	1.1141	1.05617	1.10636	0.760453	0.842689	1.25667	2.08965	1.22925	1.09171	0.667388	1.24145	1.23801	0.667422	1.232
16650721	2.70997	1.95437	2.33174	1.61613	2.68913	1.3013	2.00985	2.21435	2.48823	1.70753	1.9311	3.05713	1.99613	2.56545	3.04425
16650723	0.758599	0.687719	0.67952	0.645121	0.927132	0.698283	1.08039	1.40431	1.17005	0.704219	1.23863	0.924523	1.39562	0.967351	1.17547
16650725	1.78092	1.06405	3.32277	2.04738	2.68501	1.28999	1.99737	2.35773	1.82884	2.18348	2.64533	2.24881	1.77271	2.55169	2.58234
16650727	2.09141	1.09335	1.13732	1.20331	1.22848	1.44446	1.73387	0.651848	2.04282	1.13556	0.862853	0.999244	1.70472	1.60677	1.09134
16650729	3.53759	3.44762	3.78467	2.52239	4.33333	1.14667	2.39764	4.64884	2.49629	1.68538	3.09518	3.1868	2.64478	3.98812	4.25986
16650731	4.6888	3.86506	4.39561	2.93502	4.4136	2.66543	3.90828	4.68611	2.96102	2.88117	3.45937	3.78499	4.25342	5.08639	4.42744
16650733	2.08972	3.5019	2.6656	2.69093	3.75291	1.41602	2.25316	2.49147	3.40623	2.78408	2.26586	2.09205	2.82066	2.75181	2.80554
16650735	6.66462	6.6685	6.52501	5.51291	6.83401	3.20119	5.47247	5.99721	6.67588	5.75131	7.23796	6.20658	4.97255	6.4598	5.61765
16650737	5.46918	5.46981	5.84798	4.7342	5.58694	2.24092	3.12652	5.90914	5.73703	4.32138	5.80085	4.30032	5.08019	5.08831	5.20448
16650739	1.22219	1.15026	0.981819	1.02399	1.74157	1.17464	1.2713	1.14257	1.22219	0.944011	1.11969	1.13137	1.36629	1.12351	1.4989
16650743	4.37635	3.57948	3.66156	5.04176	4.60804	3.61306	4.84701	5.26352	4.26319	4.20388	5.15128	4.50157	3.40287	4.37477	4.21763
16650745	1.88276	0.910221	1.89459	1.59152	1.56739	1.14451	1.01833	1.13705	1.12345	0.957819	0.938232	0.965319	1.53451	0.976597	0.891585
16650747	2.34353	2.56537	2.0005	1.8161	2.56833	1.60805	1.58773	2.14337	2.61388	2.80445	1.96924	3.59659	2.85717	2.07326	2.16223
16650749	3.38354	3.20534	3.11631	2.36942	3.05135	2.62709	1.85684	2.60686	3.53577	3.71245	2.5677	3.97433	2.54197	3.80474	3.49911
16650751	3.92064	2.66561	4.58814	3.82013	4.56528	4.09687	4.29055	3.93076	3.83408	3.38816	5.25914	4.33668	3.7097	4.12259	4.14627
16650753	0.962674	0.863872	0.70962	0.802378	1.5506	0.764627	1.16409	1.04384	0.793519	0.652502	0.802362	0.744639	0.736714	1.58141	0.943984
16650755	0.804092	1.22513	0.888387	0.753153	1.08977	0.95453	0.97656	1.10913	0.774294	0.747674	1.21228	1.05299	1.02776	0.790939	1.42663
16650757	1.35295	1.37995	1.50408	1.29716	2.13825	1.87261	1.08978	2.38224	1.52893	1.69583	1.85419	1.77172	1.24197	2.95912	1.45464
16650759	4.35383	3.40742	4.83675	3.05431	3.46091	3.05247	4.04431	3.75226	3.97405	3.42348	4.03893	3.05839	4.58516	3.75316	1.41761
16650761	3.69449	3.91807	4.35453	3.80806	4.87194	3.72277	3.27868	2.13855	3.709	1.85383	2.92095	3.71445	3.33661	3.28106	2.77067
16650763	2.68725	2.37154	1.71963	2.31767	2.23771	1.98096	2.54567	2.59855	2.82658	2.29944	1.76636	2.12413	3.01003	4.13041	1.95943
16650765	5.2539	4.73696	5.60384	5.71757	5.57205	2.77747	4.78066	4.78456	5.45796	4.33561	5.07497	5.22611	5.40429	5.28751	4.78992
16650767	3.18917	2.51319	2.77598	3.58801	3.60136	2.43406	3.02059	2.37588	3.11368	3.03426	3.10131	3.684	2.79011	3.2617	2.79812
16650769	1.55645	2.12037	2.09349	1.51791	2.22289	1.62889	1.60665	1.42972	2.31058	2.67434	2.08809	2.00984	2.51582	1.62884	1.99362
16650771	2.05624	1.93307	1.94867	1.68529	2.3253	1.53184	1.22545	1.66143	1.40597	1.60976	1.91164	2.34847	1.40231	1.54627	1.58403
16650773	2.26045	1.90515	2.07422	2.8136	2.35693	1.93166	1.92529	2.35978	1.53946	1.59992	2.34476	2.18281	2.77214	1.90627	2.75957
16650775	1.661	0.690255	1.68467	1.12833	1.06313	1.51388	1.20087	1.10105	1.08467	1.19095	0.952904	1.94153	1.06195	1.23407	1.57731
16650777	3.60582	3.58011	3.63075	3.52421	3.60093	3.88684	3.60832	3.54069	3.41709	3.556	3.9219	4.13009	3.633	3.1183	3.50513
16650779	4.57778	3.8176	4.7506	3.81921	4.77668	2.42765	3.75227	3.52482	4.09363	3.24732	3.22651	4.10693	3.92636	4.55773	3.60252
16650781	4.03073	4.25645	3.72228	3.48604	3.7498	4.0757	2.69707	3.66781	4.36603	3.01902	4.09794	2.76791	3.19777	3.49315	3.60378
16650783	2.21729	2.37971	2.35224	1.77435	3.47138	1.40203	2.04051	2.82627	3.18947	2.92259	2.4298	3.00947	2.33608	2.89859	3.42679
16650785	1.4294	2.69395	1.46868	1.6349	1.3771	1.46104	1.22225	1.47657	1.35916	1.92665	2.00309	1.88205	1.44895	2.3414	0.956542
16650787	1.38848	1.17887	1.56329	1.45498	1.45224	1.67204	0.823222	1.1482	1.01888	1.21549	1.19653	1.70639	1.35217	1.54674	1.9997
16650789	1.43587	1.31091	1.68007	1.0451	0.95032	0.776325	0.913701	1.39852	1.23502	1.19307	1.37961	0.776127	1.69517	1.14241	1.61189
16650791	3.26815	3.27833	4.05972	3.7381	3.75044	4.32962	2.95498	2.19812	3.10932	1.8708	4.51745	3.23143	4.08462	4.04084	3.2674
16650793	3.92697	3.52179	2.83148	4.25591	2.8503	5.41785	4.41059	4.97296	4.12993	3.71702	4.74989	3.76783	4.38454	3.15785	3.72436
16650795	2.76603	2.31534	2.68847	2.90329	2.56458	2.91159	1.78061	2.88472	2.41873	2.09824	2.58492	2.59834	2.40305	2.69634	2.91754
16650797	1.41616	1.34327	2.05083	0.912	2.37481	0.748023	2.53257	1.70482	1.76834	3.09141	1.52883	2.11107	2.21547	2.01084	1.22418
16650799	1.34017	1.30504	1.0207	1.16906	2.23347	1.29479	1.02597	1.59572	1.40804	1.31356	1.49359	1.15128	0.916222	1.39125	1.10206
16650801	0.801386	0.74405	1.06325	0.937788	1.10925	1.17098	0.84213	1.08298	1.15184	1.53987	1.16426	1.82355	0.806018	1.05351	0.996771
16650803	1.24806	1.23651	1.42831	1.32182	1.3933	1.49604	1.11549	1.43787	1.33161	4.59148	1.80087	2.02466	1.1753	1.44655	1.35492
16650805	0.72129	0.730584	0.837601	0.921781	0.730488	0.863417	0.901237	0.722379	0.973178	1.3479	0.755266	0.929198	0.973468	0.86199	1.15682
16650807	1.01703	0.941653	1.32952	0.876967	0.960445	0.795421	1.08181	1.04756	1.44238	0.811398	0.915595	1.25574	0.920881	1.44859	1.17335
16650809	2.19127	1.47204	1.08353	1.21311	1.09047	1.20534	2.13885	1.06776	1.56326	1.5231	1.52463	1.24761	1.20936	1.03736	1.47652
16650811	4.01038	3.39353	2.26531	2.92069	2.28766	3.05313	2.9127	2.92536	2.55448	3.24012	2.96186	2.71631	3.68567	2.81413	2.87742
16650813	0.932788	1.05843	1.51137	0.978994	1.41815	1.14178	0.764818	1.32215	1.31062	1.09304	1.28789	0.96611	1.3254	1.10373	1.31102
16650817	0.700858	0.914283	1.02654	0.844655	1.00508	0.784091	0.769131	1.16333	0.774139	1.39862	1.05242	0.935678	0.752557	0.866945	1.16593
16650819	4.34906	4.47802	4.31199	5.0067	4.72631	3.94861	4.139	5.46462	5.08948	3.37687	5.22256	5.78352	2.58756	5.16253	4.74368
16650821	5.23653	4.55105	4.34923	4.72895	3.86302	3.50199	4.10963	4.16291	4.45089	4.11642	3.68183	5.02348	3.91712	4.79464	3.70268
16650823	2.00484	2.07037	2.17979	2.08205	1.41247	2.14468	1.4269	1.51518	1.4259	1.58411	2.82726	1.6967	1.96047	1.66628	0.949937
16650825	2.58305	1.46309	1.41197	2.02732	1.14651	0.821505	1.20136	0.918284	1.5223	1.32105	1.55194	1.53309	1.27373	1.39702	1.6312
16650827	5.6132	5.37618	5.85501	6.22747	6.24162	5.86575	5.49112	6.62023	6.19366	5.16193	4.97763	6.22434	5.42052	6.03667	4.84202
16650829	1.58295	2.76554	2.02952	2.0255	3.05716	2.28621	3.12684	2.9464	1.89161	2.13929	2.90884	3.50659	3.31904	2.52619	1.81506
16650831	1.01525	1.07156	0.766568	1.07873	1.10282	0.695571	1.01544	0.987633	0.943119	1.27897	0.749515	1.46575	0.912721	0.8746	1.35553
16650833	0.835519	0.933833	1.05309	0.781851	0.780154	1.05056	0.80648	0.840964	1.0431	2.15218	1.12131	1.2544	1.26559	1.18065	1.21408
16650835	2.56525	2.30965	2.21408	2.82583	3.00444	2.48823	2.11397	3.38143	2.87822	2.88325	2.76839	3.01191	1.61617	3.01968	2.40045
16650837	3.06699	1.70103	2.4621	1.50618	1.82979	1.03539	1.17671	1.19588	1.91654	2.5843	1.47066	2.56708	1.59765	1.82761	1.23502
16650839	2.89632	3.05508	3.63886	3.19521	3.41062	3.202	3.00835	3.04406	3.41891	3.00232	3.35449	3.24904	2.5696	3.33244	2.99204
16650841	2.90611	3.51119	2.29848	2.92207	2.43581	2.61054	2.20243	1.25857	2.13201	2.33843	2.29778	3.09773	2.30781	2.60858	3.52492
16650843	1.66697	2.58018	2.89016	1.9497	1.46019	1.29794	2.09646	1.63628	2.6303	2.89688	1.79173	2.8171	2.65218	2.43059	2.93366
16650845	1.91228	2.58189	1.85095	2.22005	2.5731	1.41326	1.41987	1.77612	2.16228	1.53478	1.58499	1.87313	2.09365	2.29395	1.4989
16650847	2.08638	1.44364	2.26581	1.53059	1.29122	2.05472	2.17068	2.34305	2.08386	1.44144	1.46972	1.61519	3.63455	1.18225	1.95984
16650849	0.940283	1.27766	0.940616	1.25973	1.19437	1.23809	0.861536	0.775941	1.31244	0.885095	1.34112	1.42932	1.26212	0.802632	0.704727
16650851	2.78287	2.83044	3.06549	1.43326	2.07505	0.892778	2.08176	3.2298	1.99742	1.34438	2.34932	3.53917	1.14138	2.17792	1.4211
16650853	1.21882	0.855484	1.0709	0.748014	1.08241	0.776332	0.660526	0.851649	0.902762	1.2531	0.927129	0.704831	0.720449	0.86783	0.952463
16650855	0.776594	1.08315	0.757119	0.887487	1.50571	0.824571	0.823163	0.670238	1.33798	0.697377	0.877189	0.691714	0.693655	0.748938	1.25455
16650857	1.32658	1.69014	2.19958	1.69521	3.01776	1.76786	1.91462	3.06693	2.23648	1.72345	2.04962	2.02196	2.17878	1.89893	1.97999
16650859	1.03542	1.95614	1.34201	1.26906	1.20176	1.3826	1.42252	1.42935	1.10347	1.04493	1.2	1.44493	1.33864	1.957	1.71997
16650861	1.55689	2.11352	1.47578	1.71883	0.818816	1.90674	1.4744	2.03897	1.29471	0.883136	1.27015	1.72962	0.835695	0.866945	1.45534
16650863	0.970166	0.995718	1.0253	1.14344	2.05156	0.748207	0.865823	0.945633	0.898562	0.698777	1.13058	1.08796	0.726034	1.26813	1.10527
16650867	1.57865	2.66888	2.49479	1.06827	1.71306	1.39868	1.39501	2.11883	2.31963	2.47508	2.46261	2.66483	1.81383	1.69036	1.40538
16650869	3.1893	2.57331	2.17181	3.64407	2.83998	2.2175	2.18637	4.42947	2.90416	3.53852	4.26997	3.23579	2.55913	3.19465	3.16895
16650871	4.40041	4.37714	4.0868	4.04391	4.39605	3.22643	4.14138	4.92545	4.18049	3.34708	4.47348	3.54803	3.59712	3.72007	4.16237
16650873	1.18355	1.39069	1.39903	1.14554	1.86683	1.18478	1.00596	1.98948	1.40214	1.42094	1.65405	1.64753	1.38841	2.11757	2.52239
16650875	2.09041	3.1087	2.68545	3.20422	2.70282	2.39054	2.69395	2.34106	2.91106	4.02731	2.82447	1.27346	4.10577	2.08987	2.45925
16650879	1.63205	1.75263	1.07949	2.04321	1.56778	1.31086	1.29279	1.82144	2.11659	1.15791	1.8939	3.77941	1.66604	1.93371	2.10056
16650881	4.88099	5.57943	5.19475	5.02988	5.09947	6.93332	4.90771	5.07471	4.85783	4.548	4.66493	4.70274	5.18181	4.98444	5.0635
16650883	4.64047	3.4559	4.82083	3.54215	4.34446	2.00244	2.66907	4.50864	3.98765	4.27542	3.47724	5.17524	2.58012	3.55408	3.84329
16650885	1.16329	0.95269	0.795278	1.17141	1.10989	1.05299	0.768881	0.93852	0.786352	4.53863	0.810447	0.882529	0.920746	1.17635	0.828139
16650887	0.620102	1.32635	0.962398	1.69168	0.78138	2.1479	0.981926	1.96936	0.844689	1.57779	1.16689	1.31639	0.994251	1.57296	2.28311
16650889	1.73952	2.15408	1.39651	1.24237	2.20658	1.54132	1.25067	1.38146	1.81403	0.702667	1.70597	1.33547	1.85911	2.12613	1.41492
16650891	2.58699	2.77393	2.10205	3.32249	2.56423	1.41679	1.65606	2.21071	2.09592	1.29438	2.94325	2.29924	3.26948	2.35376	1.28224
16650893	2.56106	1.36117	1.34735	1.64879	1.83977	1.0903	1.26504	1.43552	2.378	2.02879	1.97771	2.72203	3.09054	1.50728	0.951655
16650895	0.824203	0.734881	0.832618	0.783362	1.2144	1.08456	1.24252	1.06416	0.763339	1.22276	0.744396	0.80203	0.807363	0.820583	0.774665
16650897	1.20747	2.24728	1.03901	1.07885	1.07477	0.981664	1.95353	2.46333	1.43321	2.55136	1.16906	2.32311	1.43917	1.26403	2.37668
16650899	1.24143	1.22072	1.84153	1.61799	2.24027	1.30495	1.65373	1.78409	2.10554	1.68426	1.78634	2.85926	0.878793	2.02823	1.41273
16650901	3.13176	2.73818	1.60419	1.76192	2.60848	0.635833	1.88357	1.60763	2.19115	2.64906	2.06721	2.38389	2.0857	1.4467	1.50096
16650903	1.31565	1.07984	0.985238	1.14224	1.26115	1.28784	1.09955	1.22089	1.10938	0.733373	0.790036	1.48844	1.09278	1.10489	1.12234
16650905	0.742269	0.882259	1.39996	0.913453	0.891576	0.799384	1.40621	1.07635	0.96458	1.02441	0.903635	1.05299	0.8643	0.948926	1.09784
16650907	1.0009	0.822187	0.781805	0.692851	0.805336	0.915213	0.590248	1.12465	1.07961	1.23491	0.709142	0.888502	1.10529	1.00707	0.697231
16650909	0.836326	1.03599	0.938033	0.956019	1.77999	0.986042	1.09041	2.58605	0.619338	1.10484	0.80587	1.14832	1.01517	1.68683	1.47173
16650911	1.83803	2.25667	2.14338	2.73431	2.09582	1.0374	1.26012	1.03839	1.90879	2.18323	1.92233	2.27196	1.91905	1.2397	1.87953
16650913	2.71939	2.18428	2.56524	1.82536	3.00091	1.40403	2.46204	2.91566	1.92691	2.66002	2.37149	2.97312	1.94475	2.29733	2.0888
16650915	1.97551	1.7871	1.07173	1.0361	1.13803	1.21989	1.16836	1.10817	1.14813	1.6381	1.72251	1.17149	0.892332	2.23484	2.08538
16650917	1.12733	0.981763	1.3928	0.677665	0.801213	1.0903	0.694492	1.10884	1.03128	0.854808	0.489785	0.455602	0.715603	0.732337	0.889685
16650921	1.37153	2.65882	1.39729	1.42354	1.31959	1.44928	1.46085	2.17929	1.25429	1.62246	2.5465	1.64425	1.87066	1.47065	1.91948
16650923	2.00159	1.38346	1.98305	1.89887	1.90956	1.34888	3.2986	1.21093	1.51595	1.6497	2.5548	2.33125	2.36922	1.2397	2.42129
16650925	2.10057	2.19405	1.43359	1.7105	1.45355	1.58295	1.71823	1.98917	2.07994	1.55918	1.26396	3.19309	2.46675	1.65161	1.72185
16650927	2.07906	3.52841	2.13968	3.5144	2.10881	1.83816	2.16531	1.46103	2.39058	1.39906	2.25527	1.90093	1.08253	2.29758	2.64482
16650929	2.4904	2.67456	2.61667	2.72648	1.58797	3.37589	3.35039	2.58139	3.04444	2.94308	3.01649	2.84888	3.02826	3.13924	1.39172
16650931	1.18944	1.36296	1.06462	0.719695	1.36178	0.736867	1.26161	1.70976	1.27676	1.04124	1.39508	1.11987	1.60477	1.14916	0.936062
16650933	1.04285	1.10523	1.10065	0.931345	1.60098	0.96495	0.964754	1.45253	1.11238	0.915266	1.02959	1.10194	0.805014	1.09712	1.27248
16650935	2.35495	1.3703	1.1604	1.94699	1.07639	1.48794	1.39713	1.89947	1.21374	0.973074	1.36845	0.943758	0.867585	0.854489	1.0944
16650937	0.717545	1.00548	0.649738	1.38575	1.05013	0.979715	0.908859	1.06959	0.942113	0.612142	0.851645	0.532999	0.983824	1.2682	0.948699
16650939	1.8925	1.60865	0.979387	1.47623	2.20658	0.719493	1.01532	4.23383	1.51595	1.9825	1.00088	1.17804	2.02472	3.06346	3.96559
16650941	3.53177	2.92916	2.18513	2.78422	3.94625	3.07525	1.99682	2.7964	3.11178	2.61185	2.71343	2.47184	2.98271	2.01931	3.67524
16650943	2.12064	1.63904	1.36077	1.41601	2.5609	1.79863	0.89795	1.38622	1.42222	1.52621	1.56572	1.5038	1.4889	2.64222	1.25911
16650945	4.46975	3.61148	3.4581	4.47526	3.47865	4.52567	3.88593	5.49418	4.00223	4.90974	4.74427	5.06132	4.52419	4.29139	4.19316
16650947	2.16263	1.90004	2.14698	1.84736	1.65682	2.43381	2.19375	1.95523	2.10693	2.67293	2.80858	2.30199	2.24141	1.3511	2.91139
16650949	1.2628	1.20558	1.11975	1.22676	1.4268	1.10583	1.00061	1.34973	1.57192	1.06127	1.41174	2.9099	0.932277	1.41774	1.54412
16650951	1.16906	1.50655	1.59776	1.02743	1.67452	1.0406	1.00666	1.0889	1.22772	1.03554	1.4762	1.08459	1.12121	1.07887	1.15407
16650953	1.08761	0.855265	1.33953	1.34337	1.60621	0.89387	1.12727	1.23783	1.1291	2.62465	1.42397	0.761695	1.52961	0.88154	1.58133
16650955	1.27147	0.914283	0.84815	1.47623	0.76272	1.54132	1.415	1.37514	1.14933	0.826057	0.680514	0.885823	0.572259	0.790939	0.616707
16650957	2.00244	2.61182	1.39699	2.05664	2.60378	1.58295	0.919318	3.01372	3.07227	1.45803	1.37961	2.25413	1.55879	2.47597	2.23756
16650959	1.49693	1.04281	1.1791	0.835971	0.858153	1.24898	0.847308	1.64793	0.933961	1.07009	1.2906	1.15772	0.951411	0.920216	1.34431
16650961	1.49383	1.21511	1.01315	1.34556	1.29201	1.26673	0.936019	1.54064	1.31621	1.04118	0.996307	1.6092	1.2672	1.10922	1.77265
16650963	1.76422	0.835449	0.844061	0.74585	1.14795	0.837256	0.930611	1.046	0.992115	1.24181	0.797958	0.963037	0.981649	0.930354	1.95664
16650965	1.12394	1.21419	1.88445	1.01411	1.29457	0.905235	1.05102	1.94284	1.72392	1.2574	1.03088	1.50943	1.34429	1.35489	1.70479
16650967	1.19964	1.57174	0.887174	1.2228	1.18246	0.90191	0.70992	1.07662	1.15185	0.871693	1.15978	1.21958	0.958118	1.2335	0.750878
16650969	1.98546	1.95425	2.43581	1.66572	2.04457	2.27978	1.67218	1.66826	1.83256	2.99199	2.05138	1.89589	0.877245	1.33387	1.98593
16650971	2.30013	1.97637	1.59194	2.54003	2.22053	2.27092	1.3626	2.58682	2.06158	1.53665	2.24261	2.68207	1.73642	2.69709	2.50181
16650975	0.835547	0.673679	0.768382	0.573382	0.757048	0.597304	0.719353	0.921892	0.93295	1.18231	0.875905	0.926939	0.90361	0.738659	1.16837
16650977	1.69286	1.46454	2.10066	1.15534	1.50566	2.45082	1.40101	1.49287	2.08132	1.48659	1.47292	1.83395	1.75816	1.59807	1.5528
16650979	0.843406	1.2013	1.55606	0.974156	1.48829	1.36252	1.37115	1.42305	1.09144	1.82577	1.39219	1.79013	1.02053	1.51045	1.5732
16650981	1.27118	0.994264	1.01445	0.944152	1.5623	1.17218	0.971488	1.28972	0.896874	1.94143	2.25524	2.01939	1.11951	1.22405	1.07991
16650983	1.91697	1.94942	1.40317	1.48269	2.1514	1.6959	1.60727	2.19958	1.92532	2.53404	2.28337	2.57733	2.61076	1.12966	3.14435
16650985	4.86399	4.74569	4.16772	4.12673	4.22513	4.68178	3.78969	5.14332	3.59352	3.73706	4.48919	3.74831	4.21401	3.62409	3.74638
16650987	0.849532	1.18341	0.96518	0.736005	1.04803	0.726285	0.831534	0.746372	0.82869	4.42805	0.593614	1.02021	0.804495	1.14432	1.09553
16650989	2.31742	1.7172	2.02145	3.01714	2.18388	1.95347	1.91668	3.28467	1.36007	1.68421	2.47436	2.88674	2.11171	2.33876	2.75228
16650991	2.3858	2.52572	2.90796	1.9197	2.65719	2.12178	1.99632	3.32609	1.94631	1.84117	2.37065	2.76227	2.11065	2.7593	1.374
16650993	1.77899	1.9924	2.33612	1.78425	1.46336	1.19276	1.87426	3.07229	2.50154	1.64898	2.19397	2.82276	1.84133	1.48837	2.41909
16650995	1.28943	1.18573	1.20482	1.23808	1.95391	1.02025	0.953045	0.941256	0.896219	1.51278	1.38029	1.27966	1.22107	0.7009	0.826634
16650997	1.67459	1.08713	1.72026	1.60569	1.26039	0.678021	0.974099	1.17692	1.27659	1.16071	1.18535	1.55689	0.953436	1.57998	1.76994
16650999	1.02746	0.957413	0.899373	0.930469	0.791941	1.29109	0.970556	0.87614	0.839857	1.165	0.680392	0.678043	2.44086	1.13018	0.730441
16651003	0.7119	1.14216	1.19955	1.54853	1.05759	1.06955	1.16768	1.79551	1.0667	1.58766	1.58875	1.32383	0.929623	1.65237	1.35853
16651005	1.50135	1.38089	1.18565	1.34509	1.47852	0.838241	1.08836	1.68828	1.78126	1.11908	1.50359	1.64597	1.76644	0.973378	1.99768
16651007	3.15628	4.05763	3.62572	2.62471	3.96138	3.14856	3.26684	2.62366	3.14867	2.51376	2.94254	4.51002	3.48257	3.42865	4.51143
16651009	2.58809	1.82653	1.96443	1.61858	1.74912	2.30465	1.76494	2.75425	1.98824	2.61345	2.26636	2.53251	2.79718	2.82951	1.85779
16651011	1.92932	1.67319	1.00331	1.69784	1.11292	1.12568	0.926598	0.866926	1.1545	1.80966	1.14419	1.99233	1.1956	1.63013	1.45285
16651013	5.31238	3.69525	4.53075	4.66808	5.03451	2.80211	3.97624	5.56302	3.48145	6.53285	3.94763	5.44053	4.56177	4.58396	4.09283
16651015	1.53459	1.10712	1.00496	1.58895	1.58471	1.30757	1.23775	0.929827	0.887495	1.26482	1.13234	1.56949	0.846913	0.699989	1.58133
16651017	1.27498	1.5791	1.74366	1.3591	1.41034	1.34381	1.09633	1.19138	1.34992	1.55088	1.16403	2.15421	1.73256	1.40943	1.87576
16651019	2.66403	2.57504	3.16227	2.82104	2.71157	2.95113	3.29483	3.15215	3.87534	2.07097	4.02315	3.42638	2.49599	3.62241	3.4645
16651021	1.46728	0.990616	0.978462	0.735388	1.52706	1.34085	1.88047	1.19545	1.1068	1.48316	1.26617	1.33623	1.29601	1.53624	1.55056
16651023	1.00405	0.565995	1.74978	1.37312	0.481974	1.26504	0.375579	0.481348	0.793975	0.6833	0.836167	1.56428	0.715603	0.752557	1.26765
16651025	5.93928	6.037	6.01898	6.06281	5.3195	6.70912	5.97282	5.81607	5.89109	5.75195	5.6528	5.72323	6.28214	5.99565	4.80919
16651027	0.850481	0.965045	1.10587	1.29025	1.04348	1.06008	1.27134	1.00774	0.910866	1.27381	0.799316	1.27215	1.23103	2.09751	1.72012
16651029	2.27522	1.38845	1.3928	1.78629	2.46697	2.64823	1.66304	1.88467	2.47165	1.30162	1.97771	1.82209	1.55879	1.5306	1.4989
16651031	1.81796	1.96546	3.41458	1.7294	2.82965	2.12568	3.15797	2.09173	1.96653	1.65082	1.7105	1.77214	3.47565	1.56293	1.92813
16651033	0.93688	0.786062	0.738204	0.739133	0.783217	1.01074	0.717927	0.615049	0.652445	0.917306	2.58492	0.952403	1.39562	0.923756	0.909807
16651035	1.0526	2.03546	2.85148	3.11927	3.52329	2.1204	2.47897	2.59176	1.9606	1.59185	2.14799	3.37372	2.52885	2.70811	3.17853
16651037	0.735089	1.03599	0.956019	1.21439	1.1068	1.23133	0.672858	2.05731	0.58223	1.6497	0.745677	0.924523	1.24429	1.05184	0.998171
16651039	0.832439	1.09829	1.38769	0.823733	1.67153	1.11918	1.03869	1.63925	1.12321	3.94732	1.95685	0.968238	3.84331	1.20502	1.41313
16651041	2.86006	2.37624	2.05595	2.55846	2.54133	2.449	1.01662	2.4798	2.65606	2.59377	2.27377	2.13952	1.48291	2.6066	1.8682
16651043	1.79374	1.2947	1.39338	1.33316	2.18569	0.800065	0.90084	1.13868	1.15093	1.56853	1.18804	1.48759	1.74781	0.949969	1.54937
16651047	1.95208	2.78736	2.76004	1.57259	2.58738	3.05444	2.82496	2.82684	2.4368	1.66546	2.34636	2.43042	2.35082	2.67942	3.29193
16651049	1.45257	1.69448	0.811107	1.29169	1.36117	2.2615	1.08039	2.47754	1.20256	1.09975	1.30693	1.13666	1.52413	2.12613	1.33977
16651051	1.94611	0.617313	0.870951	0.674388	0.930317	1.07819	0.841998	0.983026	0.950256	8.47943	1.08829	0.635154	0.852912	0.942877	1.63129
16651053	1.61189	1.07599	0.960018	1.79846	1.28195	1.02399	0.923558	1.06282	1.4293	0.765311	1.16046	0.83655	0.637121	1.19309	1.23984
16651057	1.51676	1.22146	0.979923	1.23955	1.8346	1.15536	0.88392	1.36608	1.31173	1.35557	1.19792	0.811364	0.81159	0.883681	0.930944
16651059	1.26617	0.956437	0.792155	0.767418	0.942788	0.997056	0.991361	1.34203	0.960758	0.925252	0.889007	1.04093	0.868842	1.04384	1.01927
16651061	1.1111	1.16136	0.667285	0.725125	0.803799	1.0417	0.688756	0.814648	0.943853	1.6135	0.843299	1.57155	0.961208	0.704923	0.854389
16651063	1.54326	0.935337	1.19028	0.925658	1.85476	0.771654	1.42545	1.71222	1.1253	1.51848	0.749461	1.33778	1.36292	1.34582	1.13277
16651065	2.59493	1.73024	1.73661	1.42898	1.63222	1.26557	1.76705	1.80116	1.67921	2.16568	1.18498	3.23573	1.18813	1.44999	2.46388
16651067	1.38359	1.08552	2.06713	1.29872	1.51062	1.11395	1.3436	3.28072	1.0536	1.95015	1.27661	1.60718	2.79102	1.51822	1.52564
16651069	1.36535	1.0308	0.728025	0.991087	1.32036	1.8702	1.07476	1.92447	1.43521	2.53544	1.3515	1.36883	1.41281	1.02228	1.15432
16651071	1.11543	1.31958	1.55248	1.20111	1.79805	1.34925	2.33498	1.50884	1.13341	2.00087	1.30556	1.59617	1.1019	1.07439	1.01106
16651073	0.723465	0.752884	0.954704	0.675727	0.663975	0.887707	1.12489	0.592422	0.927023	1.04301	0.856081	0.720995	0.597458	1.08363	1.0431
16651075	2.66667	1.15733	1.1664	1.46354	1.76744	2.24256	1.4744	0.951792	1.10181	1.11984	1.43757	1.9426	2.78987	0.614694	1.68628
16651077	3.08432	2.98565	3.59779	3.088	3.91016	2.3227	3.51243	3.3635	3.46183	2.96185	2.97103	2.09513	2.62244	3.56836	3.69103
16651079	1.2073	1.22336	1.35456	1.01851	1.14295	0.925227	0.821733	1.06838	1.01927	2.36571	1.36228	0.731439	0.966818	1.07291	1.00753
16651081	1.30437	0.865328	0.737465	0.784576	0.67349	0.858362	1.17421	1.24061	0.730466	0.753098	0.846816	1.48895	0.719262	1.19741	1.23341
16651083	1.44818	1.57205	1.34181	1.38357	1.46176	2.04917	1.20574	1.76857	1.10212	1.28932	2.3483	1.23925	1.6449	1.58695	2.08329
16651085	3.78404	2.71262	2.20983	2.20896	3.15818	2.48151	2.34504	2.59564	2.86568	1.90658	2.76292	3.07024	1.83235	2.66674	2.313
16651087	1.15445	0.838559	1.02492	1.02255	1.05215	1.37279	0.812991	1.62549	1.28659	1.07366	1.294	1.10361	1.08122	1.11676	2.2829
16651089	1.03675	1.08748	1.26568	1.02633	1.07739	1.41142	1.92265	2.1124	1.461	1.43775	2.20623	1.21616	1.15052	0.84376	1.47489
16651093	2.85734	2.31874	1.89731	2.00172	2.66385	3.0184	2.93245	2.10389	2.56387	3.34501	3.84	2.40082	2.89081	2.08317	2.77998
16651095	3.49565	3.33678	2.9094	2.50329	3.32594	2.97551	3.01754	2.7304	2.79455	2.80124	3.66613	3.1099	3.14192	2.6263	2.80852
16651097	1.12298	1.25893	1.09218	1.18443	0.943023	1.14839	0.954364	1.02529	1.46356	2.0664	1.26273	1.13747	0.997903	1.2336	1.6131
16651099	1.01171	1.50956	1.0266	1.32975	0.874168	1.30988	1.71579	1.93197	0.874742	1.68184	1.1688	2.28041	1.61139	0.95314	0.999356
16651101	0.75527	1.36117	1.04135	1.85567	1.23355	1.62025	1.33875	0.6833	1.0759	1.18573	1.21127	1.13096	1.16948	1.41846	2.37003
16651103	1.36903	1.44007	1.04861	1.14858	1.1377	0.838064	2.08897	1.17955	1.21478	1.23306	1.02356	1.1612	1.53024	1.069	1.61821
16651105	1.14489	1.41607	1.33112	0.901741	1.7427	1.71296	1.18347	2.03231	1.39266	1.31277	0.943115	1.05752	0.914125	1.1168	1.12066
16651107	1.85502	2.08481	2.31145	1.79325	1.53094	1.39471	1.24466	1.56932	1.45114	1.57162	1.57606	1.54722	2.42528	1.53623	1.87452
16651109	2.85773	1.79983	2.56019	2.00305	1.88557	0.935882	2.12554	3.15564	2.40035	1.23099	1.9367	2.37129	1.23754	1.84346	1.6043
16651111	1.72052	2.68058	1.59598	1.31339	1.48106	1.54173	1.70406	1.20257	1.27106	0.997939	1.3527	1.87285	1.34746	1.14984	2.00424
16651113	1.03474	1.04176	1.21764	0.799026	1.07337	0.55046	0.70192	2.08362	1.22726	1.68144	1.13558	1.22681	2.33132	1.12297	0.776677
16651115	2.2718	2.45912	2.14292	1.61753	2.29176	0.782305	1.69116	2.24535	2.17574	1.75664	2.11574	3.29392	1.72476	2.02934	2.31749
16651117	1.44144	2.24157	1.74978	1.9527	1.41747	2.07437	1.10081	1.29169	3.56097	2.02636	2.01202	0.924523	4.66233	3.09197	1.02865
16651119	1.01548	1.90363	1.15638	1.32702	1.22974	0.995604	0.86986	1.3368	1.53268	0.783645	1.0427	1.11802	1.39051	1.02462	1.85118
16651121	1.83787	1.92064	2.2078	1.25965	1.73763	1.23754	1.02422	1.44417	2.18508	1.65963	1.57916	2.00657	1.3389	1.16039	1.19173
16651123	3.64639	3.90447	3.59859	3.75861	4.25377	4.37589	3.88112	4.03134	3.70486	3.84595	3.66625	3.88733	3.70931	4.12566	3.74632
16651125	0.982736	1.07313	1.21204	1.56273	0.848778	1.16285	0.909507	1.25202	1.38646	0.981891	1.40852	1.32492	1.00629	0.908242	1.57664
16651127	2.36086	2.33246	2.4399	2.35641	1.9201	1.60335	1.61966	2.97704	3.50765	1.26851	2.71759	2.61976	2.67827	3.08854	2.84834
16651129	1.37038	1.46536	2.5769	1.10937	0.963425	1.15511	1.1996	1.97581	2.47066	0.995697	0.713925	1.15733	1.72545	1.16866	1.22996
16651131	1.23652	1.13037	1.48122	2.01413	1.72916	1.46532	2.31207	1.50951	1.35226	1.3715	2.88227	1.31384	1.14395	2.39631	1.29978
16651135	3.03477	1.99731	2.16288	2.86762	1.86047	2.65135	2.91611	2.87492	3.20232	2.19815	3.36658	3.32753	2.82629	3.19339	2.37729
16651137	1.27871	1.49658	1.20638	1.97693	0.818528	2.1615	1.39558	0.922643	1.60666	0.986319	1.28395	1.62707	1.4932	1.2053	1.30272
16651139	2.3069	1.6205	1.55452	1.24492	1.37815	1.46136	1.13476	2.51936	1.17381	2.93939	0.998261	1.89949	1.86836	1.187	1.79123
16651141	2.1376	1.38202	1.91802	1.72623	2.07197	1.03971	1.29475	2.33787	2.24481	4.87703	2.88173	2.19566	3.17245	2.49013	1.27822
16651143	1.03128	0.732337	1.67347	0.853863	0.786434	2.1425	0.765848	1.65571	1.07333	1.68144	1.07984	1.36984	0.919082	0.697669	0.893845
16651145	1.26385	1.72581	1.61653	0.998559	1.85879	1.007	0.796191	1.82015	1.66843	1.71619	1.24517	1.54208	1.71227	1.38854	2.25907
16651147	0.873121	0.850504	1.09477	0.624434	1.16746	0.713997	0.955189	1.22965	1.07433	0.623886	1.24225	0.590482	0.805902	1.39342	1.42224
16651149	0.800913	1.56509	0.83175	1.09126	1.10155	0.800524	1.0424	1.18558	0.969545	1.05574	1.11861	1.29782	0.984049	1.19679	0.939928
16651151	1.47488	1.20543	2.24943	0.877716	1.18265	1.01212	0.912353	3.20212	1.14262	0.991695	1.05288	0.987487	1.09026	1.234	1.06815
16651153	2.38871	1.39026	0.941677	1.27889	1.48074	1.4326	2.29029	1.63887	1.08675	0.860128	1.4717	1.59964	1.16016	1.5969	1.33819
16651159	3.28439	2.60867	3.41618	3.25449	3.46876	2.16012	3.01655	1.97745	3.07273	2.66437	3.03761	2.70598	2.11635	2.999	2.1767
16651161	2.00681	2.07488	1.17507	1.67949	0.970511	0.858362	2.02867	1.32041	2.15681	1.19822	1.72701	1.66478	0.626593	0.909727	1.18869
16651163	3.57768	3.18736	3.17432	3.31666	2.56884	2.57668	2.65613	2.4172	3.13053	3.62605	3.17208	2.40104	2.06362	2.78952	2.05623
16651167	0.847987	1.49238	1.28104	1.79722	1.1604	0.983726	0.807894	1.06938	1.00405	0.995697	1.00088	1.13723	0.782198	1.41441	1.02865
16651169	2.35189	1.21965	1.18798	1.92102	1.92269	1.07041	1.22413	0.892019	1.62936	1.89329	0.896676	1.52458	0.811617	1.27103	1.07267
16651171	1.11539	1.27646	1.24101	1.37801	1.94603	1.64486	1.40882	1.08675	1.80062	1.42681	1.0618	1.64522	1.26459	1.50423	1.13469
16651173	1.45284	1.64251	1.41182	0.857813	1.20681	1.23414	2.1382	1.69811	2.12333	1.47825	1.43686	1.47301	1.84095	1.68011	1.57849
16651175	7.02645	6.03012	5.82994	6.69654	7.23461	7.72408	7.75389	6.94949	6.59075	6.79027	7.83965	5.79518	7.1597	6.7928	5.97176
16651177	2.72694	1.33916	1.87478	0.980575	1.0304	0.848918	1.28573	1.79905	1.26157	0.976346	1.52064	1.49202	0.93603	1.30634	1.92473
16651179	6.88451	7.28785	6.74835	6.21862	6.28781	7.91083	6.29372	6.65255	6.6413	7.25473	6.45065	4.90375	6.533	5.95973	4.18051
16651181	1.9428	2.16745	1.94154	2.79487	1.91879	1.32773	1.99726	1.62236	2.09217	2.24904	2.31184	2.36497	1.86058	2.22422	1.99892
16651183	0.807611	0.863303	0.954506	0.866414	1.0006	0.892183	1.0906	0.90129	1.23204	1.03353	1.12288	0.892527	0.924947	1.20762	1.57268
16651185	0.654379	1.13929	0.762003	0.769114	1.02996	0.706159	0.84971	2.12925	1.09064	0.782198	2.01202	0.860163	1.2198	0.798667	0.868126
16651187	2.62675	3.57828	2.76148	3.48059	4.49257	3.29108	4.51205	4.50433	2.95429	2.7223	2.75691	3.18475	3.77014	2.49631	2.28855
16651189	2.21985	1.21451	1.8707	2.60588	3.022	1.51933	1.42418	1.72385	1.44554	1.20807	2.0865	1.51663	1.24281	1.46834	1.30737
16651193	3.87305	3.54713	2.5134	3.17516	4.53892	2.43404	2.66193	4.16426	3.98559	2.02636	3.06367	5.55669	3.192	5.01654	5.03675
16651195	3.84127	3.07888	3.98529	3.22967	3.57452	2.69274	3.66827	4.17587	3.85918	3.45932	3.79543	5.25766	3.64487	4.02276	4.62634
16651197	3.26495	3.04014	3.10538	2.49195	2.90068	2.27114	2.50827	3.35717	2.33738	3.07359	1.8778	4.14287	2.12622	3.10804	4.1825
16651199	4.15186	3.22211	3.76215	3.84386	5.02009	3.07376	3.47185	4.09201	3.45079	3.78251	4.22138	5.48281	4.15268	5.0851	5.95666
16651201	2.94419	3.73091	3.71972	2.2227	4.51382	3.09164	4.22067	4.47969	4.62405	4.01253	2.66043	4.90812	4.36639	4.5395	5.66735
16651203	0.876649	1.12128	0.982489	0.543688	0.936178	1.07248	1.01921	1.21087	1.30719	1.46596	1.08321	1.74193	1.05868	1.34626	1.78004
16651205	1.82002	1.5657	1.82275	2.74454	0.921201	1.75076	1.3539	1.49948	1.81663	2.20118	1.86202	1.95906	2.33138	1.32323	2.66994
16651207	0.711842	0.93974	0.956019	3.90598	0.999349	1.54132	1.95463	0.989063	0.772335	1.50728	1.8425	1.25388	0.600385	2.67997	2.54873
16651209	1.38378	1.07335	1.15826	0.96002	0.94057	1.14452	1.01201	1.32322	0.762221	0.719306	1.78252	1.13218	1.29271	0.748851	2.18756
16651211	4.88476	3.52844	4.61783	4.45205	3.41144	2.95164	4.5398	3.17654	4.82864	3.75999	4.4945	3.88374	3.36768	4.51342	5.33881
16651213	2.81274	1.44364	3.08726	0.869663	2.74755	2.92718	0.97656	3.05923	1.8276	2.45135	1.97771	1.56428	1.30757	1.26765	4.27299
16651215	6.24262	5.004	5.61454	5.83357	5.01593	6.8446	6.30897	5.48342	5.23665	5.78726	6.06344	4.66181	5.62697	6.05981	5.17637
16651217	2.77842	2.46458	2.75079	2.15572	2.37441	1.16973	2.69995	2.52492	3.66734	2.8241	2.95437	2.22734	2.56363	2.62037	2.84563
16651219	2.54557	1.64092	1.92476	1.16839	1.27391	1.63998	1.62726	2.53157	2.33216	2.4954	2.63297	1.94945	2.93782	2.98805	4.08439
16651221	2.82564	2.90098	2.78545	2.73301	3.12741	2.18658	2.85564	2.32473	2.82632	3.66421	3.08845	3.45901	3.83528	2.74779	4.77348
16651223	1.53365	1.11315	1.31256	1.4974	1.49633	1.36687	1.59648	2.14613	2.36987	1.24398	1.81397	2.42791	1.22058	1.16599	3.60081
16651225	2.61132	2.69804	4.35741	2.33944	3.36887	1.062	2.68861	3.3503	2.59519	2.10416	3.63582	2.78131	2.67503	3.35168	4.94378
16651227	2.38803	2.34152	1.74917	2.01293	2.49668	1.40018	2.18036	3.01085	2.21863	2.07139	1.7815	2.12828	2.46283	2.12237	3.36671
16651229	1.87702	1.10689	1.23351	1.52099	2.3576	1.02523	0.872696	1.50958	1.2183	0.678289	0.979049	1.23518	2.38341	1.52269	1.7739
16651231	2.92862	2.7478	2.4319	2.66293	2.43279	2.47759	2.20623	2.78555	2.72177	2.48131	2.23954	2.67172	3.19949	2.97382	6.01039
16651233	3.34342	3.693	2.2151	2.96563	1.77519	2.13375	2.1597	2.75844	2.56108	2.68848	3.62229	2.71448	4.24158	2.46306	4.99386
16651235	1.87654	3.14171	1.98407	1.31061	1.56822	1.37407	1.8331	1.36256	1.59611	1.97784	2.397	2.82156	2.89701	2.57802	3.83187
16651237	3.55997	4.46991	4.11882	4.36167	4.55545	2.70016	4.75162	4.29625	4.84817	4.62373	4.37272	5.43349	6.31872	4.68617	6.4108
16651239	1.9273	1.15913	1.70553	1.76217	1.50873	2.11867	2.07753	1.45095	1.93712	1.58258	1.23342	1.48712	1.40885	2.51883	1.35746
16651241	1.79365	2.29298	2.2764	1.7467	2.40223	3.16473	2.88567	1.82717	2.87228	2.60369	1.98594	2.45657	2.91201	3.12997	4.20976
16651243	2.85088	2.3093	1.8795	3.14295	2.97313	2.23865	3.35447	2.94487	3.31115	2.44836	3.11851	4.10851	3.46095	2.61555	4.81565
16651245	2.09863	1.59622	1.62874	2.23373	1.12669	1.51061	2.19315	1.8039	1.62844	1.60684	2.18133	1.67281	1.53511	1.49501	2.85337
16651247	2.88368	3.70407	3.0542	2.05375	2.78272	1.34925	2.15626	3.80238	2.19823	2.35633	1.30938	3.43482	4.34713	2.63926	5.39166
16651249	3.12573	2.38157	2.08179	3.61373	3.26113	3.20821	2.84741	3.71118	2.33651	2.00342	2.7281	2.78029	3.03449	3.61351	3.47833
16651251	1.58925	1.21867	1.24562	1.34362	1.43786	1.85194	1.01555	1.90559	1.04499	2.67063	1.39353	1.06023	2.07852	1.20822	1.21727
16651253	1.2798	0.735227	1.63537	0.844105	0.880841	1.50741	1.00763	0.961958	1.21248	1.42808	1.72632	0.980202	1.52398	1.31039	1.32576
16651255	2.23574	3.06341	2.73048	2.38589	1.77765	1.07946	2.27238	1.66659	1.90343	1.91161	3.67106	1.6028	2.35327	1.89614	2.92874
16651257	0.888745	0.667892	0.903219	0.948232	0.973719	0.843971	0.90084	2.60623	0.742046	0.710715	0.742593	0.539114	0.701661	1.46458	0.751832
16651259	2.24457	2.7679	1.93376	2.37118	3.26879	3.37037	2.07327	1.98194	3.00492	2.89785	2.97854	2.66993	3.19004	2.12133	2.56019
16651261	4.62779	4.47242	3.85395	4.64325	3.9504	4.09405	2.82417	3.03451	4.3649	4.62847	3.85789	4.54116	3.79131	3.94976	3.12174
16651263	2.92407	3.1087	2.58774	2.626	2.63721	2.21688	1.23775	3.19374	2.83591	2.00143	2.77748	2.04949	2.52506	3.40505	2.9849
16651265	6.16799	4.97682	5.39389	6.38414	4.83705	4.94846	4.62453	5.42435	5.79277	3.6573	5.10991	5.01662	5.01094	5.63772	5.35259
16651267	5.66621	3.81242	3.58365	2.64163	2.60453	2.89127	4.83635	1.91913	2.93933	3.17996	3.06045	3.81501	3.52175	2.27872	1.88357
16651269	5.04245	2.46216	3.80834	3.61232	3.82298	1.92337	3.04558	3.64016	4.08257	4.46963	4.25398	5.33154	2.99122	4.54528	3.95853
16651271	4.88206	3.87214	4.60195	5.27868	3.77171	4.741	4.22392	4.7861	4.66978	5.04965	5.16219	5.29246	4.19553	4.73271	4.25572
16651273	2.62675	1.6982	2.22859	1.88357	2.38824	1.84771	1.4744	1.08338	1.14933	7.37483	1.43091	1.97066	3.14736	4.25826	2.54873
16651275	4.62154	3.36348	3.20757	3.70511	3.26939	3.23445	3.6596	5.03319	5.08098	3.4427	4.55545	4.03208	3.11109	3.71055	4.15922
16651277	4.31731	3.12434	4.43243	3.54393	3.78138	1.25503	3.04068	4.35172	3.78845	4.29127	3.9265	5.38501	2.65617	4.27385	4.77901
16651279	4.15753	3.79242	3.45401	3.39991	3.26819	2.36011	3.39553	3.68356	3.73457	4.2744	3.61499	3.38771	2.61941	3.56894	4.78723
16651281	2.53077	2.12868	2.9465	2.18415	2.32042	1.82043	1.88621	3.45182	3.17787	2.38196	3.79038	2.52715	2.83848	2.67414	2.43974
16651283	5.3291	4.8774	5.23701	5.13448	4.56961	4.38296	4.84848	4.29511	4.81828	4.15641	5.05907	5.08965	2.85199	5.01148	4.90758
16651285	2.4394	2.3045	4.10542	2.81465	2.45181	1.38824	2.41746	2.4822	3.85145	3.18494	3.09644	3.17267	2.30368	2.50489	2.90941
16651287	3.89721	3.45502	2.8563	2.47391	2.32139	2.87833	3.57779	2.53108	2.76072	2.33843	2.75265	2.48266	2.78987	2.65686	3.25144
16651289	1.13596	1.19221	0.939713	1.27295	0.892892	1.19332	1.1464	1.15517	1.62349	0.998031	1.35552	1.23662	1.55646	1.07524	1.28964
16651291	2.24132	1.18118	1.08195	0.752343	1.11075	0.797542	0.988443	1.15777	1.59371	1.14185	1.16382	1.34064	1.07037	0.959369	1.80136
16651293	2.0978	2.06684	2.44421	1.29058	1.8882	2.65399	2.32068	1.29308	1.63909	1.73493	2.28381	1.494	1.35161	1.64733	0.653488
16651295	2.26114	1.44021	1.33315	1.7647	1.44761	1.13975	2.07956	2.03233	1.43067	1.83016	1.00016	1.97834	1.29437	1.64053	2.03767
16651297	2.13786	3.13118	3.48999	1.91735	1.47599	0.776325	1.58884	2.09492	4.30709	1.72843	2.47011	1.68153	0.978607	1.64246	1.64636
16651299	6.20841	4.55028	5.48998	5.30883	5.06551	3.3462	4.44815	5.39493	6.29343	4.68807	6.00935	4.8975	4.99418	5.07728	4.50492
16651301	1.0278	1.73915	1.27711	0.992935	0.839951	0.718636	0.896113	0.875526	1.02979	0.990686	0.701861	0.778135	0.767377	0.895565	1.25516
16651303	1.04529	1.57836	1.59031	0.878832	2.12297	0.557485	1.67822	1.64255	1.75732	1.2516	1.26422	1.79345	1.30994	1.1688	0.824951
16651305	5.00938	4.64504	5.0572	5.2894	3.80461	4.53904	4.71288	3.9845	4.03872	3.62813	4.93509	4.22995	4.40875	4.58769	4.17535
16651307	1.12489	1.9484	1.70155	1.77225	1.87568	1.33521	1.5124	1.41562	2.24976	1.40712	1.96131	1.98525	1.49314	1.64317	1.59582
16651309	1.90758	2.83474	1.96931	1.52942	2.16808	1.46951	2.03697	2.07501	2.45509	1.42796	1.78222	1.26847	2.19237	2.34301	2.46658
16651311	2.71152	2.20388	2.28171	1.97058	2.79314	1.54488	1.56542	3.35447	2.94012	1.51775	1.42672	2.85871	1.76056	2.76441	2.0342
16651313	2.48246	2.29921	2.2592	2.38265	2.04148	2.58407	1.93503	3.10157	2.74017	1.83955	1.91161	2.80187	1.42211	1.90535	2.1501
16651315	4.15853	5.05214	3.69896	4.33195	4.22234	4.85412	5.14729	4.472	4.78506	4.42209	4.31504	3.98335	3.41096	4.27457	3.50707
16651317	1.00381	1.0433	0.990733	0.716942	0.909734	1.02446	0.812881	1.37343	1.16853	0.685122	0.867616	1.06126	1.10686	0.907658	0.925007
16651319	3.58333	2.8962	3.74149	3.86398	3.711	3.82187	3.70432	2.92136	2.92567	3.1361	4.21228	2.06836	3.4349	2.43285	3.32553
16651321	2.88867	2.03861	2.77305	2.64884	3.18761	1.16366	2.27223	3.02552	2.61758	3.06907	2.04135	3.96708	2.82577	3.32036	2.64855
16651323	2.96116	2.16236	2.94284	2.06475	2.75091	1.98321	1.38961	2.59928	2.40103	2.87789	1.72382	2.88886	1.36017	2.54497	2.71731
16651325	4.56981	4.94515	3.41459	4.45392	3.55509	3.64759	3.68855	3.58675	5.35825	4.23541	4.28294	4.88373	4.09108	4.12529	4.74047
16651327	3.52313	2.66955	2.42224	2.06545	2.73372	2.16143	3.16142	2.74596	2.37977	2.76248	3.78824	2.76092	2.66099	3.4609	5.07308
16651329	2.48374	1.95162	1.97949	2.69857	1.43104	1.81105	3.08259	2.59531	1.8156	2.29207	1.65897	1.68197	2.29715	1.81516	2.8032
16651331	2.84528	3.39429	3.13647	4.42555	3.67761	4.04209	3.80879	1.98917	2.71923	1.47623	1.7745	3.2562	2.02472	1.84923	0.663444
16651333	2.46573	2.18537	1.60792	1.22952	0.976784	1.09529	1.68481	2.46735	1.7909	1.04307	1.67459	1.27476	1.56295	1.57595	2.16804
16651335	2.34064	3.20641	2.51243	3.03629	2.70246	2.65535	2.37033	3.04449	2.44239	2.49389	2.0833	2.35403	2.27452	2.56603	2.7975
16651337	1.01562	1.52309	2.45031	1.25537	1.49738	0.89429	1.27075	1.36118	1.54953	0.887544	0.953363	2.69681	0.845638	1.14296	4.59815
16651339	0.736679	1.1893	1.36394	0.869262	1.08331	1.28366	1.37785	1.076	1.19193	3.53961	1.37954	1.81381	1.11182	1.02311	2.00942
16651341	3.23012	2.12169	1.93649	2.31011	2.66115	2.42586	3.34035	2.67987	2.32542	2.77142	2.49258	2.22071	2.17307	2.9234	3.15675
16651343	1.95105	2.62701	2.36788	3.01754	2.24714	1.55267	1.70416	2.10098	2.4172	1.8398	3.56443	1.83841	2.35595	3.02427	4.58349
16651345	5.00671	4.40783	4.32705	4.76353	4.3151	3.21423	3.95933	4.65564	4.64317	3.35566	4.56966	4.70378	4.67634	4.95256	6.58458
16651347	4.40502	3.00334	2.85133	3.05462	2.98304	2.5983	2.02596	2.66944	4.07522	2.20514	2.90645	4.13762	2.29542	3.19568	5.53455
16651349	3.54477	3.62573	3.41125	3.73152	2.79741	4.43601	3.74494	3.39731	3.49453	3.58568	3.18093	4.01163	3.8534	3.34862	5.2734
16651351	3.15267	1.40611	1.9451	2.00593	1.43763	0.848701	1.86899	2.10956	1.52844	1.78002	0.970528	2.49404	1.53853	2.29343	3.98456
16651353	3.01294	3.11317	2.2236	2.48531	3.35507	1.351	2.58418	2.42595	3.35665	2.83149	3.16696	4.12249	3.29966	2.0679	5.41247
16651355	2.95643	3.44274	3.26763	2.23824	3.73554	2.19651	2.94963	3.28256	3.42058	2.47464	2.6359	2.65607	3.52473	3.63433	5.29963
16651357	2.69849	2.91072	3.43389	2.14138	3.33746	2.46542	2.23032	3.33672	3.28352	2.47875	2.0867	3.78578	3.48788	2.31152	5.41833
16651359	1.39455	3.11769	2.65978	2.77281	1.9311	2.11081	2.2882	2.19897	3.3199	2.62012	2.38512	2.39689	4.1875	2.60052	4.81423
16651361	2.6919	2.88918	3.56611	2.65394	2.44862	2.08624	1.91965	2.65124	2.70477	3.50972	2.03544	3.97794	3.21038	3.64446	4.24782
16651363	4.34375	5.43589	5.39186	4.10015	4.1323	5.01465	5.95796	4.10015	5.92223	4.76525	5.8375	5.45345	5.17547	4.89765	4.31026
16651365	1.24601	2.28621	1.85863	2.00388	1.09202	1.0132	1.36318	1.43525	1.32396	1.00294	0.985299	0.973558	1.07345	1.19322	2.32462
16651367	2.73539	2.13786	2.32388	2.50498	2.60025	2.40233	1.9951	3.97249	2.60655	2.36293	3.111	3.15317	2.59221	3.08746	3.15691
16651369	2.73555	1.86519	2.05298	0.949892	1.27607	0.775186	1.47956	3.57885	1.35181	1.30094	1.45535	1.93426	1.14028	1.91604	3.29604
16651371	0.962677	1.92322	1.51331	0.973177	1.52823	0.895945	0.969529	2.30576	1.32851	0.735492	1.04241	1.78884	0.811436	2.07362	2.16403
16651373	0.750271	1.31027	0.89664	0.78392	1.10472	1.14452	0.8798	0.93325	0.994282	0.925253	1.3455	0.917311	1.23064	1.57667	0.962749
16651375	2.38805	3.28772	2.8614	3.32249	3.06913	2.47794	2.25943	4.50558	3.55495	2.98334	2.81399	4.72936	2.5864	2.74694	3.53647
16651377	2.46915	1.96263	2.79235	1.30481	2.21573	1.08296	1.67966	3.37316	1.89927	2.29366	2.58566	2.48086	1.64956	3.22274	3.3335
16651379	1.25451	1.32635	2.73132	1.39774	2.32324	1.45221	2.15851	2.4186	2.44574	1.47026	2.07507	1.53376	2.36955	1.56504	2.36961
16651381	1.21052	0.970999	0.935435	1.27688	0.688033	1.38983	1.01886	1.85209	1.10432	0.651432	0.809271	0.822375	0.863946	1.56968	1.98373
16651383	1.17125	1.6226	1.38973	1.02952	1.63048	1.15841	1.6692	1.94096	1.56146	1.54493	1.05091	2.51048	1.07769	1.71851	3.13416
16651385	2.22918	2.58688	2.48417	2.9672	1.99309	2.01876	1.69405	2.15943	2.84432	1.97512	1.65964	2.46045	2.85527	2.75446	2.716
16651387	4.95333	3.65784	4.76566	4.2261	3.56464	3.18624	3.95152	3.71117	4.16883	4.17778	4.74497	4.02434	2.96208	4.20643	3.22003
16651389	0.83115	0.777446	0.959213	0.885086	1.04259	1.41936	1.05593	0.986197	0.923955	1.05374	0.91161	0.79368	1.19559	1.4701	1.00677
16651391	1.61427	1.79652	1.53371	1.46993	1.77407	1.58704	1.37169	1.2662	2.09681	1.37712	1.52703	1.7943	2.24745	1.75369	1.38554
16651393	0.993647	0.879629	0.80109	0.956322	0.601209	1.21522	1.27328	0.580227	0.823406	1.12028	0.781503	0.613328	0.57889	0.625141	0.811612
16651395	1.0516	1.19239	0.955585	0.978771	0.927219	0.884537	1.10989	1.14935	1.54078	0.99638	0.865442	1.07766	0.716782	1.015	1.09525
16651397	2.18592	1.89008	2.44768	2.12368	2.18153	1.82681	1.87439	1.48318	2.7673	1.5008	1.7218	1.99383	1.94197	1.32156	1.92162
16651399	1.77675	1.72866	1.91816	1.67742	1.78815	1.90615	2.21988	1.46622	1.1524	2.22223	1.42599	2.12058	2.17641	1.49803	1.33198
16651401	1.57176	1.758	1.43922	1.69885	1.90569	1.90422	2.4026	1.35649	1.40353	1.60766	1.55551	1.65494	1.67884	2.32037	0.984912
16651403	2.54944	2.87662	2.11935	1.80382	1.97272	1.58073	3.98643	1.9771	2.3369	1.79602	1.75898	2.91527	3.34707	2.26251	3.6741
16651405	2.35725	2.34029	2.89809	1.61908	2.36912	2.5972	2.41072	2.7662	2.80478	2.01188	2.38052	2.52968	2.83789	2.66862	2.77963
16651407	1.2518	2.21232	1.34061	1.57786	1.69408	1.20744	1.07452	1.06497	1.02284	1.23254	1.08163	1.2599	0.960798	1.27568	1.54758
16651409	3.1374	2.77045	3.51931	3.20616	3.61376	3.50755	4.51319	4.19725	3.80854	2.63346	3.8915	4.24095	4.10577	2.87833	3.7545
16651411	1.42822	1.42301	2.11757	2.13551	0.9996	1.63033	1.33875	1.61469	1.76891	1.52147	1.54307	1.02323	2.47788	1.16268	2.67894
16651413	2.18571	2.91923	2.14587	3.49567	3.73056	2.79586	3.35363	2.96912	2.94757	2.91636	3.35327	2.87645	3.10903	2.93315	2.18756
16651415	3.42565	3.05686	2.1842	2.92435	3.33235	2.99014	3.06861	4.63455	2.43382	2.41106	2.81439	3.35049	2.36414	3.08163	2.81592
16651417	3.58246	3.74914	3.28247	2.60277	3.66026	3.93801	4.08863	3.12145	2.41148	3.61933	3.70317	3.4871	3.04019	2.74862	3.17067
16651419	1.58647	0.901962	1.89161	1.66503	1.6982	1.46203	1.05413	3.10781	1.07838	1.07818	1.50544	1.59661	1.30757	1.81012	1.40593
16651421	5.47805	5.3129	5.35574	6.14406	5.37364	6.35277	5.82008	5.64188	5.80592	4.55833	5.60543	5.01449	5.13018	5.34397	5.05682
16651423	2.43457	2.9021	1.7505	1.75005	2.26834	1.76112	1.89901	2.32387	2.29296	1.49707	1.74437	1.74681	2.0169	1.95924	1.79662
16651425	7.35307	7.46311	5.85257	7.77458	6.75224	6.04998	7.0141	6.53214	6.0083	6.41917	7.07963	7.17446	6.76471	6.66436	5.89688
16651427	5.65852	5.45529	4.31039	6.10425	4.85038	4.22835	4.75533	4.69723	4.86302	4.82333	5.3523	5.64401	4.5081	4.53128	4.36401
16651429	2.55471	2.89714	2.969	2.74859	1.88668	1.4737	2.16918	3.25931	2.3133	2.79308	2.29873	3.02015	2.69418	2.55955	2.33139
16651431	4.78064	4.94957	4.05868	5.04574	4.95921	4.50273	3.82442	4.57873	4.62343	4.72087	5.06152	4.20295	4.6298	4.37953	4.88357
16651433	5.72817	5.74102	5.00953	6.20383	5.11981	4.06314	5.74301	4.63745	4.10406	4.81658	5.64092	5.37239	5.02368	5.09629	4.30422
16651435	6.51616	6.55698	6.3659	6.92298	6.57466	6.7941	7.43527	5.93615	5.87578	6.24306	6.53612	5.96958	6.48783	6.40315	5.84712
16651439	2.52908	4.17194	2.61347	4.12156	3.12339	3.03088	3.14939	3.8196	2.67929	2.80568	2.30926	3.57221	3.58612	2.37503	3.35305
16651441	2.85381	2.58747	1.86278	3.04871	2.31125	3.13116	2.94542	2.71851	2.15758	5.36654	2.01261	3.1538	4.28719	2.00188	1.99691
16651443	4.25041	4.11081	2.53941	4.81631	3.73529	4.40187	4.47188	3.77466	3.30807	3.40272	4.48569	2.79987	5.07226	2.97672	4.05417
16651445	1.66884	2.12254	2.11823	2.67998	2.48337	2.42606	3.03464	3.34985	3.12845	2.92167	1.95137	2.20415	2.55742	3.02347	2.51858
16651447	2.78994	3.33991	2.31118	4.39873	4.20993	2.28831	2.48724	2.7119	2.3125	2.86113	3.63222	2.31615	3.14503	1.74966	2.91546
16651449	6.56332	6.41183	5.50111	6.97567	6.62849	6.79027	6.49248	6.67686	6.17772	5.55396	5.89541	6.29327	6.57558	6.17226	5.86841
16651451	4.08789	4.46007	3.62235	5.31605	4.04355	5.16002	4.43634	4.47799	3.52536	3.77672	3.90282	4.61206	3.45062	4.42482	4.27235
16651453	3.41297	3.65907	2.47615	4.8488	3.73979	2.76441	3.81039	4.83603	3.01526	4.36656	2.02693	2.59685	3.33053	2.4706	2.92607
16651455	4.76889	4.39363	2.94228	4.44828	3.9661	3.66569	4.96639	4.44633	3.69913	3.3871	3.2423	4.36609	4.84754	3.67854	3.79351
16651457	2.30525	2.56162	2.43826	2.98899	2.55092	1.97512	3.4875	3.31241	2.43949	2.25077	2.967	2.33163	2.8591	2.85405	1.75142
16651459	2.37595	2.85794	1.63303	2.92657	2.32294	3.2292	2.59467	2.62148	1.90414	2.18735	2.98399	2.69567	2.05704	1.91843	2.28729
16651461	1.78053	2.523	2.64146	3.11116	2.5497	1.49994	2.91531	2.75878	2.07159	2.48174	3.30018	2.65127	2.69382	4.09037	2.13779
16651463	3.33036	3.39951	2.80294	3.27695	2.56982	3.74703	3.74144	3.312	2.76234	3.19215	3.45537	3.84402	3.479	3.2744	2.94689
16651465	4.32765	4.73782	4.08552	5.62453	4.49985	5.95019	4.89877	4.56621	3.3514	5.12575	3.88077	3.98901	4.49479	4.09297	3.79567
16651467	1.44784	1.47535	1.56607	1.11376	1.98639	1.19687	2.39964	2.03513	1.35426	0.774793	1.50918	3.02776	1.9825	2.07697	3.26429
16651469	2.44865	2.15795	2.29551	3.24528	2.18174	1.45293	1.70721	1.65973	2.97621	1.21595	2.3973	2.59716	3.10691	2.07697	2.43387
16651471	3.53625	3.39185	3.31972	4.24563	4.3352	3.13696	3.96867	3.10332	3.31418	2.65149	3.17234	3.30057	4.07781	3.14558	4.72617
16651473	3.31061	3.71352	2.72304	2.57447	3.91767	2.51753	5.18537	3.32769	4.76771	4.66273	3.5503	4.62876	4.71592	3.00656	3.8676
16651475	2.25747	3.79826	2.5563	5.401	5.75577	4.58529	6.39157	4.80255	3.26238	5.34281	5.39489	4.36342	5.80353	4.34375	4.60608
16651477	0.98509	1.42045	1.26327	0.909834	0.801213	0.665416	0.850509	0.882673	0.702272	0.882592	1.16235	0.946929	1.00896	0.970331	1.12928
16651479	4.4334	3.68882	2.9283	4.91828	3.13614	3.70778	4.89063	3.98672	3.89276	5.21675	4.01119	2.3499	2.17735	3.52742	3.90887
16651481	1.26139	1.29521	1.01206	1.41915	1.5442	1.1663	1.16818	2.13994	1.66576	1.00403	1.84411	1.33088	1.78829	1.73499	1.74789
16651483	1.4929	1.59899	2.08383	1.90162	1.60255	1.03809	1.96823	2.7217	1.23991	2.12575	1.60597	1.35801	1.91424	2.19481	1.90163
16651485	4.22087	4.19809	3.3639	5.00308	4.16871	2.91131	5.19568	4.6689	4.465	4.02797	4.2439	4.28295	4.70108	3.97843	4.4837
16651487	6.03852	6.29293	5.12884	6.54505	5.60572	6.12213	6.30217	5.13965	5.18497	5.12401	6.38024	5.40079	6.41026	5.58864	5.62376
16651491	6.88013	7.42339	8.11865	5.99021	8.16258	4.55665	7.52773	7.52078	7.38858	6.77922	7.0603	7.42991	7.07997	7.78487	7.42157
16651493	2.15304	2.41224	2.53682	3.7236	1.38614	1.14759	1.04958	1.20779	2.06203	2.5074	2.53904	1.96917	2.42231	1.98913	1.21408
16651495	1.74761	1.16647	2.03783	2.19431	3.06788	1.78369	1.5663	1.90027	2.44193	2.11734	2.24729	0.95375	1.81514	1.71614	1.85872
16651497	2.55322	2.04871	2.56318	1.79333	1.75292	3.4351	2.54821	1.57965	2.51916	2.86632	1.96765	2.53227	2.07865	3.18747	2.67902
16651499	2.80875	3.39611	2.65037	3.05912	2.40762	3.40016	4.46166	2.62126	3.1907	3.89312	3.00383	2.9365	3.08966	3.65337	2.83558
16651501	0.75824	0.845324	1.52483	0.720303	1.04471	0.650813	0.754452	1.01426	0.821742	1.3743	0.892992	0.662521	0.630883	1.07706	1.04563
16651505	1.14418	0.881164	0.837301	1.04155	1.02314	0.971185	1.01002	1.03673	1.44896	1.08682	0.897664	0.803233	1.15445	1.52215	1.2528
16651507	0.857922	1.31091	1.03128	0.820848	1.05686	1.55241	1.10081	1.86067	0.818136	1.26376	0.939865	1.49878	1.36629	1.03259	1.46622
16651509	3.21084	3.17556	2.88446	3.70754	3.38118	3.41689	3.52893	2.72994	3.54327	3.00983	3.30816	3.83485	3.48355	3.73522	3.4921
16651511	4.70224	4.81634	5.13639	3.6522	4.45742	3.37714	4.27925	4.21825	5.38053	5.11469	4.9671	4.71518	4.21415	5.41944	3.79453
16651513	1.6285	1.50331	1.94286	1.04913	2.62048	0.89387	1.50475	1.33504	2.08755	1.69485	1.55036	1.47772	1.65488	1.78166	2.86823
16651515	4.66085	3.411	3.79641	3.57058	3.61967	2.76679	3.45192	1.80491	4.03736	3.40817	2.88164	3.91204	3.21384	3.61988	3.10262
16651517	3.4916	4.26898	3.99019	2.42783	3.69063	2.93107	3.60215	3.20522	4.31804	3.82324	3.57837	4.06807	2.79928	3.59618	3.01158
16651519	2.39502	2.43236	1.95168	1.3964	2.1154	1.74598	2.96815	2.81158	3.52374	2.30582	2.85887	1.60405	2.51407	2.32722	2.58092
16651521	4.95481	3.5287	3.57989	4.45158	3.17272	3.86902	3.13049	3.80834	4.02108	3.35057	3.6675	2.54942	3.1487	2.77705	1.49278
16651523	2.13283	1.6598	3.46458	1.02455	1.4692	1.85417	2.44627	1.10539	1.52449	1.13786	1.64991	0.763197	0.614919	1.51066	1.39368
16651525	2.92591	2.40282	2.56009	2.84755	2.51358	2.80974	2.85001	2.63902	2.70821	3.37406	2.89573	2.54456	2.98664	2.91167	2.58842
16651527	3.55572	2.66689	3.30583	1.49234	2.79388	2.05423	1.7709	3.01026	2.75274	3.17143	2.76972	2.53365	3.15943	2.72026	2.35825
16651529	2.37619	1.40903	1.78483	2.19779	2.14094	1.68435	1.30207	1.72327	2.41078	2.39819	2.11113	1.95926	1.70675	1.70897	1.49144
16651531	1.87126	1.08387	1.60475	0.959181	0.929837	1.25966	1.26224	1.44451	1.50723	1.191	0.857745	1.5115	1.67697	1.46866	1.56155
16651533	1.26591	1.75372	1.54594	1.59478	1.58654	1.62116	1.11087	1.03585	1.28103	1.35982	1.25099	1.57669	1.21239	1.2413	0.985619
16651535	4.00799	4.95949	5.38509	6.02037	5.70129	5.9713	6.2116	4.77657	5.49128	5.9029	5.89946	4.5285	6.1755	5.58864	3.81972
16651537	2.91789	2.14623	3.24948	1.8161	1.90449	2.32038	2.49587	1.71937	1.78566	2.41031	2.29202	2.25923	3.45095	2.22061	2.43101
16651539	1.31139	1.0295	1.10607	1.13318	0.776232	1.12075	0.71081	1.55916	0.851527	0.945248	1.05642	1.05958	0.892502	0.880503	0.83527
16651541	2.11618	2.65056	1.50895	1.43	2.44816	0.898986	1.50443	1.73586	1.35258	1.35615	2.31229	2.08433	1.89327	1.67773	2.27087
16651543	2.33915	1.57575	2.3246	1.99447	2.24656	1.21959	1.71619	2.06011	2.65312	2.94353	1.51327	1.80008	2.56713	2.08542	2.31244
16651545	1.06428	1.70094	1.49124	1.45631	2.32733	0.976382	1.16506	2.96714	1.04933	1.64981	1.97901	1.02765	1.86867	1.60637	1.50217
16651547	2.29232	1.57766	0.975917	2.06989	0.891796	1.22411	2.68118	1.01135	2.08149	1.40364	1.20073	1.32665	1.55689	1.44057	1.705
16651549	2.2148	1.9692	2.454	1.55349	1.44655	1.66262	1.14879	1.14	1.63272	1.63987	1.84462	1.37323	1.80252	1.15765	3.29344
16651551	4.42122	4.23239	3.64824	4.50422	4.18296	4.17758	3.85429	5.07174	4.83561	4.85217	4.17915	4.77007	3.87241	3.87448	4.08239
16651553	4.26527	3.41611	3.73074	3.82917	3.56866	2.30239	3.32764	2.53855	3.29587	3.00378	3.02277	4.27391	2.63307	3.18262	4.53084
16651555	1.19058	1.35681	1.20288	1.07015	2.50579	1.43013	1.89197	1.24529	1.1407	1.01026	2.0439	1.3924	1.26029	0.850956	2.24404
16651557	3.79159	3.38496	4.39428	3.86642	2.93065	4.13128	3.57453	2.21082	2.88065	3.41107	3.34118	2.4546	2.92812	2.94871	2.44723
16651559	1.74823	0.949198	1.07728	1.07391	1.78105	1.41729	1.37171	1.03398	0.991197	1.49856	1.18663	1.44766	1.29908	1.4009	1.20941
16651561	1.18158	1.60986	1.40625	1.46935	0.939651	1.26729	1.3083	1.55915	2.28827	1.93792	1.83037	1.50361	1.44439	1.2549	3.04542
16651563	2.13784	1.67249	2.03287	1.20992	1.34971	1.75443	1.81626	1.62395	1.2892	1.14556	1.41229	2.10209	1.98141	1.72484	2.265
16651567	2.11949	2.87932	2.36525	1.8024	1.90069	3.00816	3.14803	2.37668	2.42777	1.87636	1.7806	2.85908	1.94211	2.61629	2.85085
16651569	1.63086	1.51359	1.48391	1.77159	2.04043	1.79092	1.54474	1.24159	1.04613	1.38898	1.50888	1.42424	1.14978	2.00612	1.73884
16651571	1.15947	1.3189	1.49444	1.32326	1.03022	1.10638	1.31875	2.50584	1.46449	1.62974	1.18752	1.67462	1.71091	1.25751	0.995951
16651573	1.33538	0.845231	1.03128	0.956019	1.15679	1.07957	0.769529	0.951012	0.957018	1.37725	0.769529	0.971858	0.978607	0.866362	1.04586
16651575	3.33096	3.59807	3.29327	3.88875	3.23173	3.77271	3.26504	2.58756	3.61263	3.85897	3.1822	3.27608	3.18517	4.59555	3.78758
16651577	3.37136	1.28102	1.19505	1.20438	1.39397	2.49983	1.99169	1.31796	1.17005	1.83697	1.85319	1.22681	0.88028	1.84923	1.60241
16651579	2.25395	1.53338	1.36117	2.70116	1.39206	3.22963	1.34427	1.91214	1.80378	1.40866	1.24181	1.45737	1.08039	2.40589	2.63562
16651581	3.27856	3.70716	3.48545	4.16383	3.09053	3.11589	3.1074	2.80415	3.03342	3.72004	4.01276	3.23886	3.25747	3.03641	2.69194
16651583	3.39677	2.6537	2.74182	3.35763	2.6214	1.53313	2.68614	3.2987	3.80338	4.20168	3.01475	2.68615	1.84223	1.26107	3.36823
16651585	3.05023	3.69164	2.90905	3.56755	4.0541	3.91601	1.71843	2.6605	2.16694	1.68854	2.99774	3.59349	1.96719	1.81917	3.67335
16651587	3.07686	3.46378	1.80758	2.24245	3.93291	1.03812	2.41923	2.79591	2.58912	2.15348	4.1697	4.90383	1.78949	2.18322	1.99175
16651589	3.05881	3.97264	2.7658	4.55908	2.82116	3.53807	4.20434	3.82578	3.87957	3.09795	4.3669	3.53865	5.61493	3.97868	3.74664
16651591	1.10115	1.36117	1.71823	0.412076	0.733478	1.74843	3.38527	2.52807	0.843125	1.0183	0.809761	0.490894	0.600385	0.928777	0.484669
16651593	1.44246	1.69555	0.951445	1.26704	1.40396	1.4022	1.25868	1.59058	1.14572	1.28439	1.06786	1.8265	1.47358	1.13327	1.83346
16651595	4.93755	4.41981	4.53352	4.52021	4.58516	4.60165	4.15582	4.44686	3.86828	3.00076	4.52829	4.77925	2.3911	4.22273	3.78517
16651597	3.85103	1.45791	2.60102	2.44706	3.77822	0.938798	1.08669	2.62407	3.23365	2.15176	2.31451	3.53718	2.35858	3.78656	3.13755
16651599	5.81587	4.10901	4.76391	4.88269	4.97846	3.07529	4.80385	5.69581	5.2966	4.52383	5.07195	5.62046	4.57726	5.13487	5.62583
16651601	4.89795	4.15922	3.52837	4.0731	4.37157	2.69859	3.72694	5.41542	5.17476	3.57077	4.47122	5.42361	3.89552	4.90023	4.84773
16651603	6.09103	3.62365	4.31244	4.07521	4.80606	3.25795	4.68439	4.77192	5.07865	4.49248	4.29842	5.30598	4.15443	4.81697	5.457
16651605	2.91396	2.00519	1.69588	1.00023	2.63597	1.50472	1.94637	1.6753	2.162	4.5235	1.15279	1.52815	0.840552	1.82636	0.761174
16651607	1.72289	1.27561	1.24277	1.30782	1.4624	1.19446	1.7885	1.52921	1.91289	2.0066	0.89168	1.8308	1.71458	1.76833	0.925315
16651609	4.53663	3.34923	4.08978	2.42748	4.70053	2.12651	3.96635	4.17891	4.43795	4.63047	3.68751	4.68087	3.31356	4.40971	3.72098
16651611	3.07115	3.2503	3.22762	2.80918	2.5551	2.71073	3.52458	4.83772	4.72151	3.64654	3.25497	3.55146	3.21898	3.875	3.71641
16651613	1.77113	1.82511	1.09565	1.16466	2.4692	0.846397	1.96124	2.01498	2.17287	1.45803	1.12887	1.55588	2.0311	1.79942	1.23617
16651615	2.39248	2.82278	2.31557	2.52041	1.82685	1.97526	3.09219	2.75714	3.04894	1.95216	3.58394	3.48437	3.65014	3.005	2.9015
16651617	3.02158	1.95668	0.889899	1.76787	1.44587	1.02299	1.77613	2.74393	1.4918	1.48606	2.29581	2.52262	1.90965	2.05466	1.5553
16651619	3.6654	2.13621	2.00243	2.0905	1.23863	2.02835	1.66767	3.68537	3.33349	2.06318	2.04131	1.74704	2.32429	2.10184	2.6219
16651621	4.20166	4.52575	3.84004	4.12026	4.35175	3.99985	4.84063	4.24901	4.90419	5.42466	4.64825	4.22406	4.14342	4.53621	4.12153
16651623	4.40355	4.2265	3.97676	3.63222	3.97337	1.63997	4.43302	4.27308	4.69673	3.65694	4.20976	4.34603	4.22221	4.38746	4.34966
16651625	4.50731	4.9253	3.82576	4.56971	4.53329	4.71751	5.17969	5.4836	6.00858	4.70845	5.12578	5.55022	4.73647	4.74592	5.36107
16651627	3.08205	3.04697	2.10045	1.88584	2.13263	1.684	2.94591	3.23371	3.0491	2.45911	3.34597	2.74831	2.47092	2.5143	2.58661
16651629	2.75101	2.17478	2.73097	2.57447	2.91474	2.5819	2.43249	2.96749	4.40156	3.41526	2.72136	2.43552	2.83833	2.88256	3.33408
16651631	4.84555	4.20615	4.23515	4.49729	4.15041	2.43611	4.25223	4.09338	4.77026	4.35452	4.25264	4.51004	4.14425	4.46951	3.95793
16651633	1.99112	2.36132	1.48143	1.85328	1.72177	1.47686	2.67148	2.69096	2.43693	1.2321	1.59868	2.0805	1.36502	1.30763	1.24498
16651635	5.54951	4.90117	3.5037	3.77184	4.16545	2.18178	4.50338	5.48176	5.45089	4.82914	4.9797	5.62165	4.32553	4.71729	3.96143
16651637	1.28808	3.56603	2.52452	1.23117	1.17535	1.15216	1.8828	1.74397	2.33246	1.33199	1.3673	2.52027	2.14569	1.83132	2.25208
16651639	1.84462	2.517	1.87024	2.73164	3.30792	1.91429	2.67012	5.14077	3.67887	4.0443	3.06785	3.65133	3.56059	2.71539	3.01212
16651641	5.58334	2.92886	4.01612	3.95748	5.63943	2.02366	4.08986	5.09939	5.24138	3.55628	4.70142	5.75572	4.63723	5.03607	5.2494
16651643	6.26458	5.77779	5.41829	5.82389	5.73005	3.54406	6.2301	5.73866	6.36932	5.22762	5.88623	6.17381	5.01129	5.82464	5.55968
16651645	5.97205	6.0186	5.66416	5.43689	5.73396	3.03891	6.17583	5.67364	6.39375	4.98508	5.88156	6.02161	4.95009	5.71924	5.13594
16651647	6.79253	5.96011	6.69853	6.15364	6.48242	5.03712	6.46913	6.47994	6.95085	5.42206	6.36937	6.62281	5.67795	6.03548	6.07307
16651649	7.0991	6.56075	6.50837	6.39601	6.14047	5.28205	6.62284	6.41194	7.17981	5.43161	7.03908	6.16258	6.10638	6.64999	6.12854
16651653	7.94328	7.17922	7.0652	6.65879	7.21759	5.71654	7.15938	7.59109	7.77518	6.64979	7.74931	7.47527	6.93341	7.85892	6.13355
16651655	8.28331	7.68488	7.17134	6.05598	7.58964	4.16379	7.61831	7.4105	8.10814	6.35861	7.65179	7.7144	7.07568	7.54846	7.11428
16651657	7.83255	6.99758	6.88978	6.32163	6.97235	4.43491	7.3884	6.79024	7.46112	6.50211	7.42158	7.1487	6.35497	7.43984	6.49334
16651659	2.25726	1.52795	1.68464	1.6482	1.83114	1.65459	1.55446	2.5724	2.35332	1.40352	1.01683	1.40127	0.868551	1.5529	1.5978
16651661	5.21717	3.52014	2.53221	3.83585	2.82637	2.29945	3.8393	4.22728	4.68576	2.68453	2.63087	4.19005	3.51936	3.03347	4.76245
16651663	4.45523	3.02056	3.91312	2.81994	4.18812	2.33835	3.65382	4.32569	4.52486	3.61239	2.6659	4.42402	4.26057	4.35451	4.45797
16651665	4.50669	3.18214	2.7023	2.55582	3.15918	1.90893	4.05646	3.45858	2.79446	3.26754	2.23043	4.16732	2.75202	4.32756	4.0954
16651667	4.76406	3.58709	2.52574	2.93256	3.21372	3.11294	2.64695	3.83177	3.20616	3.1651	3.48336	4.54039	2.2836	3.11074	4.48256
16651669	3.81821	3.02303	3.01145	3.37313	3.51896	3.38576	3.92561	4.43156	4.12818	2.93867	2.94183	4.70252	3.29217	3.42304	3.24961
16651671	4.83241	4.50695	3.22566	2.99921	3.76441	2.65478	4.00878	4.13402	3.72035	4.03057	3.30774	4.84942	4.09064	3.94818	3.90253
16651673	5.79731	4.1442	4.03246	4.04066	4.82776	2.08862	5.22746	5.15694	4.1511	3.41678	4.30808	6.2163	4.26438	4.83684	5.24561
16651675	3.35629	2.50145	1.79924	0.795248	2.79251	0.842188	2.98226	2.79402	2.53737	6.50909	1.89706	5.03914	2.57982	2.9645	4.68309
16651677	4.24826	3.84998	3.6998	3.57896	4.43187	3.88761	3.9855	5.09532	4.75221	3.83906	4.78731	5.47431	4.45013	5.40202	4.79294
16651679	4.47501	3.83365	3.96429	3.4072	3.86317	3.72704	4.62703	4.09503	4.70136	4.325	3.90242	5.51048	4.28645	4.61813	4.34323
16651681	3.12069	2.05354	1.73248	1.54972	2.56292	2.60592	3.48563	2.82962	3.64839	1.85847	3.22818	4.38095	3.08963	3.69437	2.54706
16651683	3.86532	3.1044	3.69537	2.54848	4.25423	2.32655	3.07125	4.31935	3.80639	3.18597	3.40088	5.63425	3.7322	4.40203	4.57519
16651685	3.61363	2.94121	2.92825	3.23247	2.78974	2.85881	3.52361	3.94291	2.89556	3.28697	2.78134	3.97658	3.56421	2.94587	3.36591
16651687	1.72079	1.28493	1.52468	2.28705	1.03112	1.85343	1.31063	1.36573	1.7637	1.51235	1.5343	1.77372	1.75797	1.69403	1.87369
16651689	3.77112	3.37457	2.34284	3.53411	3.35633	2.80767	2.77276	3.75439	3.08479	2.55595	4.03469	4.74445	3.73845	3.44841	3.11305
16651691	3.47873	2.43606	3.00585	2.63424	2.59279	2.74337	2.79397	2.30864	3.21008	2.24835	2.08926	3.09773	2.87836	2.68982	3.45419
16651693	2.21278	2.07553	2.12113	1.6718	2.28421	2.50312	1.89706	1.59251	2.12436	2.1189	1.11786	2.43141	2.42442	1.36988	1.4299
16651695	2.40353	2.12458	1.88441	1.89607	2.45782	2.62933	2.5285	2.90276	2.77829	2.06029	2.42147	1.7616	2.5749	1.85944	3.06095
16651697	3.51227	2.75777	3.06864	3.37031	3.68273	2.40096	4.06905	3.43889	2.82362	3.39029	3.44641	2.50478	3.70523	2.22144	2.75939
16651699	1.5983	1.60047	1.81085	1.50864	1.95022	1.21385	1.99547	1.71851	1.23102	1.44782	1.04435	1.97531	1.8058	1.69757	1.09219
16651701	1.51737	1.18544	1.44788	1.06426	2.13555	1.09435	1.40552	1.64925	1.94539	1.34101	1.63606	1.10214	1.37312	1.64117	1.81157
16651703	2.15021	2.02289	2.44282	2.23903	2.37785	2.59956	2.11834	2.29282	2.30567	2.61889	2.56764	2.43817	2.0902	2.5064	2.25564
16651705	1.31066	0.999632	1.38883	0.801329	1.82798	0.827806	1.21883	1.27524	1.32385	1.9204	0.987533	1.07924	1.32789	1.11641	1.24662
16651707	1.53901	1.94861	2.17698	2.39204	3.2291	2.05673	1.53448	2.23799	1.78129	2.57219	2.36165	2.32336	2.82438	2.46938	1.96476
16651709	1.65788	2.35078	2.34641	2.50031	2.13047	2.54727	2.33362	2.17176	2.1212	1.76009	1.40099	1.92584	2.08449	2.35514	1.3518
16651711	1.25262	1.3337	1.55825	1.09278	1.07154	1.76231	1.27147	1.27751	1.25901	1.46483	1.05519	1.14943	1.6632	1.19967	1.586
16651715	3.02026	3.19484	2.99424	2.60277	2.43557	2.33895	2.903	2.45627	2.24936	2.86651	3.29483	3.29282	2.32525	3.26471	3.87168
16651717	1.80753	2.16269	3.07887	3.46234	1.77778	2.53578	2.05865	1.74408	1.28616	2.45188	2.29529	1.72082	1.85198	1.58688	1.28951
16651719	3.41869	3.94888	3.44434	3.06058	2.69773	2.58275	3.44295	2.72373	4.03188	3.40849	2.44599	3.65133	3.63368	2.59441	3.23405
16651721	1.31808	1.81144	2.33135	1.47997	1.73888	1.72371	2.2548	2.7912	1.88143	0.942992	1.22211	1.47576	1.82622	1.81734	1.46959
16651723	1.16542	1.13341	1.92776	1.80614	1.75946	1.66976	1.38302	1.22552	0.988208	1.24805	1.33993	1.01425	2.05069	1.09104	1.67055
16651725	1.01686	1.52366	1.87726	1.50893	2.31919	1.14796	1.58458	1.50797	1.69354	1.25903	1.12366	1.54136	1.81026	1.18143	1.3619
16651727	1.68971	2.03461	2.63183	1.1896	2.67068	2.54505	1.36793	1.71377	2.32446	4.02333	2.04787	1.84134	1.36166	1.59947	2.16976
16651729	1.61189	2.36922	2.78309	2.57447	3.38256	3.29896	1.19096	2.43423	2.48495	3.43623	3.23598	2.43665	2.5585	3.10794	2.49983
16651731	4.56149	3.24345	3.71481	3.60391	2.95145	4.90642	4.35584	3.8435	3.02463	4.38404	3.63056	4.24539	3.89011	3.36775	3.65354
16651733	0.909852	1.75407	1.59144	1.82862	1.7902	0.989127	0.987786	1.55239	2.80352	0.939344	1.00383	1.32152	1.65488	1.62332	3.08967
16651735	1.69956	2.24074	2.02601	3.0007	2.4584	2.65399	1.9735	1.79084	2.31924	1.77952	1.79433	1.68219	2.0711	1.78781	1.76051
16651737	2.37691	3.60265	2.70278	4.84562	3.70516	2.68336	3.52692	2.97358	3.43657	2.33397	4.59583	3.53603	3.90491	2.23206	4.31001
16651739	3.25398	3.47021	3.37164	2.32097	2.81103	2.82625	2.90165	2.77291	3.50871	2.85898	3.15227	1.27764	2.95088	3.16373	2.66759
16651741	2.63929	2.01414	2.60687	2.83168	2.41705	3.18113	1.93577	2.0821	3.11837	1.78861	2.25408	2.51642	2.42157	2.43346	1.67169
16651743	2.87895	2.52383	2.21819	2.39103	2.21829	2.54728	2.36265	1.95606	2.66969	3.06759	2.84496	1.80579	2.22642	2.39547	1.79181
16651745	1.22999	0.891966	1.07409	1.33447	1.27925	1.22854	1.20459	1.07743	1.02455	1.16566	1.02991	0.91382	0.95651	1.09068	1.20869
16651747	2.08914	2.55787	2.7923	2.11969	1.92739	2.827	1.91717	2.22272	2.21139	2.12613	1.43945	3.16268	2.79508	1.92232	1.40853
16651749	2.84045	2.58308	2.49786	2.40203	2.22934	2.28153	1.74192	1.17081	2.85358	3.21184	3.85557	1.65712	1.89587	1.8377	1.43415
16651751	2.1456	3.89974	2.7215	3.22204	3.07444	2.55653	2.48456	2.90539	3.03285	2.40623	3.83935	2.80688	2.84232	3.13142	3.18259
16651753	3.94727	3.74853	3.35023	3.57837	2.73533	3.12205	2.82239	4.22096	3.09318	2.95033	4.24723	2.69973	3.11693	3.55429	3.11391
16651755	3.82734	4.46125	3.89338	2.79563	3.09493	2.34902	2.57927	2.36916	3.14497	2.69688	2.8736	2.96245	2.64602	1.7296	3.12714
16651757	1.66671	1.56188	1.44989	1.55711	1.48309	1.75326	1.57983	1.49363	1.77858	1.71474	1.81941	1.73786	1.51592	1.68861	1.71563
16651761	1.91346	1.86612	2.15187	1.62574	1.60804	1.9151	2.67833	3.16725	1.86196	1.37778	1.45681	2.00652	3.89348	3.04337	3.47384
16651763	4.8105	4.65937	4.64667	4.51152	4.12872	3.03482	4.38902	4.15506	4.72899	3.76834	4.57219	4.26033	4.42776	4.20971	3.97629
16651765	1.71842	2.5426	3.04161	1.77807	2.98577	3.2639	1.95463	2.42136	2.68534	2.74336	2.31443	1.62236	2.28855	3.37309	1.95676
16651767	1.97938	2.02404	2.13494	2.00549	2.00826	2.50148	1.84396	2.99104	2.01492	1.65469	2.26183	3.11915	2.04786	2.41601	1.81451
16651769	2.03159	3.21244	3.80841	3.53322	3.58016	3.32673	2.56831	2.70227	2.88401	3.19496	3.03284	2.9346	3.6445	3.15132	1.85861
16651771	1.34749	1.52503	1.44974	2.03863	1.52693	3.2722	1.79311	1.76917	2.14255	1.13375	2.4903	1.84316	2.11854	1.39311	3.01909
16651773	2.81142	3.67809	2.90454	3.65473	1.96219	3.39412	1.80194	1.5696	2.27899	2.16393	2.13644	2.01522	1.52857	2.53139	2.01183
16651775	2.96621	3.32599	2.64137	2.51333	2.60183	2.09493	3.2554	2.5758	2.63522	2.63563	3.64997	2.45168	3.15974	2.40523	2.23523
16651777	2.28436	2.95336	2.94381	2.15719	1.6926	3.13553	2.86821	1.89408	2.6018	2.49869	2.07082	2.95144	3.16623	2.67311	2.8191
16651779	5.91826	5.88795	5.3714	6.03427	5.42773	6.71293	6.1559	4.94095	5.23146	5.38445	6.46647	5.37451	5.11015	5.46333	3.85977
16651781	5.48059	5.37166	4.73744	5.64002	4.38965	5.15947	4.62012	4.87781	5.16963	4.83854	5.4169	4.82526	4.45191	5.07303	4.19582
16651783	2.651	3.68572	1.93848	2.97082	2.25473	2.49344	2.15219	2.87007	2.3455	5.61658	3.1624	2.39963	2.39021	2.45131	1.63107
16651785	3.65792	3.52612	3.90082	3.88929	2.76667	3.14179	3.52122	3.68325	3.76216	2.966	3.83811	3.03699	2.23022	3.56324	3.24225
16651787	3.85713	3.75625	3.3581	4.40915	4.21735	4.5635	3.31377	3.863	3.94632	3.43623	4.00337	4.78557	4.67882	4.41062	4.1179
16651789	1.67986	2.62901	2.46704	2.24818	1.73856	3.16089	1.52795	1.74286	2.1521	2.56497	3.77552	1.75627	1.58402	2.02011	1.73735
16651791	3.49552	3.18315	2.44115	3.41996	2.91141	2.99809	3.7087	3.31478	2.78833	3.19416	3.04516	2.98559	3.0232	2.96013	2.95825
16651793	3.62727	4.80972	4.34584	4.17409	4.29617	4.2287	5.39058	3.66544	5.1521	4.3676	4.91692	3.76863	5.14139	3.93626	3.81972
16651795	1.92426	4.40848	2.82927	2.53461	2.21308	2.53308	3.20281	3.28871	3.92315	3.0335	2.90821	3.27496	3.22666	3.27412	2.9679
16651797	4.13347	3.31417	3.48259	3.48109	3.47791	3.56172	4.52158	3.49358	2.91281	2.94908	3.62473	3.00963	3.11312	3.60048	3.40409
16651799	1.45005	1.00108	0.883483	1.15873	1.50947	1.41201	1.27809	1.18654	0.896184	1.25375	1.28808	1.04261	1.07518	1.1278	1.38895
16651801	2.87334	3.00536	0.979387	2.17885	2.00743	0.776325	0.872403	2.96681	1.79863	1.61689	1.03084	1.35245	1.15989	2.05731	3.2674
16651803	3.86469	4.52064	4.13086	4.40571	4.60734	5.38018	4.50273	3.6845	4.66464	4.23637	4.35335	4.3024	3.53563	4.22698	3.02557
16651805	5.66621	5.22524	4.88375	4.9588	5.20677	4.62992	3.83397	3.89239	4.51208	3.74185	4.38466	4.59384	3.14736	2.50478	4.27299
16651807	1.55345	2.59402	2.02057	1.36835	1.71008	1.4844	1.56661	1.96936	2.17807	2.26253	1.36978	1.1491	1.69009	1.30441	1.51777
16651809	1.73737	3.18099	2.8593	2.7433	2.02212	2.06252	3.54111	2.21324	2.85251	2.38889	1.89281	2.18328	2.47657	1.80766	1.52071
16651811	1.16906	1.87954	1.14413	1.31281	1.25459	2.35946	0.931222	1.14887	1.76227	1.44274	1.45838	1.57839	1.55878	1.03259	1.39395
16651813	1.85083	2.03925	1.2965	2.31659	1.9431	2.79513	2.30669	2.25718	2.66692	1.46046	1.6997	1.75731	1.67207	2.14636	2.05206
16651815	2.19854	1.1446	1.66821	0.857159	1.24696	1.28948	1.18541	1.0317	1.37919	1.14133	2.23711	1.61538	1.8143	1.32409	1.33472
16651817	2.07209	2.45253	1.49547	2.83515	1.48307	2.42298	1.85639	3.11698	1.84322	2.02612	3.43175	1.96515	1.62653	1.8009	1.95486
16651819	1.38075	1.73809	1.10529	1.28651	1.07389	1.24904	1.17494	1.35547	1.21607	1.34383	1.46019	1.28573	1.42288	1.24863	1.31489
16651821	4.87809	4.73865	5.04885	3.57789	4.47257	6.06246	5.00142	4.72213	4.79426	5.4118	5.23316	4.5285	5.37934	4.62527	3.40029
16651823	2.69732	2.30416	2.64725	2.97051	3.03083	3.05255	3.38195	2.71019	3.27413	1.52958	3.13318	3.10904	3.63375	2.83815	1.66416
16651825	2.15442	1.93326	1.05077	1.76076	2.21887	1.59488	1.43566	1.22688	1.57384	3.1417	2.06064	1.82161	1.55424	2.32648	1.68469
16651827	2.28364	1.88035	2.39729	2.38388	2.12124	2.71965	2.16904	2.00146	2.31177	2.29105	2.57588	2.52903	1.9376	1.68987	3.25824
16651829	2.1921	1.11509	1.8869	1.35981	1.11862	0.877604	1.37387	0.904549	1.443	1.53797	1.18979	1.56566	2.01181	1.28286	1.46166
16651831	2.62675	1.01107	0.979387	1.42945	1.58259	1.22811	1.46767	2.04721	2.04153	1.47093	2.41732	1.14544	1.37978	1.61223	1.26158
16651833	1.82842	2.27584	1.37814	2.00844	1.20826	2.20162	1.76553	1.71203	2.74362	2.10862	3.70559	1.16116	3.13926	1.64465	1.73859
16651835	4.2512	4.14312	3.56403	3.95164	4.76755	5.10828	4.29984	4.48272	3.90191	4.62912	5.02902	4.5926	4.31399	4.96009	3.68825
16651837	2.90577	2.46899	2.8214	2.37993	3.14999	3.11728	3.21711	1.78588	3.08433	3.37926	3.14239	2.82993	2.87957	2.41217	1.99878
16651841	1.49906	2.23807	1.88319	2.7874	2.1177	1.52386	1.39128	2.7266	2.72999	5.74336	2.55762	1.54219	1.66532	1.39483	1.96645
16651843	1.44893	1.31586	2.03062	1.85713	1.38534	2.26355	1.49422	1.28718	1.861	1.98563	1.44667	1.08474	2.00764	1.04916	1.22265
16651845	2.20625	2.36453	2.57783	2.48378	2.38598	2.65492	2.10068	1.59243	2.53037	2.13939	2.29402	2.32858	1.55144	2.33252	2.51899
16651847	2.18005	2.26155	2.50549	2.52299	3.4359	2.75778	2.06498	3.25512	2.50657	3.44278	3.50983	2.24755	3.50031	2.18489	2.82439
16651851	2.66425	3.48948	2.68822	3.46421	2.87952	2.58805	2.57578	2.94231	2.51407	3.18759	2.17944	2.81914	2.30359	2.62178	3.17235
16651853	2.78246	3.30327	3.38794	3.47513	3.01859	3.43755	3.43223	3.50243	4.28392	2.71377	3.92481	2.75276	2.33317	3.19124	3.44968
16651855	2.81272	1.83992	2.13474	1.94644	2.17827	2.08625	2.49128	3.22728	3.01848	2.79766	2.41148	2.25797	2.21259	2.27178	2.78457
16651857	1.44181	1.52795	1.89161	1.29169	1.90379	0.858362	1.85068	2.1077	1.482	1.40438	1.20441	1.79618	1.51738	1.98089	1.23133
16651859	2.40575	2.24044	1.63326	2.93926	1.71245	3.07075	1.78747	1.39275	2.58294	3.40262	2.77274	2.28445	3.08835	3.27281	2.84377
16651861	2.2088	1.96942	2.10803	2.11035	1.8763	1.52277	1.80044	1.58566	1.59859	1.61062	2.14738	1.09096	1.87031	1.81205	1.66117
16651863	2.23762	2.21018	1.51532	2.0344	2.39404	2.62544	1.5107	2.76727	3.11112	3.04826	2.63477	2.10307	1.97243	2.25199	1.95212
16651865	1.9632	2.04571	2.68542	1.65714	1.79708	2.00825	1.92586	2.10966	2.48677	2.47148	2.0655	2.2856	1.68572	1.96671	2.64181
16651867	1.18299	1.17873	0.522595	0.769946	1.04267	1.01371	1.7319	0.787906	0.863194	1.30457	0.952555	0.924523	1.08423	1.13273	2.04994
16651869	2.22289	0.656531	1.02472	1.24491	1.19064	1.31929	0.99765	0.815959	0.89879	1.25642	1.69115	1.78714	1.73248	1.76498	0.540272
16651873	2.87427	3.30294	2.5235	3.11886	2.37084	3.0308	2.38312	1.24175	2.34643	2.68896	3.84749	1.88264	1.53361	2.1969	1.96953
16651877	3.49935	3.36994	3.67156	3.07845	2.78016	3.54764	2.77882	2.9863	3.24052	3.46816	4.23703	3.06581	3.318	2.69043	2.79475
16651879	2.96375	2.71607	2.53643	2.41889	2.46496	2.68039	3.82694	2.49037	2.73651	2.87088	3.49951	2.21119	3.00545	2.6942	3.33385
16651881	2.219	1.88106	2.66455	1.66889	1.84629	2.0409	1.97112	1.96349	2.56695	1.4586	2.59269	1.52124	1.85715	1.57077	1.59505
16651883	1.23701	1.09259	1.00815	1.09471	0.886412	1.5159	1.13359	1.45188	1.30424	1.15829	1.50732	1.21326	1.42852	1.16551	1.35694
16651885	0.59754	2.46218	2.61726	1.9211	0.893214	1.49916	2.09987	1.95039	1.6818	1.47857	1.64689	1.27346	1.56126	2.30106	2.37755
16651887	1.7527	4.24416	3.15705	2.77369	1.9825	1.82851	1.91872	2.16637	2.17814	2.08422	1.67229	2.31708	2.40439	1.74819	1.86477
16651889	1.14918	1.50947	2.13483	1.293	1.26958	1.73039	1.40064	1.41391	0.995389	1.56491	2.7585	1.65507	1.02414	1.33658	0.795964
16651891	1.415	1.67711	2.2686	1.6675	2.19908	1.56807	1.31796	1.68903	1.05005	1.37725	3.19308	1.82075	1.73101	1.54426	2.30819
16651893	1.60009	2.12622	2.01486	1.86502	1.55529	2.36545	1.75742	1.65681	2.04533	1.9016	1.98744	2.27936	2.42974	1.80851	2.33977
16651895	4.94269	4.82311	4.67749	5.06251	3.81618	5.60112	6.05764	4.98278	4.61024	4.31928	4.77868	4.37652	3.51487	4.62293	3.15116
16651899	1.36791	1.46313	1.43738	1.23944	1.2198	4.48899	1.64038	1.95121	1.56894	1.44144	1.34999	2.69434	2.37873	2.16355	2.49983
16651903	5.21155	4.66746	4.614	4.88573	4.95333	5.02108	5.33777	4.66816	5.19445	4.0443	5.44146	4.49148	4.2715	5.07739	3.3034
16651905	4.55704	4.56716	4.55436	4.87072	4.76561	5.28172	4.66213	5.17093	5.05451	4.93076	4.80347	4.91214	5.04246	4.50636	3.97568
16651907	2.95153	2.99061	2.30409	3.12988	3.10453	3.1409	3.90247	3.03181	2.74906	3.00682	3.18397	2.80912	2.99324	2.85633	2.89371
16651909	1.41214	0.980791	1.04733	1.18942	1.06021	1.88207	0.899053	1.16255	1.53704	0.774663	1.0805	1.1554	1.75344	1.38559	1.53438
16651911	1.64636	0.950013	1.39594	1.16906	1.58471	1.6006	1.33661	1.86632	0.936347	1.22276	1.31699	1.30056	1.2198	1.2397	1.54756
16651913	1.48101	0.87017	1.03759	0.883221	1.07604	1.17457	1.22533	1.11747	0.93518	1.33297	1.09563	1.23321	1.14441	1.18446	1.08682
16651915	1.17777	0.631588	1.17777	0.541335	1.14993	0.744379	1.02595	1.01552	0.819871	0.962633	1.14743	0.642939	0.947477	0.917473	1.02865
16651917	1.43743	1.2707	0.902697	0.938444	1.37882	0.804787	1.2106	0.891565	1.69693	1.02649	1.33035	0.759803	1.0882	1.1465	0.726517
16651919	1.55113	2.6949	2.52999	1.82254	1.81967	1.68436	2.52747	2.32035	1.43431	1.73986	1.64906	2.01874	1.09116	2.12111	2.52367
16651921	2.83451	2.96831	1.96892	2.64532	3.13885	1.0903	1.11961	2.64282	1.77079	1.10124	2.36481	1.57505	1.39116	2.26393	3.11537
16651923	2.52724	3.8707	3.5503	4.08045	3.01138	4.21922	3.52485	4.97465	2.86382	2.60164	4.62672	3.40623	1.94354	3.00462	2.33556
16651925	2.98659	3.65981	2.57163	3.25259	2.07075	3.61549	1.45746	2.27911	2.43718	3.92283	2.6804	2.03453	1.81447	2.47185	3.06859
16651927	1.59486	3.20773	2.11294	0.9803	1.43006	1.80064	2.41787	2.14855	2.16463	1.2833	1.67949	2.25413	1.42879	1.03259	1.68628
16651929	3.70042	1.85016	2.307	1.36238	1.37689	1.70113	2.11873	1.43345	2.96722	2.9156	1.51873	3.07848	1.53946	1.90642	2.20066
16651931	1.19155	1.28136	1.53299	1.04354	1.56789	1.22888	1.03442	1.01609	1.60028	2.86922	0.9877	1.77644	1.70859	1.01542	1.93423
16651933	1.40681	1.11325	1.533	1.63286	1.1222	1.40318	1.09371	2.73977	0.708314	1.23585	1.7159	1.23991	2.18861	1.42541	1.15569
16651935	1.54953	1.44953	1.20117	1.08189	0.972696	1.25478	0.619599	0.831726	0.966511	1.53397	0.992154	2.61384	1.08293	0.831142	0.862174
16651937	4.62207	4.43002	5.01789	4.68132	4.52277	3.69714	5.2164	5.2398	5.31307	4.42209	4.10065	4.60206	4.2253	5.12977	3.32966
16651939	1.74119	1.29993	0.844952	0.890663	0.946064	1.13961	0.752771	1.19359	1.10813	0.892619	1.3881	0.995273	1.38848	0.864002	0.796611
16651941	2.15203	1.75256	2.40152	3.38609	1.74736	1.16485	1.5303	1.43606	1.96289	2.54697	2.38448	2.75212	2.13502	1.4456	1.82663
16651943	0.90124	0.832346	0.929419	1.24233	0.833866	1.08005	1.46366	0.958442	1.10129	1.03025	0.919933	0.872382	1.13715	0.794579	1.15841
16651945	1.0045	1.03494	1.44785	1.43332	1.57416	1.04138	1.61116	1.52489	1.24158	1.03355	1.28411	1.00085	1.4321	1.58168	1.54961
16651947	1.14849	1.79682	1.75749	2.13994	0.913597	0.744379	1.4744	1.91214	2.09584	1.53759	1.26204	1.72962	1.9825	0.657476	1.72875
16651949	4.65894	3.6656	5.04393	5.58601	4.91836	4.91542	4.52521	5.15918	5.54317	3.81161	5.93854	4.57721	4.47711	4.84683	3.92149
16651951	1.415	0.64728	1.09843	0.541664	0.826548	1.21321	0.915027	0.91062	0.792672	0.683368	0.606699	0.948798	0.826548	1.10489	0.688077
16651953	0.962595	0.94357	1.68628	0.912025	0.977814	1.59739	0.582532	1.206	0.93925	1.25268	0.912223	0.609055	0.907655	1.29669	1.10471
16651955	2.39756	2.87167	3.37978	2.17205	2.65964	2.45099	2.82454	1.73713	3.11637	2.39415	3.70245	2.7968	2.03352	3.98518	1.86569
16651957	2.65587	3.92174	3.42886	5.4542	4.40367	5.07229	4.89486	4.23383	4.231	3.66345	5.28293	2.78679	3.9685	4.71668	4.34861
16651959	2.81849	3.83216	3.43076	3.30566	1.86295	1.83413	1.63822	2.1604	2.61741	3.17838	2.84303	1.62993	1.72654	1.96189	2.20856
16651961	4.11401	4.23016	4.11791	4.49345	3.93758	5.11988	4.27446	4.24534	3.85164	4.55489	4.31439	3.80319	4.16685	4.69841	3.11927
16651963	4.20483	4.0235	4.25957	4.49793	3.10454	4.85139	3.60175	3.77471	3.99433	3.00425	3.88168	3.88339	2.24007	4.13598	4.03437
16651965	2.22598	1.94675	1.65017	1.73836	2.70568	1.73622	1.38899	2.1937	1.53927	2.46555	2.38665	1.93227	1.24159	1.93512	1.72846
16651967	4.52213	4.18625	4.15454	4.5491	3.86134	4.05891	3.74929	3.02154	3.91145	2.83047	4.3675	3.46893	2.75814	4.39042	2.72603
16651969	6.49619	6.1912	6.31842	5.21981	5.72481	4.46681	5.15691	4.51787	5.94712	5.21143	5.78677	4.99262	3.90591	5.49872	4.11807
16651971	3.85234	2.8613	3.48984	2.24975	3.45604	0.900155	2.73381	3.35716	3.30179	3.47854	3.29852	3.8385	2.34204	3.30327	2.25418
16651973	3.06783	2.71581	2.05285	2.94389	2.26236	3.13796	2.34924	3.09693	2.15197	2.59528	2.269	2.94833	1.67072	2.15816	1.9085
16651975	1.95638	1.69902	2.90724	1.45999	1.74489	1.42319	1.84881	1.56887	1.30424	1.99961	2.28493	1.19761	1.37384	1.5879	1.44094
16651977	2.99029	3.06577	3.30788	1.82189	3.04479	2.3564	2.46215	3.65827	3.00201	2.63038	4.25422	2.0334	1.98761	3.29318	1.95221
16651979	5.15266	4.61305	4.61667	5.04728	4.29842	3.63628	4.74243	4.27504	4.59772	4.90236	4.91692	4.79041	4.59181	4.51083	4.46521
16651981	2.43855	1.69995	1.70225	1.1473	1.88357	2.54755	2.30931	2.43482	3.79512	3.24106	4.09379	1.64618	1.25278	2.4772	1.71338
16651983	4.58212	5.08886	5.03752	4.15653	3.85165	2.92718	3.36014	4.60992	2.97382	3.79515	2.40064	4.93397	2.02472	4.49479	3.43149
16651985	2.4267	1.22273	1.32965	1.13115	1.15102	1.0206	1.32363	0.996994	1.23983	1.47032	1.22951	1.04041	1.21128	1.25232	1.14623
16651987	2.15094	2.66701	1.97732	2.64084	1.86646	2.11392	2.00391	2.37943	1.88122	2.62242	2.0232	2.41524	1.61555	2.42289	1.95787
16651989	1.20486	0.912338	1.05481	1.37381	1.42858	1.27242	2.19138	1.35364	1.24127	1.01165	1.28902	1.33193	1.41513	1.05828	0.974913
16651991	2.29289	1.88931	2.89659	2.26933	2.64944	2.65863	1.92126	2.67482	2.64388	2.28522	2.5242	2.21959	2.76181	2.44662	3.01823
16651993	1.68923	1.32483	0.983688	1.20052	0.873342	1.24256	1.00186	1.16259	1.02202	0.804127	1.58567	1.27361	1.10231	1.40529	2.25114
16651995	2.18189	1.91156	2.14773	1.93787	1.80156	1.87549	1.30956	2.03439	2.20752	1.8162	2.7397	1.80766	1.59214	2.07764	2.56079
16651997	1.07111	0.989439	0.959906	1.14889	1.35172	2.06412	0.827126	1.1473	0.999369	1.05958	1.05635	0.909603	0.792856	1.17267	1.05291
16652001	2.34974	2.22845	1.2981	2.11456	1.54367	2.75327	1.89325	1.30554	2.44507	2.63567	2.14527	1.73284	2.20279	2.07796	1.24095
16652003	2.03005	2.16952	2.39872	2.86295	2.74153	1.57764	2.55753	2.358	2.06005	2.35507	2.10398	2.05346	2.31212	2.05616	1.79466
16652005	1.00405	1.13533	0.800432	1.09679	2.00743	0.776325	0.694492	1.10884	0.560276	2.53474	2.11584	1.32296	1.08039	1.37025	0.794699
16652007	1.23258	2.33902	1.78249	1.1197	1.07992	0.893127	0.926238	1.10573	1.04706	1.36401	1.00999	1.32492	1.02176	1.1907	1.2466
16652009	3.34801	3.13549	3.23522	3.26142	3.1034	3.20381	3.38832	3.67601	3.53407	3.44182	4.17355	3.04129	3.53937	3.06695	2.97979
16652011	2.83117	2.03188	2.09069	1.82574	1.55784	1.22073	1.15888	1.56801	2.28535	3.19089	3.08028	1.13175	0.999769	1.51646	1.10322
16652013	2.59077	2.8535	3.94519	2.85149	2.23445	2.43824	2.76513	2.41775	2.8693	2.85563	4.21979	2.94679	2.29122	2.50539	2.43591
16652015	1.75776	2.14672	1.05824	1.53733	0.993071	1.28075	1.24434	1.08338	1.24913	1.21949	1.00088	1.075	1.15586	1.12237	1.12418
16652017	1.1339	0.828098	0.8552	1.02087	0.821727	0.692455	0.815954	0.642197	0.819713	0.691519	0.885012	0.684804	0.888964	1.06727	0.906478
16652019	1.6406	1.86284	1.50473	1.76406	1.92085	1.42488	1.5866	1.74629	2.09772	4.89152	2.40173	1.50588	1.84451	1.56046	2.01916
16652021	0.935081	0.860678	1.47205	1.31281	0.818816	1.45975	0.910251	0.918761	0.818517	1.60086	1.13234	1.0354	0.991157	0.810867	0.752557
16652023	2.82901	1.60882	1.9137	1.35474	1.02315	1.48343	1.42894	1.17046	1.68932	1.51942	1.32211	0.953174	1.54292	1.66813	0.993165
16652025	3.31845	1.9069	4.20245	2.31192	4.05877	3.05923	3.36014	4.91435	3.8035	4.26528	4.16158	2.78679	2.02472	1.56428	2.45925
16652027	1.37016	1.55923	2.46826	1.45234	0.718421	1.21385	1.01145	1.33935	1.59548	1.2958	1.07801	1.91063	1.42783	1.03726	1.09039
16652031	1.0249	1.20696	1.84335	0.932808	1.32176	1.71586	0.776383	1.10968	1.0573	3.05006	1.50878	1.67425	1.40123	1.20668	1.0356
16652033	2.49129	1.96725	2.33892	3.59006	1.932	2.27401	2.85649	2.70014	1.89746	2.07571	2.25176	2.35646	2.45553	2.15878	3.2159
16652035	1.65157	2.26957	2.39829	1.48314	2.1163	1.67169	2.09987	1.77656	2.00531	1.87118	1.90067	2.05999	1.92923	2.34306	1.89176
16652037	2.3609	2.47804	2.61659	2.74792	2.16009	3.10233	2.41994	2.79836	2.26305	2.00713	2.38115	2.40689	1.73521	2.41964	2.29562
16652039	2.31339	2.00166	2.08714	2.1391	2.24286	2.61508	1.96445	1.70609	2.14306	2.04836	2.30344	1.93142	2.62708	2.11879	2.4569
16652041	3.80915	3.80811	2.59619	3.23693	2.54795	4.15187	3.52439	2.75772	3.04478	3.14772	3.36443	2.39957	2.92412	2.51524	2.65027
16652043	2.15222	1.69396	1.33712	1.26658	1.84757	2.05413	1.1617	1.84089	1.88696	2.64109	2.41771	2.29931	2.30582	3.05082	1.25021
16652047	3.34828	3.79211	3.55589	3.66111	3.69703	3.60684	3.58017	3.40798	2.86815	2.98181	3.84944	2.14426	2.67684	3.14801	2.17084
16652049	1.16603	1.1988	1.30713	1.04386	1.83843	1.54696	1.69661	2.01418	1.82213	1.24178	2.29923	1.72848	2.33503	0.964093	0.965326
16652051	2.19449	1.49658	1.07764	1.1502	1.71179	0.817058	1.26504	1.24061	1.25328	0.927487	2.15805	1.29949	1.63146	1.05184	1.02865
16652055	0.912496	0.732337	0.632713	1.15175	0.539348	1.08892	0.782921	0.735089	1.00405	2.04582	0.88364	0.651091	0.84941	0.740863	0.746899
16652057	2.30228	2.03916	2.01616	2.08431	2.01283	3.262	1.78576	1.55331	2.41761	2.0772	1.92965	1.83335	2.59896	2.661	1.65712
16652059	0.956019	0.935025	0.743831	0.679	0.710908	0.927126	0.651406	0.844764	0.801408	0.798208	0.666298	0.892198	1.08481	0.829939	0.663444
16652061	1.04609	0.914612	0.962742	1.02494	0.828451	0.850399	1.54701	0.901311	0.981222	0.871964	1.05209	0.935037	1.29516	0.876744	1.52297
16652063	1.62314	1.74983	1.51271	1.42252	1.28817	1.22288	1.12287	1.10563	1.07883	1.63017	1.14043	0.905177	1.99275	1.18756	1.19034
16652065	0.80004	1.23068	0.889909	0.912841	0.901495	0.927239	1.23682	1.76704	0.967734	1.20597	0.947018	1.00611	1.1092	1.23316	1.68515
16652067	0.879709	0.745801	0.66911	0.652999	0.854595	0.947264	0.804726	1.02961	1.03359	0.886708	0.698347	0.820344	0.802018	1.13442	0.935381
16652069	3.8096	3.88253	3.80417	4.25365	4.10802	4.7935	3.20627	3.61928	3.99716	3.64913	3.68483	3.48704	3.67018	4.18832	4.24724
16652071	1.23981	0.97401	1.5164	1.25527	0.900401	1.58523	1.19094	1.53772	0.930674	0.861977	1.05984	0.898421	1.22187	1.36522	1.03576
16652073	3.46766	3.34722	2.19048	2.66465	3.95926	3.60784	3.75949	2.63206	2.3713	3.37731	3.19876	3.79014	4.14489	4.04084	2.9849
16652077	1.34137	0.893375	1.5464	1.67808	1.07769	1.75321	1.69298	1.14388	1.4263	2.23217	1.55733	1.1642	1.71817	1.4989	1.77562
16652079	1.72	1.08391	1.57618	1.84594	2.43254	0.973828	1.19982	1.71925	1.59505	2.20842	1.49725	1.12336	0.865582	1.10138	1.24829
16652081	4.19079	4.04944	3.37232	3.68501	5.22853	3.9749	4.42334	4.59708	4.46709	4.42773	4.24258	4.30436	5.15608	4.45874	4.5624
16652085	2.13099	1.482	1.47479	1.17599	1.34857	1.669	1.59969	2.06865	1.20926	2.14792	1.28083	1.14472	1.60469	1.83411	1.67011
16652087	0.885025	1.03581	1.07614	1.08024	0.759348	0.967114	0.737697	0.985182	1.06027	1.01128	1.58159	0.820344	1.12504	0.869895	0.698849
16652089	0.777609	1.40943	0.955659	1.00679	0.987385	1.18165	1.13399	0.938365	0.76827	0.787783	0.999979	1.36037	1.14675	1.3027	1.09705
16652091	2.00056	1.16554	1.77778	0.918999	1.31916	1.67712	1.66593	1.53657	1.32748	1.25817	1.99281	1.61196	1.48006	1.55592	1.72076
16652093	2.90667	1.40209	1.6207	1.35777	1.21326	1.51826	2.18928	1.88094	1.48503	1.90625	1.47623	1.61125	1.51242	1.06522	2.29174
16652095	1.02582	1.15306	0.924804	1.06431	1.6579	1.11963	1.49974	1.9574	0.953107	0.970274	0.849492	0.926895	1.00435	1.55444	0.998792
16652097	0.799374	0.986409	1.40636	0.760667	1.09057	0.882931	0.97656	1.42848	0.893904	1.33671	0.757052	0.696437	0.752557	1.19575	1.27109
16652099	0.771387	0.951407	0.697794	0.803898	0.629561	0.911632	0.891862	0.698624	0.777613	0.787524	0.896196	1.22406	0.556407	0.729277	0.665978
16652101	1.53424	1.73149	2.68064	1.78658	2.20616	0.973451	1.14609	1.6905	1.80413	1.84303	1.36656	1.81175	1.3725	1.66262	1.70071
16652103	0.711842	1.21912	1.52839	1.29169	0.679264	1.34361	1.06007	0.863194	1.32632	1.0183	1.16668	0.665864	1.59128	0.868669	1.10764
16652105	0.928661	0.761931	1.24677	0.701144	0.962408	1.02399	0.71139	1.039	0.811444	0.704219	1.10332	0.937501	0.903759	1.07686	1.3262
16652107	2.02403	1.42195	2.32875	1.61287	1.76514	1.63451	3.72759	2.32547	1.29297	2.15184	1.98155	2.11433	1.91809	1.56954	1.36308
16652109	1.01752	1.22946	1.14344	1.38169	1.09159	1.25389	1.66443	1.31621	1.48378	1.60004	1.21194	1.1961	1.24018	1.30922	1.08922
16652113	0.807393	1.60774	1.08548	1.21882	1.42444	0.880143	1.4881	0.927005	1.01875	0.817499	1.50477	2.09571	0.981092	0.854789	0.765975
16652115	3.83793	3.47403	2.54891	2.71654	3.45112	3.92701	2.46081	3.44251	3.77056	2.66483	3.73317	3.85736	4.58933	4.47812	2.79956
16652117	1.01403	0.826971	1.01812	0.652925	1.05067	0.914378	1.02455	0.818013	1.06662	0.9698	0.755916	0.852674	0.894006	1.16625	1.26765
16652119	1.16628	1.25711	0.961349	1.17296	0.741073	1.03786	1.02053	0.740497	1.15198	1.41748	1.03423	1.42923	1.04137	0.713928	0.783778
16652121	1.34195	1.0057	1.45741	0.828988	0.991618	1.4882	0.927594	1.16828	0.923105	1.05958	1.55558	0.778496	1.18645	1.08853	1.36188
16652123	2.26009	1.98737	2.01091	1.51138	1.22301	1.02622	1.30982	2.13938	1.96837	1.68226	1.73419	1.64612	2.11124	1.33033	1.70782
16652125	0.992701	0.976977	2.39963	1.06725	1.30426	1.06374	1.09203	1.3344	1.09817	0.996885	1.25051	1.24451	1.71053	1.57824	1.15887
16652127	0.962678	0.972912	1.63695	0.786028	0.971978	1.06595	1.34224	1.14543	0.847284	1.10653	1.04847	0.858046	1.38095	1.07889	0.84762
16652129	1.90276	1.81476	2.08355	1.63286	1.48276	1.91619	2.15931	1.84347	1.89288	2.00015	1.52281	1.88488	1.5913	1.54552	1.64222
16652131	1.73113	2.08456	1.48741	1.53324	1.2033	1.65311	1.54046	1.38874	1.25428	1.47633	1.56058	1.14472	1.28154	1.05185	1.20709
16652133	1.27885	0.981763	0.938033	0.732563	0.840845	0.672768	1.0941	0.901365	0.944719	0.70059	0.928777	0.885823	0.814638	0.914241	0.877696
16652135	1.06875	0.915798	0.738204	1.27785	0.801213	0.9017	0.748202	1.19642	1.20256	0.791269	1.19971	1.00072	0.915685	0.886539	0.822306
16652137	1.00405	1.50014	1.01858	0.890355	0.655804	0.858362	1.24152	1.11259	0.731482	0.854808	0.843289	0.993114	2.17415	1.92149	1.49543
16652139	1.37743	1.45987	2.57158	1.58672	1.67639	2.54413	1.69846	1.63393	1.09033	1.05559	1.97993	1.31884	1.48294	1.0991	1.38048
16652141	1.33327	1.1414	1.83935	1.05193	1.6848	2.32154	1.18701	2.17056	1.64358	1.66778	1.13609	1.26723	1.04613	1.51183	1.43961
16652143	1.47619	1.77485	2.11732	1.69353	1.47251	2.72961	1.7815	1.26065	1.67571	1.46406	1.26454	1.39188	1.78875	1.03427	2.00972
16652145	1.95914	2.09275	2.37968	1.79034	1.51745	1.46045	1.10715	1.26903	1.21293	1.89195	1.15022	1.88893	2.72347	1.64317	2.08655
16652147	1.66049	1.59295	2.04513	2.08631	1.67918	2.15048	1.45215	2.89506	1.94595	1.25675	1.86291	1.74804	1.65951	1.9715	2.47512
16652149	1.98935	2.01742	1.68001	1.50392	1.58345	2.65919	1.99165	2.28883	1.51857	2.26752	1.76896	2.85637	1.56936	1.7806	1.70438
16652151	1.8925	2.11797	3.29746	1.99308	2.59279	0.946983	1.11961	1.81012	2.053	1.19542	1.79093	1.46506	1.55879	1.3357	1.72875
16652153	1.81094	1.71185	1.9035	1.39171	1.57723	1.70864	1.2616	1.54373	1.42913	1.35269	1.58102	1.84086	1.97107	1.68573	1.71846
16652155	1.54861	1.49685	2.06975	0.995266	1.00844	1.27653	0.955278	1.25738	1.20132	1.60776	1.25003	1.79603	1.66958	1.11273	1.25425
16652157	2.17731	1.75047	2.81141	2.11932	2.14984	2.53758	2.39911	3.11452	2.94366	2.20313	1.51502	2.70549	1.74865	1.9744	2.02319
16652159	1.45403	1.92621	1.78506	1.71053	1.77714	1.44283	2.18821	1.82763	1.92847	2.72037	1.79788	1.86849	1.51271	2.07562	1.45127
16652161	1.49565	1.48201	1.94718	1.48415	0.881847	2.03205	1.12247	1.03391	1.75677	1.50456	1.17508	1.42028	1.54132	1.01777	1.40034
16652163	2.06988	2.31887	2.26464	1.71035	1.99285	1.13634	1.26298	1.22109	2.33356	3.5645	2.19737	1.26572	2.60078	1.62366	1.3161
16652165	1.74789	2.80099	1.96237	1.79824	2.10648	2.58406	1.64378	1.64327	1.89535	1.27869	1.67344	1.51211	1.68178	1.96277	1.32966
16652167	2.4415	2.83021	3.6861	2.01358	2.05627	1.3862	2.51263	2.9571	3.48888	1.75608	2.75373	3.04949	2.1632	2.63548	2.20653
16652169	1.7481	2.73247	2.82264	1.73038	1.83497	2.60276	1.95191	2.38121	1.79833	1.56351	2.71892	1.59381	2.8953	1.6402	1.73354
16652171	3.1654	3.41423	3.31516	3.11989	2.82513	3.18541	2.5684	2.04498	3.49758	2.75165	3.70482	3.13672	2.63513	3.2699	3.2531
16652173	2.14743	1.81836	2.31543	1.89766	2.27002	2.09477	1.40565	2.88305	1.78937	1.75287	1.4476	1.4699	2.06398	2.31791	2.06748
16652175	1.68132	1.30605	1.9492	1.9275	1.80757	2.18993	1.49273	2.05941	1.81606	1.81797	1.24591	1.28849	1.93836	1.70052	1.25716
16652177	1.87943	1.63784	1.74358	1.60889	1.58586	0.959104	1.36927	2.35453	1.7833	1.16878	1.48701	1.51195	1.55541	1.4852	2.14544
16652179	1.06689	1.06393	1.13161	1.05864	0.989155	1.02055	1.15249	1.04585	1.06037	0.760882	1.11185	0.827023	0.89285	1.39855	1.22657
16652181	2.46121	2.60582	2.44024	2.40614	2.09003	2.86434	3.13758	2.73288	2.80046	2.85284	3.1405	2.74929	2.88566	3.0022	2.19083
16652183	1.44646	2.82377	1.75993	2.61318	1.88543	1.62454	1.86185	2.34433	1.86598	1.78016	2.27773	1.76963	1.86	1.94794	1.63974
16652185	2.90132	2.74113	4.18258	2.43221	2.36626	2.1907	1.66444	2.70204	3.42423	2.88251	2.33634	2.69806	2.09322	3.45921	2.11401
16652187	1.59188	2.04165	1.86675	2.54915	1.47591	1.98698	1.90348	1.81012	1.21218	1.33635	1.39261	0.939012	2.0709	1.6596	1.96841
16652189	2.29447	2.97885	3.00729	2.9534	2.17176	1.40319	2.36708	2.22895	2.54259	2.40301	2.78605	1.39697	1.29438	2.35345	1.72186
16652191	3.83166	3.32217	4.00686	3.01957	3.26615	4.49684	3.41677	3.72981	3.61002	3.37608	3.49921	3.01988	2.57628	2.76746	3.30144
16652193	3.198	2.97032	3.04504	3.2068	3.71593	3.41834	3.52018	3.05179	2.82489	3.91962	4.15574	3.42168	3.5811	3.44344	3.32711
16652195	0.62994	0.93974	0.553448	0.983525	0.749661	1.54132	0.872403	0.925074	0.910108	1.44144	0.570253	0.651091	0.782198	0.628382	0.412257
16652197	1.68435	1.98062	1.22413	1.75058	1.36091	2.63525	2.19222	2.00259	1.91451	1.85491	1.82926	1.78642	1.91209	1.32888	1.91999
16652199	1.81734	1.87082	1.41395	2.87116	1.79607	3.09424	1.59314	1.84491	1.55916	1.8969	1.36987	1.59773	2.01217	1.87535	2.19485
16652201	1.40482	1.36557	1.80474	1.92758	1.54507	1.11665	1.68539	1.45144	1.52451	1.70894	1.27172	1.64254	1.87075	1.28707	1.38139
16652203	3.8687	3.44607	4.02939	3.2386	3.23005	5.0028	3.79549	2.75976	3.10675	4.17868	3.35769	2.92782	3.26275	3.11905	2.54441
16652205	2.95685	0.95066	1.88957	1.83014	1.2993	2.41331	1.8054	1.03876	0.961302	2.21713	2.18099	1.88544	1.38184	1.79942	2.36981
16652209	1.92872	1.54158	1.20179	1.01348	1.6758	2.15548	2.28272	2.07578	2.1017	1.51527	1.51865	1.37852	2.75747	1.6401	1.46236
16652211	0.500606	0.5248	1.21872	0.444292	0.84147	0.635833	0.439824	1.43552	2.03472	0.566621	0.788871	0.532999	0.978607	0.752557	2.49983
16652213	1.09111	1.38961	1.04551	0.836307	0.837447	1.31581	0.952787	2.07601	0.805236	1.59754	1.28116	1.03367	1.65009	1.04869	1.00742
16652215	2.07598	2.29053	2.67564	1.71	2.39417	1.82125	2.00976	1.67443	2.74191	2.2134	2.09878	1.67144	1.38112	2.50126	1.826
16652217	2.63224	2.69804	2.66955	2.67583	2.80196	2.87833	2.5096	2.93453	2.99266	2.37564	2.76246	2.98711	2.49825	2.64434	3.02266
16652219	1.41349	0.825443	2.68793	1.55471	2.26696	1.24111	2.38711	1.29169	3.21008	1.04808	4.05563	1.47772	2.40305	2.3047	1.71321
16652221	3.53509	2.80584	3.14723	3.75437	2.8783	2.92903	3.59817	3.40791	4.13356	2.71574	4.06396	3.24166	2.72252	2.99411	2.09755
16652223	1.40118	1.32505	1.25371	1.34365	0.740661	2.34929	1.21411	1.95923	1.26437	4.40796	0.790922	1.5434	0.948441	1.58602	2.04549
16652225	1.58773	1.63633	1.68595	2.0028	1.69621	1.82034	1.9758	1.37339	1.77515	0.928739	1.24738	1.31352	1.5618	2.00802	1.51324
16652227	3.46187	3.02961	2.42963	2.29264	1.99824	3.64491	2.36181	2.99358	4.35283	2.08416	2.61023	1.37798	2.12048	1.58564	2.49152
16652229	0.841874	0.887816	0.924423	0.850213	0.699605	1.13819	0.736827	1.01465	1.01544	1.03407	1.05356	1.00766	0.856043	0.737258	0.932121
16652231	0.975765	0.844444	0.810835	0.662706	0.809866	1.67292	0.886443	1.10195	1.43831	0.921488	0.924553	0.856858	1.47235	1.73398	0.764291
16652233	1.68306	2.10465	1.77636	1.90046	1.54122	1.4647	1.40145	2.10015	1.65037	1.51918	1.96876	1.75217	1.12453	1.22755	1.27921
16652235	1.92465	0.869388	3.53163	0.843333	0.933031	1.27373	0.833362	1.07468	0.683171	2.58659	1.63192	1.13218	1.28892	1.53375	0.952765
16652237	3.44398	2.81938	3.96637	3.3319	2.86866	3.25701	3.66584	3.11026	3.7349	2.24062	2.80265	2.61811	3.42458	3.22926	3.88954
16652239	3.6604	4.43002	4.65974	4.20737	4.61791	3.60936	4.04143	3.96051	4.17475	4.19501	5.26994	4.39325	3.91768	3.93095	4.84202
16652243	5.37502	5.32308	5.05236	5.91824	5.14439	6.04318	5.3559	4.94672	5.21163	4.32867	5.64018	4.12043	4.92439	4.67711	5.25037
16652245	2.38807	2.09326	1.48297	1.48539	1.97551	2.61272	1.79458	1.49971	2.03477	3.62004	1.67105	1.32627	2.13674	2.18214	1.79822
16652247	1.30382	1.3098	1.28085	1.04923	1.60029	2.04285	1.26244	1.50122	2.01533	1.75514	1.79298	0.950901	1.90791	2.03397	1.49113
16652249	0.969231	0.914129	0.798256	1.02382	1.18713	1.17352	0.918794	1.32009	1.34319	1.05258	0.94109	0.850325	0.986058	0.957053	1.01228
16652251	4.19795	3.30294	2.61239	3.62373	3.42886	2.78567	4.50683	3.53178	2.80423	3.80352	4.41997	3.30591	3.68719	3.37569	2.90367
16652253	1.63593	3.32498	2.85769	3.38162	1.84865	3.52485	2.50039	2.53205	2.03473	2.1479	2.11584	2.40762	2.28855	1.28212	2.49983
16652255	2.95144	2.14636	2.33464	2.76064	2.4406	3.22521	2.2398	1.9972	2.20621	2.79983	2.09294	2.47589	2.44176	2.22363	2.60825
16652257	2.48595	1.54573	1.97214	1.40037	2.74256	1.9513	1.85535	1.96864	1.68676	2.89683	1.72992	1.57765	1.36701	2.04193	1.65032
16652259	2.16191	2.32157	1.23787	1.46832	1.11243	1.38136	1.45613	1.05165	0.957077	1.17802	1.11457	0.961579	1.90084	1.3206	1.74276
16652261	1.43431	1.68075	1.20077	1.30569	1.23963	1.63897	1.22038	1.19635	1.3426	1.14358	1.9106	1.34681	1.21067	1.27428	2.5218
16652267	2.00353	1.53735	2.16283	1.8915	1.54755	1.93856	1.57772	1.68077	2.00723	1.73504	1.73413	2.07873	1.95428	1.65049	1.30444
16652269	1.25193	1.90652	1.15942	2.09118	1.72531	1.66993	1.29352	1.67665	1.94633	1.12536	2.47993	1.19193	1.09559	1.74696	1.94954
16652271	2.67883	2.51746	2.56825	2.90156	2.91586	3.30675	1.92614	2.67872	3.22507	2.31726	2.27335	2.1186	2.95554	2.35502	1.7364
16652273	2.42171	2.15883	2.24424	1.6484	1.44461	2.74673	2.20108	2.03456	3.15066	1.21458	1.48236	1.58852	1.88869	1.85434	1.11643
16652275	0.846835	1.02611	1.19216	0.9266	0.847552	1.70961	0.799374	1.13728	1.17233	0.851589	1.03148	1.00798	1.19825	1.29669	1.14605
16652277	3.42921	3.02127	3.49582	2.10194	3.16747	2.09468	2.10513	2.6452	2.91912	2.29335	2.28668	1.51559	2.0394	2.69432	1.65275
16652279	2.24941	1.98032	2.4926	2.86543	3.22959	2.53917	3.74918	3.04293	2.86122	2.3893	1.63815	2.1993	2.21685	2.36719	2.07276
16652281	1.26295	1.34435	1.59278	1.5502	1.18115	1.8288	1.02084	1.43743	1.13456	2.49297	1.25115	1.34229	2.13031	1.19172	1.17901
16652283	2.83822	3.1862	2.30189	3.53587	1.93614	2.11765	2.72128	2.04799	3.11098	2.51915	2.60962	3.16712	2.51919	2.92643	2.28472
16652285	2.74636	3.27537	3.40057	3.84738	4.34805	2.90008	4.23057	2.97931	3.61433	3.14013	2.9539	3.49622	3.29564	4.264	3.66069
16652289	1.01489	0.811035	0.94218	0.674781	1.26695	1.02005	0.747408	0.830574	1.88125	1.5573	1.91913	1.21448	1.26441	0.990339	1.29981
16652291	0.945663	1.23081	1.92991	0.946157	0.987894	1.27057	0.979567	1.05745	1.07755	0.93395	1.12305	1.03671	0.937747	1.48212	1.4194
16652293	1.8001	1.76657	1.60501	1.34983	1.58502	1.93384	1.66494	1.21115	2.39291	1.10928	1.81748	1.81547	1.51129	1.54928	1.43013
16652295	2.79997	1.78628	3.34508	3.19153	3.37523	3.53356	1.99366	2.69321	2.57965	2.77462	2.51384	1.59582	2.98271	2.58395	1.88968
16652297	2.05947	2.45598	1.68628	2.57643	3.09236	2.78987	2.18566	2.93186	2.80423	3.7688	1.76408	3.20455	2.93965	3.50683	2.86823
16652299	1.20234	2.18294	2.08176	2.04109	1.72833	1.46289	1.08087	1.98198	2.45324	5.27401	1.33612	2.62481	1.59392	2.21542	1.37207
16652301	2.63255	3.09118	3.00921	3.05851	2.14484	2.09738	3.07177	2.17873	2.22383	2.5615	3.00527	2.8388	1.9309	3.05681	1.46486
16652303	2.51741	1.75386	1.64652	1.441	2.213	2.0344	1.525	1.36837	2.32472	1.86412	1.73917	2.46251	3.34521	2.315	1.73651
16652305	2.9278	2.68883	3.82637	3.12465	3.36617	3.0183	3.02757	2.48187	2.45691	3.05921	3.54989	2.42439	3.62858	3.1108	2.64488
16652307	0.846835	1.58471	1.74978	1.14224	1.04267	2.03192	0.622259	0.901365	1.8276	6.81081	1.34999	2.00395	1.65488	1.84923	2.90711
16652309	2.37998	1.75025	2.48313	2.87979	1.5898	2.6032	2.25605	1.9552	2.13225	2.03571	2.64598	1.26557	1.96337	1.59018	1.6973
16652311	3.72104	2.55092	3.32344	2.62984	2.60993	3.63309	3.05781	2.63686	3.24913	2.28017	2.91055	2.24029	2.7776	2.34344	2.16689
16652313	1.36219	1.06255	1.06738	0.845998	0.921944	0.837986	0.908682	1.10908	1.0359	0.893523	1.10457	1.31864	0.968877	1.29669	1.4414
16652317	3.34851	3.69126	3.63772	3.50852	4.2287	2.82028	3.24567	2.99509	3.45831	2.29664	2.77786	1.81194	3.0839	4.18525	3.00009
16652321	1.93375	1.93672	2.09915	1.86105	1.89961	1.76107	1.24911	1.75198	2.11159	2.05721	2.28582	2.22416	2.00805	1.57693	1.48089
16652323	3.05111	3.67942	3.96585	2.96907	2.10607	3.42289	3.1164	3.04762	2.96949	3.48128	4.10678	2.71352	3.87598	2.77636	3.41748
16652325	1.95552	1.678	1.93833	1.94636	2.33092	1.95957	1.21507	1.45038	2.66446	3.0175	3.25139	2.78679	3.24095	1.94749	1.4989
16652327	4.30672	3.40173	3.64988	4.1252	3.83529	3.76958	4.00062	2.91552	3.83781	2.73723	3.9834	3.5528	4.05824	3.86679	2.27097
16652329	3.92419	4.89753	4.14485	5.12204	5.40824	4.73945	5.43558	5.2789	4.81329	4.45848	4.08203	4.52544	5.72602	4.80331	4.32724
16652331	4.23383	4.85449	4.13128	3.62373	4.80074	5.67401	4.56973	4.92656	4.00221	4.3534	4.20113	4.60608	5.24057	4.80331	4.46521
16652333	1.80135	1.62891	1.64436	1.83451	1.62057	1.64436	1.27636	1.34171	1.65432	0.845962	1.80163	1.71392	2.36856	1.15285	1.32752
16652335	4.10257	2.99914	3.68569	3.47547	3.09468	3.96636	2.98976	2.90847	3.85441	4.18638	2.77879	2.06724	3.6996	2.56006	3.58004
16652337	1.19854	1.53063	1.19199	0.896643	1.3546	0.907691	0.626755	1.00614	1.05198	1.17277	1.25598	0.98234	1.12035	1.00777	0.969336
16652339	0.879983	0.953634	1.48423	0.932299	1.27715	1.71672	1.17272	1.22017	1.02822	0.981533	1.98984	1.07886	1.01873	1.08066	1.08422
16652341	2.01033	1.10712	0.868218	1.65867	1.54336	3.0754	1.10629	0.967247	1.05272	1.42288	1.78656	1.39135	1.1873	1.47724	0.822306
16652343	4.14927	3.88297	3.6053	3.61104	3.39858	4.8403	3.04316	3.93993	3.40827	3.41028	3.95073	3.08223	2.94448	3.51783	3.81082
16652345	1.21649	0.991082	2.861	1.39037	1.83336	2.00721	1.64928	3.1004	2.3074	5.52504	2.79183	1.4457	1.80395	1.51318	2.62237
16652347	1.41359	1.93504	2.05769	0.93015	1.68821	1.01907	1.47578	1.37533	1.38633	1.26232	1.05642	2.03976	1.55474	1.95417	1.61384
16652349	2.61728	1.81345	1.4994	1.40223	2.3439	2.73429	2.33184	2.04021	1.64698	1.59138	1.72344	1.83071	2.71112	2.76894	1.98678
16652351	3.95157	1.91145	1.90772	2.48436	2.65351	4.37454	1.83074	2.39958	2.77432	2.00471	2.95293	1.88722	2.53741	2.4386	4.09474
16652353	1.52151	1.17849	1.27836	1.06246	1.28591	1.61212	1.24602	1.10094	1.55918	1.20928	1.6781	1.10616	1.2264	1.04521	1.87469
16652355	0.969796	1.03867	0.704221	1.0176	0.819487	1.19145	0.863494	1.0468	0.723428	1.58495	0.954642	0.974254	1.15581	0.865262	1.56134
16652357	1.07877	0.962167	0.827052	0.645121	1.08808	1.03966	0.898146	1.29169	2.19115	1.13137	1.53688	1.84923	1.01549	1.09024	0.951655
16652359	2.4427	1.56086	2.50484	2.20825	1.7515	3.44891	1.71039	2.36893	2.11974	1.16325	2.3956	2.15387	1.83688	1.36987	1.99946
16652361	2.11366	1.58399	2.01139	2.64637	2.43986	2.31338	2.14666	2.05582	2.06605	3.23581	2.59883	2.47629	2.08767	1.99897	2.11556
16652363	0.890111	0.815928	0.984654	1.39704	0.624976	0.877857	1.01194	0.794468	1.01865	0.614879	0.791482	0.905177	0.90667	1.15854	1.09266
16652365	2.15916	1.78344	2.5563	1.67949	1.52907	1.6536	1.16982	1.03727	1.64261	2.02202	2.00726	2.30492	1.21834	1.38962	0.889685
16652367	2.20338	1.87176	2.65507	2.60166	1.86712	2.92941	2.21321	2.88006	2.81549	2.53628	2.15033	2.23137	1.67476	2.11753	2.90517
16652369	1.40771	1.55486	1.63772	2.059	1.08834	1.32355	2.265	1.41406	2.17116	1.45752	1.35379	1.10006	2.37079	2.10571	1.12138
16652371	2.47376	2.52619	1.9981	2.4586	2.33066	2.43987	2.23692	2.57809	3.11761	2.36472	2.59827	2.40194	2.93445	2.78645	2.1241
16652373	2.24126	1.61016	2.18344	1.47165	2.60898	2.12462	1.75071	1.41562	1.85854	1.34933	2.42944	1.93096	1.59304	1.57673	1.54922
16652375	2.08446	2.94229	3.07887	2.54929	2.08668	2.04826	2.54824	1.33398	2.42531	2.67035	2.10223	2.20601	2.44435	2.24775	1.98586
16652377	1.29697	1.20885	1.98689	1.66757	1.86414	2.63979	1.9787	1.64537	2.11027	1.39146	2.10009	1.91328	2.08613	1.87018	0.977841
16652379	2.7777	2.43282	2.16051	2.26136	1.35003	1.65592	1.54113	1.61045	1.72695	2.23118	1.86782	1.88339	2.2202	2.34062	1.83765
16652381	2.25829	3.84366	3.5501	4.60923	4.27902	4.51429	4.60808	3.26223	3.54741	3.16869	3.80985	3.2451	3.21714	4.65818	4.2342
16652383	5.2535	4.6088	4.75761	5.90826	5.23871	6.61264	4.59915	4.26348	4.22527	5.30235	4.40003	4.78878	5.69195	4.70807	4.25678
16652387	2.90138	2.99996	2.82969	2.25356	2.14843	2.14934	2.16208	2.97902	2.22009	1.71486	2.35867	2.22239	1.92907	1.8066	1.94646
16652389	3.80236	3.63877	3.58242	3.37681	2.73185	3.60001	3.49901	2.78163	2.28167	3.47577	3.02881	3.13466	3.3253	2.43971	4.03176
16652391	2.56816	2.54112	1.77464	2.53844	2.74436	2.58938	2.50505	1.82881	2.01693	2.16864	2.02755	1.93351	3.06357	2.81988	2.94813
16652395	1.55409	1.42463	1.43918	1.17113	1.20054	1.23366	1.17204	1.04659	1.24609	1.7377	1.33142	1.01978	1.47802	0.990312	0.820414
16652397	2.54283	2.28299	2.31128	2.38607	2.45718	2.76898	2.66556	2.16079	2.08318	2.04278	1.81505	1.85306	2.06736	1.95655	2.07783
16652399	3.25313	2.17482	1.95121	1.88357	1.32246	1.88922	3.13201	2.49147	3.42785	2.77605	3.33217	2.55365	1.46428	3.23457	2.31898
16652401	1.8181	1.12305	1.00379	1.1189	0.660174	1.06621	1.20139	0.878369	1.32835	4.8859	0.972619	1.06724	1.1267	0.937177	1.64044
16652403	1.65946	1.8678	1.58781	1.47593	1.2118	1.85937	2.83138	1.29804	1.61263	1.59378	1.39733	2.57799	1.61713	1.35068	2.29057
16652405	1.81072	2.09967	1.52613	1.743	1.83516	1.52809	1.64946	1.39264	1.58854	1.47461	1.59961	1.54222	1.63341	2.32127	2.17408
16652407	4.00799	4.64631	4.42952	4.7771	2.98577	5.34898	4.43252	5.44433	4.74715	4.62672	4.5965	4.21259	4.04014	4.71668	4.138
16652409	5.15635	4.82409	4.43071	3.19572	2.87475	3.96853	1.03934	1.70175	3.1184	3.97201	2.67685	2.84941	2.04977	3.42562	2.29243
16652411	3.71195	3.20825	2.81485	3.45472	4.31145	3.1597	3.56197	3.95905	3.72721	4.26052	3.25391	3.24151	2.83431	3.11597	4.37342
16652413	1.55708	1.73321	1.61381	1.66752	1.81302	2.94805	1.65603	1.63497	1.78212	1.09198	1.51456	1.90469	1.51339	1.41865	1.75313
16652415	1.94863	1.62615	1.36107	1.86306	1.38245	2.27925	1.88566	1.56088	1.49792	1.78114	1.57367	1.57653	1.26874	1.68028	1.42449
16652417	1.6075	1.55689	1.60419	2.30277	2.38588	2.30722	3.20884	1.7569	2.09818	0.928777	1.94301	1.20173	1.46397	1.78166	2.24244
16652419	1.01382	1.9308	1.68081	0.993446	1.8938	1.47965	1.9625	0.555404	1.15496	0.765138	1.98254	1.71829	1.22057	1.94999	1.12573
16652421	4.4034	4.23125	3.55511	4.38527	3.67811	5.98932	3.79072	3.86172	4.19927	3.85615	4.05502	2.99338	3.88478	3.24747	3.84457
16652423	1.74664	2.86026	3.12372	2.9208	2.90314	1.71877	2.62951	2.2426	2.93126	2.39373	1.77745	2.8938	3.25301	2.8957	3.64324
16652425	1.39228	1.00076	0.802311	1.2349	0.746494	0.68185	1.09601	0.66695	0.768458	0.690025	0.589166	0.924523	0.770585	1.25618	0.992345
16652427	4.16348	3.52367	2.49983	4.90019	4.58841	5.56514	3.7751	3.87083	3.3549	3.2562	4.41809	3.70562	3.77014	3.90202	2.89842
16652429	1.869	1.58914	1.52708	1.45529	2.03109	1.67952	1.96361	1.71245	1.75594	1.82706	1.55739	2.24941	2.05212	2.09453	1.86326
16652431	1.66404	2.48778	1.67212	1.81898	2.05224	2.07608	1.99084	2.29496	1.83349	1.94535	2.14963	2.01463	2.13928	2.06619	1.76489
16652433	2.14198	2.37453	1.8351	1.73549	1.47653	3.15091	1.67792	2.23515	2.63842	2.30926	1.68037	1.84293	1.71325	2.0526	2.36605
16652435	2.06885	2.05537	1.86144	2.63605	2.16315	2.25584	2.33894	2.65491	2.23741	2.59382	2.28085	2.30832	2.47109	1.88109	1.29793
16652437	1.98138	2.07084	3.58978	2.70747	2.4571	2.04581	2.46123	2.34708	1.69946	2.30783	3.06384	2.66409	2.46401	2.85713	2.81193
16652439	3.16674	1.94026	2.67789	3.77609	2.91758	3.07514	2.53484	3.05743	4.12908	2.43692	2.89306	2.37702	3.5235	3.35035	2.17732
16652441	3.50885	3.82456	2.80587	4.36087	3.79548	4.06927	4.35439	3.41225	2.37581	3.43942	3.03093	3.36551	3.80035	3.14237	4.30685
16652443	4.07553	3.8918	3.60509	5.1013	3.68364	4.00082	3.89888	4.62403	4.49474	4.01081	4.0115	3.83774	4.45154	4.29718	3.896
16652445	3.7098	4.20826	4.19173	4.62972	4.56676	3.93132	4.75082	5.20005	4.33428	4.09071	5.07945	3.92727	3.30524	3.37316	3.87609
16652447	1.38691	0.869174	1.14466	0.872144	1.3181	0.964037	1.2543	1.37325	0.780134	1.06212	0.921007	0.908906	1.24857	1.46242	0.988544
16652449	0.755018	0.872716	0.915854	0.667773	0.816058	1.42243	1.21031	0.858554	1.00955	1.00789	0.804024	0.570391	1.02753	0.775929	0.964974
16652451	2.26101	2.40522	1.44585	2.54677	1.57138	1.14452	2.27535	1.80289	1.12939	1.58316	1.65706	2.07281	1.55276	1.57192	0.849981
16652453	2.30952	2.32752	2.3728	2.53901	3.31428	2.45099	1.95496	2.14638	1.92567	2.87697	2.98247	2.59523	1.55207	2.94144	2.13557
16652455	2.35632	2.68603	2.0213	2.9256	2.00052	3.38411	2.73472	3.12639	3.1155	2.32643	2.59513	2.44629	3.17422	2.89319	2.73425
16652457	5.70306	5.274	5.49269	5.27397	5.10476	6.11114	4.66845	4.50562	4.71273	4.15228	4.96472	4.07854	5.29375	5.09441	4.62632
16652459	2.20832	2.5684	2.83242	1.49954	0.99354	2.64431	2.02865	1.39209	1.78438	1.92819	1.64906	3.25523	2.22675	2.11985	1.90102
16652461	1.25155	0.846835	1.2397	0.844655	1.27051	1.79863	0.896694	1.7745	1.10115	1.19039	1.18653	1.72962	1.62574	1.07887	1.10764
16652463	5.20027	5.46196	5.30681	6.02037	4.7799	6.39413	5.98158	5.0941	5.16112	4.72516	5.04955	5.04955	5.10196	4.86735	4.78088
16652465	4.23383	4.60238	2.5563	3.25375	2.59279	4.72172	4.75555	1.46622	3.13375	3.28547	0.980506	2.84528	2.55913	3.15132	0.822306
16652467	1.21495	1.37511	1.71185	1.89443	1.36954	2.36404	1.51555	1.19625	2.0487	1.5323	1.38147	1.83819	1.46315	1.4512	1.69576
16652469	1.75154	1.15876	2.22858	1.27844	1.29289	1.60749	1.48718	1.24886	1.56061	1.31372	1.61797	2.39798	1.7386	1.04105	2.16673
16652471	1.53319	1.84346	1.832	1.5268	2.02087	1.2935	1.7773	2.99843	1.147	1.49138	1.51081	1.77341	1.34331	1.74469	2.15941
16652473	3.17724	3.44701	1.80765	2.37795	3.1339	3.04209	2.2049	2.02327	2.44187	3.37758	3.58666	2.04808	2.05623	3.41164	1.76891
16652475	1.77825	0.898109	0.901619	1.06261	1.39615	1.13863	1.06749	1.13833	0.825614	1.00231	0.887991	0.64353	0.716547	1.21671	0.748078
16652477	0.964759	1.31651	1.3955	1.27772	1.62358	2.04112	2.62539	2.17591	1.69799	4.74838	1.20564	1.60803	1.61339	1.32129	0.93306
16652479	1.94501	1.7267	1.44772	2.49102	2.64843	2.84649	2.70843	1.58113	1.59569	2.37823	2.00244	2.876	1.74538	1.62883	2.71579
16652481	1.62536	1.2594	1.83704	1.1653	1.41005	1.17526	1.12077	1.28997	1.16568	1.55999	1.61233	1.25667	1.74393	1.04828	1.14494
16652483	1.63901	1.51152	1.14673	1.19428	1.50962	1.40391	1.24857	1.82592	1.19305	1.11217	0.862354	1.50871	1.00422	1.41526	2.63149
16652485	1.41607	1.54242	1.25933	1.37705	1.28446	1.23451	1.21649	1.54959	1.38144	0.936846	1.1804	1.24138	1.53613	1.28157	2.81351
16652487	3.38737	2.3219	2.75747	2.35394	2.69927	3.89417	2.82151	2.18825	2.73329	2.83707	3.18516	2.3744	3.08487	2.80038	2.7897
16652489	2.22585	1.9532	2.52731	1.71518	1.36895	2.12939	1.92391	2.25334	2.10246	1.58523	2.2225	1.62635	2.56702	2.47695	1.51761
16652491	3.08827	2.21373	2.55258	3.24105	3.39915	1.66998	3.16848	2.64898	4.11318	5.13314	3.06607	1.73505	3.62097	2.12671	1.45611
16652493	1.23668	1.68302	1.30277	1.18269	1.3008	2.33589	1.18877	1.74414	1.54202	1.27788	1.39394	1.3407	1.22261	1.56316	1.37868
16652495	2.52724	2.61182	2.85162	3.4824	2.29614	4.15837	1.74699	2.63206	1.9804	2.98014	3.09869	3.72566	1.8937	3.16105	3.67031
16652497	2.76026	3.06222	2.2972	3.2054	2.78189	2.82696	2.97616	3.30031	3.37846	3.00443	3.42001	3.10927	2.70038	2.35527	2.93963
16652499	0.732343	0.766544	1.43997	0.698762	0.610515	0.94738	0.832853	1.09406	0.762604	1.19203	0.95473	0.640984	0.816379	0.830574	0.820767
16652501	3.48185	3.51584	3.43846	3.24022	4.19108	4.42272	4.10118	2.7543	3.74782	4.19961	3.73597	4.12026	4.07001	4.04099	3.48756
16652503	3.92913	3.15411	3.14196	3.41722	3.34156	5.68214	3.64318	3.25654	2.9505	4.0347	2.67084	3.20908	3.42233	3.11786	2.71632
16652505	1.55962	1.57539	1.59525	1.57927	1.5288	2.50489	1.8494	1.02642	2.01521	1.91421	1.68153	2.06979	1.99368	1.42169	1.2206
16652507	7.3576	6.40024	6.26692	7.58755	6.6551	7.85767	7.25731	7.35415	6.93645	6.25356	6.93637	5.76229	6.83147	6.59277	6.53138
16652509	3.96245	3.92695	4.26577	5.10419	3.94004	6.31246	4.54061	3.80359	4.2708	4.3347	4.30151	3.69919	4.97015	4.17949	4.32755
16652511	1.40727	1.54182	1.951	1.94503	1.37285	2.33824	1.47525	1.52557	1.71573	1.72984	1.59428	1.5109	1.13194	1.695	1.28152
16652519	2.0613	2.1164	1.91277	2.27928	2.26872	3.60175	2.22922	2.14251	2.33437	2.11004	2.69705	1.98594	2.24246	2.54219	2.63749
16652521	2.47812	1.89271	1.241	1.41114	1.33863	1.37181	1.48907	1.53758	2.79791	1.42415	1.52045	1.40846	1.26467	1.21971	1.80066
16652523	3.37517	2.64716	2.15885	3.57288	3.40564	3.81898	3.75862	3.37654	3.71595	3.32763	3.38396	3.29226	4.26526	2.51869	3.19723
16652525	1.95675	1.59396	1.24507	1.43928	1.91816	1.83902	1.20268	1.73517	1.49409	1.55186	1.40712	1.43685	1.49266	1.40274	1.78971
16652527	4.72989	4.43028	4.53801	5.44919	4.36776	5.48251	5.45587	4.68379	4.4254	3.79211	4.70255	4.21207	4.50586	4.55939	4.12764
16652529	2.75101	1.10712	0.771963	0.820024	1.2198	0.815262	0.999666	1.062	1.30148	1.8708	1.07984	1.3619	2.00186	1.582	1.47493
16652531	1.39084	0.971968	1.41379	1.20828	0.794678	1.24014	1.10557	0.986242	1.37118	1.32833	1.00388	1.31268	0.680036	0.81143	1.35761
16652533	3.39206	3.77158	3.31222	2.64508	3.13795	3.42445	4.27735	2.37033	3.95283	2.76285	3.37577	2.44027	3.57612	2.37141	2.86834
16652535	2.01691	2.0212	1.92808	2.76345	2.0903	2.08245	2.8914	2.05725	2.94301	1.48004	2.64633	1.93676	2.0189	2.43284	2.66159
16652539	2.52617	2.07162	2.07437	1.74234	3.02183	2.59172	2.2836	2.17965	1.50942	2.59573	2.92519	2.46673	2.28855	1.82401	1.97183
16652541	1.87476	3.14639	3.04922	3.15048	1.93033	2.23835	2.69129	1.73713	3.03477	3.54664	1.86059	2.67755	3.26605	2.88628	2.73204
16652543	2.75919	2.23806	3.06217	3.97885	3.38611	3.6457	3.17101	3.75079	4.00151	4.10598	2.99165	2.82922	3.10455	2.77567	3.87407
16652545	2.14211	2.10305	1.61507	1.67464	1.59586	1.2006	1.67056	3.70609	1.18087	1.68393	1.43	1.66775	1.33354	1.78039	1.75564
16652547	1.56894	2.32423	1.43089	2.64033	1.83662	1.92655	2.07382	2.60034	1.7476	2.12117	1.81798	2.01166	1.9873	2.20049	1.93514
16652549	0.821911	0.987274	0.769318	1.03548	0.954007	1.6434	1.16047	0.838053	0.867275	0.975635	0.86008	0.993967	0.887844	0.943343	1.08867
16652551	1.94342	1.48608	1.99105	1.9587	1.55765	1.64679	2.55517	1.95668	1.43849	1.6848	1.32567	2.48146	1.22152	1.26441	1.40756
16652553	1.54695	1.05461	1.4666	1.64636	2.18653	2.39254	1.44144	2.15565	2.56885	1.8553	0.928777	1.60055	2.31854	1.53367	1.96167
16652555	1.26031	1.36616	0.938708	0.810811	1.12283	1.24946	1.14365	1.36401	1.01827	0.991974	0.830973	1.14905	0.949032	1.28136	1.04334
16652557	1.48868	2.38753	1.68586	1.28223	2.10754	1.02399	1.46543	1.99542	1.08385	1.22024	1.34155	1.37644	1.39562	1.59128	1.61807
16652559	1.33034	1.82774	1.32499	2.07455	2.14378	1.77862	1.60514	1.52286	2.44024	1.89574	2.26878	1.73874	2.12809	1.84046	1.42472
16652561	2.88465	2.80315	2.92244	3.46764	3.37204	3.71539	3.23722	2.41853	4.11976	4.48239	3.89981	3.88599	2.8055	3.07808	1.6712
16652563	3.96778	4.00447	4.05469	4.17763	2.7004	4.5382	4.01037	4.08941	3.0484	2.93456	2.99389	2.58297	3.51487	3.54409	4.07809
16652565	2.13083	2.44073	2.0639	1.85868	2.16892	1.99515	2.19885	2.36016	1.55581	1.38235	1.84646	1.58541	1.51761	1.36056	2.28261
16652569	3.24054	4.14948	1.95121	3.35723	1.78861	3.23362	1.68241	3.84741	1.91364	3.95769	3.29894	2.2182	2.67503	1.56428	3.43149
16652571	4.12857	4.31132	3.87696	3.94376	3.45072	3.68093	3.85325	3.13075	3.38572	3.32952	3.69286	4.32946	3.35329	3.48819	3.74358
16652573	1.60607	1.76917	1.87438	1.40072	0.748671	1.20202	1.29265	1.49673	1.56141	2.04477	1.46441	1.9034	1.54451	1.57362	0.993296
16652575	0.693938	0.941251	0.787933	0.807864	1.13124	0.968621	1.23859	0.958883	1.11182	1.03399	0.90754	0.764366	0.757484	1.048	0.842192
16652577	0.932823	1.80713	1.59692	1.48879	1.87221	0.918049	0.747549	1.58785	1.47204	0.984915	0.97105	1.29372	0.89867	1.04718	1.01308
16652579	1.17777	0.631588	1.17777	0.541335	1.14993	0.744379	1.02595	1.01552	0.819871	0.962633	1.14743	0.642939	0.947477	0.917473	1.02865
16652581	1.43743	1.2707	0.902697	0.938444	1.37882	0.804787	1.2106	0.891565	1.69693	1.02649	1.33035	0.759803	1.0882	1.1465	0.726517
16652583	1.55113	2.6949	2.52999	1.82254	1.81967	1.68436	2.52747	2.32035	1.43431	1.73986	1.64906	2.01874	1.09116	2.12111	2.52367
16652585	2.83451	2.96831	1.96892	2.64532	3.13885	1.0903	1.11961	2.64282	1.77079	1.10124	2.36481	1.57505	1.39116	2.26393	3.11537
16652587	2.52724	3.8707	3.5503	4.08045	3.01138	4.21922	3.52485	4.97465	2.86382	2.60164	4.62672	3.40623	1.94354	3.00462	2.33556
16652589	2.98659	3.65981	2.57163	3.25259	2.07075	3.61549	1.45746	2.27911	2.43718	3.92283	2.6804	2.03453	1.81447	2.47185	3.06859
16652591	1.59486	3.20773	2.11294	0.9803	1.43006	1.80064	2.41787	2.14855	2.16463	1.2833	1.67949	2.25413	1.42879	1.03259	1.68628
16652593	3.70042	1.85016	2.307	1.36238	1.37689	1.70113	2.11873	1.43345	2.96722	2.9156	1.51873	3.07848	1.53946	1.90642	2.20066
16652595	1.19155	1.28136	1.53299	1.04354	1.56789	1.22888	1.03442	1.01609	1.60028	2.86922	0.9877	1.77644	1.70859	1.01542	1.93423
16652597	1.40681	1.11325	1.533	1.63286	1.1222	1.40318	1.09371	2.73977	0.708314	1.23585	1.7159	1.23991	2.18861	1.42541	1.15569
16652599	1.54953	1.44953	1.20117	1.08189	0.972696	1.25478	0.619599	0.831726	0.966511	1.53397	0.992154	2.61384	1.08293	0.831142	0.862174
16652601	4.62207	4.43002	5.01789	4.68132	4.52277	3.69714	5.2164	5.2398	5.31307	4.42209	4.10065	4.60206	4.2253	5.12977	3.32966
16652603	1.74119	1.29993	0.844952	0.890663	0.946064	1.13961	0.752771	1.19359	1.10813	0.892619	1.3881	0.995273	1.38848	0.864002	0.796611
16652605	2.15203	1.75256	2.40152	3.38609	1.74736	1.16485	1.5303	1.43606	1.96289	2.54697	2.38448	2.75212	2.13502	1.4456	1.82663
16652607	0.90124	0.832346	0.929419	1.24233	0.833866	1.08005	1.46366	0.958442	1.10129	1.03025	0.919933	0.872382	1.13715	0.794579	1.15841
16652609	1.0045	1.03494	1.44785	1.43332	1.57416	1.04138	1.61116	1.52489	1.24158	1.03355	1.28411	1.00085	1.4321	1.58168	1.54961
16652611	1.14849	1.79682	1.75749	2.13994	0.913597	0.744379	1.4744	1.91214	2.09584	1.53759	1.26204	1.72962	1.9825	0.657476	1.72875
16652613	4.65894	3.6656	5.04393	5.58601	4.91836	4.91542	4.52521	5.15918	5.54317	3.81161	5.93854	4.57721	4.47711	4.84683	3.92149
16652615	1.415	0.64728	1.09843	0.541664	0.826548	1.21321	0.915027	0.91062	0.792672	0.683368	0.606699	0.948798	0.826548	1.10489	0.688077
16652617	0.962595	0.94357	1.68628	0.912025	0.977814	1.59739	0.582532	1.206	0.93925	1.25268	0.912223	0.609055	0.907655	1.29669	1.10471
16652619	2.39756	2.87167	3.37978	2.17205	2.65964	2.45099	2.82454	1.73713	3.11637	2.39415	3.70245	2.7968	2.03352	3.98518	1.86569
16652621	2.65587	3.92174	3.42886	5.4542	4.40367	5.07229	4.89486	4.23383	4.231	3.66345	5.28293	2.78679	3.9685	4.71668	4.34861
16652623	2.81849	3.83216	3.43076	3.30566	1.86295	1.83413	1.63822	2.1604	2.61741	3.17838	2.84303	1.62993	1.72654	1.96189	2.20856
16652625	4.11401	4.23016	4.11791	4.49345	3.93758	5.11988	4.27446	4.24534	3.85164	4.55489	4.31439	3.80319	4.16685	4.69841	3.11927
16652627	4.20483	4.0235	4.25957	4.49793	3.10454	4.85139	3.60175	3.77471	3.99433	3.00425	3.88168	3.88339	2.24007	4.13598	4.03437
16652629	2.22598	1.94675	1.65017	1.73836	2.70568	1.73622	1.38899	2.1937	1.53927	2.46555	2.38665	1.93227	1.24159	1.93512	1.72846
16652631	4.52213	4.18625	4.15454	4.5491	3.86134	4.05891	3.74929	3.02154	3.91145	2.83047	4.3675	3.46893	2.75814	4.39042	2.72603
16652633	6.49619	6.1912	6.31842	5.21981	5.72481	4.46681	5.15691	4.51787	5.94712	5.21143	5.78677	4.99262	3.90591	5.49872	4.11807
16652635	3.85234	2.8613	3.48984	2.24975	3.45604	0.900155	2.73381	3.35716	3.30179	3.47854	3.29852	3.8385	2.34204	3.30327	2.25418
16652637	3.06783	2.71581	2.05285	2.94389	2.26236	3.13796	2.34924	3.09693	2.15197	2.59528	2.269	2.94833	1.67072	2.15816	1.9085
16652639	1.95638	1.69902	2.90724	1.45999	1.74489	1.42319	1.84881	1.56887	1.30424	1.99961	2.28493	1.19761	1.37384	1.5879	1.44094
16652641	2.99029	3.06577	3.30788	1.82189	3.04479	2.3564	2.46215	3.65827	3.00201	2.63038	4.25422	2.0334	1.98761	3.29318	1.95221
16652643	5.15266	4.61305	4.61667	5.04728	4.29842	3.63628	4.74243	4.27504	4.59772	4.90236	4.91692	4.79041	4.59181	4.51083	4.46521
16652645	2.43855	1.69995	1.70225	1.1473	1.88357	2.54755	2.30931	2.43482	3.79512	3.24106	4.09379	1.64618	1.25278	2.4772	1.71338
16652647	4.58212	5.08886	5.03752	4.15653	3.85165	2.92718	3.36014	4.60992	2.97382	3.79515	2.40064	4.93397	2.02472	4.49479	3.43149
16652649	2.4267	1.22273	1.32965	1.13115	1.15102	1.0206	1.32363	0.996994	1.23983	1.47032	1.22951	1.04041	1.21128	1.25232	1.14623
16652651	2.15094	2.66701	1.97732	2.64084	1.86646	2.11392	2.00391	2.37943	1.88122	2.62242	2.0232	2.41524	1.61555	2.42289	1.95787
16652653	1.20486	0.912338	1.05481	1.37381	1.42858	1.27242	2.19138	1.35364	1.24127	1.01165	1.28902	1.33193	1.41513	1.05828	0.974913
16652655	2.29289	1.88931	2.89659	2.26933	2.64944	2.65863	1.92126	2.67482	2.64388	2.28522	2.5242	2.21959	2.76181	2.44662	3.01823
16652657	1.68923	1.32483	0.983688	1.20052	0.873342	1.24256	1.00186	1.16259	1.02202	0.804127	1.58567	1.27361	1.10231	1.40529	2.25114
16652659	2.18189	1.91156	2.14773	1.93787	1.80156	1.87549	1.30956	2.03439	2.20752	1.8162	2.7397	1.80766	1.59214	2.07764	2.56079
16652661	1.07111	0.989439	0.959906	1.14889	1.35172	2.06412	0.827126	1.1473	0.999369	1.05958	1.05635	0.909603	0.792856	1.17267	1.05291
16652665	2.34974	2.22845	1.2981	2.11456	1.54367	2.75327	1.89325	1.30554	2.44507	2.63567	2.14527	1.73284	2.20279	2.07796	1.24095
16652667	2.03005	2.16952	2.39872	2.86295	2.74153	1.57764	2.55753	2.358	2.06005	2.35507	2.10398	2.05346	2.31212	2.05616	1.79466
16652669	1.00405	1.13533	0.800432	1.09679	2.00743	0.776325	0.694492	1.10884	0.560276	2.53474	2.11584	1.32296	1.08039	1.37025	0.794699
16652671	1.23258	2.33902	1.78249	1.1197	1.07992	0.893127	0.926238	1.10573	1.04706	1.36401	1.00999	1.32492	1.02176	1.1907	1.2466
16652673	3.34801	3.13549	3.23522	3.26142	3.1034	3.20381	3.38832	3.67601	3.53407	3.44182	4.17355	3.04129	3.53937	3.06695	2.97979
16652675	2.83117	2.03188	2.09069	1.82574	1.55784	1.22073	1.15888	1.56801	2.28535	3.19089	3.08028	1.13175	0.999769	1.51646	1.10322
16652677	2.59077	2.8535	3.94519	2.85149	2.23445	2.43824	2.76513	2.41775	2.8693	2.85563	4.21979	2.94679	2.29122	2.50539	2.43591
16652679	1.75776	2.14672	1.05824	1.53733	0.993071	1.28075	1.24434	1.08338	1.24913	1.21949	1.00088	1.075	1.15586	1.12237	1.12418
16652681	1.1339	0.828098	0.8552	1.02087	0.821727	0.692455	0.815954	0.642197	0.819713	0.691519	0.885012	0.684804	0.888964	1.06727	0.906478
16652683	1.6406	1.86284	1.50473	1.76406	1.92085	1.42488	1.5866	1.74629	2.09772	4.89152	2.40173	1.50588	1.84451	1.56046	2.01916
16652685	0.935081	0.860678	1.47205	1.31281	0.818816	1.45975	0.910251	0.918761	0.818517	1.60086	1.13234	1.0354	0.991157	0.810867	0.752557
16652687	2.82901	1.60882	1.9137	1.35474	1.02315	1.48343	1.42894	1.17046	1.68932	1.51942	1.32211	0.953174	1.54292	1.66813	0.993165
16652689	3.31845	1.9069	4.20245	2.31192	4.05877	3.05923	3.36014	4.91435	3.8035	4.26528	4.16158	2.78679	2.02472	1.56428	2.45925
16652691	1.37016	1.55923	2.46826	1.45234	0.718421	1.21385	1.01145	1.33935	1.59548	1.2958	1.07801	1.91063	1.42783	1.03726	1.09039
16652695	1.0249	1.20696	1.84335	0.932808	1.32176	1.71586	0.776383	1.10968	1.0573	3.05006	1.50878	1.67425	1.40123	1.20668	1.0356
16652697	2.49129	1.96725	2.33892	3.59006	1.932	2.27401	2.85649	2.70014	1.89746	2.07571	2.25176	2.35646	2.45553	2.15878	3.2159
16652699	1.65157	2.26957	2.39829	1.48314	2.1163	1.67169	2.09987	1.77656	2.00531	1.87118	1.90067	2.05999	1.92923	2.34306	1.89176
16652701	2.3609	2.47804	2.61659	2.74792	2.16009	3.10233	2.41994	2.79836	2.26305	2.00713	2.38115	2.40689	1.73521	2.41964	2.29562
16652703	2.31339	2.00166	2.08714	2.1391	2.24286	2.61508	1.96445	1.70609	2.14306	2.04836	2.30344	1.93142	2.62708	2.11879	2.4569
16652705	3.80915	3.80811	2.59619	3.23693	2.54795	4.15187	3.52439	2.75772	3.04478	3.14772	3.36443	2.39957	2.92412	2.51524	2.65027
16652707	2.15222	1.69396	1.33712	1.26658	1.84757	2.05413	1.1617	1.84089	1.88696	2.64109	2.41771	2.29931	2.30582	3.05082	1.25021
16652711	3.34828	3.79211	3.55589	3.66111	3.69703	3.60684	3.58017	3.40798	2.86815	2.98181	3.84944	2.14426	2.67684	3.14801	2.17084
16652713	1.16603	1.1988	1.30713	1.04386	1.83843	1.54696	1.69661	2.01418	1.82213	1.24178	2.29923	1.72848	2.33503	0.964093	0.965326
16652715	2.19449	1.49658	1.07764	1.1502	1.71179	0.817058	1.26504	1.24061	1.25328	0.927487	2.15805	1.29949	1.63146	1.05184	1.02865
16652719	0.912496	0.732337	0.632713	1.15175	0.539348	1.08892	0.782921	0.735089	1.00405	2.04582	0.88364	0.651091	0.84941	0.740863	0.746899
16652721	2.30228	2.03916	2.01616	2.08431	2.01283	3.262	1.78576	1.55331	2.41761	2.0772	1.92965	1.83335	2.59896	2.661	1.65712
16652723	0.956019	0.935025	0.743831	0.679	0.710908	0.927126	0.651406	0.844764	0.801408	0.798208	0.666298	0.892198	1.08481	0.829939	0.663444
16652725	1.04609	0.914612	0.962742	1.02494	0.828451	0.850399	1.54701	0.901311	0.981222	0.871964	1.05209	0.935037	1.29516	0.876744	1.52297
16652727	1.62314	1.74983	1.51271	1.42252	1.28817	1.22288	1.12287	1.10563	1.07883	1.63017	1.14043	0.905177	1.99275	1.18756	1.19034
16652729	0.80004	1.23068	0.889909	0.912841	0.901495	0.927239	1.23682	1.76704	0.967734	1.20597	0.947018	1.00611	1.1092	1.23316	1.68515
16652731	0.879709	0.745801	0.66911	0.652999	0.854595	0.947264	0.804726	1.02961	1.03359	0.886708	0.698347	0.820344	0.802018	1.13442	0.935381
16652733	3.8096	3.88253	3.80417	4.25365	4.10802	4.7935	3.20627	3.61928	3.99716	3.64913	3.68483	3.48704	3.67018	4.18832	4.24724
16652735	1.23981	0.97401	1.5164	1.25527	0.900401	1.58523	1.19094	1.53772	0.930674	0.861977	1.05984	0.898421	1.22187	1.36522	1.03576
16652737	3.46766	3.34722	2.19048	2.66465	3.95926	3.60784	3.75949	2.63206	2.3713	3.37731	3.19876	3.79014	4.14489	4.04084	2.9849
16652741	1.34137	0.893375	1.5464	1.67808	1.07769	1.75321	1.69298	1.14388	1.4263	2.23217	1.55733	1.1642	1.71817	1.4989	1.77562
16652743	1.72	1.08391	1.57618	1.84594	2.43254	0.973828	1.19982	1.71925	1.59505	2.20842	1.49725	1.12336	0.865582	1.10138	1.24829
16652745	3.50865	4.03536	4.15567	3.57383	3.96937	3.95688	4.67049	3.46988	4.56513	3.0505	3.07461	4.03607	3.81079	3.63053	4.66669
16652747	3.45379	3.61025	3.96665	2.74666	3.02979	2.98832	2.57478	3.78955	4.34419	3.26238	2.94128	4.16237	2.73663	3.19824	5.12271
16652749	5.96736	5.86739	5.7178	6.08663	5.71152	5.65709	5.36748	5.56337	6.10617	5.00343	5.65851	6.3457	5.53923	5.03291	6.75122
16652751	4.68504	4.27895	4.51266	4.41503	3.75041	4.55967	3.49914	4.55541	4.12652	4.73502	3.40278	4.04359	3.40622	3.38905	6.19362
16652753	4.28716	4.37807	4.39271	4.38596	3.9369	4.12573	4.44748	4.3824	3.85537	3.69275	4.13174	4.58711	4.45627	3.83851	4.3674
16652755	1.63581	1.67141	2.61462	1.01348	1.61712	1.59355	1.48856	1.52825	2.43938	1.144	1.65771	2.70726	1.45324	1.48768	3.5419
16652757	2.46485	2.46573	2.86362	2.05803	2.2284	0.906736	2.0863	1.78765	2.09996	1.81399	1.97406	3.30253	1.76263	2.49038	4.42654
16652759	4.81288	4.52802	4.83892	3.88802	3.77267	3.97956	4.84334	3.99787	4.40939	2.99685	4.24875	4.35111	5.14906	4.37055	5.55827
16652761	1.92193	1.61928	1.97604	1.68762	1.51241	1.43178	1.41676	1.52658	1.86562	1.74467	1.27138	2.24383	1.96515	1.44528	2.13163
16652763	2.73411	1.73389	1.6859	1.75295	2.27291	2.17559	1.1077	1.9009	1.55736	2.76042	0.933504	2.47734	1.38606	2.54764	3.71765
16652765	2.33097	2.34282	3.67524	1.76999	2.4232	1.78963	2.95089	2.14503	3.25919	2.37143	2.46913	2.7516	3.08543	2.8798	3.37416
16652767	1.66908	1.77232	1.82811	0.920346	0.973	0.824135	0.776123	0.951934	1.95463	1.59207	0.833173	0.913186	0.797163	1.04044	1.27094
16652769	1.97973	1.44364	1.25735	1.18664	2.00436	1.66566	1.14611	1.92704	1.03382	1.52994	1.55772	2.03567	0.897156	1.77037	0.872533
16652771	0.912496	0.943368	0.954036	1.27557	0.882146	0.599031	0.958013	1.32338	0.963834	0.680646	1.34184	0.781543	0.666733	1.19741	1.54373
16652773	0.948747	1.1534	2.00058	1.57547	1.29662	1.47975	1.07323	0.922352	0.943692	2.77671	1.42331	2.27319	1.17485	1.40583	1.4981
16652775	2.89872	2.37226	1.65195	1.10358	1.22746	1.28303	2.02241	1.86515	3.03878	1.18647	1.83927	2.24975	1.78769	2.02988	4.0745
16652777	2.59784	2.808	2.95711	1.55965	2.59156	1.32395	2.01026	2.96706	3.40811	3.41554	2.57587	2.63835	3.16199	2.09682	4.1522
16652779	3.71726	2.70422	3.364	4.01001	2.88257	3.61307	3.72378	2.80726	2.35596	2.99657	2.64896	2.70549	3.19999	2.33143	2.25274
16652781	3.64206	3.34789	3.59392	2.58048	3.26228	3.0694	3.01319	2.36319	2.46769	2.12796	3.64647	2.97857	3.73469	3.66451	3.20137
16652783	3.37024	3.89317	3.32543	3.61791	2.86095	2.95844	3.50021	3.58997	4.00636	3.50082	3.84997	3.95553	2.78449	3.49066	1.54118
16652785	1.33485	2.5949	2.63246	2.53275	1.60201	2.57492	1.72276	1.50261	1.67388	1.78914	1.45838	1.64153	1.39606	1.53049	1.40728
16652787	1.49967	1.57707	1.61688	1.54546	1.89769	1.3168	1.29557	1.76162	1.26535	1.44679	2.00528	1.77935	1.6448	1.50164	1.22156
16652789	1.55914	3.03612	2.01468	1.71025	2.36467	1.23133	2.49566	2.59435	2.44237	1.7203	2.25803	1.82419	2.04482	1.87999	1.64265
16652791	2.97634	3.12166	3.16759	3.79501	2.61152	2.72781	1.8557	2.75635	3.47247	2.18819	2.84586	2.3598	1.88946	2.38765	1.67045
16652793	4.01054	3.19019	3.48007	2.33518	2.06811	2.6462	1.9927	1.71755	2.92769	1.17229	2.97325	2.55529	2.64612	2.87248	1.17841
16652795	2.28897	3.33621	2.93829	2.97951	2.67667	2.60778	1.73424	1.91716	3.02316	1.70791	3.14174	3.17598	1.75957	2.70963	1.53836
16652797	3.1056	2.40618	2.76104	2.67765	2.35992	1.51735	3.33794	3.53849	3.53645	3.049	3.29864	3.69515	3.31537	4.02931	2.92446
16652801	2.07504	2.13188	1.56713	2.30706	1.48057	2.93647	2.6155	2.06569	2.04923	3.22225	1.99698	1.75994	1.55116	1.45275	1.9301
16652805	2.60379	1.99255	2.22689	2.28435	1.80402	1.46225	2.28041	1.7358	2.43677	1.96703	2.12338	2.07474	2.86066	2.62287	1.99162
16652807	3.61764	2.90119	2.82518	2.89693	2.58656	2.24799	1.40399	2.25534	2.75449	3.33029	2.52033	3.34385	2.88588	1.87818	1.47473
16652809	2.15095	2.91738	2.56791	3.08066	2.46037	1.45631	1.98076	2.79384	3.12992	5.58394	2.07668	2.31193	1.69497	2.65507	1.84626
16652811	2.19769	2.43776	2.07293	3.32392	3.34249	2.1251	1.6469	2.00097	2.12621	2.87143	3.36844	2.36132	2.75027	2.59615	2.29254
16652813	4.60392	5.40797	3.92581	4.182	5.29673	3.83277	5.10991	5.34483	4.19077	4.3704	4.00515	5.44653	5.08388	4.0858	4.13861
16652815	5.10242	5.20633	4.61667	5.04115	4.58763	6.12353	4.83353	4.62599	5.46327	4.55085	4.74497	5.21955	4.33045	4.88681	4.78095
16652817	1.54895	2.28024	1.48229	1.24765	1.25477	1.05059	1.15812	1.22981	2.19058	1.33177	1.17436	1.71564	1.65691	1.86671	1.78468
16652819	0.929357	1.70724	1.03901	1.26501	1.32327	0.799597	0.944633	1.35382	1.22908	0.859141	1.15293	0.784805	1.14336	1.33274	1.32678
16652821	5.72208	5.78617	5.74245	6.21919	4.98444	5.87938	4.74348	5.18902	5.63204	5.05345	6.49542	5.21732	5.15784	5.19587	3.54333
16652823	6.53847	6.599	6.44351	6.42995	5.85472	5.61915	5.02372	5.14266	6.29406	4.75242	6.41792	5.77164	5.44817	5.63463	4.33412
16652825	2.61307	1.56052	1.8642	2.41311	2.40977	1.33224	2.17154	1.20227	1.93837	1.25175	1.64676	2.03577	1.73491	1.70908	1.485
16652827	2.76125	2.21679	1.47998	2.34528	1.84256	2.40687	1.9308	2.28363	2.95514	1.82187	2.96499	2.93891	1.66789	2.9973	1.30519
16652829	4.11903	3.75517	2.78212	4.06367	3.98603	2.54111	3.50871	1.80451	4.31006	3.76415	4.11049	4.11185	3.10825	3.22496	1.48004
16652831	4.74442	3.64969	4.25542	5.56031	4.42704	3.44688	4.03878	4.26123	5.11437	4.26528	4.54202	5.0826	4.79802	4.95253	1.4559
16652833	3.5514	2.72033	3.08191	3.7251	2.38353	2.59091	2.62787	2.69892	3.81076	3.50535	2.48292	2.33348	3.16707	2.15859	2.53665
16652835	4.49722	4.15867	4.28607	4.87429	4.39997	4.0885	4.27235	4.43206	4.508	4.41966	4.95634	4.30797	3.99707	4.89836	3.48652
16652837	2.34623	1.85049	2.3569	3.62836	2.29002	2.05067	2.49744	2.18087	2.89693	2.3102	2.72629	1.87687	2.14587	3.20427	1.41355
16652839	1.76988	2.87182	1.93069	2.45955	1.89902	1.26845	1.87343	1.2435	3.3489	2.43068	2.60606	2.58963	2.51239	2.56014	1.27788
16652841	3.41895	3.905	3.70137	3.2243	3.28166	2.9716	4.17167	2.64082	3.90607	3.49411	4.5546	3.98081	3.82984	3.26016	1.97363
16652843	3.43721	3.90499	3.97573	2.55883	3.27141	2.10121	2.80486	3.13921	3.56382	2.53263	2.78087	1.75612	2.60231	3.3118	2.61068
16652845	1.71753	1.03213	0.875648	1.00711	0.885178	1.22774	0.599308	0.989063	2.83713	1.33408	1.23863	3.22173	1.33953	1.40509	1.00539
16652847	5.3117	5.23507	5.91025	4.52429	5.62926	5.00823	4.78964	4.78872	5.85732	4.4403	6.04838	5.41087	4.1394	4.6684	3.83352
16652849	5.7049	3.75478	3.29791	4.99344	4.03257	3.94963	4.1218	3.21953	4.10534	4.16689	4.16827	4.27723	2.77605	3.97108	2.0501
16652851	5.25144	5.12281	4.58997	5.24484	4.96638	5.34196	4.42219	5.55186	5.10942	4.54355	5.15564	5.10335	4.57288	4.40058	3.65934
16652853	2.64421	3.58082	3.2082	3.71341	3.61101	3.2137	3.6886	3.40576	3.83198	3.2542	3.47047	3.01377	3.20341	2.74172	2.19594
16652855	3.54205	2.84118	3.38972	2.94552	2.68599	2.43479	2.06111	3.03456	2.48078	2.27406	1.8685	2.6292	2.99134	2.25808	2.46783
16652857	2.52024	2.78149	2.32561	1.78909	2.89909	1.26483	2.50723	1.76968	1.97204	2.83034	2.30674	2.89935	1.69929	3.28066	2.07085
16652859	1.79341	2.38058	1.69262	2.68081	2.02285	3.09319	2.45869	2.7832	2.36486	2.30833	2.52144	2.74115	2.38141	2.11356	3.13181
16652861	1.33458	1.4871	1.44054	2.14727	2.49203	1.66638	1.30741	2.12755	2.16342	1.5324	2.4962	2.69743	2.26301	1.3294	1.46091
16652863	5.58459	5.73722	4.86587	5.28551	4.85897	4.91864	3.94985	4.415	4.92342	4.69367	5.32161	4.36447	3.56167	4.67662	3.81489
16652865	6.44838	6.07987	5.07167	5.57509	5.11565	6.41807	4.40739	4.24777	5.66481	5.13248	6.09205	4.7892	4.13901	5.17282	3.95291
16652867	2.3191	1.93129	2.19374	2.77959	2.38213	1.95552	1.3006	2.61158	2.40438	2.15308	1.79406	1.48861	1.93099	2.53593	2.0604
16652869	4.57032	4.57669	4.08771	3.87094	4.50306	3.95056	4.28519	3.91923	5.17135	3.74955	4.51177	4.49467	4.40788	4.64887	3.49044
16652871	3.88273	2.94941	2.82164	3.60684	2.12436	3.40054	3.45993	2.80151	2.3955	2.53847	1.84697	3.08796	2.13041	3.15	2.06491
16652873	1.51232	1.58519	2.07652	2.40693	1.69633	1.18189	2.67932	1.93719	1.53577	2.05268	1.58355	2.18164	1.89624	1.50246	1.94503
16652875	5.34009	5.77483	6.23733	4.45266	4.0381	2.84186	3.58155	4.66196	5.33089	4.45847	4.88353	2.68011	4.67164	5.62476	3.60197
16652877	3.61118	3.34978	4.71565	2.93682	2.23335	2.40125	2.10521	3.21723	4.18371	2.57138	3.787	2.05115	3.52337	3.87424	2.3254
16652879	2.42344	1.8801	2.72498	1.95384	1.64262	1.73003	0.967441	1.53336	2.72511	1.84367	2.46786	1.79938	2.9292	2.0065	1.4504
16652881	2.27908	2.6537	2.66092	1.84331	1.50664	2.22114	1.63453	2.10692	3.01035	1.25281	2.116	1.7473	2.22185	2.57478	1.74735
16652883	5.46111	4.40256	5.78868	4.82066	4.02083	2.99613	2.92159	4.26983	5.02117	4.30464	5.47694	3.92311	4.80459	5.08706	3.95771
16652885	2.01601	1.30221	2.77024	1.5177	1.02886	0.872597	0.952622	1.36256	1.08188	0.763942	1.81346	1.40128	1.03332	2.47713	1.34101
16652887	7.14569	6.47856	6.91385	6.59409	6.38411	7.59511	5.72623	6.36054	6.63092	6.27602	7.22505	5.6566	6.36241	6.91004	5.85423
16652889	2.46447	3.6238	2.13681	4.11081	3.12642	3.13611	2.60008	3.1938	3.38145	2.3917	2.87856	2.70975	2.94515	2.90159	2.11582
16652891	5.28236	5.63026	5.29058	4.71652	5.0375	4.02161	4.90686	4.82815	5.44933	4.23043	5.68525	4.66417	4.79452	5.52952	2.95577
16652893	3.20929	2.74892	2.78494	2.98591	2.10505	2.03038	1.96855	3.59641	3.36695	1.80676	2.45792	2.42932	1.5867	3.25641	2.43753
16652895	5.35646	5.99824	4.70075	5.04494	4.63968	5.16536	5.12958	4.09768	5.06095	4.17863	5.48657	5.23187	5.3535	5.40981	3.96552
16652897	5.79876	5.26765	5.39266	4.9203	5.01176	4.99404	5.26095	4.64907	4.40322	4.49156	5.06047	5.34261	5.14816	5.33651	3.65502
16652899	1.88082	1.48364	1.50425	1.62976	2.00187	1.64784	1.42901	1.28219	2.97795	2.22643	1.459	1.15273	1.86081	1.86136	1.075
16652901	6.08329	5.84457	5.56127	6.57662	4.86	5.17715	5.5632	5.353	5.69709	5.23095	5.7111	5.44472	5.26307	4.9812	3.02672
16652903	6.20416	5.13734	5.42499	5.87726	5.90896	4.95407	3.91978	4.10259	5.5258	4.85043	5.90591	5.56734	4.60025	5.83682	3.51609
16652905	5.93917	5.00754	4.50843	4.27615	5.20606	4.42434	5.27711	4.70731	5.55095	5.61527	5.27293	5.10497	3.73801	5.67263	3.53614
16652909	0.580921	2.56497	1.19216	2.00972	1.97088	2.55298	2.54941	2.14569	1.37588	1.98289	1.37961	1.77287	1.76879	3.55906	1.05755
16652911	1.4627	1.86101	1.91063	1.94465	2.11772	1.06992	1.55633	2.03193	2.40852	1.25575	1.41165	1.63926	2.07832	1.8823	1.14344
16652913	3.94368	4.1009	4.13305	4.65559	4.46578	3.66882	5.0824	3.01034	3.64224	4.45446	4.30519	4.77874	4.45623	4.80222	3.49625
16652917	5.01525	5.88233	5.80142	5.22149	5.08672	5.36847	5.85506	4.25892	5.40854	5.15137	5.37573	4.99084	5.16249	5.50203	3.30167
16652919	1.64806	3.34353	3.01562	3.0108	2.3106	1.22943	2.04729	2.14212	2.89352	3.37581	3.24466	3.75806	2.32225	2.80593	1.8217
16652921	3.10755	2.15245	2.16262	2.64618	2.38592	2.31236	2.29367	1.85154	1.95904	2.11079	2.52906	2.56377	2.83007	2.80764	2.00503
16652923	0.77834	1.05687	1.78608	1.21439	1.30861	1.29365	1.12978	1.17038	1.94503	0.590298	1.10489	1.06079	1.34294	1.40472	0.951655
16652925	3.45516	3.44295	2.68725	2.1976	2.38072	2.78987	2.60164	1.4151	1.9211	2.51147	2.54521	2.21965	1.88854	1.78261	1.79863
16652927	1.34483	1.9458	1.26958	1.38247	0.977034	1.23967	0.784776	1.39263	0.910415	1.47968	1.31941	1.22336	1.55712	1.0101	0.922503
16652931	2.21594	2.8246	2.96343	2.28388	2.1921	2.90013	2.26327	2.65086	2.48567	2.37315	2.65766	2.9765	2.39675	2.67393	1.30088
16652933	3.24902	3.34296	2.9242	2.61255	2.93496	2.90317	3.4822	2.51683	2.54317	3.03958	2.4779	2.82324	2.48073	3.16748	2.48027
16652937	3.02597	3.05268	3.40943	3.75481	3.1433	2.31178	3.22243	2.75111	2.48248	2.95033	2.88483	2.67731	2.81497	2.76863	3.27173
16652939	1.52349	1.88559	1.44679	1.34591	1.70798	1.0119	1.91323	1.45429	1.38943	1.18602	1.30912	1.66023	1.03969	1.73983	1.59298
16652941	4.81628	5.38655	4.73453	4.48042	3.83179	3.83364	4.15837	4.04293	4.79496	2.82511	3.46986	4.56353	2.87859	4.23722	3.77954
16652943	4.84856	4.32661	4.2296	4.11134	3.5901	3.92889	4.87796	4.20552	4.25409	3.01084	3.79092	4.23854	2.97751	3.70166	3.69049
16652945	3.29254	3.97259	2.94853	3.50631	1.61319	3.18209	2.74603	3.37956	2.97064	3.51442	2.51602	2.88241	3.47188	3.21331	2.85169
16652947	4.97629	4.86186	3.89266	3.77634	3.99305	4.14971	4.13374	3.85699	4.36247	3.6686	3.4348	3.97593	4.5031	3.69698	2.67536
16652949	1.82717	1.99948	2.4886	2.93956	2.48215	1.00383	1.72672	2.25015	2.29784	1.97043	2.4438	2.92906	1.70752	1.71823	2.07281
16652951	2.245	1.62252	1.36117	1.23211	1.20488	1.5038	1.71623	3.59324	1.8276	1.18327	0.928778	2.00382	1.44269	2.35182	0.846835
16652953	2.74324	3.33742	3.47125	3.46221	3.60536	3.01795	3.26931	3.50181	3.80906	2.85297	3.59031	3.89451	3.89835	4.06509	3.98661
16652957	4.49672	4.13514	3.67767	3.01811	4.35432	3.42411	4.18468	3.99381	4.21407	3.70304	4.02471	4.78248	3.9955	4.11644	3.62891
16652959	2.77957	2.5131	2.22716	2.45759	2.44487	1.46589	2.16917	1.87257	1.10115	1.8708	1.55036	2.20015	2.04995	2.59454	1.72875
16652961	1.66667	2.33776	1.1333	1.95187	1.89938	1.38604	1.76261	1.4502	1.26632	4.71393	1.64361	1.5274	1.13447	1.31078	1.37446
16652963	3.33213	3.78175	2.82174	3.54515	2.40127	1.88274	2.50654	2.42333	2.25238	2.12385	3.15928	2.59657	3.13253	2.50148	2.18992
16652965	3.41532	4.41481	2.84504	3.67007	3.66967	3.85233	2.78743	2.99021	3.16429	3.31084	3.14116	2.85431	3.60142	3.79161	1.88544
16652967	1.30911	2.43931	1.48999	1.76089	2.98967	0.991925	1.57523	2.76925	3.00954	1.59146	1.97402	2.1599	1.91762	2.56122	1.93566
16652969	3.14619	3.02543	2.49479	4.9546	2.38291	2.17033	3.46374	3.3781	3.16909	1.86903	3.37984	3.1062	3.36089	3.83971	1.94911
16652971	2.0873	1.75795	1.39056	2.03468	2.28771	2.14975	1.29598	1.16674	1.9934	1.44501	2.04294	1.14853	2.20075	2.42046	1.60112
16652973	1.87376	2.29362	1.95937	2.83883	1.46556	2.00714	2.50852	1.52716	1.87696	1.74327	1.92311	3.08979	1.99653	1.69148	2.51773
16652975	3.97168	3.0828	3.98107	4.42105	2.46697	3.10076	3.66424	2.8774	2.74883	2.7517	4.00039	2.98719	3.08001	4.17433	2.55761
16652977	3.83544	3.5652	3.61613	2.64644	4.44803	5.44518	4.34326	3.98956	3.49436	4.36828	4.39315	3.66115	3.29789	3.28504	3.95291
16652979	3.75929	3.13688	2.10957	2.7348	2.89245	1.78453	2.51789	2.25776	3.7054	3.02774	3.03694	2.98452	1.61339	3.15782	1.62731
16652981	4.1179	3.5301	3.95127	4.60238	4.13303	2.07437	2.46218	2.19812	3.74224	3.88873	2.78679	3.78416	2.73325	4.2167	1.44528
16652983	3.0717	2.42688	1.82298	2.86461	2.34253	3.06902	2.63864	4.03671	2.75431	2.99867	2.278	2.84727	1.9925	2.68199	2.99313
16652985	5.46534	4.9795	5.42793	5.63954	4.10762	5.14812	4.24709	4.42543	4.19582	4.05833	4.88025	3.94038	4.6939	4.079	4.31884
16652987	4.39054	4.80365	4.50662	4.64864	4.8432	5.44189	4.87491	3.79568	4.103	4.42488	4.83413	4.16822	4.39269	4.77887	4.87064
16652989	1.79526	2.69734	2.03988	2.01197	1.77705	1.92448	2.47876	1.60616	1.64761	1.4958	2.08976	2.25716	1.63087	1.73308	2.23854
16652991	2.97137	2.21321	2.9951	3.33505	2.64438	2.91614	3.83536	3.43865	2.58061	2.42844	1.9547	2.68253	2.85138	2.83865	1.8004
16652993	4.57616	5.71138	4.79127	5.15349	4.92499	4.23536	5.01249	3.83444	5.18289	4.72181	5.2596	5.1903	4.48847	5.02776	5.10818
16652995	1.64636	1.01107	2.10678	1.21439	2.18653	1.12014	0.799374	0.720861	1.54182	2.68896	0.928777	1.03739	0.782198	0.928777	2.33556
16652997	3.83343	3.66011	3.57567	3.72612	3.55718	2.77778	3.76718	4.01885	3.65583	3.55688	4.45043	4.13949	3.99564	3.85742	3.93068
16652999	3.34005	2.6009	3.08807	3.19619	1.38158	2.82028	3.38063	3.38401	2.84909	3.11572	2.39446	3.37724	1.99716	2.49789	3.60797
16653001	3.67167	3.7054	3.79556	2.44971	3.05967	3.54591	2.79449	2.59507	3.35044	2.80103	2.66875	2.97977	2.96875	2.73254	3.04766
16653003	3.59668	4.37679	3.75387	3.64109	3.67645	3.56534	3.56151	3.80393	2.82007	3.45015	3.90301	4.27768	3.12473	4.00838	3.46706
16653005	3.47519	4.8637	4.40426	5.08702	3.52276	4.8827	4.11253	3.19822	4.77752	4.31948	4.78566	3.79558	4.52327	3.1152	4.02932
16653007	3.36398	4.18791	3.48378	3.1045	3.39118	3.89014	3.37543	2.83786	3.73389	3.86393	3.16561	3.79573	3.34519	3.562	2.922
16653009	4.37318	4.54609	3.6305	4.25379	3.93251	3.32393	3.53143	4.99024	4.36608	3.99098	4.36404	4.44892	3.50666	4.0504	4.51428
16653011	2.46363	3.65555	3.13621	2.86121	2.98728	2.02218	3.19104	3.81345	4.23313	3.10063	3.00189	3.18211	3.03287	2.99278	3.29965
16653013	4.29891	4.42552	4.60691	5.90648	4.8881	4.39546	4.98068	4.47752	5.16028	4.26327	5.63576	4.47702	4.14629	4.30428	3.96038
16653015	1.54268	2.1056	2.37461	2.35925	1.72172	1.93103	2.26933	1.92328	2.39973	1.95851	1.67927	1.98053	1.85042	1.87234	2.83501
16653017	3.03763	2.14707	3.54763	2.6823	2.00259	1.62377	2.33744	2.3149	1.74714	1.8351	3.19783	1.15628	2.38666	1.78006	1.90819
16653019	5.71703	5.61679	5.80801	5.46646	5.27962	5.4058	5.51245	5.58841	5.60504	5.43393	5.85071	5.71993	5.81588	6.18844	4.94309
16653021	4.39564	4.57396	4.87086	4.41394	3.79165	4.26676	4.35197	4.40574	4.53162	4.11959	4.57799	3.62251	4.24797	4.25818	4.42828
16653023	1.16906	1.13541	3.71928	0.819752	0.938929	1.23133	1.54711	1.61184	1.19983	1.35627	1.55984	1.32296	1.30778	1.1733	2.12452
16653025	2.07289	2.24388	3.21757	2.05408	3.08765	1.98156	2.42919	2.05996	2.08122	2.82129	1.55037	2.99399	1.32868	1.61903	2.55836
16653027	3.77631	4.00734	2.61239	4.99119	4.02626	3.05923	4.26637	3.54538	2.86382	4.91389	3.77552	1.91214	4.98665	3.87663	4.0545
16653029	1.56699	0.998515	1.72346	1.85989	0.804879	2.26824	1.16197	1.22926	1.20029	1.51061	1.40369	1.14059	1.3743	1.31186	1.07535
16653031	3.21573	2.47285	2.69168	1.78548	2.28177	1.06372	1.03232	1.05257	1.57696	1.87333	2.20818	2.33569	1.58392	1.6799	1.57581
16653033	2.25963	2.59115	2.23985	2.34123	2.5816	2.41471	1.80567	2.80039	2.98236	2.09669	1.87695	1.90866	1.99005	1.91471	1.84797
16653035	3.58258	2.96773	3.52499	3.44914	2.46154	3.7953	2.84526	2.86493	2.20031	3.7021	2.88592	3.29173	3.33239	2.18962	2.31649
16653037	1.6392	1.68867	2.52197	2.10136	1.37952	1.49427	1.11961	1.22135	1.5881	1.46683	1.83297	1.26393	2.12019	1.19741	1.83397
16653039	2.33448	1.45978	1.23512	1.2851	1.51213	1.04938	1.256	2.57691	1.36935	1.59436	1.47864	2.11345	1.19664	0.86991	2.36186
16653041	2.29912	3.08811	1.76106	1.67768	2.50712	1.46978	2.78934	2.61888	2.21862	5.13958	2.12126	3.10872	2.27078	2.19906	2.12232
16653043	3.16756	2.80747	2.07622	2.80584	2.76814	2.89935	2.54581	3.31265	2.60775	2.76085	2.52299	3.191	2.27716	2.15529	2.48512
16653045	1.08156	1.73662	1.42455	0.975796	1.33762	1.01805	1.17087	1.21899	1.50199	1.27783	0.966044	1.52229	2.01376	0.857754	1.4307
16653047	5.75663	5.41579	5.10604	4.75319	4.80074	5.22562	4.80286	5.05585	5.03222	4.44058	5.51943	3.91484	4.10672	5.19328	3.33408
16653049	1.32291	2.24663	1.92183	1.69695	2.6611	2.32225	1.45839	2.058	1.27147	2.00947	1.76115	1.20173	1.55545	1.84923	1.85977
16653053	1.34626	1.07984	1.34663	0.93576	1.15462	0.740173	0.622478	1.40431	1.26915	1.79437	0.964125	1.10599	1.15373	1.21049	1.0065
16653055	3.31166	3.40066	2.92416	2.87204	3.79568	2.14471	2.95596	3.7664	3.47767	3.47742	2.70321	3.62224	2.55935	3.37687	3.2101
16653057	4.45325	3.27915	3.16707	1.69168	3.58879	3.18099	3.67771	3.06322	5.0181	2.63571	2.27912	3.01389	3.69359	3.35813	1.50948
16653059	5.20811	5.00702	4.35643	3.70419	4.92002	3.8145	4.50271	5.71894	4.98186	3.82684	4.31089	4.71641	4.9501	4.867	4.74043
16653061	3.68824	3.14732	3.64017	3.23202	4.8424	1.26104	3.932	5.09726	4.23003	3.46382	3.68327	4.80508	3.5021	4.47634	3.51724
16653065	4.578	4.36961	3.58387	3.38973	5.14516	3.67914	3.31091	5.2032	4.57854	4.57617	5.1187	6.01362	4.38481	5.67283	3.79321
16653067	1.90913	2.25784	1.87515	1.96478	2.14906	1.62892	1.79262	1.96385	1.50029	2.72231	2.10539	2.8448	1.84808	1.72129	1.74295
16653071	5.51864	4.27844	4.86421	5.55097	4.81473	5.42682	3.37506	4.79724	5.15245	3.86972	5.02113	4.84861	4.29096	4.45623	3.76999
16653073	0.944692	1.15012	1.45318	1.34366	1.12281	2.1388	2.09403	1.59251	1.43073	1.74461	1.05293	1.30943	1.38673	1.38827	1.22259
16653075	1.12858	1.16857	1.04285	1.03977	0.971787	1.40545	0.851434	1.33607	0.911444	1.04596	0.766993	0.787476	1.01942	0.854011	1.1834
16653077	2.64929	1.72343	2.00246	2.20877	1.74601	2.34416	1.5234	1.5993	2.0771	2.17277	2.412	1.9876	1.09318	2.24492	2.20896
16653079	1.8387	1.40902	1.48534	1.51777	1.43359	1.96614	1.38765	1.37575	1.49571	0.989654	0.87084	1.60093	1.18182	1.63654	1.97276
16653081	2.77957	3.38063	2.77936	3.5296	2.43581	3.52689	2.52993	1.52646	2.86699	2.14606	2.14842	2.22937	3.5503	2.68245	2.82629
16653083	3.12126	2.75926	3.18669	2.29052	2.94753	2.45348	2.30844	3.79069	3.09628	2.45029	2.69227	3.5538	2.68104	2.09835	2.72423
16653085	1.88293	1.08193	1.21664	2.18932	1.15575	1.34381	1.56192	1.70562	1.95336	1.52688	1.56008	1.53443	1.58218	1.38646	1.24675
16653087	2.17518	2.34629	2.17327	1.82905	3.7335	2.02278	2.10844	1.67894	1.78549	1.97406	1.64387	2.33579	1.63938	2.30905	1.52297
16653089	1.77963	1.36659	3.14327	2.3044	1.36117	2.10816	1.61671	1.72567	1.50287	1.19039	3.001	1.33359	2.53881	1.6973	1.46622
16653091	3.45075	1.66635	3.72375	3.2018	1.41054	2.84738	2.52703	3.21549	3.09687	1.63358	3.02238	2.6393	2.08009	2.24406	1.91848
16653093	5.92025	6.25249	6.7061	5.64884	5.79134	7.63013	5.10283	6.93492	6.28985	5.10203	5.98569	5.6004	6.39111	5.98006	5.38799
16653095	3.33313	2.56869	3.86474	2.35781	3.47534	2.63107	3.17259	3.46018	3.08966	2.49594	2.77131	3.56665	3.24716	2.84434	4.07108
16653097	1.64652	1.26927	2.38247	0.915599	1.78133	0.99441	1.29356	1.24513	1.00659	1.23933	0.906287	2.10454	0.960061	0.739335	1.05781
16653099	4.77818	3.0095	4.56476	3.10768	3.99165	3.38499	3.07777	3.51554	2.66745	5.41088	3.68535	3.85384	2.2817	3.43455	3.54158
16653101	5.83066	4.70046	5.08451	4.64489	4.6948	5.30108	4.99495	5.14122	4.66844	4.57655	4.06165	5.22863	3.94358	4.15292	3.63981
16653103	5.1225	4.24756	5.00325	4.63924	4.57399	4.73361	4.95569	4.13613	5.01365	3.59846	4.39107	5.49612	3.61638	4.69811	4.19304
16653105	3.30571	3.20925	3.81755	3.27371	3.54408	3.82135	2.60138	3.30244	3.08575	2.83237	3.29692	2.62499	2.51613	3.76261	3.24486
16653107	4.2848	4.76254	4.25507	4.12773	4.00807	4.30281	4.39232	4.46727	3.3663	4.32196	4.24706	5.20544	4.27197	3.91625	4.55985
16653109	3.33581	3.31681	3.24455	2.94207	3.04579	2.80254	3.7486	3.99215	3.7596	4.10891	3.70484	3.26336	4.19492	2.52365	3.57217
16653111	1.26484	1.57799	2.72018	1.35897	1.81411	3.01155	2.04883	3.1054	2.77626	4.65819	2.04959	2.4878	2.35155	2.75613	2.01679
16653113	1.31662	2.06164	1.95801	1.21063	1.34721	1.51223	1.84789	2.12742	1.5443	1.24421	1.43861	2.17099	1.8605	1.75605	1.52698
16653115	3.51291	3.9729	5.19593	3.69559	3.3135	2.39445	3.61669	4.13814	3.91761	4.06146	4.20778	4.46699	3.1733	2.89108	3.67348
16653117	2.79816	2.59644	2.48154	2.79712	2.27067	2.15828	2.41861	2.10448	2.60928	2.74398	2.35812	2.51011	2.46088	2.90024	3.15904
16653119	4.02341	2.77343	3.1452	2.95345	3.10662	2.98018	3.53566	4.09331	3.29995	2.30427	2.68959	3.46296	2.81334	3.31338	3.16624
16653121	1.0081	1.17117	1.44837	0.705664	1.24373	0.992084	0.862055	0.831284	0.966858	1.4684	1.24756	1.29359	1.14645	0.761573	1.87859
16653123	1.1815	1.03454	1.30316	1.08742	0.796282	0.850132	1.18911	1.35574	1.02271	3.6941	0.919013	1.22402	0.769267	0.892854	1.95113
16653125	4.06478	3.00536	4.18798	4.00888	3.23226	2.11186	3.25673	3.36325	3.18854	2.88622	3.02535	4.35944	3.28408	4.03032	3.98729
16653127	1.80073	3.21303	2.18029	1.68907	3.03433	1.58295	2.31652	1.55239	2.92275	2.83307	2.36304	1.73146	1.76394	3.07891	1.60278
16653129	3.28023	2.1244	3.45195	2.16603	2.5697	2.40533	3.01533	3.25101	3.05868	2.06247	2.68438	2.77986	2.94143	3.30514	4.10311
16653131	3.09566	3.37497	2.95613	2.47604	2.39547	1.38381	2.9104	2.42328	2.48339	2.58496	2.46367	3.04742	2.80458	2.82513	3.07611
16653133	3.29261	3.11536	3.12259	3.60708	4.10443	2.80211	3.3588	3.76806	3.57968	3.26895	2.77559	3.51446	3.9855	3.2844	4.99811
16653135	5.53821	4.36473	5.45197	4.21641	4.8524	4.39238	4.6827	4.77074	3.98058	5.03539	3.67062	5.07218	3.37474	4.99151	5.25098
16653137	1.52137	2.62327	1.73807	2.28606	2.57354	2.32351	1.12047	1.54075	1.36614	0.985185	1.70345	1.66115	1.06489	2.03367	1.6919
16653139	3.56941	4.41521	4.73038	3.16934	4.39489	4.06042	4.56663	4.51242	3.71927	3.93842	3.89853	4.6931	3.70165	4.804	4.60691
16653141	3.26211	3.72729	4.00307	3.29594	4.01546	3.19509	3.69191	3.94098	3.31995	3.63077	4.02487	4.29692	3.67038	4.81891	4.16341
16653143	3.67398	4.06781	3.85608	3.55901	3.63716	3.64124	2.35719	3.99853	3.26783	2.65105	2.25365	4.11062	2.78987	3.35154	3.77014
16653145	2.20147	1.47802	2.2317	2.78268	1.64214	2.52904	2.32737	1.57897	1.95788	1.96666	1.86658	2.12366	1.42231	1.85207	1.79285
16653147	4.41487	3.47648	3.30775	2.74952	3.21324	3.00821	3.57452	3.66371	4.79995	2.16511	3.73543	4.97276	2.81112	4.23862	4.59799
16653149	1.8363	2.06892	2.08278	1.80712	1.55917	1.32833	1.75771	2.97765	2.65345	1.56348	1.1587	2.64732	1.79866	2.20674	2.58803
16653151	4.72525	3.66451	4.52502	2.98229	3.97494	1.64628	2.65548	3.35738	3.05453	2.68149	3.64931	4.26115	2.28113	4.55211	4.68805
16653153	3.76098	3.41226	3.74882	2.64888	3.52824	1.87863	3.71747	4.26135	3.85584	3.27259	3.74638	4.01829	3.37244	3.55657	4.04281
16653155	2.06038	2.6012	2.16599	2.12779	2.1489	2.48179	2.40527	2.38314	2.19141	1.33707	2.5918	2.95577	2.71755	2.87043	2.49808
16653157	2.04639	0.952541	2.51414	0.980261	2.2051	0.981664	1.89423	2.36361	2.28718	1.46098	1.14651	2.13813	2.16734	3.42349	1.7855
16653159	3.76221	2.48198	2.05184	3.0641	1.29002	0.975347	1.23563	2.60554	1.17126	2.23177	1.50732	2.9775	1.04834	2.69055	2.74727
16653161	1.95702	3.33543	2.78828	3.13607	4.00652	1.87388	3.14722	2.70284	3.10922	2.38059	2.53279	3.98007	2.9211	2.72813	4.68758
16653163	1.31183	1.36846	1.34998	1.95277	1.40521	1.29499	1.29273	1.96072	1.54763	1.31478	1.49918	1.96019	1.67299	1.18277	1.41364
16653165	2.52892	1.44364	1.34251	1.27379	3.12642	1.46203	1.77384	1.31083	1.92166	2.64704	1.20854	2.7815	2.26716	2.12068	2.60598
16653167	4.01498	4.04125	3.00203	2.1023	2.35831	3.95342	2.78532	2.71224	2.66071	4.31289	2.93799	3.71	2.61774	3.17433	2.89614
16653169	0.892568	1.20565	1.55475	1.471	1.35542	1.31524	1.43459	1.45126	1.41467	1.8303	1.19958	1.37694	1.27941	1.12993	1.2839
16653171	1.8925	2.07364	1.30028	2.36916	2.64434	1.32549	1.10997	1.49426	2.35693	1.87892	1.17168	1.17414	1.41902	1.42427	1.84111
16653173	1.22492	1.17577	1.50104	1.59389	1.01964	0.98522	1.83827	1.2441	1.17642	1.11515	0.978019	1.4676	1.07214	1.36953	2.06695
16653175	1.88513	1.90637	1.29355	1.88743	2.37647	1.91249	1.53202	2.56199	1.7841	2.13471	1.45903	2.30158	1.60011	1.58187	1.41476
16653177	3.32856	3.66052	2.68208	3.77325	3.17703	3.50897	4.11988	3.80821	3.35846	3.41654	2.26852	2.88195	3.6715	3.19465	3.52048
16653179	3.02671	1.56995	2.04763	2.45218	1.76178	1.63668	1.42822	2.50977	1.95086	1.67784	1.46484	1.49408	1.53376	1.44036	1.67685
16653181	1.52561	1.8823	1.91295	2.92889	1.59392	2.2615	1.79118	2.01736	1.97238	1.93693	1.73442	1.97722	1.58683	1.46303	1.94305
16653183	5.18774	3.53852	4.79224	3.8868	4.70651	3.53204	5.24211	4.27654	3.88209	3.67588	3.88191	3.53573	4.52352	4.19667	4.62035
16653185	2.93773	1.73079	2.0797	2.15808	2.25929	2.00501	2.25738	2.22943	2.04235	1.85456	1.15022	1.63813	1.88225	2.25862	2.05496
16653187	1.2412	0.828323	0.556631	0.895884	0.872703	1.08296	1.42586	0.877597	0.865934	1.30256	0.870224	0.650849	0.874563	1.36243	0.750711
16653189	1.82979	2.36894	1.74236	2.29066	2.0396	1.76394	1.77516	2.00544	1.90495	2.59545	1.91444	1.67849	1.68578	1.90459	1.58545
16653191	0.931545	0.975404	1.06641	1.02407	1.30052	1.94859	1.52257	1.34794	1.99823	2.35813	1.45238	1.15864	0.995539	1.52822	0.863567
16653193	1.32543	0.994375	0.972824	1.307	1.70817	1.46545	1.15566	1.55513	1.53501	1.00823	1.03123	1.19842	0.93962	1.27505	1.36882
16653195	1.25508	1.0107	1.96497	2.07097	2.66622	1.38442	1.23092	1.59964	1.35299	1.31063	1.14779	1.39416	1.42235	2.02961	1.06342
16653197	1.5065	1.18248	1.93352	1.64414	1.93486	1.66998	1.31091	0.717635	2.12723	2.25172	1.30086	1.20974	0.951599	1.32802	1.6408
16653199	4.63465	4.00748	4.3499	3.73752	4.14847	3.33559	4.55643	4.31451	5.0504	3.61164	3.7961	5.16172	3.59048	4.94187	3.96516
16653201	1.61189	1.68874	1.1851	1.41866	1.54336	1.07457	1.94764	1.7508	1.16917	2.17385	1.37858	1.9426	1.46777	1.02106	0.794699
16653203	1.51511	1.23537	1.56444	1.00126	1.17356	0.961001	1.11294	1.71494	1.2832	1.32662	1.32726	1.07279	1.49467	1.03259	1.77206
16653205	2.02213	1.44212	1.85783	1.29532	1.95474	0.911515	1.77883	1.25066	1.72707	1.03097	1.0725	1.65608	1.51782	1.99848	1.91284
16653207	1.24159	1.70066	1.35792	1.45582	1.97356	1.51837	1.57834	1.43763	2.10454	1.47264	0.781616	1.54454	1.78644	1.26206	1.39732
16653209	1.22331	0.779826	0.974938	1.1132	1.1674	0.879893	0.92723	3.49966	2.04027	1.14599	0.978551	1.268	1.02738	1.10288	1.54958
16653211	2.74661	1.51754	1.18069	2.0475	1.87302	1.87592	1.13744	1.25463	1.91353	1.09438	1.43269	2.05608	1.22596	1.72205	1.32539
16653213	2.07251	1.75496	2.22504	1.51963	2.30968	3.11587	3.53388	1.85395	3.46294	2.16083	2.234	1.38635	2.48833	2.26099	2.75357
16653215	2.0828	2.26476	1.81058	1.86131	2.04276	2.2265	1.98318	2.26597	2.48291	1.87894	2.19186	2.67199	1.29914	2.69032	2.12931
16653217	2.36746	1.23253	2.46089	2.06935	3.00702	2.67836	1.84425	2.99965	2.37729	4.51121	2.36231	2.72497	2.10791	2.47359	2.846
16653219	2.42633	2.63881	1.83649	2.22774	1.22393	2.1027	2.84737	2.75631	3.34843	2.18124	3.02979	1.72257	1.64468	1.90842	2.33304
16653221	1.44326	1.76502	1.15087	1.41543	1.19988	1.92032	1.75045	1.74153	1.58361	1.49639	1.35376	1.81967	1.30939	1.74325	2.33673
16653223	1.66434	1.13533	1.30532	1.36255	1.31688	1.60176	0.9194	1.59826	1.30152	1.1111	1.02806	1.42224	0.816419	1.53971	1.89257
16653225	0.977416	1.72052	0.713719	0.968815	1.0534	1.04693	1.11267	1.4581	1.07795	0.983629	0.936296	0.911497	0.744406	1.22942	1.15015
16653227	2.87334	3.43914	3.9955	3.2069	4.28627	4.04209	2.61678	2.41076	2.37729	1.9825	2.95295	2.42682	3.14736	4.09859	2.62161
16653229	1.88173	1.30049	1.80334	2.82048	1.50109	2.00575	1.893	2.8168	2.45506	1.15325	1.67663	2.48689	2.67929	2.50023	2.39419
16653231	3.07582	1.75848	2.99676	3.31194	1.63138	3.23648	2.77402	1.71494	1.98529	1.12296	1.64689	3.46004	2.71895	4.20011	1.76921
16653233	1.39048	1.92122	1.45185	1.7773	1.57684	2.16466	1.39456	1.64309	1.58856	1.9776	2.46811	1.27442	1.75594	1.15362	2.49289
16653235	1.89596	1.42246	2.14181	2.66742	1.9997	1.59819	1.44717	1.99994	2.28911	2.49091	1.93848	2.20055	2.40634	1.79491	2.90179
16653237	2.29734	1.13968	1.35048	1.83559	1.42122	2.0257	1.85869	1.30247	2.18211	2.47769	1.13234	2.13785	1.66296	2.22935	1.51151
16653239	2.0073	2.69535	2.73789	1.73218	2.61766	2.43373	2.70548	1.83792	2.23473	2.63689	1.39931	3.21149	1.12488	3.40191	2.12993
16653241	3.21491	2.18692	2.45571	3.17355	3.09047	2.0988	3.29777	2.75583	3.27852	3.28424	2.82688	2.67299	2.12239	4.10929	3.65305
16653245	0.936111	1.24439	1.69194	1.38335	1.46461	2.00644	1.1067	1.02916	1.40341	1.15333	1.54671	1.06147	1.22618	1.97298	1.45694
16653247	2.24826	1.91148	2.04748	2.19345	2.51151	2.7374	2.72566	3.41548	2.34725	0.898133	3.14091	3.05781	2.92724	1.9232	2.08854
16653249	2.66756	4.02071	2.88469	2.90954	2.92383	3.01841	3.64664	2.63305	3.2821	3.92403	2.78148	3.66512	2.43987	3.0401	2.33255
16653251	2.54364	2.37867	2.48009	2.75062	2.18027	3.11625	2.37235	2.42835	1.99053	3.18676	2.80512	2.74264	3.7675	2.06294	2.39332
16653253	2.85864	2.66989	2.35627	2.09998	2.42748	2.95642	2.44862	3.12925	2.71271	2.56718	2.6253	3.53123	2.7828	2.31414	2.45303
16653255	1.77967	2.03925	2.21267	2.66674	2.02172	2.69208	2.51417	2.62919	2.0901	1.8018	1.09189	2.58659	1.78147	2.12134	2.45991
16653257	1.54839	1.3378	1.7927	1.26877	1.79834	2.3017	1.40821	1.11311	1.44371	1.61411	1.58781	1.50009	1.44426	1.25324	1.68514
16653259	2.00502	1.85365	1.13788	1.88528	1.31187	1.52386	1.37994	1.13279	1.79113	1.37275	1.17919	1.29088	1.48122	1.78724	1.31695
16653261	2.72359	2.64032	2.54589	1.57342	1.86952	1.68702	2.57467	2.91053	1.63544	1.79784	1.91305	3.74517	1.48989	1.57818	2.0202
16653263	2.59155	1.89319	1.05067	2.27409	1.85292	1.59036	2.33234	1.53551	2.08308	2.46123	2.04677	2.11034	2.43694	2.08245	2.61799
16653265	1.33157	1.67194	1.90978	1.35592	1.81298	1.40828	2.00578	1.44016	2.59624	2.35039	1.90622	2.32031	1.08013	1.37947	1.42223
16653267	3.36173	3.5072	3.2603	3.25372	3.79186	1.43728	3.12439	3.22532	4.13018	3.54311	3.06553	4.08208	3.38731	3.079	3.54451
16653269	0.795179	0.838651	0.798067	1.07528	1.28154	0.769036	1.0494	1.07141	1.67643	3.88163	0.897276	1.19416	1.06268	0.870922	1.6601
16653271	1.14667	1.311	0.865919	1.12038	1.3625	1.1602	1.6397	1.44428	1.70875	1.78149	1.54302	2.20825	1.2082	1.62233	1.08669
16653273	1.68154	1.5673	2.01697	1.34344	2.06049	1.52057	2.30652	2.05385	1.63099	1.78729	1.28855	1.89326	2.00469	2.99933	1.58903
16653275	1.10214	1.35794	0.974457	1.23653	1.49578	1.40185	0.983044	1.66153	1.95202	1.67794	0.999158	2.53106	2.67004	1.29563	2.21337
16653277	2.38575	2.1412	1.29896	3.44154	2.77742	2.14725	3.18112	1.89751	2.06718	2.36677	2.3405	2.93377	2.52846	1.89779	2.77394
16653279	2.52112	1.25621	1.5837	1.77758	1.61825	1.19865	2.08669	2.6281	2.7745	1.81135	3.2111	2.63237	1.6909	2.29023	2.06069
16653281	1.77193	1.98221	1.90409	1.00922	3.35837	1.36618	0.860517	2.03528	2.60484	1.40775	1.03587	2.25279	1.81255	1.70528	1.18097
16653283	0.719573	0.930371	1.25858	0.985697	1.0974	1.38004	1.08433	1.41821	1.17034	0.840432	1.01804	1.09795	1.07152	1.35338	1.02851
16653285	4.16595	4.02435	4.62129	2.95225	4.25747	3.43164	3.58314	3.61653	4.32687	3.50843	4.23872	3.75592	4.78526	4.59768	3.62491
16653287	4.39418	3.3483	3.82499	2.90342	3.6206	3.58152	3.07405	2.78045	3.79027	3.04937	4.24794	3.11947	2.887	4.02038	3.05228
16653289	1.6224	2.08989	1.95447	1.62873	3.29107	1.05789	1.62549	2.39257	2.55393	1.16984	2.07927	2.49558	1.62255	1.13241	1.79562
16653291	4.24846	4.29383	4.16325	4.06966	4.7535	2.74756	3.13624	4.96616	5.36042	3.93626	5.04751	2.76699	4.24836	5.37906	4.63658
16653293	2.40861	2.32283	2.27574	1.7069	2.85588	1.40344	1.70938	2.68729	2.11295	0.879302	1.96303	1.44657	1.37521	1.78254	1.79075
16653295	1.87806	2.03467	1.9733	0.984268	2.10331	1.74017	1.32834	1.25415	1.44791	1.16117	1.8861	1.06011	1.7368	1.658	1.68117
16653297	6.07462	5.78838	6.07439	5.76444	5.85132	4.83137	5.92775	5.52747	6.71122	4.71201	5.89946	5.17449	4.65861	5.32591	2.04994
16653299	2.08067	2.39908	3.00793	2.54814	1.29037	1.85304	2.07169	2.61681	2.92658	3.17586	3.02803	1.72864	2.01884	2.18288	2.07532
16653301	5.27515	4.75412	6.42056	3.39433	5.23345	3.96305	4.09738	5.56703	5.96943	4.88132	5.77583	5.02707	4.49567	5.69041	5.43322
16653303	4.84683	3.63203	5.13402	4.56986	5.0014	4.74425	4.4333	4.61355	4.7111	4.52119	4.59425	3.99269	4.10393	5.04922	4.53381
16653305	3.81873	2.36922	5.02344	2.24473	1.83734	3.88081	2.02867	1.31796	1.51595	1.25268	4.3669	1.03739	1.83734	2.47597	0.998171
16653307	1.65262	0.914283	2.04743	1.08546	1.73262	1.4926	1.51453	1.02857	1.72651	1.12572	1.23863	1.02105	1.79505	1.6833	1.58133
16653311	3.42292	3.65276	3.58528	3.8194	3.9242	2.53269	3.04023	4.08675	3.53596	4.35362	3.45547	3.38369	4.16353	3.96678	2.73507
16653313	1.57178	1.0732	1.222	0.950861	1.13793	0.760352	0.835888	1.40236	1.03558	2.34139	1.31148	0.891651	0.965163	1.61307	1.24214
16653315	0.852486	0.762346	1.01518	1.00686	1.11393	0.667107	0.956049	0.992425	0.788658	0.992361	1.09422	0.919164	0.798296	0.899772	1.06489
16653317	4.55694	2.95293	3.48999	1.47623	4.35225	3.97668	3.29824	3.02535	3.38096	4.64066	4.41997	3.45246	3.21488	4.48119	5.64491
16653319	1.70474	1.06309	1.26351	1.09187	1.30917	1.02047	1.04807	1.22459	2.06229	1.45645	1.30318	1.82003	1.13937	1.32507	1.60159
16653321	2.22682	0.972027	1.63906	1.98559	2.18881	1.86066	1.30923	1.89633	2.3752	1.16655	1.77929	2.17678	1.51337	1.98146	1.84726
16653323	2.93709	2.92777	3.69985	3.25709	3.91626	2.07707	3.665	2.88575	2.93371	3.2971	3.34077	3.2544	2.93673	3.73635	3.49061
16653325	1.38975	0.699957	1.09218	1.32714	1.17805	0.905464	0.783455	1.06412	1.29919	1.26145	1.39063	1.02453	0.945052	0.932106	0.947495
16653327	5.16795	4.86422	2.83713	5.64203	4.70004	5.86575	5.56384	3.95769	5.16112	4.86595	5.01409	5.24656	5.15413	5.00573	5.28021
16653329	1.37655	1.25382	1.52801	0.971498	1.44673	1.43413	1.4491	1.18158	2.10821	1.50653	1.41165	1.40308	1.66757	1.32072	2.04344
16653331	1.40208	1.16994	1.35695	1.31786	1.71792	0.952618	1.10638	2.37926	1.36581	1.42742	1.81874	0.98651	1.29475	1.29232	0.994833
16653333	0.958591	1.27565	1.0178	0.833224	1.61247	0.66835	0.947057	1.73436	1.99333	1.51199	1.60582	0.641023	1.39134	1.073	1.19058
16653335	1.54891	3.43301	3.02761	2.24399	2.69021	2.64823	3.55242	3.19675	3.18814	3.22105	2.723	2.71006	2.92307	2.93951	2.49983
16653337	2.56106	2.58189	2.75101	2.40693	1.71939	2.35946	3.76106	1.03938	1.56894	2.45135	3.68023	2.50478	1.87533	1.29669	0.998171
16653339	4.84476	3.65047	3.79825	3.40345	4.19022	3.42648	4.79751	4.07035	4.41731	3.9828	3.1283	3.84566	4.78128	4.52196	4.45069
16653341	4.6182	4.8675	4.20697	3.14721	4.52093	3.38039	4.23273	3.91079	4.79621	3.94989	5.09227	4.12476	4.14711	5.52044	3.82115
16653343	1.09673	0.951183	0.931495	0.914256	1.14244	1.04803	1.24779	0.858366	2.2164	0.962749	0.77246	1.39831	0.918265	1.10979	0.975042
16653345	2.80406	2.50966	3.27962	1.56584	2.80823	1.69072	2.39114	2.15553	3.48373	2.17624	2.03023	3.08968	3.36143	2.59497	2.18677
16653347	1.27123	0.978809	0.844409	1.15678	1.32514	0.597664	1.1389	1.22407	1.4265	1.05547	1.32326	1.2263	0.797941	0.806917	1.21841
16653349	4.13247	3.72246	2.71746	2.94374	3.86805	1.74374	2.28998	3.3352	4.63989	4.57404	4.32217	4.54642	4.23472	4.9673	4.9274
16653351	1.53844	0.690432	1.15554	0.758625	1.70316	0.965209	0.565067	1.27313	1.52713	1.76509	1.3833	1.45837	1.26167	1.55466	1.56762
16653353	4.55877	4.93608	4.35974	4.82481	4.9455	2.59879	3.60735	4.37558	5.07973	3.97957	3.38455	4.40268	4.32755	4.62704	4.84206
16653355	5.23711	5.61551	5.87709	5.9059	5.38708	4.4837	5.07035	4.80797	5.37596	4.93697	5.58804	5.17553	5.52232	4.64957	4.16008
16653357	3.03231	3.47183	2.93952	3.93113	3.20213	3.20685	4.13165	2.15282	3.65756	2.66926	3.60798	3.52234	4.60935	3.58778	3.6613
16653359	3.08579	3.49155	3.84149	3.21234	2.29496	3.12897	3.21141	1.8371	2.34414	2.20463	2.80921	1.88973	3.10863	2.40143	2.85578
16653361	5.83206	6.07027	5.58288	6.13768	5.83882	6.04967	6.33357	6.0151	6.0826	6.23261	6.10896	5.11535	4.94114	5.81575	5.94798
16653363	4.74919	4.4249	4.71809	5.54689	4.01033	4.7093	4.06511	4.37518	4.45974	4.24946	5.07737	3.98581	4.60226	4.08986	4.18561
16653365	3.14674	2.69407	2.59013	3.04485	2.63246	2.67047	3.35013	2.30747	2.5919	2.88078	2.63063	2.31331	2.49774	2.44521	2.90409
16653367	3.12364	2.61773	3.48546	2.81643	2.47613	3.48707	3.36545	3.90606	3.30459	5.5964	2.84569	2.91963	3.30548	3.50725	3.23356
16653369	1.82088	1.44529	1.49435	1.73634	1.73956	2.56979	1.41567	1.31348	1.33732	1.0727	1.73769	2.01679	2.24389	1.23964	1.22223
16653371	1.75071	1.46205	1.45282	1.08997	0.968788	1.08643	0.981263	1.1805	1.5059	1.4873	1.33766	1.786	1.29846	0.947334	2.12057
16653373	1.36951	1.38719	1.10469	1.15985	0.985272	1.81372	1.82768	1.19298	0.975517	1.94278	1.90406	1.29078	1.36021	1.38753	1.39828
16653375	0.928703	0.835917	0.930521	0.999747	1.30141	1.24819	0.871313	0.859178	1.0519	0.789577	1.83553	1.17842	1.02801	0.941462	1.19569
16653377	1.02012	0.932124	0.772743	1.24292	1.24583	1.12766	1.33089	1.23801	1.09909	1.06899	1.34529	0.832924	0.902857	0.993647	1.05273
16653379	0.61505	0.898104	0.657098	0.7419	0.84147	0.596273	0.856225	0.957669	0.686093	1.04033	1.07379	0.849901	0.864101	0.790939	0.799531
16653381	2.52112	1.25621	1.5837	1.77758	1.61825	1.19865	2.08669	2.6281	2.7745	1.81135	3.2111	2.63237	1.6909	2.29023	2.06069
16653383	1.77193	1.98221	1.90409	1.00922	3.35837	1.36618	0.860517	2.03528	2.60484	1.40775	1.03587	2.25279	1.81255	1.70528	1.18097
16653385	0.719573	0.930371	1.25858	0.985697	1.0974	1.38004	1.08433	1.41821	1.17034	0.840432	1.01804	1.09795	1.07152	1.35338	1.02851
16653387	4.16595	4.02435	4.62129	2.95225	4.25747	3.43164	3.58314	3.61653	4.32687	3.50843	4.23872	3.75592	4.78526	4.59768	3.62491
16653389	4.39418	3.3483	3.82499	2.90342	3.6206	3.58152	3.07405	2.78045	3.79027	3.04937	4.24794	3.11947	2.887	4.02038	3.05228
16653391	1.6224	2.08989	1.95447	1.62873	3.29107	1.05789	1.62549	2.39257	2.55393	1.16984	2.07927	2.49558	1.62255	1.13241	1.79562
16653393	4.24846	4.29383	4.16325	4.06966	4.7535	2.74756	3.13624	4.96616	5.36042	3.93626	5.04751	2.76699	4.24836	5.37906	4.63658
16653395	2.40861	2.32283	2.27574	1.7069	2.85588	1.40344	1.70938	2.68729	2.11295	0.879302	1.96303	1.44657	1.37521	1.78254	1.79075
16653397	1.87806	2.03467	1.9733	0.984268	2.10331	1.74017	1.32834	1.25415	1.44791	1.16117	1.8861	1.06011	1.7368	1.658	1.68117
16653399	6.07462	5.78838	6.07439	5.76444	5.85132	4.83137	5.92775	5.52747	6.71122	4.71201	5.89946	5.17449	4.65861	5.32591	2.04994
16653401	2.08067	2.39908	3.00793	2.54814	1.29037	1.85304	2.07169	2.61681	2.92658	3.17586	3.02803	1.72864	2.01884	2.18288	2.07532
16653403	5.27515	4.75412	6.42056	3.39433	5.23345	3.96305	4.09738	5.56703	5.96943	4.88132	5.77583	5.02707	4.49567	5.69041	5.43322
16653405	4.84683	3.63203	5.13402	4.56986	5.0014	4.74425	4.4333	4.61355	4.7111	4.52119	4.59425	3.99269	4.10393	5.04922	4.53381
16653407	3.81873	2.36922	5.02344	2.24473	1.83734	3.88081	2.02867	1.31796	1.51595	1.25268	4.3669	1.03739	1.83734	2.47597	0.998171
16653409	1.65262	0.914283	2.04743	1.08546	1.73262	1.4926	1.51453	1.02857	1.72651	1.12572	1.23863	1.02105	1.79505	1.6833	1.58133
16653413	3.42292	3.65276	3.58528	3.8194	3.9242	2.53269	3.04023	4.08675	3.53596	4.35362	3.45547	3.38369	4.16353	3.96678	2.73507
16653415	1.57178	1.0732	1.222	0.950861	1.13793	0.760352	0.835888	1.40236	1.03558	2.34139	1.31148	0.891651	0.965163	1.61307	1.24214
16653417	0.852486	0.762346	1.01518	1.00686	1.11393	0.667107	0.956049	0.992425	0.788658	0.992361	1.09422	0.919164	0.798296	0.899772	1.06489
16653419	4.55694	2.95293	3.48999	1.47623	4.35225	3.97668	3.29824	3.02535	3.38096	4.64066	4.41997	3.45246	3.21488	4.48119	5.64491
16653421	1.70474	1.06309	1.26351	1.09187	1.30917	1.02047	1.04807	1.22459	2.06229	1.45645	1.30318	1.82003	1.13937	1.32507	1.60159
16653423	2.22682	0.972027	1.63906	1.98559	2.18881	1.86066	1.30923	1.89633	2.3752	1.16655	1.77929	2.17678	1.51337	1.98146	1.84726
16653425	2.93709	2.92777	3.69985	3.25709	3.91626	2.07707	3.665	2.88575	2.93371	3.2971	3.34077	3.2544	2.93673	3.73635	3.49061
16653427	1.38975	0.699957	1.09218	1.32714	1.17805	0.905464	0.783455	1.06412	1.29919	1.26145	1.39063	1.02453	0.945052	0.932106	0.947495
16653429	5.16795	4.86422	2.83713	5.64203	4.70004	5.86575	5.56384	3.95769	5.16112	4.86595	5.01409	5.24656	5.15413	5.00573	5.28021
16653431	1.37655	1.25382	1.52801	0.971498	1.44673	1.43413	1.4491	1.18158	2.10821	1.50653	1.41165	1.40308	1.66757	1.32072	2.04344
16653433	1.40208	1.16994	1.35695	1.31786	1.71792	0.952618	1.10638	2.37926	1.36581	1.42742	1.81874	0.98651	1.29475	1.29232	0.994833
16653435	0.958591	1.27565	1.0178	0.833224	1.61247	0.66835	0.947057	1.73436	1.99333	1.51199	1.60582	0.641023	1.39134	1.073	1.19058
16653437	1.54891	3.43301	3.02761	2.24399	2.69021	2.64823	3.55242	3.19675	3.18814	3.22105	2.723	2.71006	2.92307	2.93951	2.49983
16653439	2.56106	2.58189	2.75101	2.40693	1.71939	2.35946	3.76106	1.03938	1.56894	2.45135	3.68023	2.50478	1.87533	1.29669	0.998171
16653441	4.84476	3.65047	3.79825	3.40345	4.19022	3.42648	4.79751	4.07035	4.41731	3.9828	3.1283	3.84566	4.78128	4.52196	4.45069
16653443	4.6182	4.8675	4.20697	3.14721	4.52093	3.38039	4.23273	3.91079	4.79621	3.94989	5.09227	4.12476	4.14711	5.52044	3.82115
16653445	1.09673	0.951183	0.931495	0.914256	1.14244	1.04803	1.24779	0.858366	2.2164	0.962749	0.77246	1.39831	0.918265	1.10979	0.975042
16653447	2.80406	2.50966	3.27962	1.56584	2.80823	1.69072	2.39114	2.15553	3.48373	2.17624	2.03023	3.08968	3.36143	2.59497	2.18677
16653449	1.27123	0.978809	0.844409	1.15678	1.32514	0.597664	1.1389	1.22407	1.4265	1.05547	1.32326	1.2263	0.797941	0.806917	1.21841
16653451	4.13247	3.72246	2.71746	2.94374	3.86805	1.74374	2.28998	3.3352	4.63989	4.57404	4.32217	4.54642	4.23472	4.9673	4.9274
16653453	1.53844	0.690432	1.15554	0.758625	1.70316	0.965209	0.565067	1.27313	1.52713	1.76509	1.3833	1.45837	1.26167	1.55466	1.56762
16653455	4.55877	4.93608	4.35974	4.82481	4.9455	2.59879	3.60735	4.37558	5.07973	3.97957	3.38455	4.40268	4.32755	4.62704	4.84206
16653457	5.23711	5.61551	5.87709	5.9059	5.38708	4.4837	5.07035	4.80797	5.37596	4.93697	5.58804	5.17553	5.52232	4.64957	4.16008
16653459	3.03231	3.47183	2.93952	3.93113	3.20213	3.20685	4.13165	2.15282	3.65756	2.66926	3.60798	3.52234	4.60935	3.58778	3.6613
16653461	3.08579	3.49155	3.84149	3.21234	2.29496	3.12897	3.21141	1.8371	2.34414	2.20463	2.80921	1.88973	3.10863	2.40143	2.85578
16653463	5.83206	6.07027	5.58288	6.13768	5.83882	6.04967	6.33357	6.0151	6.0826	6.23261	6.10896	5.11535	4.94114	5.81575	5.94798
16653465	4.74919	4.4249	4.71809	5.54689	4.01033	4.7093	4.06511	4.37518	4.45974	4.24946	5.07737	3.98581	4.60226	4.08986	4.18561
16653467	3.14674	2.69407	2.59013	3.04485	2.63246	2.67047	3.35013	2.30747	2.5919	2.88078	2.63063	2.31331	2.49774	2.44521	2.90409
16653469	3.12364	2.61773	3.48546	2.81643	2.47613	3.48707	3.36545	3.90606	3.30459	5.5964	2.84569	2.91963	3.30548	3.50725	3.23356
16653471	1.82088	1.44529	1.49435	1.73634	1.73956	2.56979	1.41567	1.31348	1.33732	1.0727	1.73769	2.01679	2.24389	1.23964	1.22223
16653473	1.75071	1.46205	1.45282	1.08997	0.968788	1.08643	0.981263	1.1805	1.5059	1.4873	1.33766	1.786	1.29846	0.947334	2.12057
16653475	1.36951	1.38719	1.10469	1.15985	0.985272	1.81372	1.82768	1.19298	0.975517	1.94278	1.90406	1.29078	1.36021	1.38753	1.39828
16653477	0.928703	0.835917	0.930521	0.999747	1.30141	1.24819	0.871313	0.859178	1.0519	0.789577	1.83553	1.17842	1.02801	0.941462	1.19569
16653479	1.02012	0.932124	0.772743	1.24292	1.24583	1.12766	1.33089	1.23801	1.09909	1.06899	1.34529	0.832924	0.902857	0.993647	1.05273
16653481	0.61505	0.898104	0.657098	0.7419	0.84147	0.596273	0.856225	0.957669	0.686093	1.04033	1.07379	0.849901	0.864101	0.790939	0.799531
16653483	4.00719	3.01897	3.03217	3.83375	3.39427	2.68424	3.92965	3.55367	3.67291	2.99104	2.59371	4.41666	3.54766	3.64015	4.87629
16653485	1.47592	2.54438	1.58365	1.65433	2.3327	1.78217	1.86862	3.06524	1.5093	2.76991	1.99372	2.81783	1.87846	1.41199	3.15258
16653487	4.06261	3.21787	2.8485	3.20019	3.42333	2.59296	2.25121	3.87743	4.7993	3.04498	3.25213	3.96608	3.13426	3.55762	5.12808
16653489	1.38641	1.4777	1.12523	1.44195	1.48399	1.58323	1.44143	1.47819	1.09349	1.29845	1.32279	1.73082	1.6515	0.972149	2.09043
16653491	2.90717	2.69457	2.41773	3.62339	2.37673	3.0295	2.51698	2.98243	3.27209	3.22252	3.40787	3.00961	3.28841	2.90115	3.17902
16653493	3.27531	1.66	1.33785	2.29057	2.29214	1.24524	1.90452	1.94521	2.89119	1.34369	1.56477	3.17726	1.36454	2.10763	3.18329
16653495	1.98585	2.05674	2.18824	2.16971	2.11264	2.957	1.99574	2.00651	2.0482	2.82004	1.9311	2.28292	1.86045	1.89644	2.35846
16653497	1.59122	1.23457	1.57129	1.1766	1.57114	3.14953	1.43263	1.8462	1.82744	1.02171	1.19455	1.38783	1.67283	2.46319	3.01815
16653499	1.59264	1.01107	0.963199	0.894829	1.03679	1.43275	1.56164	1.0969	0.88364	1.24793	1.31699	0.856677	0.686482	1.12351	1.02865
16653501	1.35107	1.68812	1.49784	1.64636	1.54408	1.44469	0.919312	1.31798	2.20632	1.79019	1.32131	1.35133	2.18837	1.33459	2.79088
16653503	3.26815	2.32938	2.27308	3.14801	2.56674	0.955109	2.27731	3.40337	2.92163	2.67175	3.36065	3.43149	2.56679	3.1405	3.98729
16653505	2.31414	2.54737	2.86859	2.30897	2.87719	2.70166	3.06603	2.39233	2.31654	2.7921	2.6474	2.6668	2.51551	2.62758	2.59754
16653507	4.1399	3.12564	2.95859	3.81047	2.96781	3.15002	3.20402	4.1089	2.74726	2.7608	2.54248	3.60775	3.70511	3.0558	4.67547
16653509	4.6776	3.71047	3.80236	4.25075	3.62117	3.77518	4.18383	3.39757	3.6108	2.60671	3.46118	4.11992	3.86645	3.86397	5.01661
16653511	2.94352	2.04076	2.19172	2.45411	3.15281	1.61385	3.70519	3.11261	2.56479	3.4694	2.12547	3.67344	3.02574	3.75606	4.4866
16653513	6.09488	5.0727	4.83729	5.50416	5.51473	6.37482	5.94282	4.90465	5.7494	5.6762	5.49107	6.04437	5.37439	6.13504	5.55368
16653515	3.89003	3.05357	2.32232	3.12023	3.04657	2.86173	3.37611	3.64366	2.83379	3.0382	3.02962	3.19358	2.44058	2.90896	3.36548
16653517	3.11736	2.28025	2.02501	2.66853	2.46445	2.53182	2.7666	2.69574	2.98783	3.20999	2.58204	2.85071	2.27885	2.41329	2.45448
16653519	2.19449	0.732337	1.54857	1.00235	1.13533	0.983726	3.02026	1.43552	1.10115	9.54369	2.64598	2.06169	2.33132	2.12613	1.14206
16653521	3.90278	4.46333	3.59997	3.4785	3.6249	4.88885	4.09685	4.41645	4.12372	3.29286	3.94059	4.25224	4.83467	4.25519	3.95828
16653523	1.66092	1.9421	1.62539	1.97613	1.44182	2.11349	1.45747	1.22883	1.87294	1.86978	2.49129	1.49064	1.90014	1.46973	1.66203
16653525	2.43307	2.96805	2.56295	2.45359	1.21143	1.973	2.94241	2.41534	1.85006	2.33139	1.83253	2.17649	2.35209	2.15542	1.87173
16653527	2.00867	1.85353	2.70323	1.312	1.25524	1.21286	1.17381	1.35686	1.60403	1.40471	2.04491	1.45331	2.34298	1.81789	1.48705
16653529	2.28276	1.71174	1.72441	2.3931	2.33833	2.24205	2.0285	2.15913	1.27072	1.26682	1.65743	1.80532	1.97233	2.1197	1.38607
16653531	2.89783	2.01469	2.43999	2.63241	1.6436	2.04921	1.48571	1.47948	1.969	1.22128	1.66127	2.69619	2.70721	2.20153	1.92984
16653533	1.16375	1.0029	1.20825	1.49167	1.14617	1.42671	1.01844	1.48607	1.109	1.20468	1.15082	0.972704	1.39609	1.10703	1.28348
16653535	2.36676	3.25783	3.0935	2.25312	1.8757	2.21092	2.16676	1.99002	2.19837	2.09093	1.69972	2.12337	2.28395	1.63584	1.65785
16653537	3.07127	2.92831	2.92745	3.03892	2.54537	3.02352	3.33515	3.12607	2.54536	2.27967	3.10203	2.88875	3.15082	2.96047	3.21524
16653539	2.45153	1.91139	2.15241	2.10608	2.47784	2.43403	2.1112	3.11028	3.00838	2.09914	2.17865	1.90996	2.17345	2.19302	2.47684
16653541	2.33894	2.95979	1.73398	2.25088	2.64634	1.91661	1.83725	2.28569	2.25724	1.61933	3.12395	2.04931	2.84835	2.5759	2.39176
16653543	2.15973	2.60927	2.3322	2.45028	2.1743	2.29237	1.72918	2.34803	2.38963	2.53166	2.22136	2.19797	1.55548	2.33969	2.21052
16653545	2.05806	2.60908	2.30007	2.41319	1.97089	2.24713	1.61152	2.41956	2.85055	1.79704	2.74409	2.25869	2.04096	2.0674	2.65228
16653547	3.11345	3.97472	3.42714	3.29161	3.21941	2.91678	3.02525	3.42402	3.45594	2.9829	2.9242	2.96824	3.37805	2.88503	3.0488
16653549	2.80714	2.31879	2.42896	3.13281	1.9749	1.96447	0.90297	1.35114	1.53155	2.03765	1.48143	1.20812	3.29241	1.0304	2.00554
16653551	1.7379	1.23104	1.60813	1.6341	1.77186	1.32459	1.15868	1.22625	1.5152	1.09439	1.18168	1.10668	1.87477	1.50307	1.49057
16653557	2.8202	2.92585	2.3681	1.88125	2.49286	3.81121	1.82094	2.1969	2.96589	2.62785	3.16393	2.64418	2.67333	2.09911	3.57797
16653559	2.81275	3.67965	2.37559	3.97938	2.49194	1.73466	1.88357	2.56359	2.91611	2.49566	2.8039	3.10511	2.29944	3.00075	2.82629
16653561	2.76984	3.20024	2.50068	2.47335	2.23118	2.8367	2.4577	2.00797	3.2734	1.7679	3.08218	2.00986	3.07124	2.32172	2.74402
16653563	3.8391	3.77619	3.4943	3.29213	2.05605	1.98767	2.53641	3.12738	3.85947	4.37454	3.12889	3.06557	2.77314	3.4964	2.94843
16653565	1.60772	1.9871	1.85571	1.79091	1.54327	2.12697	1.40657	2.58399	2.29409	1.88606	2.71972	1.55473	2.19164	1.68397	2.86875
16653567	2.89933	4.53542	3.46045	3.71699	3.3591	2.49683	4.45456	3.93623	3.35608	2.73972	3.64531	2.15994	4.39136	4.15105	3.90385
16653569	3.87721	3.11095	2.86993	3.96733	2.83473	2.11924	1.83277	2.40205	3.93051	2.64535	3.5382	2.52245	2.86839	2.95467	2.90499
16653571	3.432	2.78292	3.35978	3.57768	2.84853	3.0072	2.84274	3.23362	3.48822	2.69521	3.45454	3.31607	2.96059	2.60735	3.21276
16653573	1.20163	1.22304	1.30125	1.25201	1.68418	1.52039	1.23262	1.39855	1.79966	0.903042	1.28326	1.32703	1.20491	1.41121	2.27201
16653575	2.77135	3.0434	2.17483	3.58658	2.16733	2.47029	3.35471	3.06299	2.64766	2.08284	3.20565	2.59557	2.23932	2.11464	2.12093
16653577	1.85656	3.06412	3.17146	2.63083	1.59424	1.3867	3.50035	3.11943	3.13934	3.05201	3.0006	2.40669	4.05938	3.09425	1.90528
16653579	2.7582	3.19868	2.81541	2.82699	3.15474	2.87065	3.47109	2.23043	2.92223	2.9317	2.56252	3.13274	3.25454	3.2263	3.81412
16653581	3.45596	4.06616	4.05248	4.24646	3.09156	3.36249	3.01105	4.13429	4.32374	3.37763	4.61052	2.59503	3.14956	2.97097	3.28628
16653583	3.96726	4.05269	3.68389	4.02829	2.88427	3.10427	3.83156	3.12302	3.63931	2.84955	3.25038	2.5079	4.08984	2.97624	2.41075
16653585	3.15659	4.72141	2.80972	1.80808	2.06091	1.3042	3.05992	2.16487	3.38971	2.29599	2.99776	1.70899	1.98612	1.47499	2.23908
16653587	4.49562	5.04573	4.92056	4.31504	3.59495	4.41422	4.04612	3.57064	4.73791	2.96755	4.69057	3.57108	3.81783	2.76108	3.17439
16653589	2.23636	2.72653	2.28749	1.55099	3.33683	1.1747	0.97656	1.84958	3.11797	1.54132	3.12334	1.96069	1.57067	1.33267	1.61592
16653591	2.76943	3.92513	3.57341	3.12184	3.12021	1.98381	2.84503	3.22846	2.91672	6.52487	3.29779	2.31148	3.10233	3.00042	2.79868
16653593	2.22609	1.96955	1.95032	3.55412	1.60912	2.33316	1.67396	2.00863	2.24571	1.27948	1.49481	3.22625	2.38965	2.02535	2.26992
16653595	2.89258	3.23135	2.5966	3.35594	2.47988	2.72724	2.69938	2.72517	2.66333	2.48098	2.37705	3.23557	2.54299	2.25593	2.52792
16653597	3.19396	3.77315	3.63099	3.42014	3.09532	2.81813	2.66572	3.45037	3.61184	3.17723	3.23407	3.19518	3.36471	2.59098	2.73507
16653599	2.56818	1.75791	2.76311	3.28299	1.79884	1.51521	1.27434	1.42436	2.44445	2.04168	1.89276	1.93475	2.21014	1.73882	1.8396
16653601	1.56741	1.64062	1.48831	1.97615	2.46592	2.14819	1.78906	1.81354	1.378	1.70124	1.42017	2.30193	1.37517	1.79158	1.26638
16653603	1.68657	2.00982	1.61181	1.25047	1.20402	0.928243	1.62201	1.36626	1.64386	1.26636	1.66411	1.94767	1.96195	1.71314	1.15706
16653605	2.09328	2.85048	3.46861	2.08046	2.17278	2.76867	3.07444	2.94848	2.62423	2.59615	2.36242	3.07506	4.32553	3.46341	2.92753
16653607	1.50479	1.56792	1.1453	2.05134	1.44204	1.54344	2.34878	2.90112	1.42109	1.68576	1.86521	0.959514	2.92312	1.44394	1.68756
16653609	1.05055	2.66955	1.4185	3.0638	0.959824	1.38702	3.22403	1.08338	1.70757	1.37725	1.29749	1.30056	2.36922	2.28366	1.36841
16653611	3.10745	3.20091	1.87352	2.27352	2.41322	1.37562	2.56831	2.3778	2.6559	2.53474	1.75061	2.13708	3.60943	2.59378	1.68628
16653613	1.8868	1.82706	1.56913	1.56886	1.5843	1.31599	1.74706	2.06569	1.32018	1.32167	1.1482	1.02158	1.68377	1.18404	0.959802
16653615	2.63802	3.03581	3.64524	2.44919	3.31658	3.12579	4.03378	3.26142	2.15441	5.1927	3.83444	2.30728	3.15084	2.42032	2.52585
16653617	1.4036	1.37741	1.85293	2.61161	1.68944	1.48493	2.04146	1.29925	1.08832	1.88096	2.35805	2.80092	2.13796	1.51263	1.71102
16653619	1.70256	1.15827	0.871149	1.05269	1.82111	0.819124	0.873142	0.915112	1.5991	1.52918	1.00616	1.83779	2.0908	1.55111	1.37978
16653621	1.26856	1.41456	1.03338	1.07164	0.946308	1.35066	1.01742	1.17579	1.36612	1.05393	1.15172	1.57789	1.28849	1.06009	1.07381
16653623	3.65393	3.58686	3.43826	3.80078	4.04819	4.4592	3.99791	3.51024	3.21495	3.97815	3.95705	2.93524	3.81653	3.75281	4.16959
16653625	2.12259	2.19472	2.08852	2.04216	2.47291	1.50691	2.25896	3.15651	1.95465	1.59694	1.9614	1.94166	2.26707	2.28554	2.2916
16653627	1.68194	0.966655	1.04833	1.08311	1.55936	1.18388	1.43213	2.77625	0.986049	1.81429	1.4403	2.53775	2.61064	3.35039	1.10608
16653629	3.0118	2.19272	2.10433	1.85567	2.85136	2.32653	2.79275	2.77078	2.71098	2.63031	2.83299	2.56469	3.53964	2.4602	2.46861
16653631	2.07718	1.56587	1.11654	1.52089	1.76421	1.42517	1.36703	1.22341	1.10286	2.03031	1.80603	4.02781	1.98029	1.40667	1.83588
16653633	1.44865	1.75652	2.00639	2.02539	1.59254	1.42933	1.67345	1.3588	2.21306	2.00008	2.71944	1.8568	0.992292	2.14454	2.05724
16653635	1.24143	1.24611	1.0789	1.00565	1.58651	0.949916	1.25504	1.38473	1.31314	1.42251	0.718672	1.28963	1.55909	1.136	1.20963
16653637	1.51263	1.57867	2.28136	1.40284	2.41161	1.54328	1.50088	2.54496	2.45627	1.86969	1.85094	2.46946	2.30074	1.40504	1.9622
16653639	1.48557	1.48122	1.62672	0.855463	1.5248	1.54254	1.77369	1.53642	1.25502	1.48341	0.981462	1.56028	2.30094	1.47173	1.5809
16653641	4.47802	4.43539	4.41236	3.04915	4.30838	4.5307	4.54167	4.85098	4.2551	3.46262	4.14918	5.07524	4.34366	4.60111	4.31318
16653643	3.78891	3.38155	3.61453	2.56079	3.75249	3.81193	2.80331	3.65583	2.53292	1.82027	4.03286	3.69645	3.41531	1.9726	3.76895
16653645	3.50098	3.68376	2.72304	3.88907	3.00167	5.16508	3.44612	3.37602	3.00299	2.23707	2.6621	4.91525	4.44587	3.23718	3.30275
16653647	3.32311	2.85636	3.37421	3.18189	3.50417	2.38796	3.67453	3.72268	2.87883	4.35207	2.81361	3.45377	4.77271	3.00308	3.349
16653649	4.7231	4.10761	4.65038	4.14952	4.45627	4.75503	3.33261	3.68391	4.31611	4.45123	4.31751	4.54731	3.93189	4.35905	3.40739
16653651	2.4676	3.94006	2.19723	2.04336	1.63138	1.79863	2.53201	4.70872	2.09818	3.43623	3.12334	1.84923	2.59564	3.23718	1.30272
16653653	2.18783	1.72686	1.27444	1.3395	2.30335	1.12766	1.70395	2.63807	1.81606	1.3527	2.37821	1.29785	2.08646	1.62338	2.67803
16653655	0.895035	1.15733	1.34735	1.67949	0.992966	2.12758	1.00868	1.062	1.6818	2.3546	0.611652	0.993114	2.38421	0.86428	0.985346
16653657	0.846835	1.03599	0.716856	1.91735	1.20488	1.062	1.10081	0.968993	1.0759	1.31281	1.46428	1.37644	1.00598	0.992713	0.822306
16653659	1.61189	1.37894	1.31641	1.5038	2.58092	1.30717	1.81405	1.45993	1.37514	1.7203	1.03349	1.40409	2.19194	2.16355	1.28973
16653661	1.85062	2.58221	2.51179	1.94111	1.61379	1.65559	2.45199	2.10616	2.65527	1.71591	1.51002	2.0153	1.65785	2.04419	3.25461
16653663	1.58813	2.09081	2.02972	1.95203	1.65126	1.8718	1.415	1.51557	2.5641	2.60164	1.23863	1.94117	2.78987	1.54213	2.07744
16653665	3.83295	2.19851	2.24188	3.17145	2.33017	2.92635	2.64495	3.06186	3.39001	2.91043	3.94925	2.28846	2.67145	1.77795	2.34858
16653667	4.06457	1.60115	2.29756	3.38162	2.22273	3.04267	2.48667	2.63714	3.33914	2.95223	2.53565	3.4078	3.89968	2.3574	1.8181
16653669	2.89474	1.96184	2.26422	1.9651	2.1438	1.58345	1.56447	2.72295	2.8396	1.8515	2.1669	3.16799	2.10347	2.27877	2.27019
16653671	3.07427	2.27654	3.63372	2.82773	1.53557	1.78272	2.91844	1.51102	4.19973	3.49665	2.54406	1.53034	2.51212	2.57548	2.68395
16653673	5.12425	3.41194	4.37593	4.05908	4.08331	4.18387	4.51805	4.20833	4.98469	3.76128	4.46264	4.83118	4.97893	4.63024	4.49349
16653675	4.56498	2.52866	2.83956	4.2171	3.10203	2.69293	2.55481	2.48082	4.38708	4.65594	2.95802	4.00352	3.47768	2.36095	2.86823
16653679	1.16329	1.44452	1.31491	1.77122	2.1785	1.4872	2.22381	1.60046	1.62766	1.45809	1.54495	1.99538	1.96332	1.95193	1.12747
16653681	5.8931	5.27452	5.63265	6.02234	5.78514	4.85604	5.55654	3.94859	5.4621	4.90444	5.56438	4.67366	5.28155	5.07713	5.09759
16653683	4.14466	2.58864	3.16062	3.07907	2.21871	2.4403	2.66755	3.61525	4.69928	3.70423	4.31211	3.64811	3.87857	3.52105	3.46989
16653685	5.26122	3.31201	5.09827	5.26112	5.39508	4.71092	4.17292	4.73046	5.57174	4.67716	5.25388	4.68473	5.11525	4.7131	4.60096
16653687	6.86164	5.09744	6.23981	6.34534	6.14783	5.82115	5.44808	6.04385	6.28062	5.43559	6.72686	6.38825	6.41052	6.16112	6.27161
16653689	1.91335	2.59892	2.69932	1.60324	3.57429	1.59138	3.56373	2.8975	3.30261	2.33073	2.48502	4.92884	4.95027	2.26516	3.926
16653691	2.83035	2.51706	2.85764	2.09678	3.63865	2.58037	3.53749	1.61859	2.86226	4.10828	2.5692	3.67098	3.2833	2.75975	2.60879
16653693	3.36016	2.90766	1.36073	1.82482	1.97792	1.41061	2.63504	1.68963	1.7782	1.19227	1.68712	2.70148	1.90356	1.38055	1.4069
16653695	3.38029	2.54824	3.08848	3.82998	4.28699	2.4098	2.1842	2.97174	2.74408	6.18349	3.16036	3.20928	4.35933	2.71878	3.2234
16653697	5.11798	3.20773	3.18461	4.75062	4.92454	4.05598	4.14751	4.66763	3.13391	3.88409	4.65325	5.03719	5.06766	3.51051	4.7201
16653699	4.59684	4.42929	5.0364	5.22712	4.68854	5.00949	4.30524	4.08308	5.42555	4.26191	5.0109	4.58522	4.2518	4.70783	4.30851
16653701	1.15717	1.32109	1.36852	1.44499	2.18291	1.25508	1.23417	1.19838	2.01684	1.94928	1.28711	1.75132	1.19264	1.183	2.17131
16653703	4.9813	2.45253	3.9384	4.39218	4.26237	3.93745	3.65395	3.56955	4.31689	3.9379	4.17942	4.32912	4.40013	3.49627	3.57727
16653705	4.93585	3.94537	4.11463	3.94541	4.77317	2.99585	4.04858	3.92105	4.53612	4.09198	3.95517	5.10882	4.2374	4.76551	4.49825
16653707	6.97763	5.09842	6.1639	5.73944	6.39414	4.37294	5.74434	4.88902	6.40077	5.51055	6.33601	6.8823	5.81227	6.26977	6.35035
16653709	7.74218	5.46456	6.54475	7.17182	6.54781	6.90552	6.85327	5.52696	6.76247	6.07206	7.14588	7.43698	6.62721	6.48726	6.05878
16653711	6.53548	4.5221	5.92158	5.4426	6.10078	4.03565	5.50387	6.09413	6.4134	5.12609	6.81937	7.02119	5.85956	6.27242	5.99113
16653713	5.21146	3.3201	4.42458	4.27393	4.7729	4.26913	3.96741	4.88176	5.4211	4.45957	4.98559	5.77371	4.81342	5.14628	4.87658
16653715	4.05274	1.73203	3.34447	2.8064	2.92574	2.05903	1.97635	3.05761	3.19073	2.60747	3.37671	4.08165	3.12358	2.81274	3.95989
16653717	5.59919	3.17449	4.59032	4.03132	5.21475	2.46501	3.4248	4.16429	5.35164	4.1561	5.05645	5.81565	4.46896	5.12814	5.72113
16653719	4.32966	1.90163	4.04452	3.40319	3.21578	3.38679	2.84444	2.83405	3.22726	2.49866	4.22792	4.33393	4.22902	4.35795	3.40507
16653721	6.0466	3.3882	5.14259	4.25252	4.98921	4.09802	4.03943	4.41061	4.04907	4.61556	5.51731	5.28465	5.31456	4.86697	4.71034
16653723	4.06123	2.15416	4.06933	2.85705	3.74161	3.4692	3.31999	3.21802	3.88198	2.87802	4.07513	4.71575	5.06892	3.72218	4.34858
16653725	6.74226	3.84354	5.94954	5.68621	5.93859	4.74911	5.61942	6.23839	6.2179	5.1369	6.49963	6.26125	6.09587	5.624	6.03137
16653727	6.40677	4.7049	5.4338	4.91117	5.64932	5.46216	5.58368	5.59636	5.80118	6.24286	6.26902	6.21355	5.98973	5.99528	5.6132
16653729	6.26483	4.78161	6.06112	5.66376	6.63166	5.09101	5.41797	6.29028	6.68364	6.22798	6.70055	6.10821	6.01942	6.6087	6.30687
16653731	4.87743	3.36262	3.91593	3.60139	4.25369	2.65991	3.33402	4.533	4.49388	4.03064	4.03932	4.8436	4.00827	3.86726	4.37754
16653733	2.2988	2.40046	3.39356	2.48062	3.04427	1.35829	2.89258	3.37445	3.4888	2.64728	3.86071	3.62017	2.95997	3.06009	3.55511
16653735	3.82277	2.70332	2.4518	4.58993	3.5045	3.61874	3.48933	4.56076	3.68915	2.69684	3.85724	3.61171	3.3196	2.7134	3.91156
16653737	4.55346	3.1681	3.99679	2.10672	5.07172	1.95918	3.4855	5.00341	3.87813	3.49232	4.01556	3.56304	3.62215	4.63356	4.23235
16653739	3.85145	2.5168	2.77996	2.20486	2.71958	3.24586	2.82643	3.1016	3.75684	2.59938	2.99209	2.20489	3.12221	2.91887	2.69084
16653741	3.70273	3.98893	4.41591	3.82156	3.75426	4.12475	4.18198	4.25625	3.53197	3.65145	4.38785	3.88048	4.40217	4.07289	4.40401
16653743	5.2611	2.28802	3.8321	4.804	4.20973	2.95276	3.85429	3.27858	3.73875	2.61077	4.68874	4.52528	3.22487	4.33804	4.48886
16653745	7.13633	5.39418	6.17632	6.67113	6.64179	6.60187	6.63528	6.8002	6.98034	6.21148	7.24348	7.32283	6.91074	6.80867	6.68305
16653747	8.26385	6.19738	7.22677	6.65941	7.41053	5.64595	7.14519	7.31008	7.6493	6.83383	7.60999	8.38362	7.69986	7.83184	7.79193
16653749	5.65605	3.85675	4.93973	4.27661	5.35386	3.34597	4.55242	5.74265	5.56478	4.72197	5.23963	6.49774	5.03905	5.61186	6.24135
16653751	6.31153	3.82867	5.7523	4.55354	6.3744	3.70101	5.08024	5.3073	5.94004	4.72874	6.2059	6.78412	5.59451	6.03699	6.76719
16653753	6.0327	4.60053	5.94204	4.13591	6.18691	4.12842	4.83787	5.53117	5.98415	4.7812	5.5508	6.79217	4.87303	5.95761	6.23665
16653755	6.29271	5.12955	6.14513	5.26496	6.27677	4.82858	5.55781	6.15868	6.09266	4.95247	6.16119	6.90805	5.87594	6.44958	6.51327
16653757	5.08478	3.63543	4.97673	3.99363	5.45238	3.13805	4.46613	4.94242	5.3658	4.68873	4.63234	6.06397	4.95342	5.3804	5.89896
16653761	5.96912	6.39478	5.50503	5.46083	6.32312	5.58342	5.93712	5.73723	5.83734	5.21041	6.12368	6.06566	4.83502	5.56572	5.09993
16653763	6.69004	6.61197	6.46279	6.53291	6.51938	6.21445	6.24171	6.36425	7.02503	5.4957	6.42702	5.7388	5.6878	6.21066	5.29586
16653765	6.56808	6.85577	6.38127	5.5533	6.51057	5.16991	6.45348	6.90351	6.55115	6.04351	6.36362	6.39045	5.70233	6.60292	6.17645
16653767	5.37864	6.44468	5.53508	5.75435	5.49787	5.45454	5.39336	5.99852	5.3684	5.32238	5.69607	5.80956	4.08715	5.89379	5.14028
16653769	6.632	6.10009	6.32101	6.34277	6.27542	5.8801	5.964	5.99861	6.23591	5.14889	6.69861	5.96795	5.68933	5.55199	6.06858
16653771	3.17807	2.92742	3.45067	2.33342	3.17408	0.856877	1.74802	2.65343	2.39461	2.49192	2.26703	2.29645	2.28555	2.12169	2.01619
16653773	6.0514	5.83371	5.81228	5.2322	5.96156	4.86223	5.60556	4.9453	5.85192	4.8354	5.63636	6.55914	5.63022	5.1339	5.30122
16653775	2.83101	1.97559	2.09791	2.37305	2.37387	1.20771	2.10049	2.66359	2.39317	2.34391	2.54029	3.22315	1.40905	2.209	2.46879
16653777	6.4424	6.1827	5.87251	5.28373	6.31387	5.76408	5.11067	6.2908	6.54139	5.29691	6.78572	6.54507	5.46419	6.08802	6.06583
16653779	5.71283	5.06226	4.6106	4.14416	5.04945	4.62199	5.1737	5.25709	5.17241	4.23818	5.11927	5.37114	3.59559	4.9468	4.7558
16653781	3.6353	1.80483	3.18524	2.61598	3.14079	2.27662	2.96765	1.55878	1.62975	1.83257	3.68314	3.66871	3.52582	3.44293	2.44041
16653783	3.36284	3.058	2.46826	3.88174	2.66955	1.99364	2.47204	2.88771	4.26367	2.91679	2.43581	2.78679	3.34502	3.20961	3.60536
16653785	3.77631	4.31059	4.29362	4.34268	4.33808	3.74305	3.88226	5.40152	4.93444	4.99164	4.55101	4.62876	3.74224	4.35984	3.33408
16653787	1.53143	1.05021	1.78499	1.38125	1.77311	1.64467	2.08906	2.35224	2.70606	1.92539	1.42959	2.07211	1.5603	2.07909	3.30706
16653789	4.8428	5.28177	5.05214	4.25118	4.6816	2.78303	3.80406	5.38282	4.71071	2.8697	5.27707	4.855	4.02863	4.59509	4.98896
16653791	2.92291	3.28191	3.05352	2.60275	3.16772	2.81229	2.14749	3.11599	3.42732	2.83799	3.61952	3.32708	2.54465	3.43737	3.48067
16653793	5.7597	5.27866	4.77106	4.73929	5.28437	3.1853	5.24348	5.28817	5.74476	3.67214	5.80611	3.76407	2.90682	5.42672	4.85985
16653795	4.92349	5.30983	4.80212	5.52503	4.77664	5.19979	3.52313	4.41532	5.1072	3.21909	4.84175	4.12998	3.30409	4.52779	4.14424
16653797	3.96059	4.84232	3.24677	3.94891	3.49633	1.13381	3.03386	3.85395	5.43589	4.1121	4.71599	3.06451	3.64946	3.91208	3.85223
16653799	4.19784	3.98468	3.53435	3.52778	3.37183	2.50133	3.32524	3.60857	4.57549	3.61082	3.33625	4.78758	3.02213	3.72697	3.49917
16653801	1.51021	2.35224	1.99075	1.83439	2.57171	1.62434	2.33441	2.56359	2.21152	0.854808	3.28168	1.58221	2.38395	1.28594	2.63824
16653803	8.90963	8.66294	8.8046	8.82811	8.0887	7.31434	8.12292	7.65132	8.60002	6.87134	8.78298	7.33178	7.04031	7.46986	6.93114
16653805	6.73322	6.5465	6.43306	6.2101	6.19972	6.30261	6.22191	6.01954	6.81773	5.37385	6.90249	6.11521	5.16072	5.82916	5.95224
16653807	4.32737	2.96207	3.94223	2.16214	3.49896	1.9188	3.13547	2.93824	2.28543	2.64702	3.38352	3.19421	1.62259	2.7624	3.15855
16653809	5.04768	4.67101	4.61677	2.94169	5.27469	1.80721	4.44292	4.57962	5.16646	6.86859	4.2673	5.12342	3.52776	5.22443	3.70844
16653811	4.55552	4.76439	4.9519	3.20374	4.48789	2.46541	4.30119	4.50532	4.80437	4.29819	4.85402	4.55576	3.29267	4.90096	4.64839
16653813	2.90662	3.48826	2.8408	2.16167	3.07443	1.67473	2.70726	3.16052	3.99633	1.40337	2.89275	3.00994	3.57283	3.83252	4.09287
16653815	8.46563	7.57561	7.71364	8.18404	7.84242	8.45144	7.34231	7.53515	8.1442	6.80106	8.32977	8.06098	6.68461	7.80816	7.00298
16653817	7.76956	7.22302	6.87806	7.39457	7.23477	7.23923	6.73442	6.79378	7.14265	6.229	7.55239	7.68941	5.23683	7.17997	5.97279
16653819	5.67122	4.92257	4.70969	5.70492	4.82053	4.93628	3.57074	6.1628	6.28566	4.18851	6.50773	4.60608	3.80706	5.30394	3.81869
16653821	2.71285	3.09312	2.99556	3.08798	3.74975	2.7053	3.11709	3.66302	3.81504	3.06916	3.57467	3.2572	2.58171	2.9347	4.10175
16653823	1.00596	1.14293	0.757618	1.04931	1.03794	1.45564	0.739418	0.894294	1.30217	4.31658	0.862784	0.719658	1.52525	1.61674	0.862174
16653825	6.56948	6.27224	5.75873	5.33404	5.9885	4.31423	5.18949	5.61935	5.67945	4.97657	5.79137	5.96786	4.33054	5.54537	5.57121
16653827	4.95379	3.77656	4.43721	4.9795	4.04235	3.16918	4.19533	3.98561	3.96092	3.9336	3.6524	4.83408	3.75131	3.8926	4.25151
16653829	4.86812	5.55019	4.63036	4.64768	5.39297	2.51439	4.96458	5.7566	5.95657	5.02594	5.78431	4.76647	5.43132	5.45258	5.16976
16653831	5.27358	5.07222	4.65327	4.77931	4.64056	4.5243	4.30751	3.53936	4.41883	4.38743	5.05311	3.97002	4.8263	3.57726	4.35486
16653833	4.39879	4.92743	4.38396	4.5063	3.5918	3.00173	3.34331	4.28953	4.464	3.68001	3.68519	4.14046	4.00562	4.4475	3.57168
16653835	4.06664	5.41166	4.28524	5.99065	4.82402	4.27835	4.32944	5.21369	5.2885	5.23752	5.64401	4.37483	3.74852	5.28365	4.57861
16653837	4.97258	5.07516	5.08742	3.62597	5.52942	3.77043	4.71783	4.61652	4.91513	4.5732	5.69183	6.0762	5.14925	5.76735	4.71538
16653839	5.72851	4.47568	4.7745	4.68429	5.30913	2.43787	3.98708	5.16744	4.57211	5.29828	4.9545	5.27441	5.16354	5.27252	4.25933
16653841	5.40724	4.90736	5.20117	5.17397	4.29629	4.20253	4.24304	4.86236	4.79138	5.04484	5.31405	4.76246	5.19894	4.31521	3.98989
16653843	5.1465	5.51598	5.48578	4.21648	5.44476	3.35736	4.66822	5.40576	5.20714	4.71228	4.90821	4.58513	4.01283	4.9858	5.18775
16653845	6.94491	7.22624	6.88676	6.84872	6.00256	5.62547	6.51821	6.50796	7.30271	5.0567	7.58287	4.87115	5.34342	5.89904	5.97678
16653847	3.49095	5.17045	5.08407	4.03012	4.29842	4.58529	4.725	3.56665	4.79041	3.05195	3.90621	3.91907	3.75414	4.46682	4.16368
16653849	4.19173	4.20238	4.1095	3.63129	3.0754	4.18873	3.33016	3.4046	4.35681	3.97372	4.75713	3.8944	4.21026	4.12751	3.7427
16653851	3.11959	2.91852	2.24866	2.15634	2.57	2.04024	2.0317	3.64558	3.84779	3.00089	3.31669	3.01548	2.43452	3.93307	2.32428
16653853	3.46565	2.07388	2.65111	3.0565	1.72626	3.41445	1.10718	1.63818	2.33529	2.24841	3.19846	2.0969	1.16798	1.87372	2.60615
16653855	2.5447	3.09661	2.77118	2.03828	2.93268	4.54177	2.90504	2.63295	2.87257	4.9741	3.67559	2.70236	2.21899	2.31103	2.59544
16653857	1.23892	1.34621	1.34275	1.15852	1.25422	1.92826	0.909614	1.66178	0.895149	1.56941	1.54418	1.13815	1.60115	1.129	1.44689
16653859	3.87407	3.88947	3.93608	2.36208	3.95972	2.59839	3.05783	4.44983	3.45013	2.83097	3.7958	3.25368	1.99503	4.29662	4.21731
16653861	4.76277	4.05953	4.80561	3.36542	4.98759	3.86249	3.25619	3.51809	5.05569	2.89969	4.80745	4.50896	3.64591	4.77211	4.22517
16653863	4.95138	4.70606	3.76713	4.59772	5.111	3.82425	4.72505	3.0556	4.52081	4.60525	5.39322	4.46132	3.80754	4.79124	3.25034
16653865	2.94614	3.16886	2.9453	3.44601	3.28999	3.84388	2.45778	2.89457	2.98142	2.5644	3.17329	2.85414	2.24934	3.14089	2.82197
16653867	2.72224	3.03212	2.40515	2.8483	2.46018	2.94135	1.73767	2.78031	3.82541	3.58449	2.3063	4.40644	2.97074	1.25534	1.54913
16653869	1.85529	1.20696	1.21872	0.983525	1.34227	0.809761	2.2836	1.68144	1.45898	2.79256	1.43091	0.587333	0.807363	1.05184	1.14206
16653871	3.2354	2.89906	3.0908	3.35686	3.30535	3.58052	2.10932	2.81388	3.10457	3.33807	3.57888	3.5628	2.45598	2.01701	3.23208
16653873	1.76978	1.41747	1.07107	3.17516	1.15462	1.16068	2.46218	1.16057	2.65845	3.35017	3.5503	1.32296	1.08039	1.50728	1.20541
16653875	0.952785	1.66501	1.63631	1.44493	1.27647	1.15812	1.26023	1.52677	1.58713	1.94198	2.04407	1.89233	1.28339	1.45647	1.84727
16653877	3.32943	2.90734	2.81648	4.02657	3.98503	3.52925	3.71932	4.63042	4.28156	3.99551	4.2766	3.36587	3.55369	4.10474	3.12601
16653879	3.1849	2.89798	2.89633	5.00311	2.55541	6.80439	4.41512	4.30654	3.22769	3.88793	3.90365	3.11438	5.17547	3.20961	3.90699
16653881	0.894306	1.50835	1.96954	1.14217	1.0785	1.20059	0.784275	1.08414	1.04317	1.25098	1.39517	1.26368	0.836655	1.25	1.94964
16653885	2.34992	1.90825	2.07812	2.32253	1.53616	2.55914	1.69855	2.25019	1.7333	1.11854	1.47922	2.71315	1.58476	1.53057	2.21877
16653887	2.13095	1.39906	1.24888	0.992303	1.8727	1.37526	1.34098	2.71067	1.77653	1.24156	1.17135	1.98252	1.69725	1.41379	1.76086
16653889	3.42354	3.60302	3.32436	3.67212	3.45142	3.82613	3.39607	4.17595	3.75919	4.15732	3.54677	4.27516	3.22749	3.90011	4.07817
16653891	3.55837	3.28203	3.76478	3.10246	2.68375	2.49187	2.52208	3.3434	3.38323	3.93714	3.30619	3.82317	3.75919	4.14438	3.31851
16653893	5.08383	4.81895	4.87951	5.26445	5.07007	4.69151	4.45189	5.01771	4.76049	4.17549	4.66236	5.32398	4.59255	4.85842	4.6273
16653895	3.00883	1.83488	2.62594	4.48851	2.96179	4.16379	2.31768	3.24168	3.65295	2.79964	3.84501	2.59834	2.43064	3.40505	2.66488
16653897	3.08527	2.83231	2.27007	4.0881	3.27512	1.9061	2.42696	3.37647	3.36894	2.84587	3.77524	4.07485	2.45403	3.13783	2.83606
16653899	4.63292	4.62808	4.09842	4.47376	3.86885	4.48167	4.36106	4.4827	4.96653	4.51635	5.07469	3.74599	3.71049	4.53184	4.14845
16653901	1.43012	1.09135	1.25583	1.4115	1.32246	1.5038	1.13989	1.28401	1.42774	0.900725	1.27015	1.46799	1.20535	1.19689	1.33993
16653903	1.79156	2.03184	1.92683	2.04695	1.61522	2.4116	2.11637	1.96654	2.98506	1.92841	1.92896	1.76806	1.8377	2.14307	1.67086
16653905	1.46544	1.91985	1.31773	1.73867	2.08344	1.60532	2.35092	2.22018	1.90858	1.88994	1.58337	1.84866	1.34583	2.34304	1.49554
16653907	1.86286	1.69645	1.69573	1.25332	0.968181	1.56206	1.58934	1.28832	1.62625	1.33636	1.44166	2.07222	1.13075	2.42591	0.822679
16653909	0.960389	0.868193	1.02132	0.80057	0.814117	0.992269	0.690415	0.838615	0.751742	1.27781	0.982582	1.34972	1.0579	0.975899	0.908935
16653913	0.994418	1.78754	0.698188	1.32045	0.829217	1.32691	1.19864	1.14935	1.16512	0.92375	1.09845	0.880328	1.27257	0.729712	1.41291
16653915	1.76007	2.22569	2.04222	2.25492	1.41747	2.27671	1.41908	2.35651	2.02592	2.01696	1.96295	1.84882	2.22817	1.33827	1.62439
16653917	2.88683	1.69607	1.59675	2.10448	2.0763	2.28332	1.77722	1.72114	1.6206	1.23076	1.87931	2.10077	2.8162	1.61291	2.16085
16653919	1.90687	2.17985	2.91237	2.26985	2.62195	2.99129	3.36502	2.64793	2.73079	2.22243	3.32887	2.78154	2.65492	2.46066	1.8332
16653921	5.81882	4.63537	4.85661	5.25837	4.39504	3.11838	4.36854	4.73738	5.50552	4.19234	4.61077	4.8846	5.08393	4.85518	4.87135
16653923	5.01248	4.80106	4.56115	4.80841	5.28183	3.20093	4.96929	5.17619	5.01701	3.65517	5.44114	5.22757	4.68793	4.80712	5.66518
16653925	2.74119	2.31081	2.47779	2.43766	2.70649	1.81442	3.02277	3.99497	3.04705	2.03683	2.66831	3.46703	4.35557	3.24119	4.28538
16653927	4.58858	4.0559	3.97618	3.97439	4.3377	4.15349	4.70426	4.67171	4.88707	4.41046	4.85849	5.16107	4.23746	4.45398	5.21002
16653929	4.79527	4.59457	4.63922	5.25167	4.79653	4.33667	4.62633	5.59441	5.45887	3.41777	4.92295	5.73176	4.77253	5.12009	5.94171
16653931	3.0072	2.88489	1.95244	2.82286	2.65085	2.57077	2.92529	3.40756	3.7274	2.60518	2.9546	3.4055	2.43293	3.27622	2.93015
16653933	2.50544	2.21483	1.7337	2.54969	2.25741	1.01353	1.77257	1.97466	1.95099	2.19172	1.658	2.31686	1.89878	2.14068	2.93988
16653935	2.03479	1.04787	2.0485	1.31431	1.45889	1.33747	2.14925	1.35248	1.07046	1.93599	1.50104	2.33067	1.39621	1.26992	2.72645
16653937	3.15403	2.97879	2.82671	2.79036	2.56966	2.95074	2.07835	1.91167	2.34138	3.07234	3.06949	3.43793	2.78067	2.48681	2.9742
16653939	0.903703	0.812699	0.894515	1.28855	1.0958	1.17574	0.942081	1.02858	0.945047	1.55724	0.795904	0.974562	0.880138	1.00484	0.860314
16653941	1.64545	1.88129	2.19836	1.51395	1.75999	2.57522	1.25382	1.64495	1.60988	1.60687	1.72439	1.82671	1.95755	1.65321	1.79811
16653943	1.34892	1.02408	0.720774	1.53608	1.08493	1.58934	1.84124	1.40221	1.0301	1.28274	1.36005	1.18564	1.65286	0.958886	1.03887
16653945	2.22735	2.82871	1.7643	2.43421	1.93641	3.65263	1.92826	1.85449	2.08075	2.36504	2.32894	1.77905	3.07357	1.80094	1.52206
16653947	3.29889	2.47002	2.875	3.41154	3.48029	5.05282	2.76252	3.71711	2.94584	2.77242	2.52719	3.14056	2.44225	3.20334	2.56391
16653949	1.3401	1.52368	1.2397	2.04336	1.05626	1.33291	1.35757	1.89421	1.51425	1.0132	1.63269	0.75013	1.43881	0.658471	1.61365
16653951	0.960934	1.54806	1.28252	1.03503	1.77837	1.08112	1.02005	1.37268	1.3537	1.54636	1.10869	0.965087	0.948342	0.879488	0.979973
16653953	1.19003	1.21758	1.67638	1.57981	1.43549	1.65767	1.29998	0.957811	1.18459	1.76985	1.18006	1.54896	1.3541	1.52397	1.30314
16653955	3.97168	4.224	3.32158	3.30729	2.86606	5.07229	4.12562	4.14173	4.70267	4.68359	4.929	4.64066	3.43481	4.04084	1.72875
16653957	0.61505	1.13533	1.65926	1.02399	1.27051	0.89387	0.747549	0.989063	1.58938	1.13137	1.13234	0.716412	0.715603	0.806882	1.05755
16653959	0.865207	1.08657	1.78047	0.970501	1.30909	1.5	1.05421	1.01619	1.26092	1.34614	0.849232	1.03671	1.09035	1.08702	1.3393
16653961	1.30737	2.00006	1.4751	3.11838	2.38051	2.31012	1.60683	2.03099	2.22525	1.7327	2.24458	2.73993	1.42902	2.44971	1.81574
16653963	2.14245	1.88586	1.18609	1.8352	1.022	1.60301	1.71718	2.19781	2.4795	2.36797	1.94644	1.70688	1.59444	1.42889	1.58736
16653965	1.96184	1.49721	2.40749	2.31347	2.55401	1.81147	2.79207	2.1612	1.97012	2.48826	2.13226	2.5933	3.07491	2.70182	1.93402
16653967	2.34566	1.75665	1.54309	1.86628	2.62224	1.89259	1.63518	2.08601	2.101	1.51376	1.59544	2.07776	1.44728	1.48886	1.42649
16653969	1.61189	0.970032	1.30907	1.05437	1.85218	1.03978	1.08039	2.19812	1.09481	1.07663	1.92817	1.25388	4.31148	1.4021	1.56292
16653971	2.31294	1.47833	2.0152	1.53964	2.29444	2.88542	1.64164	2.12566	2.08315	1.31118	1.72844	1.83129	1.42277	2.50382	2.33489
16653973	2.80897	3.04853	2.57144	2.38827	2.22176	2.53269	2.73444	2.32448	2.63677	3.15917	3.12951	2.47739	2.75959	2.97511	2.39045
16653975	1.42412	1.26227	1.50057	1.47296	1.42609	2.1862	1.49756	1.98766	1.58375	2.08569	1.42996	1.30306	1.60959	1.46469	1.58805
16653979	0.971244	0.978356	1.28992	0.956019	0.901703	0.965589	0.951303	1.12392	1.18514	0.646363	1.28557	1.27822	1.16846	1.26757	1.01454
16653981	1.65988	2.22739	1.58465	1.40205	0.905493	1.31902	1.7513	2.25968	1.22797	1.34057	1.16541	1.35728	1.26377	1.42892	1.80452
16653983	1.35634	1.56866	1.6726	1.31854	2.2655	1.424	1.33059	1.50199	1.25354	2.32777	1.06866	1.02988	0.845881	1.93371	1.16949
16653985	1.07504	0.94599	1.42446	1.26407	0.896622	1.18278	1.00815	0.874282	1.16841	0.820039	0.736767	0.947239	0.946796	0.848981	1.0119
16653987	5.96804	5.74885	5.74614	5.37396	4.99365	5.19203	5.4374	4.78593	5.38076	4.48248	5.61877	5.47259	4.02692	5.24808	5.21872
16653989	3.00917	3.82656	3.3049	3.0978	2.36163	1.95101	2.42949	3.2457	4.24103	2.43886	2.88592	3.11398	2.42499	3.03413	3.85769
16653991	3.02026	2.81274	1.69927	2.81194	2.27482	1.77144	1.95463	2.45627	3.53404	2.23418	3.21418	2.2182	1.67667	2.61478	2.49938
16653993	1.22826	1.84442	1.00496	1.56331	3.91767	2.97382	1.10081	1.24061	2.97382	1.8708	1.43091	1.70449	2.12972	1.59128	1.64636
16653995	2.70319	2.48149	2.52605	2.06704	1.89011	1.91855	1.88111	2.23471	2.46619	4.23166	2.22094	3.60544	1.94619	1.92399	3.11332
16653997	2.59949	4.17937	3.39022	2.77742	2.85604	2.76095	2.58417	3.03933	2.82993	3.10418	2.81576	2.67459	2.64309	3.19673	2.90798
16653999	1.19297	0.93692	0.799301	0.857049	0.735997	1.24301	1.10785	1.07514	0.908133	1.73487	0.792938	1.03273	0.864837	1.22094	1.19626
16654001	2.54693	1.95406	2.49938	2.45865	1.32463	1.95687	1.589	1.89618	2.32884	1.98039	2.10918	1.87923	1.6449	1.91676	2.40579
16654003	3.85774	3.5764	3.92108	2.99622	2.63212	2.85515	2.9927	2.3035	3.04848	2.42017	2.3826	3.06566	1.83745	2.96192	2.84272
16654005	1.22874	0.997958	1.56488	2.28404	1.24744	1.2863	0.85741	1.80741	1.07404	0.716903	1.10925	1.243	0.854267	0.85177	1.56287
16654007	2.01	1.90355	2.33936	2.54147	2.40513	1.16068	2.13805	2.58385	2.8476	2.71959	1.78109	2.16273	1.49331	3.74566	2.6574
16654009	4.98085	4.65925	5.07553	4.65499	4.39127	4.01051	4.40447	4.30647	5.55149	3.76461	5.00536	4.44788	3.73411	5.29445	4.50278
16654011	4.05116	3.54875	4.24438	3.61021	3.82231	3.86095	3.48953	3.25715	3.89408	3.0231	4.0725	3.30169	3.87484	3.50802	2.9473
16654013	2.18637	4.02385	3.79883	3.50444	2.14024	3.71532	2.02734	2.17351	2.76272	2.12471	2.63618	2.53039	1.29756	2.24679	2.27832
16654015	1.47776	1.69131	1.41923	1.77967	1.94236	2.93986	1.76457	2.01197	2.17856	1.28335	2.15245	1.59026	1.16688	1.80889	1.4788
16654017	1.87123	1.59305	1.80162	1.69496	2.04059	2.19453	2.33172	1.52774	3.74391	1.81041	3.52273	2.00395	1.59128	2.08987	1.33391
16654019	2.96621	2.61165	1.90377	1.41209	2.36968	1.64378	2.69168	1.63721	1.99753	1.58952	3.29369	1.63093	2.45657	3.38153	1.13542
16654021	1.6616	2.33346	2.19022	3.10722	1.9545	1.55486	3.48941	2.83727	2.78999	2.22697	2.69632	2.90517	2.87763	1.70525	2.69739
16654023	3.84762	3.07551	3.74187	2.80674	2.70843	2.17088	3.69748	3.56181	3.95231	2.66305	3.70993	2.36265	2.54398	3.1757	3.2396
16654025	3.18447	3.85277	4.20245	3.2962	4.88404	4.02057	4.37216	3.57131	3.93586	3.2472	3.36065	3.54712	4.03413	3.18756	1.95855
16654027	0.738703	0.997764	1.21078	1.17832	1.45932	0.844701	1.12391	0.73731	0.942473	0.850894	0.909206	0.898311	0.599426	0.801459	1.30314
16654029	1.5959	2.44785	1.85548	1.19661	1.03401	1.26966	1.28232	1.43804	1.58036	1.16123	0.872293	1.05765	1.16665	1.70327	1.03352
16654031	0.981271	1.90151	1.70209	1.40438	1.16834	1.05193	1.03125	1.77679	1.30846	1.21393	1.68676	0.920177	1.5521	2.16594	0.991275
16654033	5.81882	4.63537	4.85661	5.25837	4.39504	3.11838	4.36854	4.73738	5.50552	4.19234	4.61077	4.8846	5.08393	4.85518	4.87135
16654035	5.01248	4.80106	4.56115	4.80841	5.28183	3.20093	4.96929	5.17619	5.01701	3.65517	5.44114	5.22757	4.68793	4.80712	5.66518
16654037	2.74119	2.31081	2.47779	2.43766	2.70649	1.81442	3.02277	3.99497	3.04705	2.03683	2.66831	3.46703	4.35557	3.24119	4.28538
16654039	4.58858	4.0559	3.97618	3.97439	4.3377	4.15349	4.70426	4.67171	4.88707	4.41046	4.85849	5.16107	4.23746	4.45398	5.21002
16654041	4.79527	4.59457	4.63922	5.25167	4.79653	4.33667	4.62633	5.59441	5.45887	3.41777	4.92295	5.73176	4.77253	5.12009	5.94171
16654043	3.0072	2.88489	1.95244	2.82286	2.65085	2.57077	2.92529	3.40756	3.7274	2.60518	2.9546	3.4055	2.43293	3.27622	2.93015
[truncated: 51,682 more rows]
